# Supplementary material for: Panoramic analysis of coronaviruses carried by representative bat species in Southern China to better understand the coronavirus sphere
Source: Nat Commun. 2023 Sep 8;14:5537. doi: 10.1038/s41467-023-41264-z (PMC10491624; doi:10.1038/s41467-023-41264-z)
Supplement: Supplementary file 4 — Supplementary Data 1 [file 41467_2023_41264_MOESM4_ESM.xlsx]

## Sheet: Sheet1
Supplementary data1 Sampling statistics on the species and region of the bat sample
Family (7)	Genus (19)	Species (54+4)	Province														Total
			Anhui	Chongqing	Fujian	Guangdong	Guangxi	Guizhou	Hainan	Hubei	Hunan	Jiangxi	Liaoning	Sichuan	Yunnan	Zhejiang	Species	Genus	Family
Emballonuridae	Taphozous	Taphozous melanopogon					294		20								314	314	314
Megadermatidae	Megaderma	Megaderma spasma													19		19	26	26
		Megaderma lyra				7											7
Molossidae	Chaerephon	Chaerephon plicatus													76		76	76	76
Pteropodidae	Cynopterus	Cynopterus sphinx					92		2						2		96	96	397
	Eonycteris	Eonycteris spelaea							1						219		220	220
	Rousettus	Rousettus leschenaulti				5	11		1						64		81	81
Hipposideridae	Aselliscus	Aselliscus stoliczkanus					32								274		306	306	2302
	Hipposideros	Hipposideros larvatus				263	495		74						126		958	1996
		Hipposideros armiger		12		210	129	1	4					94	152		602
		Hipposideros pomona				35	60		47						61		203
		Hipposideros pratti				30	53			12				60	30		185
		Hipposideros cineraceus					48										48
Rhinolophidae	Rhinolophus	Rhinolophus sinicus	24	6	86	267	75	113	20	306	98	122		48	228	22	1415	4270	4270
		Rhinolophus pusillus	1	10	12	65	291	33	5	204	64	3		100	72	206	1066
		Rhinolophus affinis	9	10	51	224	88	16	51	20	26	18		58	109		680
		Rhinolophus ferrumequinum								32		1	168		22	221	444
		Rhinolophus pearsonii	2		4	80	7	86		18	42	2		8	68	9	326
		Rhinolophus macrotis			1	3	42	20			28	3		14	58		169
		Rhinolophus malayanus													52		52
		Rhinolophus siamensis			5	5	6				26	2			2		46
		Rhinolophus rex				7	10	2			2			6			27
		Rhinolophus marshalli					19										19
		Rhinolophus luctus				7		2		2					2		13
		Rhinolophus sp.			1										8	2	11
		Rhinolophus paradoxolophus													2		2
Vespertilionidae	Eptesicus	Eptesicus serotinus					37					34					71	71	5679
	Hypsugo	Hypsugo pulveratus				7											7	13
		Hypsugo cadornae				6											6
	Ia	Ia io													23	4	27	27
	Miniopterus	Miniopterus schreibersii				72		3	8	18				168	122		391	553
		Miniopterus pusillus				138			18						6		162
	Murina	Murina sp.				3		1									4	4
	Myotis	Myotis chinensis				59	4							48	393		504	1949
		Myotis ricketti				291	18		2			11		82	89		493
		Myotis altarium		26		4	1	2		60				126	5		224
		Myotis siligorensis				2	184								10		196
		Myotis daubentonii				96	38						30		2		166
		Myotis sp.				28	9	4					4	80	2	1	128
		Myotis adversus				7						83					90
		Myotis laniger				46	6	12				6				10	80
		Myotis longipes				16	14								2	5	37
		Myotis fimbriatus				4						3			5		12
		Myotis montivagus				9											9
		Myotis indochinensis				6									1		7
		Myotis formosus			1												1
		Myotis nipalensis				1											1
		Myotis rufoniger						1									1
	Nyctalus	Nyctalus velutinus				3						5					8	8
	Pipistrellus	Pipistrellus abramus				186	36	19	24			212				85	562	784
		Pipistrellus pipistrellus				48	26		48			3			5		130
		Pipistrellus sp.				30	4	1							47		82
		Pipistrellus tenuis				9											9
		Pipistrellus ceylonicus					1										1
	Scotophilus	Scotophilus kuhlii				276	525		244								1045	1069
		Scotophilus heathi				1			18						5		24
	Tylonycteris	Tylonycteris pachypus				343	585								86		1014	1201
		Tylonycteris robustula				92	17	40							38		187
Total			36	64	161	2991	3257	356	587	672	286	508	202	892	2487	565	13064
