# Supplementary material for: Panoramic analysis of coronaviruses carried by representative bat species in Southern China to better understand the coronavirus sphere
Source: Nat Commun. 2023 Sep 8;14:5537. doi: 10.1038/s41467-023-41264-z (PMC10491624; doi:10.1038/s41467-023-41264-z)
Supplement: Supplementary file 5 — Supplementary Data 2 [file 41467_2023_41264_MOESM5_ESM.xlsx]

## Sheet: Sheet1
Supplementary data2 Bat CoV sequences obtained in 13064 bat samples, including 1310 in this study and 146 in previous studies.
Num	Accession ID	Sequence label	Dataset 1	Dataset 2	Dataset 3	Recombinant sequences	Completeness	Length(nt)	In this study	In previous studies	Host-Taxonomy	Host-Family	Host-Genus	Host-Species	Host-Species-Abbreviation	Virus-Genus	Virus-Subgenus	Virus-Species	Virus-Species-Abbreviation	Continent	Region	Country	Country-Abbreviation	Province	Province-Abbreviation	City	Co-infection	Original sample number(Co-infection)	Collection_date
1	OQ175443	BtMp-AlphaCoV/GD2016-P93		yes			Partial RdRp	416	yes		Bat	Vespertilionidae	Miniopterus	Miniopterus pusillus	MiPu	Alphacoronavirus	Minunacovirus	Miniopterus bat coronavirus 1	MiBt1A	Asia	Eastern Asia	China	CHN	Guangdong	GD	Zengcheng District			2016-08-08
2	OQ175428	BtMp-AlphaCoV/GD2016-P78		yes			Partial RdRp	416	yes		Bat	Vespertilionidae	Miniopterus	Miniopterus pusillus	MiPu	Alphacoronavirus	Minunacovirus	Miniopterus bat coronavirus 1	MiBt1A	Asia	Eastern Asia	China	CHN	Guangdong	GD	Zengcheng District			2016-08-08
3	OQ175077	BtMp-AlphaCoV/GD2016-Q57	yes	yes	yes		Complete Genome	28572	yes		Bat	Vespertilionidae	Miniopterus	Miniopterus pusillus	MiPu	Alphacoronavirus	Minunacovirus	Miniopterus bat coronavirus 1	MiBt1A	Asia	Eastern Asia	China	CHN	Guangdong	GD	Guangzhou			2016-08-08
4	OQ175492	BtMp-AlphaCoV/GD2016-P142		yes			Partial RdRp	416	yes		Bat	Vespertilionidae	Miniopterus	Miniopterus pusillus	MiPu	Alphacoronavirus	Minunacovirus	Miniopterus bat coronavirus 1	MiBt1A	Asia	Eastern Asia	China	CHN	Guangdong	GD	Zengcheng District			2016-08-08
5	OQ175479	BtMp-AlphaCoV/GD2017-P129		yes			Partial RdRp	416	yes		Bat	Vespertilionidae	Miniopterus	Miniopterus pusillus	MiPu	Alphacoronavirus	Minunacovirus	Miniopterus bat coronavirus 1	MiBt1A	Asia	Eastern Asia	China	CHN	Guangdong	GD	Huidong County			2017-09-10
6	OQ175447	BtMp-AlphaCoV/GD2016-P97		yes			Partial RdRp	416	yes		Bat	Vespertilionidae	Miniopterus	Miniopterus pusillus	MiPu	Alphacoronavirus	Minunacovirus	Miniopterus bat coronavirus 1	MiBt1A	Asia	Eastern Asia	China	CHN	Guangdong	GD	Zengcheng District			2016-08-08
7	OQ175453	BtMp-AlphaCoV/GD2016-P103		yes			Partial RdRp	416	yes		Bat	Vespertilionidae	Miniopterus	Miniopterus pusillus	MiPu	Alphacoronavirus	Minunacovirus	Miniopterus bat coronavirus 1	MiBt1A	Asia	Eastern Asia	China	CHN	Guangdong	GD	Zengcheng District			2016-08-08
8	OQ175455	BtMp-AlphaCoV/GD2016-P105		yes			Partial RdRp	416	yes		Bat	Vespertilionidae	Miniopterus	Miniopterus pusillus	MiPu	Alphacoronavirus	Minunacovirus	Miniopterus bat coronavirus 1	MiBt1A	Asia	Eastern Asia	China	CHN	Guangdong	GD	Zengcheng District			2016-08-08
9	OQ175431	BtMp-AlphaCoV/GD2016-P81		yes			Partial RdRp	416	yes		Bat	Vespertilionidae	Miniopterus	Miniopterus pusillus	MiPu	Alphacoronavirus	Minunacovirus	Miniopterus bat coronavirus 1	MiBt1A	Asia	Eastern Asia	China	CHN	Guangdong	GD	Zengcheng District			2016-08-08
10	OQ175470	BtMp-AlphaCoV/GD2017-P120		yes			Partial RdRp	416	yes		Bat	Vespertilionidae	Miniopterus	Miniopterus pusillus	MiPu	Alphacoronavirus	Minunacovirus	Miniopterus bat coronavirus 1	MiBt1A	Asia	Eastern Asia	China	CHN	Guangdong	GD	Huidong County			2017-09-10
11	OQ175469	BtMp-AlphaCoV/GD2017-P119		yes			Partial RdRp	416	yes		Bat	Vespertilionidae	Miniopterus	Miniopterus pusillus	MiPu	Alphacoronavirus	Minunacovirus	Miniopterus bat coronavirus 1	MiBt1A	Asia	Eastern Asia	China	CHN	Guangdong	GD	Huidong County			2017-09-10
12	OQ175477	BtMp-AlphaCoV/GD2017-P127		yes			Partial RdRp	416	yes		Bat	Vespertilionidae	Miniopterus	Miniopterus pusillus	MiPu	Alphacoronavirus	Minunacovirus	Miniopterus bat coronavirus 1	MiBt1A	Asia	Eastern Asia	China	CHN	Guangdong	GD	Huidong County			2017-09-10
13	OQ175249	BtMp-AlphaCoV/YN2020-Q50	yes	yes	yes	yes	Complete Genome	28489	yes		Bat	Vespertilionidae	Miniopterus	Miniopterus pusillus	MiPu	Alphacoronavirus	Minunacovirus	Miniopterus bat coronavirus 1	MiBt1A	Asia	Eastern Asia	China	CHN	Yunnan	YN	Puer			2020-06-18
14	OQ175451	BtMp-AlphaCoV/GD2016-P101		yes			Partial RdRp	416	yes		Bat	Vespertilionidae	Miniopterus	Miniopterus pusillus	MiPu	Alphacoronavirus	Minunacovirus	Miniopterus bat coronavirus 1	MiBt1A	Asia	Eastern Asia	China	CHN	Guangdong	GD	Zengcheng District			2016-08-08
15	OQ175427	BtMp-AlphaCoV/GD2016-P77		yes			Partial RdRp	416	yes		Bat	Vespertilionidae	Miniopterus	Miniopterus pusillus	MiPu	Alphacoronavirus	Minunacovirus	Miniopterus bat coronavirus 1	MiBt1A	Asia	Eastern Asia	China	CHN	Guangdong	GD	Zengcheng District			2016-08-08
16	OQ175485	BtMp-AlphaCoV/GD2016-P135		yes			Partial RdRp	416	yes		Bat	Vespertilionidae	Miniopterus	Miniopterus pusillus	MiPu	Alphacoronavirus	Minunacovirus	Miniopterus bat coronavirus 1	MiBt1A	Asia	Eastern Asia	China	CHN	Guangdong	GD	Zengcheng District			2016-08-08
17	OQ175454	BtMp-AlphaCoV/GD2016-P104		yes			Partial RdRp	416	yes		Bat	Vespertilionidae	Miniopterus	Miniopterus pusillus	MiPu	Alphacoronavirus	Minunacovirus	Miniopterus bat coronavirus 1	MiBt1A	Asia	Eastern Asia	China	CHN	Guangdong	GD	Zengcheng District			2016-08-08
18	OQ175481	BtMp-AlphaCoV/GD2016-P131		yes			Partial RdRp	416	yes		Bat	Vespertilionidae	Miniopterus	Miniopterus pusillus	MiPu	Alphacoronavirus	Minunacovirus	Miniopterus bat coronavirus 1	MiBt1A	Asia	Eastern Asia	China	CHN	Guangdong	GD	Zengcheng District			2016-06-26
19	OQ175463	BtMp-AlphaCoV/GD2017-P113		yes			Partial RdRp	416	yes		Bat	Vespertilionidae	Miniopterus	Miniopterus pusillus	MiPu	Alphacoronavirus	Minunacovirus	Miniopterus bat coronavirus 1	MiBt1A	Asia	Eastern Asia	China	CHN	Guangdong	GD	Huidong County			2017-06-07
20	OQ175435	BtMp-AlphaCoV/GD2016-P85		yes			Partial RdRp	416	yes		Bat	Vespertilionidae	Miniopterus	Miniopterus pusillus	MiPu	Alphacoronavirus	Minunacovirus	Miniopterus bat coronavirus 1	MiBt1A	Asia	Eastern Asia	China	CHN	Guangdong	GD	Zengcheng District			2016-08-08
21	OQ175076	BtMp-AlphaCoV/GD2016-Q56	yes	yes	yes	yes	Complete Genome	28461	yes		Bat	Vespertilionidae	Miniopterus	Miniopterus pusillus	MiPu	Alphacoronavirus	Minunacovirus	Miniopterus bat coronavirus 1	MiBt1A	Asia	Eastern Asia	China	CHN	Guangdong	GD	Guangzhou			2016-08-08
22	OQ175471	BtMp-AlphaCoV/GD2017-P121		yes			Partial RdRp	416	yes		Bat	Vespertilionidae	Miniopterus	Miniopterus pusillus	MiPu	Alphacoronavirus	Minunacovirus	Miniopterus bat coronavirus 1	MiBt1A	Asia	Eastern Asia	China	CHN	Guangdong	GD	Huidong County			2017-09-10
23	OQ175421	BtHp-AlphaCoV/GD2017-P71		yes			Partial RdRp	416	yes		Bat	Hipposideridae	Hipposideros	Hipposideros pomona	HiPo	Alphacoronavirus	Minunacovirus	Miniopterus bat coronavirus 1	MiBt1A	Asia	Eastern Asia	China	CHN	Guangdong	GD	Suixi County			2017-04-12
24	OQ175472	BtMp-AlphaCoV/GD2017-P122		yes			Partial RdRp	416	yes		Bat	Vespertilionidae	Miniopterus	Miniopterus pusillus	MiPu	Alphacoronavirus	Minunacovirus	Miniopterus bat coronavirus 1	MiBt1A	Asia	Eastern Asia	China	CHN	Guangdong	GD	Huidong County			2017-09-10
25	OQ175474	BtMp-AlphaCoV/GD2017-P124		yes			Partial RdRp	416	yes		Bat	Vespertilionidae	Miniopterus	Miniopterus pusillus	MiPu	Alphacoronavirus	Minunacovirus	Miniopterus bat coronavirus 1	MiBt1A	Asia	Eastern Asia	China	CHN	Guangdong	GD	Huidong County			2017-09-10
26	OQ175433	BtMp-AlphaCoV/GD2016-P83		yes			Partial RdRp	416	yes		Bat	Vespertilionidae	Miniopterus	Miniopterus pusillus	MiPu	Alphacoronavirus	Minunacovirus	Miniopterus bat coronavirus 1	MiBt1A	Asia	Eastern Asia	China	CHN	Guangdong	GD	Zengcheng District			2016-08-08
27	OQ175452	BtMp-AlphaCoV/GD2016-P102		yes			Partial RdRp	416	yes		Bat	Vespertilionidae	Miniopterus	Miniopterus pusillus	MiPu	Alphacoronavirus	Minunacovirus	Miniopterus bat coronavirus 1	MiBt1A	Asia	Eastern Asia	China	CHN	Guangdong	GD	Zengcheng District			2016-08-08
28	OQ175078	BtMp-AlphaCoV/GD2016-Q58	yes	yes	yes	yes	Complete Genome	28454	yes		Bat	Vespertilionidae	Miniopterus	Miniopterus pusillus	MiPu	Alphacoronavirus	Minunacovirus	Miniopterus bat coronavirus 1	MiBt1A	Asia	Eastern Asia	China	CHN	Guangdong	GD	Guangzhou			2016
29	OQ175958	BtSh-AlphaCoV/YN2016-P608		yes			Partial RdRp	416	yes		Bat	Vespertilionidae	Scotophilus	Scotophilus heathii	ScHe	Alphacoronavirus	Minunacovirus	Miniopterus bat coronavirus 1	MiBt1A	Asia	Eastern Asia	China	CHN	Yunnan	YN	Menghai			2016-05-16
30	OQ175448	BtMp-AlphaCoV/GD2016-P98		yes			Partial RdRp	416	yes		Bat	Vespertilionidae	Miniopterus	Miniopterus pusillus	MiPu	Alphacoronavirus	Minunacovirus	Miniopterus bat coronavirus 1	MiBt1A	Asia	Eastern Asia	China	CHN	Guangdong	GD	Zengcheng District			2016-08-08
31	OQ175491	BtMp-AlphaCoV/GD2016-P141		yes			Partial RdRp	416	yes		Bat	Vespertilionidae	Miniopterus	Miniopterus pusillus	MiPu	Alphacoronavirus	Minunacovirus	Miniopterus bat coronavirus 1	MiBt1A	Asia	Eastern Asia	China	CHN	Guangdong	GD	Guangzhou			2016-08-08
32	OQ175456	BtMp-AlphaCoV/GD2016-P106		yes			Partial RdRp	416	yes		Bat	Vespertilionidae	Miniopterus	Miniopterus pusillus	MiPu	Alphacoronavirus	Minunacovirus	Miniopterus bat coronavirus 1	MiBt1A	Asia	Eastern Asia	China	CHN	Guangdong	GD	Zengcheng District			2016-08-08
33	OQ175445	BtMp-AlphaCoV/GD2016-P95		yes			Partial RdRp	416	yes		Bat	Vespertilionidae	Miniopterus	Miniopterus pusillus	MiPu	Alphacoronavirus	Minunacovirus	Miniopterus bat coronavirus 1	MiBt1A	Asia	Eastern Asia	China	CHN	Guangdong	GD	Zengcheng District			2016-08-08
34	OQ175457	BtMp-AlphaCoV/GD2016-P107		yes			Partial RdRp	416	yes		Bat	Vespertilionidae	Miniopterus	Miniopterus pusillus	MiPu	Alphacoronavirus	Minunacovirus	Miniopterus bat coronavirus 1	MiBt1A	Asia	Eastern Asia	China	CHN	Guangdong	GD	Zengcheng District			2016-08-08
35	OQ175545	BtMr-AlphaCoV/GD2017-P195		yes			Partial RdRp	416	yes		Bat	Vespertilionidae	Myotis	Myotis ricketti	MyRi	Alphacoronavirus	Minunacovirus	Miniopterus bat coronavirus 1	MiBt1A	Asia	Eastern Asia	China	CHN	Guangdong	GD	Huidong County			2017-09-10
36	OQ175467	BtMp-AlphaCoV/GD2017-P117		yes			Partial RdRp	416	yes		Bat	Vespertilionidae	Miniopterus	Miniopterus pusillus	MiPu	Alphacoronavirus	Minunacovirus	Miniopterus bat coronavirus 1	MiBt1A	Asia	Eastern Asia	China	CHN	Guangdong	GD	Huidong County			2017-09-10
37	OQ175475	BtMp-AlphaCoV/GD2017-P125		yes			Partial RdRp	416	yes		Bat	Vespertilionidae	Miniopterus	Miniopterus pusillus	MiPu	Alphacoronavirus	Minunacovirus	Miniopterus bat coronavirus 1	MiBt1A	Asia	Eastern Asia	China	CHN	Guangdong	GD	Huidong County			2017-09-10
38	OQ175486	BtMp-AlphaCoV/GD2016-P136		yes			Partial RdRp	416	yes		Bat	Vespertilionidae	Miniopterus	Miniopterus pusillus	MiPu	Alphacoronavirus	Minunacovirus	Miniopterus bat coronavirus 1	MiBt1A	Asia	Eastern Asia	China	CHN	Guangdong	GD	Zengcheng District			2016-08-08
39	OQ175439	BtMp-AlphaCoV/GD2016-P89		yes			Partial RdRp	416	yes		Bat	Vespertilionidae	Miniopterus	Miniopterus pusillus	MiPu	Alphacoronavirus	Minunacovirus	Miniopterus bat coronavirus 1	MiBt1A	Asia	Eastern Asia	China	CHN	Guangdong	GD	Zengcheng District			2016-08-08
40	OQ175071	BtMp-AlphaCoV/GD2016-Q51	yes	yes	yes		Complete Genome	28411	yes		Bat	Vespertilionidae	Miniopterus	Miniopterus pusillus	MiPu	Alphacoronavirus	Minunacovirus	Miniopterus bat coronavirus 1	MiBt1A	Asia	Eastern Asia	China	CHN	Guangdong	GD	Guangzhou			2016-08-08
41	OQ175424	BtMp-AlphaCoV/GD2016-P74		yes			Partial RdRp	416	yes		Bat	Vespertilionidae	Miniopterus	Miniopterus pusillus	MiPu	Alphacoronavirus	Minunacovirus	Miniopterus bat coronavirus 1	MiBt1A	Asia	Eastern Asia	China	CHN	Guangdong	GD	Zengcheng District			2016-08-08
42	OQ175462	BtMp-AlphaCoV/GD2017-P112		yes			Partial RdRp	416	yes		Bat	Vespertilionidae	Miniopterus	Miniopterus pusillus	MiPu	Alphacoronavirus	Minunacovirus	Miniopterus bat coronavirus 1	MiBt1A	Asia	Eastern Asia	China	CHN	Guangdong	GD	Huidong County			2017-06-07
43	OQ175069	BtMp-AlphaCoV/GD2017-Q49	yes	yes	yes		Complete Genome	28476	yes		Bat	Vespertilionidae	Miniopterus	Miniopterus pusillus	MiPu	Alphacoronavirus	Minunacovirus	Miniopterus bat coronavirus 1	MiBt1A	Asia	Eastern Asia	China	CHN	Guangdong	GD	Huizhou			2017-09-10
44	OQ175473	BtMp-AlphaCoV/GD2017-P123		yes			Partial RdRp	416	yes		Bat	Vespertilionidae	Miniopterus	Miniopterus pusillus	MiPu	Alphacoronavirus	Minunacovirus	Miniopterus bat coronavirus 1	MiBt1A	Asia	Eastern Asia	China	CHN	Guangdong	GD	Huidong County			2017-09-10
45	OQ175075	BtMp-AlphaCoV/GD2017-Q55	yes	yes	yes		Complete Genome	28449	yes		Bat	Vespertilionidae	Miniopterus	Miniopterus pusillus	MiPu	Alphacoronavirus	Minunacovirus	Miniopterus bat coronavirus 1	MiBt1A	Asia	Eastern Asia	China	CHN	Guangdong	GD	Huizhou			2017-09-10
46	OQ175476	BtMp-AlphaCoV/GD2017-P126		yes			Partial RdRp	416	yes		Bat	Vespertilionidae	Miniopterus	Miniopterus pusillus	MiPu	Alphacoronavirus	Minunacovirus	Miniopterus bat coronavirus 1	MiBt1A	Asia	Eastern Asia	China	CHN	Guangdong	GD	Huidong County			2017-09-10
47	OQ175432	BtMp-AlphaCoV/GD2016-P82		yes			Partial RdRp	416	yes		Bat	Vespertilionidae	Miniopterus	Miniopterus pusillus	MiPu	Alphacoronavirus	Minunacovirus	Miniopterus bat coronavirus 1	MiBt1A	Asia	Eastern Asia	China	CHN	Guangdong	GD	Zengcheng District			2016-08-08
48	OQ175436	BtMp-AlphaCoV/GD2016-P86		yes			Partial RdRp	416	yes		Bat	Vespertilionidae	Miniopterus	Miniopterus pusillus	MiPu	Alphacoronavirus	Minunacovirus	Miniopterus bat coronavirus 1	MiBt1A	Asia	Eastern Asia	China	CHN	Guangdong	GD	Zengcheng District			2016-08-08
49	OQ175458	BtMp-AlphaCoV/GD2016-P108		yes			Partial RdRp	416	yes		Bat	Vespertilionidae	Miniopterus	Miniopterus pusillus	MiPu	Alphacoronavirus	Minunacovirus	Miniopterus bat coronavirus 1	MiBt1A	Asia	Eastern Asia	China	CHN	Guangdong	GD	Zengcheng District			2016-08-08
50	OQ175438	BtMp-AlphaCoV/GD2016-P88		yes			Partial RdRp	416	yes		Bat	Vespertilionidae	Miniopterus	Miniopterus pusillus	MiPu	Alphacoronavirus	Minunacovirus	Miniopterus bat coronavirus 1	MiBt1A	Asia	Eastern Asia	China	CHN	Guangdong	GD	Zengcheng District			2016-08-08
51	OQ175465	BtMp-AlphaCoV/GD2017-P115		yes			Partial RdRp	416	yes		Bat	Vespertilionidae	Miniopterus	Miniopterus pusillus	MiPu	Alphacoronavirus	Minunacovirus	Miniopterus bat coronavirus 1	MiBt1A	Asia	Eastern Asia	China	CHN	Guangdong	GD	Huidong County			2017-06-07
52	OQ175544	BtMl-AlphaCoV/GX2017-P194		yes			Partial RdRp	416	yes		Bat	Vespertilionidae	Myotis	Myotis longipes	MyLo	Alphacoronavirus	Minunacovirus	Miniopterus bat coronavirus 1	MiBt1A	Asia	Eastern Asia	China	CHN	Guangxi	GX	Qixing District			2017-08-04
53	OQ175450	BtMp-AlphaCoV/GD2016-P100		yes			Partial RdRp	416	yes		Bat	Vespertilionidae	Miniopterus	Miniopterus pusillus	MiPu	Alphacoronavirus	Minunacovirus	Miniopterus bat coronavirus 1	MiBt1A	Asia	Eastern Asia	China	CHN	Guangdong	GD	Zengcheng District			2016-08-08
54	OQ175446	BtMp-AlphaCoV/GD2016-P96		yes			Partial RdRp	416	yes		Bat	Vespertilionidae	Miniopterus	Miniopterus pusillus	MiPu	Alphacoronavirus	Minunacovirus	Miniopterus bat coronavirus 1	MiBt1A	Asia	Eastern Asia	China	CHN	Guangdong	GD	Zengcheng District			2016-08-08
55	OQ175466	BtMp-AlphaCoV/GD2017-P116		yes			Partial RdRp	416	yes		Bat	Vespertilionidae	Miniopterus	Miniopterus pusillus	MiPu	Alphacoronavirus	Minunacovirus	Miniopterus bat coronavirus 1	MiBt1A	Asia	Eastern Asia	China	CHN	Guangdong	GD	Huidong County			2017-06-07
56	OQ175442	BtMp-AlphaCoV/GD2016-P92		yes			Partial RdRp	416	yes		Bat	Vespertilionidae	Miniopterus	Miniopterus pusillus	MiPu	Alphacoronavirus	Minunacovirus	Miniopterus bat coronavirus 1	MiBt1A	Asia	Eastern Asia	China	CHN	Guangdong	GD	Zengcheng District			2016-08-08
57	OQ175459	BtMp-AlphaCoV/GD2016-P109		yes			Partial RdRp	416	yes		Bat	Vespertilionidae	Miniopterus	Miniopterus pusillus	MiPu	Alphacoronavirus	Minunacovirus	Miniopterus bat coronavirus 1	MiBt1A	Asia	Eastern Asia	China	CHN	Guangdong	GD	Zengcheng District			2016-08-08
58	OQ175434	BtMp-AlphaCoV/GD2016-P84		yes			Partial RdRp	416	yes		Bat	Vespertilionidae	Miniopterus	Miniopterus pusillus	MiPu	Alphacoronavirus	Minunacovirus	Miniopterus bat coronavirus 1	MiBt1A	Asia	Eastern Asia	China	CHN	Guangdong	GD	Zengcheng District			2016-08-08
59	OQ175959	BtSh-AlphaCoV/YN2016-P609		yes			Partial RdRp	416	yes		Bat	Vespertilionidae	Scotophilus	Scotophilus heathii	ScHe	Alphacoronavirus	Minunacovirus	Miniopterus bat coronavirus 1	MiBt1A	Asia	Eastern Asia	China	CHN	Yunnan	YN	Menghai			2016-05-17
60	OQ175957	BtSh-AlphaCoV/YN2016-P607		yes			Partial RdRp	416	yes		Bat	Vespertilionidae	Scotophilus	Scotophilus heathii	ScHe	Alphacoronavirus	Minunacovirus	Miniopterus bat coronavirus 1	MiBt1A	Asia	Eastern Asia	China	CHN	Yunnan	YN	Menghai			2016-05-16
61	OQ175079	BtMp-AlphaCoV/GD2017-Q59	yes	yes	yes		Complete Genome	28475	yes		Bat	Vespertilionidae	Miniopterus	Miniopterus pusillus	MiPu	Alphacoronavirus	Minunacovirus	Miniopterus bat coronavirus 1	MiBt1A	Asia	Eastern Asia	China	CHN	Guangdong	GD	Huizhou			2017
62	OQ175429	BtMp-AlphaCoV/GD2016-P79		yes			Partial RdRp	416	yes		Bat	Vespertilionidae	Miniopterus	Miniopterus pusillus	MiPu	Alphacoronavirus	Minunacovirus	Miniopterus bat coronavirus 1	MiBt1A	Asia	Eastern Asia	China	CHN	Guangdong	GD	Zengcheng District			2016-08-08
63	OQ175460	BtMp-AlphaCoV/GD2016-P110		yes			Partial RdRp	416	yes		Bat	Vespertilionidae	Miniopterus	Miniopterus pusillus	MiPu	Alphacoronavirus	Minunacovirus	Miniopterus bat coronavirus 1	MiBt1A	Asia	Eastern Asia	China	CHN	Guangdong	GD	Zengcheng District			2016-08-08
64	OQ175489	BtMp-AlphaCoV/GD2016-P139		yes			Partial RdRp	416	yes		Bat	Vespertilionidae	Miniopterus	Miniopterus pusillus	MiPu	Alphacoronavirus	Minunacovirus	Miniopterus bat coronavirus 1	MiBt1A	Asia	Eastern Asia	China	CHN	Guangdong	GD	Zengcheng District			2016-08-08
65	OQ175464	BtMp-AlphaCoV/GD2017-P114		yes			Partial RdRp	416	yes		Bat	Vespertilionidae	Miniopterus	Miniopterus pusillus	MiPu	Alphacoronavirus	Minunacovirus	Miniopterus bat coronavirus 1	MiBt1A	Asia	Eastern Asia	China	CHN	Guangdong	GD	Huizhou			2017-06-07
66	OQ175478	BtMp-AlphaCoV/GD2017-P128		yes			Partial RdRp	416	yes		Bat	Vespertilionidae	Miniopterus	Miniopterus pusillus	MiPu	Alphacoronavirus	Minunacovirus	Miniopterus bat coronavirus 1	MiBt1A	Asia	Eastern Asia	China	CHN	Guangdong	GD	Huidong County			2017-09-10
67	OQ175072	BtMp-AlphaCoV/GD2016-Q52	yes	yes	yes		Complete Genome	28480	yes		Bat	Vespertilionidae	Miniopterus	Miniopterus pusillus	MiPu	Alphacoronavirus	Minunacovirus	Miniopterus bat coronavirus 1	MiBt1A	Asia	Eastern Asia	China	CHN	Guangdong	GD	Guangzhou			2016-08-08
68	OQ175074	BtMp-AlphaCoV/GD2016-Q54	yes	yes	yes	yes	Complete Genome	28457	yes		Bat	Vespertilionidae	Miniopterus	Miniopterus pusillus	MiPu	Alphacoronavirus	Minunacovirus	Miniopterus bat coronavirus 1	MiBt1A	Asia	Eastern Asia	China	CHN	Guangdong	GD	Guangzhou			2016-08-08
69	OQ175444	BtMp-AlphaCoV/GD2016-P94		yes			Partial RdRp	416	yes		Bat	Vespertilionidae	Miniopterus	Miniopterus pusillus	MiPu	Alphacoronavirus	Minunacovirus	Miniopterus bat coronavirus 1	MiBt1A	Asia	Eastern Asia	China	CHN	Guangdong	GD	Zengcheng District			2016-08-08
70	OQ175073	BtMp-AlphaCoV/GD2016-Q53	yes	yes	yes		Complete Genome	28549	yes		Bat	Vespertilionidae	Miniopterus	Miniopterus pusillus	MiPu	Alphacoronavirus	Minunacovirus	Miniopterus bat coronavirus 1	MiBt1A	Asia	Eastern Asia	China	CHN	Guangdong	GD	Guangzhou			2016-08-08
71	OQ175440	BtMp-AlphaCoV/GD2016-P90		yes			Partial RdRp	416	yes		Bat	Vespertilionidae	Miniopterus	Miniopterus pusillus	MiPu	Alphacoronavirus	Minunacovirus	Miniopterus bat coronavirus 1	MiBt1A	Asia	Eastern Asia	China	CHN	Guangdong	GD	Zengcheng District			2016-08-08
72	OQ175430	BtMp-AlphaCoV/GD2016-P80		yes			Partial RdRp	416	yes		Bat	Vespertilionidae	Miniopterus	Miniopterus pusillus	MiPu	Alphacoronavirus	Minunacovirus	Miniopterus bat coronavirus 1	MiBt1A	Asia	Eastern Asia	China	CHN	Guangdong	GD	Zengcheng District			2016-08-08
73	OQ175484	BtMp-AlphaCoV/GD2016-P134		yes			Partial RdRp	416	yes		Bat	Vespertilionidae	Miniopterus	Miniopterus pusillus	MiPu	Alphacoronavirus	Minunacovirus	Miniopterus bat coronavirus 1	MiBt1A	Asia	Eastern Asia	China	CHN	Guangdong	GD	Zengcheng District			2016-08-08
74	OQ175441	BtMp-AlphaCoV/GD2016-P91		yes			Partial RdRp	416	yes		Bat	Vespertilionidae	Miniopterus	Miniopterus pusillus	MiPu	Alphacoronavirus	Minunacovirus	Miniopterus bat coronavirus 1	MiBt1A	Asia	Eastern Asia	China	CHN	Guangdong	GD	Zengcheng District			2016-08-08
75	OQ175487	BtMp-AlphaCoV/GD2016-P137		yes			Partial RdRp	416	yes		Bat	Vespertilionidae	Miniopterus	Miniopterus pusillus	MiPu	Alphacoronavirus	Minunacovirus	Miniopterus bat coronavirus 1	MiBt1A	Asia	Eastern Asia	China	CHN	Guangdong	GD	Zengcheng District			2016-08-08
76	OQ175437	BtMp-AlphaCoV/GD2016-P87		yes			Partial RdRp	416	yes		Bat	Vespertilionidae	Miniopterus	Miniopterus pusillus	MiPu	Alphacoronavirus	Minunacovirus	Miniopterus bat coronavirus 1	MiBt1A	Asia	Eastern Asia	China	CHN	Guangdong	GD	Zengcheng District			2016-08-08
77	OQ175425	BtMp-AlphaCoV/GD2016-P75		yes			Partial RdRp	416	yes		Bat	Vespertilionidae	Miniopterus	Miniopterus pusillus	MiPu	Alphacoronavirus	Minunacovirus	Miniopterus bat coronavirus 1	MiBt1A	Asia	Eastern Asia	China	CHN	Guangdong	GD	Zengcheng District			2016-08-08
78	OQ175488	BtMp-AlphaCoV/GD2016-P138		yes			Partial RdRp	416	yes		Bat	Vespertilionidae	Miniopterus	Miniopterus pusillus	MiPu	Alphacoronavirus	Minunacovirus	Miniopterus bat coronavirus 1	MiBt1A	Asia	Eastern Asia	China	CHN	Guangdong	GD	Zengcheng District			2016-08-08
79	OQ175483	BtMp-AlphaCoV/GD2016-P133		yes			Partial RdRp	416	yes		Bat	Vespertilionidae	Miniopterus	Miniopterus pusillus	MiPu	Alphacoronavirus	Minunacovirus	Miniopterus bat coronavirus 1	MiBt1A	Asia	Eastern Asia	China	CHN	Guangdong	GD	Zengcheng District			2016-08-08
80	OQ175482	BtMp-AlphaCoV/GD2016-P132		yes			Partial RdRp	416	yes		Bat	Vespertilionidae	Miniopterus	Miniopterus pusillus	MiPu	Alphacoronavirus	Minunacovirus	Miniopterus bat coronavirus 1	MiBt1A	Asia	Eastern Asia	China	CHN	Guangdong	GD	Zengcheng District			2016-08-08
81	OQ175426	BtMp-AlphaCoV/GD2016-P76		yes			Partial RdRp	416	yes		Bat	Vespertilionidae	Miniopterus	Miniopterus pusillus	MiPu	Alphacoronavirus	Minunacovirus	Miniopterus bat coronavirus 1	MiBt1A	Asia	Eastern Asia	China	CHN	Guangdong	GD	Zengcheng District			2016-08-08
82	OQ175490	BtMp-AlphaCoV/GD2016-P140		yes			Partial RdRp	416	yes		Bat	Vespertilionidae	Miniopterus	Miniopterus pusillus	MiPu	Alphacoronavirus	Minunacovirus	Miniopterus bat coronavirus 1	MiBt1A	Asia	Eastern Asia	China	CHN	Guangdong	GD	Zengcheng District			2016-08-08
83	OQ175449	BtMp-AlphaCoV/GD2016-P99		yes			Partial RdRp	416	yes		Bat	Vespertilionidae	Miniopterus	Miniopterus pusillus	MiPu	Alphacoronavirus	Minunacovirus	Miniopterus bat coronavirus 1	MiBt1A	Asia	Eastern Asia	China	CHN	Guangdong	GD	Zengcheng District			2016-08-08
84	OQ175080	BtMp-AlphaCoV/HI2019-Q60	yes	yes	yes	yes	Complete Genome	28475	yes		Bat	Vespertilionidae	Miniopterus	Miniopterus pusillus	MiPu	Alphacoronavirus	Minunacovirus	Miniopterus bat coronavirus 1	MiBt1A	Asia	Eastern Asia	China	CHN	Hainan	HI	Danzhou			2019
85	OQ175461	BtMp-AlphaCoV/GD2017-P111		yes			Partial RdRp	416	yes		Bat	Vespertilionidae	Miniopterus	Miniopterus pusillus	MiPu	Alphacoronavirus	Minunacovirus	Miniopterus bat coronavirus 1	MiBt1A	Asia	Eastern Asia	China	CHN	Guangdong	GD	Huidong County			2017-06-07
86	OQ175493	BtMs-AlphaCoV/GD2016-P143		yes			Partial RdRp	416	yes		Bat	Vespertilionidae	Miniopterus	Miniopterus schreibersii	MiSc	Alphacoronavirus	Minunacovirus	Miniopterus bat coronavirus 1	MiBt1A	Asia	Eastern Asia	China	CHN	Guangdong	GD	Zengcheng District			2016-06-26
87	OQ175081	BtMs-AlphaCoV/YN2020-Q61	yes	yes	yes		Complete Genome	28320	yes		Bat	Vespertilionidae	Miniopterus	Miniopterus schreibersii	MiSc	Alphacoronavirus	Minunacovirus	Miniopterus bat coronavirus 1	MiBt1A	Asia	Eastern Asia	China	CHN	Yunnan	YN	Puer			2020-06-18
88	OQ175499	BtMs-AlphaCoV/YN2020-P149		yes			Partial RdRp	416	yes		Bat	Vespertilionidae	Miniopterus	Miniopterus schreibersii	MiSc	Alphacoronavirus	Minunacovirus	Miniopterus bat coronavirus 1	MiBt1A	Asia	Eastern Asia	China	CHN	Yunnan	YN	Mojiang Hanizu Aut. County			2020-06-18
89	OQ175496	BtMs-AlphaCoV/GD2016-P146		yes			Partial RdRp	416	yes		Bat	Vespertilionidae	Miniopterus	Miniopterus schreibersii	MiSc	Alphacoronavirus	Minunacovirus	Miniopterus bat coronavirus 1	MiBt1A	Asia	Eastern Asia	China	CHN	Guangdong	GD	Zengcheng District			2016-06-26
90	OQ175498	BtMs-AlphaCoV/GD2016-P148		yes			Partial RdRp	416	yes		Bat	Vespertilionidae	Miniopterus	Miniopterus schreibersii	MiSc	Alphacoronavirus	Minunacovirus	Miniopterus bat coronavirus 1	MiBt1A	Asia	Eastern Asia	China	CHN	Guangdong	GD	Zengcheng District			2016-06-26
91	OQ175502	BtMs-AlphaCoV/YN2020-P152		yes			Partial RdRp	416	yes		Bat	Vespertilionidae	Miniopterus	Miniopterus schreibersii	MiSc	Alphacoronavirus	Minunacovirus	Miniopterus bat coronavirus 1	MiBt1A	Asia	Eastern Asia	China	CHN	Yunnan	YN	Mojiang Hanizu Aut. County			2020-06-18
92	OQ175501	BtMs-AlphaCoV/YN2020-P151		yes			Partial RdRp	416	yes		Bat	Vespertilionidae	Miniopterus	Miniopterus schreibersii	MiSc	Alphacoronavirus	Minunacovirus	Miniopterus bat coronavirus 1	MiBt1A	Asia	Eastern Asia	China	CHN	Yunnan	YN	Mojiang Hanizu Aut. County			2020-06-18
93	OQ175500	BtMs-AlphaCoV/YN2020-P150		yes			Partial RdRp	416	yes		Bat	Vespertilionidae	Miniopterus	Miniopterus schreibersii	MiSc	Alphacoronavirus	Minunacovirus	Miniopterus bat coronavirus 1	MiBt1A	Asia	Eastern Asia	China	CHN	Yunnan	YN	Mojiang Hanizu Aut. County			2020-06-18
94	OQ175082	BtMs-AlphaCoV/YN2020-Q62	yes	yes	yes		Complete Genome	28341	yes		Bat	Vespertilionidae	Miniopterus	Miniopterus schreibersii	MiSc	Alphacoronavirus	Minunacovirus	Miniopterus bat coronavirus 1	MiBt1A	Asia	Eastern Asia	China	CHN	Yunnan	YN	Puer			2020-06-18
95	OQ175083	BtMs-AlphaCoV/GD2016-Q63	yes	yes	yes	yes	Complete Genome	28316	yes		Bat	Vespertilionidae	Miniopterus	Miniopterus schreibersii	MiSc	Alphacoronavirus	Minunacovirus	Miniopterus bat coronavirus 1	MiBt1A	Asia	Eastern Asia	China	CHN	Guangdong	GD	Shaoguan			2016
96	OQ175495	BtMs-AlphaCoV/GD2016-P145		yes			Partial RdRp	416	yes		Bat	Vespertilionidae	Miniopterus	Miniopterus schreibersii	MiSc	Alphacoronavirus	Minunacovirus	Miniopterus bat coronavirus 1	MiBt1A	Asia	Eastern Asia	China	CHN	Guangdong	GD	Zengcheng District			2016-06-26
97	OQ175086	BtMs-AlphaCoV/YN2020-Q66	yes	yes	yes		Complete Genome	28326	yes		Bat	Vespertilionidae	Miniopterus	Miniopterus schreibersii	MiSc	Alphacoronavirus	Minunacovirus	Miniopterus bat coronavirus 1	MiBt1A	Asia	Eastern Asia	China	CHN	Yunnan	YN	Xishuangbanna Daizu Aut. Prefecture			2020
98	OQ175468	BtMp-AlphaCoV/GD2017-P118		yes			Partial RdRp	416	yes		Bat	Vespertilionidae	Miniopterus	Miniopterus pusillus	MiPu	Alphacoronavirus	Minunacovirus	Miniopterus bat coronavirus 1	MiBt1A	Asia	Eastern Asia	China	CHN	Guangdong	GD	Huidong County			2017-09-10
99	OQ175871	BtRs-AlphaCoV/HB2020-P521		yes			Partial RdRp	416	yes		Bat	Rhinolophidae	Rhinolophus	Rhinolophus sinicus	RhSi	Alphacoronavirus	Minunacovirus	Miniopterus bat coronavirus 1	MiBt1A	Asia	Eastern Asia	China	CHN	Hubei	HB	Jingshan			2020-08-13
100	OQ175087	BtRs-AlphaCoV/HB2020-Q67	yes	yes	yes	yes	Complete Genome	28333	yes		Bat	Rhinolophidae	Rhinolophus	Rhinolophus sinicus	RhSi	Alphacoronavirus	Minunacovirus	Miniopterus bat coronavirus 1	MiBt1A	Asia	Eastern Asia	China	CHN	Hubei	HB	Jingmen			2020-08-13
101	OQ175085	BtMs-AlphaCoV/YN2020-Q65	yes	yes	yes		Complete Genome	28317	yes		Bat	Vespertilionidae	Miniopterus	Miniopterus schreibersii	MiSc	Alphacoronavirus	Minunacovirus	Miniopterus bat coronavirus 1	MiBt1A	Asia	Eastern Asia	China	CHN	Yunnan	YN	Lincang			2020
102	OQ175084	BtMs-AlphaCoV/GD2016-Q64	yes	yes	yes	yes	Complete Genome	28327	yes		Bat	Vespertilionidae	Miniopterus	Miniopterus schreibersii	MiSc	Alphacoronavirus	Minunacovirus	Miniopterus bat coronavirus 1	MiBt1A	Asia	Eastern Asia	China	CHN	Guangdong	GD	Guangzhou			2016
103	OQ175494	BtMs-AlphaCoV/GD2016-P144		yes			Partial RdRp	416	yes		Bat	Vespertilionidae	Miniopterus	Miniopterus schreibersii	MiSc	Alphacoronavirus	Minunacovirus	Miniopterus bat coronavirus 1	MiBt1A	Asia	Eastern Asia	China	CHN	Guangdong	GD	Zengcheng District			2016-06-26
104	OQ175497	BtMs-AlphaCoV/GD2016-P147		yes			Partial RdRp	416	yes		Bat	Vespertilionidae	Miniopterus	Miniopterus schreibersii	MiSc	Alphacoronavirus	Minunacovirus	Miniopterus bat coronavirus 1	MiBt1A	Asia	Eastern Asia	China	CHN	Guangdong	GD	Guangzhou			2016-06-26
105	OK017775	BtMp-AlphaCoV/GD2016D		yes			Partial RdRp	411	yes		Bat	Vespertilionidae	Miniopterus	Miniopterus pusillus	MiPu	Alphacoronavirus	Minunacovirus	Miniopterus bat coronavirus 1	MiBt1A	Asia	Eastern Asia	China	CHN	Guangdong	GD	null			2016-06-01
106	OQ175480	BtMp-AlphaCoV/HI2019-P130		yes			Partial RdRp	416	yes		Bat	Vespertilionidae	Miniopterus	Miniopterus pusillus	MiPu	Alphacoronavirus	Minunacovirus	Miniopterus bat coronavirus 1	MiBt1A	Asia	Eastern Asia	China	CHN	Hainan	HI	Jiyang District			2019-07-29
107	OQ175541	BtMp-AlphaCoV/GD2016-P191		yes			Partial RdRp	416	yes		Bat	Vespertilionidae	Miniopterus	Miniopterus pusillus	MiPu	Alphacoronavirus	Minunacovirus	Miniopterus bat coronavirus HKU8	MiHKU8	Asia	Eastern Asia	China	CHN	Guangdong	GD	Zengcheng District			2016-08-08
108	OQ175526	BtMp-AlphaCoV/HI2019-P176		yes			Partial RdRp	416	yes		Bat	Vespertilionidae	Miniopterus	Miniopterus pusillus	MiPu	Alphacoronavirus	Minunacovirus	Miniopterus bat coronavirus HKU8	MiHKU8	Asia	Eastern Asia	China	CHN	Hainan	HI	Jiyang District			2019-07-29
109	OK017774	BtMp-AlphaCoV/GD2017BB		yes			Partial RdRp	411	yes		Bat	Vespertilionidae	Miniopterus	Miniopterus pusillus	MiPu	Alphacoronavirus	Minunacovirus	Miniopterus bat coronavirus HKU8	MiHKU8	Asia	Eastern Asia	China	CHN	Guangdong	GD	null			2018-07-01
110	OQ175525	BtMp-AlphaCoV/HI2019-P175		yes			Partial RdRp	416	yes		Bat	Vespertilionidae	Miniopterus	Miniopterus pusillus	MiPu	Alphacoronavirus	Minunacovirus	Miniopterus bat coronavirus HKU8	MiHKU8	Asia	Eastern Asia	China	CHN	Hainan	HI	Xiuying			2019-07-28
111	OQ175524	BtMp-AlphaCoV/HI2019-P174		yes			Partial RdRp	416	yes		Bat	Vespertilionidae	Miniopterus	Miniopterus pusillus	MiPu	Alphacoronavirus	Minunacovirus	Miniopterus bat coronavirus HKU8	MiHKU8	Asia	Eastern Asia	China	CHN	Hainan	HI	Xiuying			2019-07-28
112	OQ175522	BtMp-AlphaCoV/HI2019-P172		yes			Partial RdRp	416	yes		Bat	Vespertilionidae	Miniopterus	Miniopterus pusillus	MiPu	Alphacoronavirus	Minunacovirus	Miniopterus bat coronavirus HKU8	MiHKU8	Asia	Eastern Asia	China	CHN	Hainan	HI	Danzhou			2019-07-25
113	OQ175523	BtMp-AlphaCoV/HI2019-P173		yes			Partial RdRp	416	yes		Bat	Vespertilionidae	Miniopterus	Miniopterus pusillus	MiPu	Alphacoronavirus	Minunacovirus	Miniopterus bat coronavirus HKU8	MiHKU8	Asia	Eastern Asia	China	CHN	Hainan	HI	Xiuying			2019-07-28
114	OQ175516	BtMp-AlphaCoV/GD2017-P166		yes			Partial RdRp	417	yes		Bat	Vespertilionidae	Miniopterus	Miniopterus pusillus	MiPu	Alphacoronavirus	Minunacovirus	Miniopterus bat coronavirus HKU8	MiHKU8	Asia	Eastern Asia	China	CHN	Guangdong	GD	Huidong County			2017-09-10
115	OQ175422	BtHp-AlphaCoV/GD2017-P72		yes			Partial RdRp	416	yes		Bat	Hipposideridae	Hipposideros	Hipposideros pomona	HiPo	Alphacoronavirus	Minunacovirus	Miniopterus bat coronavirus HKU8	MiHKU8	Asia	Eastern Asia	China	CHN	Guangdong	GD	Suixi County			2017-04-12
116	OQ175518	BtMp-AlphaCoV/GD2017-P168		yes			Partial RdRp	416	yes		Bat	Vespertilionidae	Miniopterus	Miniopterus pusillus	MiPu	Alphacoronavirus	Minunacovirus	Miniopterus bat coronavirus HKU8	MiHKU8	Asia	Eastern Asia	China	CHN	Guangdong	GD	Huidong County			2017-09-10
117	OQ175520	BtMp-AlphaCoV/GD2017-P170		yes			Partial RdRp	416	yes		Bat	Vespertilionidae	Miniopterus	Miniopterus pusillus	MiPu	Alphacoronavirus	Minunacovirus	Miniopterus bat coronavirus HKU8	MiHKU8	Asia	Eastern Asia	China	CHN	Guangdong	GD	Huidong County			2017-09-10
118	OQ175506	BtMp-AlphaCoV/GD2016-P156		yes			Partial RdRp	416	yes		Bat	Vespertilionidae	Miniopterus	Miniopterus pusillus	MiPu	Alphacoronavirus	Minunacovirus	Miniopterus bat coronavirus HKU8	MiHKU8	Asia	Eastern Asia	China	CHN	Guangdong	GD	Zengcheng District			2016-08-08
119	OQ175510	BtMp-AlphaCoV/GD2016-P160		yes			Partial RdRp	416	yes		Bat	Vespertilionidae	Miniopterus	Miniopterus pusillus	MiPu	Alphacoronavirus	Minunacovirus	Miniopterus bat coronavirus HKU8	MiHKU8	Asia	Eastern Asia	China	CHN	Guangdong	GD	Zengcheng District			2016-08-08
120	OQ175872	BtRp-AlphaCoV/ZJ2020-P522		yes			Partial RdRp	416	yes		Bat	Rhinolophidae	Rhinolophus	Rhinolophus pusillus	RhPu	Alphacoronavirus	Minunacovirus	Miniopterus bat coronavirus HKU8	MiHKU8	Asia	Eastern Asia	China	CHN	Zhejiang	ZJ	Dinghai			2020-07-31
121	OQ175503	BtMp-AlphaCoV/GD2016-P153		yes			Partial RdRp	416	yes		Bat	Vespertilionidae	Miniopterus	Miniopterus pusillus	MiPu	Alphacoronavirus	Minunacovirus	Miniopterus bat coronavirus HKU8	MiHKU8	Asia	Eastern Asia	China	CHN	Guangdong	GD	Zengcheng District			2016-08-08
122	OQ175088	BtMp-AlphaCoV/GD2016-Q68	yes	yes	yes		Complete Genome	28773	yes		Bat	Vespertilionidae	Miniopterus	Miniopterus pusillus	MiPu	Alphacoronavirus	Minunacovirus	Miniopterus bat coronavirus HKU8	MiHKU8	Asia	Eastern Asia	China	CHN	Guangdong	GD	Guangzhou			2016-08-08
123	OQ175508	BtMp-AlphaCoV/GD2016-P158		yes			Partial RdRp	417	yes		Bat	Vespertilionidae	Miniopterus	Miniopterus pusillus	MiPu	Alphacoronavirus	Minunacovirus	Miniopterus bat coronavirus HKU8	MiHKU8	Asia	Eastern Asia	China	CHN	Guangdong	GD	Zengcheng District			2016-08-08
124	OQ175509	BtMp-AlphaCoV/GD2016-P159		yes			Partial RdRp	416	yes		Bat	Vespertilionidae	Miniopterus	Miniopterus pusillus	MiPu	Alphacoronavirus	Minunacovirus	Miniopterus bat coronavirus HKU8	MiHKU8	Asia	Eastern Asia	China	CHN	Guangdong	GD	Guangzhou			2016-08-08
125	OQ175507	BtMp-AlphaCoV/GD2016-P157		yes			Partial RdRp	416	yes		Bat	Vespertilionidae	Miniopterus	Miniopterus pusillus	MiPu	Alphacoronavirus	Minunacovirus	Miniopterus bat coronavirus HKU8	MiHKU8	Asia	Eastern Asia	China	CHN	Guangdong	GD	Zengcheng District			2016-08-08
126	OQ175504	BtMp-AlphaCoV/GD2016-P154		yes			Partial RdRp	416	yes		Bat	Vespertilionidae	Miniopterus	Miniopterus pusillus	MiPu	Alphacoronavirus	Minunacovirus	Miniopterus bat coronavirus HKU8	MiHKU8	Asia	Eastern Asia	China	CHN	Guangdong	GD	Zengcheng District			2016-08-08
127	OQ175527	BtMp-AlphaCoV/GD2016-P177		yes			Partial RdRp	416	yes		Bat	Vespertilionidae	Miniopterus	Miniopterus pusillus	MiPu	Alphacoronavirus	Minunacovirus	Miniopterus bat coronavirus HKU8	MiHKU8	Asia	Eastern Asia	China	CHN	Guangdong	GD	Zengcheng District			2016-06-26
128	OQ175961	BtSh-AlphaCoV/GD2019-P611		yes			Partial RdRp	416	yes		Bat	Vespertilionidae	Scotophilus	Scotophilus heathii	ScHe	Alphacoronavirus	Minunacovirus	Miniopterus bat coronavirus HKU8	MiHKU8	Asia	Eastern Asia	China	CHN	Guangdong	GD	Xinyi			2019-09-27
129	OQ175093	BtMp-AlphaCoV/GD2016-Q73	yes	yes	yes	yes	Complete Genome	28790	yes		Bat	Vespertilionidae	Miniopterus	Miniopterus pusillus	MiPu	Alphacoronavirus	Minunacovirus	Miniopterus bat coronavirus HKU8	MiHKU8	Asia	Eastern Asia	China	CHN	Guangdong	GD	Guangzhou			2016
130	OQ175262	BtMp-AlphaCoV/GD2016-Q72	yes	yes	yes	yes	Complete Genome	28793	yes		Bat	Vespertilionidae	Miniopterus	Miniopterus pusillus	MiPu	Alphacoronavirus	Minunacovirus	Miniopterus bat coronavirus HKU8	MiHKU8	Asia	Eastern Asia	China	CHN	Guangdong	GD	Guangzhou			2016-08-08
131	OQ175547	BtMr-AlphaCoV/GD2017-P197		yes			Partial RdRp	417	yes		Bat	Vespertilionidae	Myotis	Myotis ricketti	MyRi	Alphacoronavirus	Minunacovirus	Miniopterus bat coronavirus HKU8	MiHKU8	Asia	Eastern Asia	China	CHN	Guangdong	GD	Huidong County	yes	ZLB_172250	2017-09-10
132	OQ175513	BtMp-AlphaCoV/GD2017-P163		yes			Partial RdRp	416	yes		Bat	Vespertilionidae	Miniopterus	Miniopterus pusillus	MiPu	Alphacoronavirus	Minunacovirus	Miniopterus bat coronavirus HKU8	MiHKU8	Asia	Eastern Asia	China	CHN	Guangdong	GD	Huidong County			2017-09-10
133	OQ175505	BtMp-AlphaCoV/GD2016-P155		yes			Partial RdRp	416	yes		Bat	Vespertilionidae	Miniopterus	Miniopterus pusillus	MiPu	Alphacoronavirus	Minunacovirus	Miniopterus bat coronavirus HKU8	MiHKU8	Asia	Eastern Asia	China	CHN	Guangdong	GD	Zengcheng District			2016-08-08
134	OQ175519	BtMp-AlphaCoV/GD2017-P169		yes			Partial RdRp	416	yes		Bat	Vespertilionidae	Miniopterus	Miniopterus pusillus	MiPu	Alphacoronavirus	Minunacovirus	Miniopterus bat coronavirus HKU8	MiHKU8	Asia	Eastern Asia	China	CHN	Guangdong	GD	Huidong County			2017-09-10
135	OQ175521	BtMp-AlphaCoV/GD2017-P171		yes			Partial RdRp	416	yes		Bat	Vespertilionidae	Miniopterus	Miniopterus pusillus	MiPu	Alphacoronavirus	Minunacovirus	Miniopterus bat coronavirus HKU8	MiHKU8	Asia	Eastern Asia	China	CHN	Guangdong	GD	Huidong County			2017-09-10
136	OQ175517	BtMp-AlphaCoV/GD2017-P167		yes			Partial RdRp	416	yes		Bat	Vespertilionidae	Miniopterus	Miniopterus pusillus	MiPu	Alphacoronavirus	Minunacovirus	Miniopterus bat coronavirus HKU8	MiHKU8	Asia	Eastern Asia	China	CHN	Guangdong	GD	Huidong County			2017-09-10
137	OK017773	BtMp-AlphaCoV/GD2017BA		yes			Partial RdRp	411	yes		Bat	Vespertilionidae	Miniopterus	Miniopterus pusillus	MiPu	Alphacoronavirus	Minunacovirus	Miniopterus bat coronavirus HKU8	MiHKU8	Asia	Eastern Asia	China	CHN	Guangdong	GD	null			2017-06-01
138	OQ175091	BtMp-AlphaCoV/GD2017-Q71	yes	yes	yes		Complete Genome	28794	yes		Bat	Vespertilionidae	Miniopterus	Miniopterus pusillus	MiPu	Alphacoronavirus	Minunacovirus	Miniopterus bat coronavirus HKU8	MiHKU8	Asia	Eastern Asia	China	CHN	Guangdong	GD	Huizhou			2017-09-10
139	OQ175532	BtMs-AlphaCoV/GD2016-P182		yes			Partial RdRp	416	yes		Bat	Vespertilionidae	Miniopterus	Miniopterus schreibersii	MiSc	Alphacoronavirus	Minunacovirus	Miniopterus bat coronavirus HKU8	MiHKU8	Asia	Eastern Asia	China	CHN	Guangdong	GD	Guangzhou			2016-06-26
140	OQ175515	BtMp-AlphaCoV/GD2017-P165		yes			Partial RdRp	416	yes		Bat	Vespertilionidae	Miniopterus	Miniopterus pusillus	MiPu	Alphacoronavirus	Minunacovirus	Miniopterus bat coronavirus HKU8	MiHKU8	Asia	Eastern Asia	China	CHN	Guangdong	GD	Huidong County			2017-09-10
141	OQ175512	BtMp-AlphaCoV/GD2017-P162		yes			Partial RdRp	416	yes		Bat	Vespertilionidae	Miniopterus	Miniopterus pusillus	MiPu	Alphacoronavirus	Minunacovirus	Miniopterus bat coronavirus HKU8	MiHKU8	Asia	Eastern Asia	China	CHN	Guangdong	GD	Huidong County			2017-06-07
142	OQ175960	BtSh-AlphaCoV/YN2016-P610		yes			Partial RdRp	416	yes		Bat	Vespertilionidae	Scotophilus	Scotophilus heathii	ScHe	Alphacoronavirus	Minunacovirus	Miniopterus bat coronavirus HKU8	MiHKU8	Asia	Eastern Asia	China	CHN	Yunnan	YN	Menghai			2016-05-16
143	OQ175098	BtMs-AlphaCoV/GD2016-Q78	yes	yes	yes	yes	Complete Genome	28758	yes		Bat	Vespertilionidae	Miniopterus	Miniopterus schreibersii	MiSc	Alphacoronavirus	Minunacovirus	Miniopterus bat coronavirus HKU8	MiHKU8	Asia	Eastern Asia	China	CHN	Guangdong	GD	Guangzhou			2016
144	OQ175090	BtMp-AlphaCoV/GD2017-Q70	yes	yes	yes	yes	Complete Genome	28753	yes		Bat	Vespertilionidae	Miniopterus	Miniopterus pusillus	MiPu	Alphacoronavirus	Minunacovirus	Miniopterus bat coronavirus HKU8	MiHKU8	Asia	Eastern Asia	China	CHN	Guangdong	GD	Huizhou			2017-09-10
145	OQ175514	BtMp-AlphaCoV/GD2017-P164		yes			Partial RdRp	416	yes		Bat	Vespertilionidae	Miniopterus	Miniopterus pusillus	MiPu	Alphacoronavirus	Minunacovirus	Miniopterus bat coronavirus HKU8	MiHKU8	Asia	Eastern Asia	China	CHN	Guangdong	GD	Huidong County			2017-09-10
146	OQ175529	BtMs-AlphaCoV/GD2016-P179		yes			Partial RdRp	416	yes		Bat	Vespertilionidae	Miniopterus	Miniopterus schreibersii	MiSc	Alphacoronavirus	Minunacovirus	Miniopterus bat coronavirus HKU8	MiHKU8	Asia	Eastern Asia	China	CHN	Guangdong	GD	Zengcheng District			2016-06-26
147	OQ175546	BtMr-AlphaCoV/GD2017-P196		yes			Partial RdRp	416	yes		Bat	Vespertilionidae	Myotis	Myotis ricketti	MyRi	Alphacoronavirus	Minunacovirus	Miniopterus bat coronavirus HKU8	MiHKU8	Asia	Eastern Asia	China	CHN	Guangdong	GD	Huidong County			2017-06-07
148	OQ175536	BtMs-AlphaCoV/GD2016-P186		yes			Partial RdRp	416	yes		Bat	Vespertilionidae	Miniopterus	Miniopterus schreibersii	MiSc	Alphacoronavirus	Minunacovirus	Miniopterus bat coronavirus HKU8	MiHKU8	Asia	Eastern Asia	China	CHN	Guangdong	GD	Zengcheng District			2016-06-26
149	OQ175291	BtMs-AlphaCoV/GD2016-Q79	yes	yes	yes	yes	Complete Genome	28733	yes		Bat	Vespertilionidae	Miniopterus	Miniopterus schreibersii	MiSc	Alphacoronavirus	Minunacovirus	Miniopterus bat coronavirus HKU8	MiHKU8	Asia	Eastern Asia	China	CHN	Guangdong	GD	Guangzhou			2016
150	OQ175268	BtMs-AlphaCoV/GD2016-Q75	yes	yes	yes		Complete Genome	28720	yes		Bat	Vespertilionidae	Miniopterus	Miniopterus schreibersii	MiSc	Alphacoronavirus	Minunacovirus	Miniopterus bat coronavirus HKU8	MiHKU8	Asia	Eastern Asia	China	CHN	Guangdong	GD	Guangzhou			2016-06-26
151	OQ175271	BtMs-AlphaCoV/YN2020-Q77	yes	yes	yes	yes	Complete Genome	28755	yes		Bat	Vespertilionidae	Miniopterus	Miniopterus schreibersii	MiSc	Alphacoronavirus	Minunacovirus	Miniopterus bat coronavirus HKU8	MiHKU8	Asia	Eastern Asia	China	CHN	Yunnan	YN	Baoshan			2020-06-15
152	OQ175326	BtMs-AlphaCoV/YN2020-Q80	yes	yes	yes	yes	Complete Genome	28751	yes		Bat	Vespertilionidae	Miniopterus	Miniopterus schreibersii	MiSc	Alphacoronavirus	Minunacovirus	Miniopterus bat coronavirus HKU8	MiHKU8	Asia	Eastern Asia	China	CHN	Yunnan	YN	Puer			2020
153	OQ175528	BtMp-AlphaCoV/YN2020-P178		yes			Partial RdRp	416	yes		Bat	Vespertilionidae	Miniopterus	Miniopterus pusillus	MiPu	Alphacoronavirus	Minunacovirus	Miniopterus bat coronavirus HKU8	MiHKU8	Asia	Eastern Asia	China	CHN	Yunnan	YN	Mojiang Hanizu Aut. County			2020-06-18
154	OQ175329	BtMs-AlphaCoV/YN2020-Q81	yes	yes	yes		Complete Genome	28749	yes		Bat	Vespertilionidae	Miniopterus	Miniopterus schreibersii	MiSc	Alphacoronavirus	Minunacovirus	Miniopterus bat coronavirus HKU8	MiHKU8	Asia	Eastern Asia	China	CHN	Yunnan	YN	Baoshan			2020
155	OQ175256	BtMp-AlphaCoV/YN2020-Q69	yes	yes	yes		Complete Genome	28749	yes		Bat	Vespertilionidae	Miniopterus	Miniopterus pusillus	MiPu	Alphacoronavirus	Minunacovirus	Miniopterus bat coronavirus HKU8	MiHKU8	Asia	Eastern Asia	China	CHN	Yunnan	YN	Puer			2020-06-18
156	OQ175511	BtMp-AlphaCoV/GD2017-P161		yes			Partial RdRp	416	yes		Bat	Vespertilionidae	Miniopterus	Miniopterus pusillus	MiPu	Alphacoronavirus	Minunacovirus	Miniopterus bat coronavirus HKU8	MiHKU8	Asia	Eastern Asia	China	CHN	Guangdong	GD	Huidong County			2017-06-07
157	OQ175530	BtMs-AlphaCoV/GD2016-P180		yes			Partial RdRp	416	yes		Bat	Vespertilionidae	Miniopterus	Miniopterus schreibersii	MiSc	Alphacoronavirus	Minunacovirus	Miniopterus bat coronavirus HKU8	MiHKU8	Asia	Eastern Asia	China	CHN	Guangdong	GD	Zengcheng District			2016-06-26
158	OQ175531	BtMs-AlphaCoV/GD2016-P181		yes			Partial RdRp	416	yes		Bat	Vespertilionidae	Miniopterus	Miniopterus schreibersii	MiSc	Alphacoronavirus	Minunacovirus	Miniopterus bat coronavirus HKU8	MiHKU8	Asia	Eastern Asia	China	CHN	Guangdong	GD	Zengcheng District			2016-06-26
159	OQ175533	BtMs-AlphaCoV/GD2016-P183		yes			Partial RdRp	416	yes		Bat	Vespertilionidae	Miniopterus	Miniopterus schreibersii	MiSc	Alphacoronavirus	Minunacovirus	Miniopterus bat coronavirus HKU8	MiHKU8	Asia	Eastern Asia	China	CHN	Guangdong	GD	Zengcheng District			2016-06-26
160	OQ175534	BtMs-AlphaCoV/GD2016-P184		yes			Partial RdRp	416	yes		Bat	Vespertilionidae	Miniopterus	Miniopterus schreibersii	MiSc	Alphacoronavirus	Minunacovirus	Miniopterus bat coronavirus HKU8	MiHKU8	Asia	Eastern Asia	China	CHN	Guangdong	GD	Zengcheng District			2016-06-26
161	OQ175535	BtMs-AlphaCoV/GD2016-P185		yes			Partial RdRp	416	yes		Bat	Vespertilionidae	Miniopterus	Miniopterus schreibersii	MiSc	Alphacoronavirus	Minunacovirus	Miniopterus bat coronavirus HKU8	MiHKU8	Asia	Eastern Asia	China	CHN	Guangdong	GD	Zengcheng District			2016-06-26
162	OQ175537	BtMs-AlphaCoV/GD2016-P187		yes			Partial RdRp	416	yes		Bat	Vespertilionidae	Miniopterus	Miniopterus schreibersii	MiSc	Alphacoronavirus	Minunacovirus	Miniopterus bat coronavirus HKU8	MiHKU8	Asia	Eastern Asia	China	CHN	Guangdong	GD	Guangzhou			2016-06-26
163	OQ175540	BtMs-AlphaCoV/YN2020-P190		yes			Partial RdRp	416	yes		Bat	Vespertilionidae	Miniopterus	Miniopterus schreibersii	MiSc	Alphacoronavirus	Minunacovirus	Miniopterus bat coronavirus HKU8	MiHKU8	Asia	Eastern Asia	China	CHN	Yunnan	YN	Longling County			2020
164	OQ175538	BtMs-AlphaCoV/GD2016-P188		yes			Partial RdRp	416	yes		Bat	Vespertilionidae	Miniopterus	Miniopterus schreibersii	MiSc	Alphacoronavirus	Minunacovirus	Miniopterus bat coronavirus HKU8	MiHKU8	Asia	Eastern Asia	China	CHN	Guangdong	GD	Zengcheng District	yes	ZLB_161229	2016-06-26
165	OQ175539	BtMs-AlphaCoV/GD2016-P189		yes			Partial RdRp	416	yes		Bat	Vespertilionidae	Miniopterus	Miniopterus schreibersii	MiSc	Alphacoronavirus	Minunacovirus	Miniopterus bat coronavirus HKU8	MiHKU8	Asia	Eastern Asia	China	CHN	Guangdong	GD	Zengcheng District	yes	ZLB_161229	2016-06-26
166	OQ175270	BtMs-AlphaCoV/YN2020-Q76	yes	yes	yes	yes	Complete Genome	28724	yes		Bat	Vespertilionidae	Miniopterus	Miniopterus schreibersii	MiSc	Alphacoronavirus	Minunacovirus	Miniopterus bat coronavirus HKU8	MiHKU8	Asia	Eastern Asia	China	CHN	Yunnan	YN	Baoshan			2020-06-15
167	OQ175266	BtMs-AlphaCoV/GD2016-Q74	yes	yes	yes	yes	Complete Genome	28779	yes		Bat	Vespertilionidae	Miniopterus	Miniopterus schreibersii	MiSc	Alphacoronavirus	Minunacovirus	Miniopterus bat coronavirus HKU8	MiHKU8	Asia	Eastern Asia	China	CHN	Guangdong	GD	Guangzhou			2016-06-26
168	OQ175122	BtPa-AlphaCoV/GD2017-Q102	yes	yes	yes		Partial RdRp/Complete Genome	27733	yes		Bat	Vespertilionidae	Pipistrellus	Pipistrellus abramus	PiAb	Alphacoronavirus	Nyctacovirus	Bat Nyctacovirus new lineage 7	BatNycta_NL7	Asia	Eastern Asia	China	CHN	Guangdong	GD	Heyuan			2017-08-07
169	OQ175127	BtPa-AlphaCoV/GX2017-Q107	yes	yes	yes	yes	Complete Genome	27738	yes		Bat	Vespertilionidae	Pipistrellus	Pipistrellus abramus	PiAb	Alphacoronavirus	Nyctacovirus	Bat Nyctacovirus new lineage 7	BatNycta_NL7	Asia	Eastern Asia	China	CHN	Guangxi	GX	Bose			2017
170	OQ175782	BtPa-AlphaCoV/GZ2019-P432		yes			Partial RdRp	416	yes		Bat	Vespertilionidae	Pipistrellus	Pipistrellus abramus	PiAb	Alphacoronavirus	Nyctacovirus	Bat Nyctacovirus new lineage 7	BatNycta_NL7	Asia	Eastern Asia	China	CHN	Guizhou	GZ	Luodian County			2019-07-02
171	OK017784	BtPa-AlphaCoV/GZ2019A		yes			Partial RdRp	411	yes		Bat	Vespertilionidae	Pipistrellus	Pipistrellus abramus	PiAb	Alphacoronavirus	Nyctacovirus	Bat Nyctacovirus new lineage 7	BatNycta_NL7	Asia	Eastern Asia	China	CHN	Guizhou	GZ	null			2019-07-01
172	OQ175129	BtPa-AlphaCoV/GZ2019-Q109	yes	yes	yes		Complete Genome	27738	yes		Bat	Vespertilionidae	Pipistrellus	Pipistrellus abramus	PiAb	Alphacoronavirus	Nyctacovirus	Bat Nyctacovirus new lineage 7	BatNycta_NL7	Asia	Eastern Asia	China	CHN	Guizhou	GZ	Qiannan Buyei and Miao Autonomous Prefecture			2019
173	OQ175125	BtPa-AlphaCoV/GZ2019-Q105	yes	yes	yes		Complete Genome	27738	yes		Bat	Vespertilionidae	Pipistrellus	Pipistrellus abramus	PiAb	Alphacoronavirus	Nyctacovirus	Bat Nyctacovirus new lineage 7	BatNycta_NL7	Asia	Eastern Asia	China	CHN	Guizhou	GZ	Qiannan Buyei and Miao Autonomous Prefecture			2019-07-02
174	OQ175124	BtPa-AlphaCoV/GX2019-Q104	yes	yes	yes	yes	Complete Genome	27730	yes		Bat	Vespertilionidae	Pipistrellus	Pipistrellus abramus	PiAb	Alphacoronavirus	Nyctacovirus	Bat Nyctacovirus new lineage 7	BatNycta_NL7	Asia	Eastern Asia	China	CHN	Guangxi	GX	Bose			2019-06-28
175	OQ175781	BtPa-AlphaCoV/GX2019-P431		yes			Partial RdRp	416	yes		Bat	Vespertilionidae	Pipistrellus	Pipistrellus abramus	PiAb	Alphacoronavirus	Nyctacovirus	Bat Nyctacovirus new lineage 7	BatNycta_NL7	Asia	Eastern Asia	China	CHN	Guangxi	GX	Tianyang District			2019-06-28
176	OQ175779	BtPa-AlphaCoV/GD2017-P429		yes			Partial RdRp	416	yes		Bat	Vespertilionidae	Pipistrellus	Pipistrellus abramus	PiAb	Alphacoronavirus	Nyctacovirus	Bat Nyctacovirus new lineage 7	BatNycta_NL7	Asia	Eastern Asia	China	CHN	Guangdong	GD	Zijin County			2017-08-07
177	OK017783	BtPa-AlphaCoV/GX2017D		yes			Partial RdRp	411	yes		Bat	Vespertilionidae	Pipistrellus	Pipistrellus abramus	PiAb	Alphacoronavirus	Nyctacovirus	Bat Nyctacovirus new lineage 7	BatNycta_NL7	Asia	Eastern Asia	China	CHN	Guangxi	GX	null			2017-07-01
178	OQ175780	BtPa-AlphaCoV/GX2017-P430		yes			Partial RdRp	416	yes		Bat	Vespertilionidae	Pipistrellus	Pipistrellus abramus	PiAb	Alphacoronavirus	Nyctacovirus	Bat Nyctacovirus new lineage 7	BatNycta_NL7	Asia	Eastern Asia	China	CHN	Guangxi	GX	Tianyang District			2017-07-28
179	OQ175123	BtPa-AlphaCoV/GX2017-Q103	yes	yes	yes	yes	Complete Genome	27736	yes		Bat	Vespertilionidae	Pipistrellus	Pipistrellus abramus	PiAb	Alphacoronavirus	Nyctacovirus	Bat Nyctacovirus new lineage 7	BatNycta_NL7	Asia	Eastern Asia	China	CHN	Guangxi	GX	Bose			2017-07-28
180	OQ175128	BtPa-AlphaCoV/GX2017-Q108	yes	yes	yes	yes	Complete Genome	27738	yes		Bat	Vespertilionidae	Pipistrellus	Pipistrellus abramus	PiAb	Alphacoronavirus	Nyctacovirus	Bat Nyctacovirus new lineage 7	BatNycta_NL7	Asia	Eastern Asia	China	CHN	Guangxi	GX	Bose			2017
181	OK017785	BtPa-AlphaCoV/GD2016G		yes			Partial RdRp	411	yes		Bat	Vespertilionidae	Pipistrellus	Pipistrellus abramus	PiAb	Alphacoronavirus	Nyctacovirus	Bat Nyctacovirus new lineage 7	BatNycta_NL7	Asia	Eastern Asia	China	CHN	Guangdong	GD	null			2016-07-01
182	OQ175783	BtPa-AlphaCoV/GD2016-P433		yes			Partial RdRp	416	yes		Bat	Vespertilionidae	Pipistrellus	Pipistrellus abramus	PiAb	Alphacoronavirus	Nyctacovirus	Bat Nyctacovirus new lineage 7	BatNycta_NL7	Asia	Eastern Asia	China	CHN	Guangdong	GD	Shixing County			2016-07-02
183	OQ175784	BtPa-AlphaCoV/GD2016-P434		yes			Partial RdRp	416	yes		Bat	Vespertilionidae	Pipistrellus	Pipistrellus abramus	PiAb	Alphacoronavirus	Nyctacovirus	Bat Nyctacovirus new lineage 7	BatNycta_NL7	Asia	Eastern Asia	China	CHN	Guangdong	GD	Shaoguan			2016-07-02
184	OQ175126	BtPa-AlphaCoV/GD2016-Q106	yes	yes	yes	yes	Complete Genome	27801	yes		Bat	Vespertilionidae	Pipistrellus	Pipistrellus abramus	PiAb	Alphacoronavirus	Nyctacovirus	Bat Nyctacovirus new lineage 7	BatNycta_NL7	Asia	Eastern Asia	China	CHN	Guangdong	GD	Shaoguan			2016
185	OQ175130	BtTr-AlphaCoV/GZ2019-Q110	yes	yes	yes		Complete Genome	27653	yes		Bat	Vespertilionidae	Tylonycteris	Tylonycteris robustula	TyRo	Alphacoronavirus	Nyctacovirus	Alphacoronavirus WA2028	TyHKU33	Asia	Eastern Asia	China	CHN	Guizhou	GZ	Qiannan Buyei and Miao Autonomous Prefecture			2019
186	OQ175866	BtRf-AlphaCoV/YN2020-P516		yes			Partial RdRp	416	yes		Bat	Rhinolophidae	Rhinolophus	Rhinolophus ferrumequinum	RhFe	Alphacoronavirus	Decacovirus	Rhinolophus ferrumequinum alphacoronavirus HuB-2013	RfHB13	Asia	Eastern Asia	China	CHN	Yunnan	YN	Ninger Hanizu Yizu Aut. County			2020-09-28
187	OQ175830	BtRf-AlphaCoV/ZJ2020-P480		yes			Partial RdRp	417	yes		Bat	Rhinolophidae	Rhinolophus	Rhinolophus ferrumequinum	RhFe	Alphacoronavirus	Decacovirus	Rhinolophus ferrumequinum alphacoronavirus HuB-2013	RfHB13	Asia	Eastern Asia	China	CHN	Zhejiang	ZJ	Dinghai			2020-08-04
188	OQ175814	BtRf-AlphaCoV/ZJ2020-P464		yes			Partial RdRp	416	yes		Bat	Rhinolophidae	Rhinolophus	Rhinolophus ferrumequinum	RhFe	Alphacoronavirus	Decacovirus	Rhinolophus ferrumequinum alphacoronavirus HuB-2013	RfHB13	Asia	Eastern Asia	China	CHN	Zhejiang	ZJ	Dinghai			2020-07-31
189	OQ175835	BtRf-AlphaCoV/ZJ2020-P485		yes			Partial RdRp	416	yes		Bat	Rhinolophidae	Rhinolophus	Rhinolophus ferrumequinum	RhFe	Alphacoronavirus	Decacovirus	Rhinolophus ferrumequinum alphacoronavirus HuB-2013	RfHB13	Asia	Eastern Asia	China	CHN	Zhejiang	ZJ	Dinghai			2020-08-04
190	OQ175834	BtRf-AlphaCoV/ZJ2020-P484		yes			Partial RdRp	416	yes		Bat	Rhinolophidae	Rhinolophus	Rhinolophus ferrumequinum	RhFe	Alphacoronavirus	Decacovirus	Rhinolophus ferrumequinum alphacoronavirus HuB-2013	RfHB13	Asia	Eastern Asia	China	CHN	Zhejiang	ZJ	Dinghai			2020-08-04
191	OQ175821	BtRf-AlphaCoV/ZJ2020-P471		yes			Partial RdRp	416	yes		Bat	Rhinolophidae	Rhinolophus	Rhinolophus ferrumequinum	RhFe	Alphacoronavirus	Decacovirus	Rhinolophus ferrumequinum alphacoronavirus HuB-2013	RfHB13	Asia	Eastern Asia	China	CHN	Zhejiang	ZJ	Dinghai			2020-08-03
192	OQ175827	BtRf-AlphaCoV/ZJ2020-P477		yes			Partial RdRp	416	yes		Bat	Rhinolophidae	Rhinolophus	Rhinolophus ferrumequinum	RhFe	Alphacoronavirus	Decacovirus	Rhinolophus ferrumequinum alphacoronavirus HuB-2013	RfHB13	Asia	Eastern Asia	China	CHN	Zhejiang	ZJ	Dinghai			2020-08-03
193	OQ175840	BtRf-AlphaCoV/ZJ2020-P490		yes			Partial RdRp	416	yes		Bat	Rhinolophidae	Rhinolophus	Rhinolophus ferrumequinum	RhFe	Alphacoronavirus	Decacovirus	Rhinolophus ferrumequinum alphacoronavirus HuB-2013	RfHB13	Asia	Eastern Asia	China	CHN	Zhejiang	ZJ	Dinghai			2020-08-04
194	OQ175861	BtRf-AlphaCoV/ZJ2020-P511		yes			Partial RdRp	416	yes		Bat	Rhinolophidae	Rhinolophus	Rhinolophus ferrumequinum	RhFe	Alphacoronavirus	Decacovirus	Rhinolophus ferrumequinum alphacoronavirus HuB-2013	RfHB13	Asia	Eastern Asia	China	CHN	Zhejiang	ZJ	Dinghai			2020-08-06
195	OQ175860	BtRf-AlphaCoV/ZJ2020-P510		yes			Partial RdRp	416	yes		Bat	Rhinolophidae	Rhinolophus	Rhinolophus ferrumequinum	RhFe	Alphacoronavirus	Decacovirus	Rhinolophus ferrumequinum alphacoronavirus HuB-2013	RfHB13	Asia	Eastern Asia	China	CHN	Zhejiang	ZJ	Dinghai			2020-08-06
196	OQ175849	BtRf-AlphaCoV/ZJ2020-P499		yes			Partial RdRp	416	yes		Bat	Rhinolophidae	Rhinolophus	Rhinolophus ferrumequinum	RhFe	Alphacoronavirus	Decacovirus	Rhinolophus ferrumequinum alphacoronavirus HuB-2013	RfHB13	Asia	Eastern Asia	China	CHN	Zhejiang	ZJ	Dinghai			2020-08-06
197	OQ175815	BtRf-AlphaCoV/ZJ2020-P465		yes			Partial RdRp	416	yes		Bat	Rhinolophidae	Rhinolophus	Rhinolophus ferrumequinum	RhFe	Alphacoronavirus	Decacovirus	Rhinolophus ferrumequinum alphacoronavirus HuB-2013	RfHB13	Asia	Eastern Asia	China	CHN	Zhejiang	ZJ	Dinghai			2020-07-31
198	OQ175855	BtRf-AlphaCoV/ZJ2020-P505		yes			Partial RdRp	416	yes		Bat	Rhinolophidae	Rhinolophus	Rhinolophus ferrumequinum	RhFe	Alphacoronavirus	Decacovirus	Rhinolophus ferrumequinum alphacoronavirus HuB-2013	RfHB13	Asia	Eastern Asia	China	CHN	Zhejiang	ZJ	Dinghai			2020-08-06
199	OQ175816	BtRf-AlphaCoV/ZJ2020-P466		yes			Partial RdRp	416	yes		Bat	Rhinolophidae	Rhinolophus	Rhinolophus ferrumequinum	RhFe	Alphacoronavirus	Decacovirus	Rhinolophus ferrumequinum alphacoronavirus HuB-2013	RfHB13	Asia	Eastern Asia	China	CHN	Zhejiang	ZJ	Dinghai			2020-07-31
200	OQ175818	BtRf-AlphaCoV/ZJ2020-P468		yes			Partial RdRp	416	yes		Bat	Rhinolophidae	Rhinolophus	Rhinolophus ferrumequinum	RhFe	Alphacoronavirus	Decacovirus	Rhinolophus ferrumequinum alphacoronavirus HuB-2013	RfHB13	Asia	Eastern Asia	China	CHN	Zhejiang	ZJ	Zhoushan			2020-07-31
201	OQ175819	BtRf-AlphaCoV/ZJ2020-P469		yes			Partial RdRp	416	yes		Bat	Rhinolophidae	Rhinolophus	Rhinolophus ferrumequinum	RhFe	Alphacoronavirus	Decacovirus	Rhinolophus ferrumequinum alphacoronavirus HuB-2013	RfHB13	Asia	Eastern Asia	China	CHN	Zhejiang	ZJ	Dinghai			2020-07-31
202	OQ175822	BtRf-AlphaCoV/ZJ2020-P472		yes			Partial RdRp	416	yes		Bat	Rhinolophidae	Rhinolophus	Rhinolophus ferrumequinum	RhFe	Alphacoronavirus	Decacovirus	Rhinolophus ferrumequinum alphacoronavirus HuB-2013	RfHB13	Asia	Eastern Asia	China	CHN	Zhejiang	ZJ	Dinghai			2020-08-03
203	OQ175823	BtRf-AlphaCoV/ZJ2020-P473		yes			Partial RdRp	416	yes		Bat	Rhinolophidae	Rhinolophus	Rhinolophus ferrumequinum	RhFe	Alphacoronavirus	Decacovirus	Rhinolophus ferrumequinum alphacoronavirus HuB-2013	RfHB13	Asia	Eastern Asia	China	CHN	Zhejiang	ZJ	Dinghai			2020-08-03
204	OQ175825	BtRf-AlphaCoV/ZJ2020-P475		yes			Partial RdRp	416	yes		Bat	Rhinolophidae	Rhinolophus	Rhinolophus ferrumequinum	RhFe	Alphacoronavirus	Decacovirus	Rhinolophus ferrumequinum alphacoronavirus HuB-2013	RfHB13	Asia	Eastern Asia	China	CHN	Zhejiang	ZJ	Zhoushan			2020-08-03
205	OQ175826	BtRf-AlphaCoV/ZJ2020-P476		yes			Partial RdRp	416	yes		Bat	Rhinolophidae	Rhinolophus	Rhinolophus ferrumequinum	RhFe	Alphacoronavirus	Decacovirus	Rhinolophus ferrumequinum alphacoronavirus HuB-2013	RfHB13	Asia	Eastern Asia	China	CHN	Zhejiang	ZJ	Dinghai			2020-08-03
206	OQ175828	BtRf-AlphaCoV/ZJ2020-P478		yes			Partial RdRp	416	yes		Bat	Rhinolophidae	Rhinolophus	Rhinolophus ferrumequinum	RhFe	Alphacoronavirus	Decacovirus	Rhinolophus ferrumequinum alphacoronavirus HuB-2013	RfHB13	Asia	Eastern Asia	China	CHN	Zhejiang	ZJ	Dinghai			2020-08-04
207	OQ175836	BtRf-AlphaCoV/ZJ2020-P486		yes			Partial RdRp	416	yes		Bat	Rhinolophidae	Rhinolophus	Rhinolophus ferrumequinum	RhFe	Alphacoronavirus	Decacovirus	Rhinolophus ferrumequinum alphacoronavirus HuB-2013	RfHB13	Asia	Eastern Asia	China	CHN	Zhejiang	ZJ	Dinghai			2020-08-04
208	OQ175837	BtRf-AlphaCoV/ZJ2020-P487		yes			Partial RdRp	416	yes		Bat	Rhinolophidae	Rhinolophus	Rhinolophus ferrumequinum	RhFe	Alphacoronavirus	Decacovirus	Rhinolophus ferrumequinum alphacoronavirus HuB-2013	RfHB13	Asia	Eastern Asia	China	CHN	Zhejiang	ZJ	Dinghai			2020-08-04
209	OQ175839	BtRf-AlphaCoV/ZJ2020-P489		yes			Partial RdRp	416	yes		Bat	Rhinolophidae	Rhinolophus	Rhinolophus ferrumequinum	RhFe	Alphacoronavirus	Decacovirus	Rhinolophus ferrumequinum alphacoronavirus HuB-2013	RfHB13	Asia	Eastern Asia	China	CHN	Zhejiang	ZJ	Dinghai			2020-08-04
210	OQ175841	BtRf-AlphaCoV/ZJ2020-P491		yes			Partial RdRp	416	yes		Bat	Rhinolophidae	Rhinolophus	Rhinolophus ferrumequinum	RhFe	Alphacoronavirus	Decacovirus	Rhinolophus ferrumequinum alphacoronavirus HuB-2013	RfHB13	Asia	Eastern Asia	China	CHN	Zhejiang	ZJ	Dinghai			2020-08-04
211	OQ175843	BtRf-AlphaCoV/ZJ2020-P493		yes			Partial RdRp	416	yes		Bat	Rhinolophidae	Rhinolophus	Rhinolophus ferrumequinum	RhFe	Alphacoronavirus	Decacovirus	Rhinolophus ferrumequinum alphacoronavirus HuB-2013	RfHB13	Asia	Eastern Asia	China	CHN	Zhejiang	ZJ	Dinghai			2020-08-04
212	OQ175844	BtRf-AlphaCoV/ZJ2020-P494		yes			Partial RdRp	416	yes		Bat	Rhinolophidae	Rhinolophus	Rhinolophus ferrumequinum	RhFe	Alphacoronavirus	Decacovirus	Rhinolophus ferrumequinum alphacoronavirus HuB-2013	RfHB13	Asia	Eastern Asia	China	CHN	Zhejiang	ZJ	Dinghai			2020-08-06
213	OQ175845	BtRf-AlphaCoV/ZJ2020-P495		yes			Partial RdRp	416	yes		Bat	Rhinolophidae	Rhinolophus	Rhinolophus ferrumequinum	RhFe	Alphacoronavirus	Decacovirus	Rhinolophus ferrumequinum alphacoronavirus HuB-2013	RfHB13	Asia	Eastern Asia	China	CHN	Zhejiang	ZJ	Zhoushan			2020-08-06
214	OQ175846	BtRf-AlphaCoV/ZJ2020-P496		yes			Partial RdRp	416	yes		Bat	Rhinolophidae	Rhinolophus	Rhinolophus ferrumequinum	RhFe	Alphacoronavirus	Decacovirus	Rhinolophus ferrumequinum alphacoronavirus HuB-2013	RfHB13	Asia	Eastern Asia	China	CHN	Zhejiang	ZJ	Dinghai			2020-08-06
215	OQ175857	BtRf-AlphaCoV/ZJ2020-P507		yes			Partial RdRp	416	yes		Bat	Rhinolophidae	Rhinolophus	Rhinolophus ferrumequinum	RhFe	Alphacoronavirus	Decacovirus	Rhinolophus ferrumequinum alphacoronavirus HuB-2013	RfHB13	Asia	Eastern Asia	China	CHN	Zhejiang	ZJ	Dinghai			2020-08-06
216	OQ175863	BtRf-AlphaCoV/ZJ2020-P513		yes			Partial RdRp	416	yes		Bat	Rhinolophidae	Rhinolophus	Rhinolophus ferrumequinum	RhFe	Alphacoronavirus	Decacovirus	Rhinolophus ferrumequinum alphacoronavirus HuB-2013	RfHB13	Asia	Eastern Asia	China	CHN	Zhejiang	ZJ	Dinghai			2020-08-06
217	OQ175833	BtRf-AlphaCoV/ZJ2020-P483		yes			Partial RdRp	416	yes		Bat	Rhinolophidae	Rhinolophus	Rhinolophus ferrumequinum	RhFe	Alphacoronavirus	Decacovirus	Rhinolophus ferrumequinum alphacoronavirus HuB-2013	RfHB13	Asia	Eastern Asia	China	CHN	Zhejiang	ZJ	Dinghai			2020-08-04
218	OQ175817	BtRf-AlphaCoV/ZJ2020-P467		yes			Partial RdRp	416	yes		Bat	Rhinolophidae	Rhinolophus	Rhinolophus ferrumequinum	RhFe	Alphacoronavirus	Decacovirus	Rhinolophus ferrumequinum alphacoronavirus HuB-2013	RfHB13	Asia	Eastern Asia	China	CHN	Zhejiang	ZJ	Dinghai			2020-07-31
219	OQ175856	BtRf-AlphaCoV/ZJ2020-P506		yes			Partial RdRp	416	yes		Bat	Rhinolophidae	Rhinolophus	Rhinolophus ferrumequinum	RhFe	Alphacoronavirus	Decacovirus	Rhinolophus ferrumequinum alphacoronavirus HuB-2013	RfHB13	Asia	Eastern Asia	China	CHN	Zhejiang	ZJ	Dinghai			2020-08-06
220	OQ175858	BtRf-AlphaCoV/ZJ2020-P508		yes			Partial RdRp	416	yes		Bat	Rhinolophidae	Rhinolophus	Rhinolophus ferrumequinum	RhFe	Alphacoronavirus	Decacovirus	Rhinolophus ferrumequinum alphacoronavirus HuB-2013	RfHB13	Asia	Eastern Asia	China	CHN	Zhejiang	ZJ	Dinghai			2020-08-06
221	OQ175847	BtRf-AlphaCoV/ZJ2020-P497		yes			Partial RdRp	416	yes		Bat	Rhinolophidae	Rhinolophus	Rhinolophus ferrumequinum	RhFe	Alphacoronavirus	Decacovirus	Rhinolophus ferrumequinum alphacoronavirus HuB-2013	RfHB13	Asia	Eastern Asia	China	CHN	Zhejiang	ZJ	Dinghai			2020-08-06
222	OQ175831	BtRf-AlphaCoV/ZJ2020-P481		yes			Partial RdRp	416	yes		Bat	Rhinolophidae	Rhinolophus	Rhinolophus ferrumequinum	RhFe	Alphacoronavirus	Decacovirus	Rhinolophus ferrumequinum alphacoronavirus HuB-2013	RfHB13	Asia	Eastern Asia	China	CHN	Zhejiang	ZJ	Dinghai			2020-08-04
223	OQ175865	BtRf-AlphaCoV/ZJ2020-P515		yes			Partial RdRp	416	yes		Bat	Rhinolophidae	Rhinolophus	Rhinolophus ferrumequinum	RhFe	Alphacoronavirus	Decacovirus	Rhinolophus ferrumequinum alphacoronavirus HuB-2013	RfHB13	Asia	Eastern Asia	China	CHN	Zhejiang	ZJ	Dinghai			2020-08-06
224	OQ175838	BtRf-AlphaCoV/ZJ2020-P488		yes			Partial RdRp	416	yes		Bat	Rhinolophidae	Rhinolophus	Rhinolophus ferrumequinum	RhFe	Alphacoronavirus	Decacovirus	Rhinolophus ferrumequinum alphacoronavirus HuB-2013	RfHB13	Asia	Eastern Asia	China	CHN	Zhejiang	ZJ	Dinghai			2020-08-04
225	OQ175853	BtRf-AlphaCoV/ZJ2020-P503		yes			Partial RdRp	416	yes		Bat	Rhinolophidae	Rhinolophus	Rhinolophus ferrumequinum	RhFe	Alphacoronavirus	Decacovirus	Rhinolophus ferrumequinum alphacoronavirus HuB-2013	RfHB13	Asia	Eastern Asia	China	CHN	Zhejiang	ZJ	Dinghai			2020-08-06
226	OQ175832	BtRf-AlphaCoV/ZJ2020-P482		yes			Partial RdRp	416	yes		Bat	Rhinolophidae	Rhinolophus	Rhinolophus ferrumequinum	RhFe	Alphacoronavirus	Decacovirus	Rhinolophus ferrumequinum alphacoronavirus HuB-2013	RfHB13	Asia	Eastern Asia	China	CHN	Zhejiang	ZJ	Dinghai			2020-08-04
227	OQ175813	BtRa-AlphaCoV/HB2020-P463		yes			Partial RdRp	416	yes		Bat	Rhinolophidae	Rhinolophus	Rhinolophus affinis	RhAf	Alphacoronavirus	Decacovirus	Rhinolophus ferrumequinum alphacoronavirus HuB-2013	RfHB13	Asia	Eastern Asia	China	CHN	Hubei	HB	Suixian County			2020-08-01
228	OQ175820	BtRf-AlphaCoV/ZJ2020-P470		yes			Partial RdRp	416	yes		Bat	Rhinolophidae	Rhinolophus	Rhinolophus ferrumequinum	RhFe	Alphacoronavirus	Decacovirus	Rhinolophus ferrumequinum alphacoronavirus HuB-2013	RfHB13	Asia	Eastern Asia	China	CHN	Zhejiang	ZJ	Dinghai			2020-07-31
229	OQ175824	BtRf-AlphaCoV/ZJ2020-P474		yes			Partial RdRp	416	yes		Bat	Rhinolophidae	Rhinolophus	Rhinolophus ferrumequinum	RhFe	Alphacoronavirus	Decacovirus	Rhinolophus ferrumequinum alphacoronavirus HuB-2013	RfHB13	Asia	Eastern Asia	China	CHN	Zhejiang	ZJ	Dinghai			2020-08-03
230	OQ175829	BtRf-AlphaCoV/ZJ2020-P479		yes			Partial RdRp	416	yes		Bat	Rhinolophidae	Rhinolophus	Rhinolophus ferrumequinum	RhFe	Alphacoronavirus	Decacovirus	Rhinolophus ferrumequinum alphacoronavirus HuB-2013	RfHB13	Asia	Eastern Asia	China	CHN	Zhejiang	ZJ	Dinghai			2020-08-04
231	OQ175842	BtRf-AlphaCoV/ZJ2020-P492		yes			Partial RdRp	416	yes		Bat	Rhinolophidae	Rhinolophus	Rhinolophus ferrumequinum	RhFe	Alphacoronavirus	Decacovirus	Rhinolophus ferrumequinum alphacoronavirus HuB-2013	RfHB13	Asia	Eastern Asia	China	CHN	Zhejiang	ZJ	Dinghai			2020-08-04
232	OQ175850	BtRf-AlphaCoV/ZJ2020-P500		yes			Partial RdRp	416	yes		Bat	Rhinolophidae	Rhinolophus	Rhinolophus ferrumequinum	RhFe	Alphacoronavirus	Decacovirus	Rhinolophus ferrumequinum alphacoronavirus HuB-2013	RfHB13	Asia	Eastern Asia	China	CHN	Zhejiang	ZJ	Dinghai			2020-08-06
233	OQ175851	BtRf-AlphaCoV/ZJ2020-P501		yes			Partial RdRp	416	yes		Bat	Rhinolophidae	Rhinolophus	Rhinolophus ferrumequinum	RhFe	Alphacoronavirus	Decacovirus	Rhinolophus ferrumequinum alphacoronavirus HuB-2013	RfHB13	Asia	Eastern Asia	China	CHN	Zhejiang	ZJ	Dinghai			2020-08-06
234	OQ175854	BtRf-AlphaCoV/ZJ2020-P504		yes			Partial RdRp	416	yes		Bat	Rhinolophidae	Rhinolophus	Rhinolophus ferrumequinum	RhFe	Alphacoronavirus	Decacovirus	Rhinolophus ferrumequinum alphacoronavirus HuB-2013	RfHB13	Asia	Eastern Asia	China	CHN	Zhejiang	ZJ	Dinghai			2020-08-06
235	OQ175859	BtRf-AlphaCoV/ZJ2020-P509		yes			Partial RdRp	416	yes		Bat	Rhinolophidae	Rhinolophus	Rhinolophus ferrumequinum	RhFe	Alphacoronavirus	Decacovirus	Rhinolophus ferrumequinum alphacoronavirus HuB-2013	RfHB13	Asia	Eastern Asia	China	CHN	Zhejiang	ZJ	Dinghai			2020-08-06
236	OQ175862	BtRf-AlphaCoV/ZJ2020-P512		yes			Partial RdRp	416	yes		Bat	Rhinolophidae	Rhinolophus	Rhinolophus ferrumequinum	RhFe	Alphacoronavirus	Decacovirus	Rhinolophus ferrumequinum alphacoronavirus HuB-2013	RfHB13	Asia	Eastern Asia	China	CHN	Zhejiang	ZJ	Dinghai			2020-08-06
237	OQ175864	BtRf-AlphaCoV/ZJ2020-P514		yes			Partial RdRp	416	yes		Bat	Rhinolophidae	Rhinolophus	Rhinolophus ferrumequinum	RhFe	Alphacoronavirus	Decacovirus	Rhinolophus ferrumequinum alphacoronavirus HuB-2013	RfHB13	Asia	Eastern Asia	China	CHN	Zhejiang	ZJ	Dinghai			2020-08-06
238	OQ175852	BtRf-AlphaCoV/ZJ2020-P502		yes			Partial RdRp	416	yes		Bat	Rhinolophidae	Rhinolophus	Rhinolophus ferrumequinum	RhFe	Alphacoronavirus	Decacovirus	Rhinolophus ferrumequinum alphacoronavirus HuB-2013	RfHB13	Asia	Eastern Asia	China	CHN	Zhejiang	ZJ	Dinghai			2020-08-06
239	OQ175848	BtRf-AlphaCoV/ZJ2020-P498		yes			Partial RdRp	416	yes		Bat	Rhinolophidae	Rhinolophus	Rhinolophus ferrumequinum	RhFe	Alphacoronavirus	Decacovirus	Rhinolophus ferrumequinum alphacoronavirus HuB-2013	RfHB13	Asia	Eastern Asia	China	CHN	Zhejiang	ZJ	Dinghai			2020-08-06
240	OQ175058	BtRf-AlphaCoV/HB2020-Q38	yes	yes	yes		Complete Genome	27905	yes		Bat	Rhinolophidae	Rhinolophus	Rhinolophus ferrumequinum	RhFe	Alphacoronavirus	Decacovirus	Rhinolophus ferrumequinum alphacoronavirus HuB-2013	RfHB13	Asia	Eastern Asia	China	CHN	Hubei	HB	Suizhou			2020
241	OQ175057	BtRf-AlphaCoV/YN2020-Q37	yes	yes	yes		Complete Genome	27947	yes		Bat	Rhinolophidae	Rhinolophus	Rhinolophus ferrumequinum	RhFe	Alphacoronavirus	Decacovirus	Rhinolophus ferrumequinum alphacoronavirus HuB-2013	RfHB13	Asia	Eastern Asia	China	CHN	Yunnan	YN	Puer			2020-09-28
242	OQ175062	BtRf-AlphaCoV/LN2020-Q42	yes	yes	yes		Complete Genome	27898	yes		Bat	Rhinolophidae	Rhinolophus	Rhinolophus ferrumequinum	RhFe	Alphacoronavirus	Decacovirus	Rhinolophus ferrumequinum alphacoronavirus HuB-2013	RfHB13	Asia	Eastern Asia	China	CHN	Liaoning	LN	Benxi			2020
243	OQ175061	BtRf-AlphaCoV/LN2020-Q41	yes	yes	yes	yes	Complete Genome	27895	yes		Bat	Rhinolophidae	Rhinolophus	Rhinolophus ferrumequinum	RhFe	Alphacoronavirus	Decacovirus	Rhinolophus ferrumequinum alphacoronavirus HuB-2013	RfHB13	Asia	Eastern Asia	China	CHN	Liaoning	LN	Benxi			2020
244	OQ175060	BtRf-AlphaCoV/LN2020-Q40	yes	yes	yes		Complete Genome	27899	yes		Bat	Rhinolophidae	Rhinolophus	Rhinolophus ferrumequinum	RhFe	Alphacoronavirus	Decacovirus	Rhinolophus ferrumequinum alphacoronavirus HuB-2013	RfHB13	Asia	Eastern Asia	China	CHN	Liaoning	LN	Fushun			2020
245	OK017757	BtRf-AlphaCoV/ZJ2021A		yes			Partial RdRp	575	yes		Bat	Rhinolophidae	Rhinolophus	Rhinolophus ferrumequinum	RhFe	Alphacoronavirus	Decacovirus	Rhinolophus ferrumequinum alphacoronavirus HuB-2013	RfHB13	Asia	Eastern Asia	China	CHN	Zhejiang	ZJ	Jinyun County			2021-05-01
246	OK017759	BtRf-AlphaCoV/ZJ2021C		yes			Partial RdRp	577	yes		Bat	Rhinolophidae	Rhinolophus	Rhinolophus ferrumequinum	RhFe	Alphacoronavirus	Decacovirus	Rhinolophus ferrumequinum alphacoronavirus HuB-2013	RfHB13	Asia	Eastern Asia	China	CHN	Zhejiang	ZJ	Jinyun County			2021-05-01
247	OK017758	BtRf-AlphaCoV/ZJ2021B		yes			Partial RdRp	579	yes		Bat	Rhinolophidae	Rhinolophus	Rhinolophus ferrumequinum	RhFe	Alphacoronavirus	Decacovirus	Rhinolophus ferrumequinum alphacoronavirus HuB-2013	RfHB13	Asia	Eastern Asia	China	CHN	Zhejiang	ZJ	Jinyun County			2021-05-01
248	OQ175867	BtRp-AlphaCoV/ZJ2020-P517		yes			Partial RdRp	415	yes		Bat	Rhinolophidae	Rhinolophus	Rhinolophus pusillus	RhPu	Alphacoronavirus	Decacovirus	Rhinolophus ferrumequinum alphacoronavirus HuB-2013	RfHB13	Asia	Eastern Asia	China	CHN	Zhejiang	ZJ	Dinghai			2020-07-31
249	OQ175059	BtRf-AlphaCoV/ZJ2020-Q39	yes	yes	yes		Complete Genome	27865	yes		Bat	Rhinolophidae	Rhinolophus	Rhinolophus ferrumequinum	RhFe	Alphacoronavirus	Decacovirus	Rhinolophus ferrumequinum alphacoronavirus HuB-2013	RfHB13	Asia	Eastern Asia	China	CHN	Zhejiang	ZJ	Zhoushan			2020
250	OQ175063	BtRf-AlphaCoV/ZJ2020-Q43	yes	yes	yes		Complete Genome	27896	yes		Bat	Rhinolophidae	Rhinolophus	Rhinolophus ferrumequinum	RhFe	Alphacoronavirus	Decacovirus	Rhinolophus ferrumequinum alphacoronavirus HuB-2013	RfHB13	Asia	Eastern Asia	China	CHN	Zhejiang	ZJ	Zhoushan			2020
251	OQ175064	BtRf-AlphaCoV/ZJ2020-Q44	yes	yes	yes		Complete Genome	27893	yes		Bat	Rhinolophidae	Rhinolophus	Rhinolophus ferrumequinum	RhFe	Alphacoronavirus	Decacovirus	Rhinolophus ferrumequinum alphacoronavirus HuB-2013	RfHB13	Asia	Eastern Asia	China	CHN	Zhejiang	ZJ	Zhoushan			2020
252	OQ175812	BtRs-AlphaCoV/YN2020-P462		yes			Partial RdRp	416	yes		Bat	Rhinolophidae	Rhinolophus	Rhinolophus sinicus	RhSi	Alphacoronavirus	Decacovirus	Bat Decacovirus new lineage 3	BatDeca_NL3	Asia	Eastern Asia	China	CHN	Yunnan	YN	Honghe Hanizu Yizu Aut. Prefecture			2020-06-22
253	OQ175052	BtRs-AlphaCoV/YN2020-Q32	yes	yes	yes		Complete Genome	29079	yes		Bat	Rhinolophidae	Rhinolophus	Rhinolophus sinicus	RhSi	Alphacoronavirus	Decacovirus	Bat Decacovirus new lineage 3	BatDeca_NL3	Asia	Eastern Asia	China	CHN	Yunnan	YN	Honghe Hanizu Yizu Aut. Prefecture			2020-06-22
254	OQ175056	BtRs-AlphaCoV/YN2020-Q36	yes	yes	yes		Complete Genome	29097	yes		Bat	Rhinolophidae	Rhinolophus	Rhinolophus sinicus	RhSi	Alphacoronavirus	Decacovirus	Bat Decacovirus new lineage 3	BatDeca_NL3	Asia	Eastern Asia	China	CHN	Yunnan	YN	Honghe Hanizu Yizu Aut. Prefecture			2020
255	OQ175054	BtRs-AlphaCoV/YN2016-Q34	yes	yes	yes		Partial RdRp/Complete Genome	29134	yes		Bat	Rhinolophidae	Rhinolophus	Rhinolophus sinicus	RhSi	Alphacoronavirus	Decacovirus	Bat Decacovirus new lineage 3	BatDeca_NL3	Asia	Eastern Asia	China	CHN	Yunnan	YN	Xishuangbanna Daizu Aut. Prefecture			2016
256	OK017786	BtRp-AlphaCoV/AH2021C		yes			Partial RdRp	526	yes		Bat	Rhinolophidae	Rhinolophus	Rhinolophus pearsoni	RhPe	Alphacoronavirus	Decacovirus	Bat Decacovirus new lineage 3	BatDeca_NL3	Asia	Eastern Asia	China	CHN	Jiangxi	JX	Huangshan District			2021-07-01
257	OK017787	BtRs-AlphaCoV/JX2021AR		yes			Partial RdRp	568	yes		Bat	Rhinolophidae	Rhinolophus	Rhinolophus sinicus	RhSi	Alphacoronavirus	Decacovirus	Bat Decacovirus new lineage 3	BatDeca_NL3	Asia	Eastern Asia	China	CHN	Jiangxi	JX	Wuyuan County			2021-07-01
258	OQ175055	BtRs-AlphaCoV/YN2016-Q35	yes	yes	yes		Partial RdRp/Complete Genome	29109	yes		Bat	Rhinolophidae	Rhinolophus	Rhinolophus sinicus	RhSi	Alphacoronavirus	Decacovirus	Bat Decacovirus new lineage 3	BatDeca_NL3	Asia	Eastern Asia	China	CHN	Yunnan	YN	Xishuangbanna Daizu Aut. Prefecture			2016
259	OQ175053	BtRs-AlphaCoV/YN2016-Q33	yes	yes	yes	yes	Partial RdRp/Complete Genome	29118	yes		Bat	Rhinolophidae	Rhinolophus	Rhinolophus sinicus	RhSi	Alphacoronavirus	Decacovirus	Bat Decacovirus new lineage 3	BatDeca_NL3	Asia	Eastern Asia	China	CHN	Yunnan	YN	Xishuangbanna Daizu Aut. Prefecture			2016
260	OK017760	BtRp-AlphaCoV/FJ2021P		yes			Partial RdRp	580	yes		Bat	Rhinolophidae	Rhinolophus	Rhinolophus pusillus	RhPu	Alphacoronavirus	Decacovirus	Bat Decacovirus new lineage 3	BatDeca_NL3	Asia	Eastern Asia	China	CHN	Fujian	FJ	Yong'an			2021-05-01
261	OK017761	BtRs-AlphaCoV/JX2021AO		yes			Partial RdRp	540	yes		Bat	Rhinolophidae	Rhinolophus	Rhinolophus sinicus	RhSi	Alphacoronavirus	Decacovirus	Bat Decacovirus new lineage 3	BatDeca_NL3	Asia	Eastern Asia	China	CHN	Jiangxi	JX	Yongfeng County			2021-07-01
262	OQ175805	BtRp-AlphaCoV/GX2017-P455		yes			Partial RdRp	416	yes		Bat	Rhinolophidae	Rhinolophus	Rhinolophus pusillus	RhPu	Alphacoronavirus	Decacovirus	Bat Decacovirus new lineage 3	BatDeca_NL3	Asia	Eastern Asia	China	CHN	Guangxi	GX	Guilin			2017-08-04
263	OQ175804	BtRp-AlphaCoV/GX2017-P454		yes			Partial RdRp	416	yes		Bat	Rhinolophidae	Rhinolophus	Rhinolophus pusillus	RhPu	Alphacoronavirus	Decacovirus	Bat Decacovirus new lineage 3	BatDeca_NL3	Asia	Eastern Asia	China	CHN	Guangxi	GX	Qixing District			2017-08-04
264	OQ175802	BtRp-AlphaCoV/GX2017-P452		yes			Partial RdRp	416	yes		Bat	Rhinolophidae	Rhinolophus	Rhinolophus pusillus	RhPu	Alphacoronavirus	Decacovirus	Bat Decacovirus new lineage 3	BatDeca_NL3	Asia	Eastern Asia	China	CHN	Guangxi	GX	Guilin			2017-08-04
265	OQ175803	BtRp-AlphaCoV/GX2017-P453		yes			Partial RdRp	416	yes		Bat	Rhinolophidae	Rhinolophus	Rhinolophus pusillus	RhPu	Alphacoronavirus	Decacovirus	Bat Decacovirus new lineage 3	BatDeca_NL3	Asia	Eastern Asia	China	CHN	Guangxi	GX	Qixing District			2017-08-04
266	OQ175807	BtRp-AlphaCoV/GX2017-P457		yes			Partial RdRp	416	yes		Bat	Rhinolophidae	Rhinolophus	Rhinolophus pusillus	RhPu	Alphacoronavirus	Decacovirus	Bat Decacovirus new lineage 3	BatDeca_NL3	Asia	Eastern Asia	China	CHN	Guangxi	GX	Qixing District			2017-08-04
267	OQ175808	BtRp-AlphaCoV/GX2017-P458		yes			Partial RdRp	416	yes		Bat	Rhinolophidae	Rhinolophus	Rhinolophus pusillus	RhPu	Alphacoronavirus	Decacovirus	Bat Decacovirus new lineage 3	BatDeca_NL3	Asia	Eastern Asia	China	CHN	Guangxi	GX	Guilin			2017-08-04
268	OQ175222	BtRf-AlphaCoV/ZJ2020-Q24	yes	yes	yes		Complete Genome	29251	yes		Bat	Rhinolophidae	Rhinolophus	Rhinolophus ferrumequinum	RhFe	Alphacoronavirus	Decacovirus	Bat Decacovirus new lineage 3	BatDeca_NL3	Asia	Eastern Asia	China	CHN	Zhejiang	ZJ	Zhoushan			2020
269	OQ175245	BtRp-AlphaCoV/GX2017-Q31	yes	yes	yes	yes	Complete Genome	29255	yes		Bat	Rhinolophidae	Rhinolophus	Rhinolophus pusillus	RhPu	Alphacoronavirus	Decacovirus	Bat Decacovirus new lineage 3	BatDeca_NL3	Asia	Eastern Asia	China	CHN	Guangxi	GX	Guilin			2017
270	OQ175232	BtRp-AlphaCoV/GX2017-Q28	yes	yes	yes		Complete Genome	29251	yes		Bat	Rhinolophidae	Rhinolophus	Rhinolophus pusillus	RhPu	Alphacoronavirus	Decacovirus	Bat Decacovirus new lineage 3	BatDeca_NL3	Asia	Eastern Asia	China	CHN	Guangxi	GX	Guilin			2017
271	OQ175215	BtRf-AlphaCoV/ZJ2020-Q23	yes	yes	yes		Complete Genome	29251	yes		Bat	Rhinolophidae	Rhinolophus	Rhinolophus ferrumequinum	RhFe	Alphacoronavirus	Decacovirus	Bat Decacovirus new lineage 3	BatDeca_NL3	Asia	Eastern Asia	China	CHN	Zhejiang	ZJ	Zhoushan			2020
272	OQ175235	BtRp-AlphaCoV/GX2017-Q29	yes	yes	yes		Complete Genome	29251	yes		Bat	Rhinolophidae	Rhinolophus	Rhinolophus pusillus	RhPu	Alphacoronavirus	Decacovirus	Bat Decacovirus new lineage 3	BatDeca_NL3	Asia	Eastern Asia	China	CHN	Guangxi	GX	Guilin			2017
273	OQ175236	BtRp-AlphaCoV/GX2017-Q30	yes	yes	yes		Complete Genome	29251	yes		Bat	Rhinolophidae	Rhinolophus	Rhinolophus pusillus	RhPu	Alphacoronavirus	Decacovirus	Bat Decacovirus new lineage 3	BatDeca_NL3	Asia	Eastern Asia	China	CHN	Guangxi	GX	Guilin			2017
274	OQ175200	BtRa-AlphaCoV/HI2019-Q21	yes	yes	yes		Partial RdRp/Complete Genome	29242	yes		Bat	Rhinolophidae	Rhinolophus	Rhinolophus affinis	RhAf	Alphacoronavirus	Decacovirus	Bat Decacovirus new lineage 3	BatDeca_NL3	Asia	Eastern Asia	China	CHN	Hainan	HI	Danzhou			2019
275	OQ175230	BtRp-AlphaCoV/GX2016-Q27	yes	yes	yes		Complete Genome	29258	yes		Bat	Rhinolophidae	Rhinolophus	Rhinolophus pusillus	RhPu	Alphacoronavirus	Decacovirus	Bat Decacovirus new lineage 3	BatDeca_NL3	Asia	Eastern Asia	China	CHN	Guangxi	GX	Guilin			2016
276	OQ175229	BtRp-AlphaCoV/GX2016-Q26	yes	yes	yes		Complete Genome	29260	yes		Bat	Rhinolophidae	Rhinolophus	Rhinolophus pusillus	RhPu	Alphacoronavirus	Decacovirus	Bat Decacovirus new lineage 3	BatDeca_NL3	Asia	Eastern Asia	China	CHN	Guangxi	GX	Guilin			2016
277	OQ175226	BtRp-AlphaCoV/GX2016-Q25	yes	yes	yes		Complete Genome	29253	yes		Bat	Rhinolophidae	Rhinolophus	Rhinolophus pusillus	RhPu	Alphacoronavirus	Decacovirus	Bat Decacovirus new lineage 3	BatDeca_NL3	Asia	Eastern Asia	China	CHN	Guangxi	GX	Guilin			2016-06-21
278	OQ175191	BtRa-AlphaCoV/GD2019-Q20	yes	yes	yes	yes	Complete Genome	29245	yes		Bat	Rhinolophidae	Rhinolophus	Rhinolophus affinis	RhAf	Alphacoronavirus	Decacovirus	Bat Decacovirus new lineage 3	BatDeca_NL3	Asia	Eastern Asia	China	CHN	Guangdong	GD	Maoming			2019
279	OQ175787	BtRf-AlphaCoV/ZJ2020-P437		yes			Partial RdRp	416	yes		Bat	Rhinolophidae	Rhinolophus	Rhinolophus ferrumequinum	RhFe	Alphacoronavirus	Decacovirus	Bat Decacovirus new lineage 3	BatDeca_NL3	Asia	Eastern Asia	China	CHN	Zhejiang	ZJ	Dinghai			2020-07-31
280	OQ175543	BtMc-AlphaCoV/GD2019-P193		yes			Partial RdRp	416	yes		Bat	Vespertilionidae	Myotis	Myotis chinensis	MyCh	Alphacoronavirus	Decacovirus	Bat Decacovirus new lineage 3	BatDeca_NL3	Asia	Eastern Asia	China	CHN	Guangdong	GD	Yingde			2019-09-21
281	OQ175419	BtHa-AlphaCoV/GD2017-P69		yes			Partial RdRp	416	yes		Bat	Hipposideridae	Hipposideros	Hipposideros armiger	HiAr	Alphacoronavirus	Decacovirus	Bat Decacovirus new lineage 3	BatDeca_NL3	Asia	Eastern Asia	China	CHN	Guangdong	GD	Pingyuan County			2017-07-09
282	OQ175692	BtPa-AlphaCoV/JX2020-P342		yes			Partial RdRp	416	yes		Bat	Vespertilionidae	Pipistrellus	Pipistrellus abramus	PiAb	Alphacoronavirus	Decacovirus	Bat Decacovirus new lineage 3	BatDeca_NL3	Asia	Eastern Asia	China	CHN	Jiangxi	JX	Nanchang County			2020-05-13
283	OQ175786	BtRa-AlphaCoV/GX2019-P436		yes			Partial RdRp	416	yes		Bat	Rhinolophidae	Rhinolophus	Rhinolophus affinis	RhAf	Alphacoronavirus	Decacovirus	Bat Decacovirus new lineage 3	BatDeca_NL3	Asia	Eastern Asia	China	CHN	Guangxi	GX	Tianyang District			2019-12-19
284	OQ175809	BtRp-AlphaCoV/GX2016-P459		yes			Partial RdRp	416	yes		Bat	Rhinolophidae	Rhinolophus	Rhinolophus pusillus	RhPu	Alphacoronavirus	Decacovirus	Bat Decacovirus new lineage 3	BatDeca_NL3	Asia	Eastern Asia	China	CHN	Guangxi	GX	Qixing District	yes	ZLB_160871	2016-06-21
285	OQ175810	BtRp-AlphaCoV/GX2016-P460		yes			Partial RdRp	416	yes		Bat	Rhinolophidae	Rhinolophus	Rhinolophus pusillus	RhPu	Alphacoronavirus	Decacovirus	Bat Decacovirus new lineage 3	BatDeca_NL3	Asia	Eastern Asia	China	CHN	Guangxi	GX	Qixing District			2016-06-21
286	OQ175788	BtRp-AlphaCoV/GX2016-P438		yes			Partial RdRp	416	yes		Bat	Rhinolophidae	Rhinolophus	Rhinolophus pusillus	RhPu	Alphacoronavirus	Decacovirus	Bat Decacovirus new lineage 3	BatDeca_NL3	Asia	Eastern Asia	China	CHN	Guangxi	GX	Qixing District			2016-06-21
287	OQ175789	BtRp-AlphaCoV/GX2016-P439		yes			Partial RdRp	416	yes		Bat	Rhinolophidae	Rhinolophus	Rhinolophus pusillus	RhPu	Alphacoronavirus	Decacovirus	Bat Decacovirus new lineage 3	BatDeca_NL3	Asia	Eastern Asia	China	CHN	Guangxi	GX	Qixing District			2016-06-21
288	OQ175790	BtRp-AlphaCoV/GX2016-P440		yes			Partial RdRp	416	yes		Bat	Rhinolophidae	Rhinolophus	Rhinolophus pusillus	RhPu	Alphacoronavirus	Decacovirus	Bat Decacovirus new lineage 3	BatDeca_NL3	Asia	Eastern Asia	China	CHN	Guangxi	GX	Guilin			2016-06-21
289	OQ175791	BtRp-AlphaCoV/GX2016-P441		yes			Partial RdRp	416	yes		Bat	Rhinolophidae	Rhinolophus	Rhinolophus pusillus	RhPu	Alphacoronavirus	Decacovirus	Bat Decacovirus new lineage 3	BatDeca_NL3	Asia	Eastern Asia	China	CHN	Guangxi	GX	Qixing District			2016-06-21
290	OQ175792	BtRp-AlphaCoV/GX2016-P442		yes			Partial RdRp	416	yes		Bat	Rhinolophidae	Rhinolophus	Rhinolophus pusillus	RhPu	Alphacoronavirus	Decacovirus	Bat Decacovirus new lineage 3	BatDeca_NL3	Asia	Eastern Asia	China	CHN	Guangxi	GX	Qixing District			2016-06-21
291	OQ175793	BtRp-AlphaCoV/GX2016-P443		yes			Partial RdRp	416	yes		Bat	Rhinolophidae	Rhinolophus	Rhinolophus pusillus	RhPu	Alphacoronavirus	Decacovirus	Bat Decacovirus new lineage 3	BatDeca_NL3	Asia	Eastern Asia	China	CHN	Guangxi	GX	Qixing District			2016-06-21
292	OQ175794	BtRp-AlphaCoV/GX2016-P444		yes			Partial RdRp	416	yes		Bat	Rhinolophidae	Rhinolophus	Rhinolophus pusillus	RhPu	Alphacoronavirus	Decacovirus	Bat Decacovirus new lineage 3	BatDeca_NL3	Asia	Eastern Asia	China	CHN	Guangxi	GX	Qixing District			2016-06-21
293	OQ175795	BtRp-AlphaCoV/GX2016-P445		yes			Partial RdRp	416	yes		Bat	Rhinolophidae	Rhinolophus	Rhinolophus pusillus	RhPu	Alphacoronavirus	Decacovirus	Bat Decacovirus new lineage 3	BatDeca_NL3	Asia	Eastern Asia	China	CHN	Guangxi	GX	Qixing District			2016-06-21
294	OQ175796	BtRp-AlphaCoV/GX2016-P446		yes			Partial RdRp	416	yes		Bat	Rhinolophidae	Rhinolophus	Rhinolophus pusillus	RhPu	Alphacoronavirus	Decacovirus	Bat Decacovirus new lineage 3	BatDeca_NL3	Asia	Eastern Asia	China	CHN	Guangxi	GX	Qixing District			2016-06-21
295	OQ175797	BtRp-AlphaCoV/GX2016-P447		yes			Partial RdRp	416	yes		Bat	Rhinolophidae	Rhinolophus	Rhinolophus pusillus	RhPu	Alphacoronavirus	Decacovirus	Bat Decacovirus new lineage 3	BatDeca_NL3	Asia	Eastern Asia	China	CHN	Guangxi	GX	Qixing District			2016-06-21
296	OQ175798	BtRp-AlphaCoV/GX2016-P448		yes			Partial RdRp	416	yes		Bat	Rhinolophidae	Rhinolophus	Rhinolophus pusillus	RhPu	Alphacoronavirus	Decacovirus	Bat Decacovirus new lineage 3	BatDeca_NL3	Asia	Eastern Asia	China	CHN	Guangxi	GX	Qixing District			2016-06-21
297	OQ175799	BtRp-AlphaCoV/GX2016-P449		yes			Partial RdRp	416	yes		Bat	Rhinolophidae	Rhinolophus	Rhinolophus pusillus	RhPu	Alphacoronavirus	Decacovirus	Bat Decacovirus new lineage 3	BatDeca_NL3	Asia	Eastern Asia	China	CHN	Guangxi	GX	Qixing District			2016-06-21
298	OQ175800	BtRp-AlphaCoV/GX2016-P450		yes			Partial RdRp	416	yes		Bat	Rhinolophidae	Rhinolophus	Rhinolophus pusillus	RhPu	Alphacoronavirus	Decacovirus	Bat Decacovirus new lineage 3	BatDeca_NL3	Asia	Eastern Asia	China	CHN	Guangxi	GX	Qixing District			2016-06-21
299	OQ175801	BtRp-AlphaCoV/GX2016-P451		yes			Partial RdRp	416	yes		Bat	Rhinolophidae	Rhinolophus	Rhinolophus pusillus	RhPu	Alphacoronavirus	Decacovirus	Bat Decacovirus new lineage 3	BatDeca_NL3	Asia	Eastern Asia	China	CHN	Guangxi	GX	Guilin			2016-06-21
300	OQ175806	BtRp-AlphaCoV/GX2017-P456		yes			Partial RdRp	416	yes		Bat	Rhinolophidae	Rhinolophus	Rhinolophus pusillus	RhPu	Alphacoronavirus	Decacovirus	Bat Decacovirus new lineage 3	BatDeca_NL3	Asia	Eastern Asia	China	CHN	Guangxi	GX	Qixing District			2017-08-04
301	OQ175811	BtRs-AlphaCoV/GD2017-P461		yes			Partial RdRp	416	yes		Bat	Rhinolophidae	Rhinolophus	Rhinolophus sinicus	RhSi	Alphacoronavirus	Decacovirus	Bat Decacovirus new lineage 3	BatDeca_NL3	Asia	Eastern Asia	China	CHN	Guangdong	GD	Guangzhou			2017-06-06
302	OQ175952	BtSk-AlphaCoV/GD2017-P602		yes			Partial RdRp	416	yes		Bat	Vespertilionidae	Scotophilus	Scotophilus kuhlii	ScKu	Alphacoronavirus	Decacovirus	Bat Decacovirus new lineage 3	BatDeca_NL3	Asia	Eastern Asia	China	CHN	Guangdong	GD	Suixi County			2017-04-10
303	OQ175953	BtSk-AlphaCoV/GD2018-P603		yes			Partial RdRp	416	yes		Bat	Vespertilionidae	Scotophilus	Scotophilus kuhlii	ScKu	Alphacoronavirus	Decacovirus	Bat Decacovirus new lineage 3	BatDeca_NL3	Asia	Eastern Asia	China	CHN	Guangdong	GD	Nanhai District			2018-04-25
304	OQ175954	BtSk-AlphaCoV/GD2018-P604		yes			Partial RdRp	416	yes		Bat	Vespertilionidae	Scotophilus	Scotophilus kuhlii	ScKu	Alphacoronavirus	Decacovirus	Bat Decacovirus new lineage 3	BatDeca_NL3	Asia	Eastern Asia	China	CHN	Guangdong	GD	Nanhai District			2018-04-25
305	OQ175955	BtSk-AlphaCoV/GX2019-P605		yes			Partial RdRp	416	yes		Bat	Vespertilionidae	Scotophilus	Scotophilus kuhlii	ScKu	Alphacoronavirus	Decacovirus	Bat Decacovirus new lineage 3	BatDeca_NL3	Asia	Eastern Asia	China	CHN	Guangxi	GX	Lianjiang			2019-07-27
306	OQ175956	BtSk-AlphaCoV/HI2019-P606		yes			Partial RdRp	416	yes		Bat	Vespertilionidae	Scotophilus	Scotophilus kuhlii	ScKu	Alphacoronavirus	Decacovirus	Bat Decacovirus new lineage 3	BatDeca_NL3	Asia	Eastern Asia	China	CHN	Hainan	HI	Baoting Li and Miao Autonomous County			2019
307	OQ175207	BtRa-AlphaCoV/YN2016-Q22	yes	yes	yes	yes	Partial RdRp/Complete Genome	29248	yes		Bat	Rhinolophidae	Rhinolophus	Rhinolophus affinis	RhAf	Alphacoronavirus	Decacovirus	Bat Decacovirus new lineage 3	BatDeca_NL3	Asia	Eastern Asia	China	CHN	Yunnan	YN	Kunming			2016
308	OQ175868	BtRa-AlphaCoV/YN2017-P518		yes			Partial RdRp	416	yes		Bat	Rhinolophidae	Rhinolophus	Rhinolophus affinis	RhAf	Alphacoronavirus	Decacovirus	Bat Decacovirus new lineage 3	BatDeca_NL3	Asia	Eastern Asia	China	CHN	Yunnan	YN	Kunming			2017-08-21
309	OQ175068	BtRa-AlphaCoV/YN2020-Q48	yes	yes	yes		Complete Genome	28714	yes		Bat	Rhinolophidae	Rhinolophus	Rhinolophus affinis	RhAf	Alphacoronavirus	Decacovirus	Bat Decacovirus new lineage 3	BatDeca_NL3	Asia	Eastern Asia	China	CHN	Yunnan	YN	Baoshan			2020
310	OQ175869	BtRa-AlphaCoV/YN2020-P519		yes			Partial RdRp	416	yes		Bat	Rhinolophidae	Rhinolophus	Rhinolophus affinis	RhAf	Alphacoronavirus	Decacovirus	Bat Decacovirus new lineage 3	BatDeca_NL3	Asia	Eastern Asia	China	CHN	Yunnan	YN	Baoshan			2020-06-11
311	OQ175065	BtRa-AlphaCoV/GD2019-Q45	yes	yes	yes		Complete Genome	28761	yes		Bat	Rhinolophidae	Rhinolophus	Rhinolophus affinis	RhAf	Alphacoronavirus	Decacovirus	Bat Decacovirus new lineage 3	BatDeca_NL3	Asia	Eastern Asia	China	CHN	Guangdong	GD	Maoming			2019
312	OQ175067	BtRa-AlphaCoV/YN2016-Q47	yes	yes	yes		Complete Genome	28754	yes		Bat	Rhinolophidae	Rhinolophus	Rhinolophus affinis	RhAf	Alphacoronavirus	Decacovirus	Bat Decacovirus new lineage 3	BatDeca_NL3	Asia	Eastern Asia	China	CHN	Yunnan	YN	Kunming			2016
313	OQ175066	BtRa-AlphaCoV/GD2020-Q46	yes	yes	yes		Complete Genome	28746	yes		Bat	Rhinolophidae	Rhinolophus	Rhinolophus affinis	RhAf	Alphacoronavirus	Decacovirus	Bat Decacovirus new lineage 3	BatDeca_NL3	Asia	Eastern Asia	China	CHN	Guangdong	GD	Huizhou			2020
314	OQ175033	BtHl-AlphaCoV/YN2020-Q13	yes	yes	yes		Complete Genome	28215	yes		Bat	Hipposideridae	Hipposideros	Hipposideros larvatus	HiLa	Alphacoronavirus	Decacovirus	Alphacoronavirus CHB25	CHB25	Asia	Eastern Asia	China	CHN	Yunnan	YN	Dehong Aut. Prefecture			2020-06-14
315	OQ175034	BtHl-AlphaCoV/YN2020-Q14	yes	yes	yes		Complete Genome	28218	yes		Bat	Hipposideridae	Hipposideros	Hipposideros larvatus	HiLa	Alphacoronavirus	Decacovirus	Alphacoronavirus CHB25	CHB25	Asia	Eastern Asia	China	CHN	Yunnan	YN	Dehong Aut. Prefecture			2020-06-14
316	OQ175418	BtHl-AlphaCoV/YN2020-P68		yes			Partial RdRp	416	yes		Bat	Hipposideridae	Hipposideros	Hipposideros larvatus	HiLa	Alphacoronavirus	Decacovirus	Alphacoronavirus CHB25	CHB25	Asia	Eastern Asia	China	CHN	Yunnan	YN	Yingjiang			2020-06-14
317	OQ175417	BtHl-AlphaCoV/YN2020-P67		yes			Partial RdRp	416	yes		Bat	Hipposideridae	Hipposideros	Hipposideros larvatus	HiLa	Alphacoronavirus	Decacovirus	Alphacoronavirus CHB25	CHB25	Asia	Eastern Asia	China	CHN	Yunnan	YN	Yingjiang			2020-06-14
318	OQ175035	BtHl-AlphaCoV/YN2020-Q15	yes	yes	yes		Complete Genome	28216	yes		Bat	Hipposideridae	Hipposideros	Hipposideros larvatus	HiLa	Alphacoronavirus	Decacovirus	Alphacoronavirus CHB25	CHB25	Asia	Eastern Asia	China	CHN	Yunnan	YN	Honghe Hanizu Yizu Aut. Prefecture			2020
319	OK017763	BtHl-AlphaCoV/YN2020K		yes			Partial RdRp	411	yes		Bat	Hipposideridae	Hipposideros	Hipposideros larvatus	HiLa	Alphacoronavirus	Decacovirus	Alphacoronavirus CHB25	CHB25	Asia	Eastern Asia	China	CHN	Yunnan	YN	null			2020-06-01
320	OQ175414	BtHl-AlphaCoV/GD2019-P64		yes			Partial RdRp	416	yes		Bat	Hipposideridae	Hipposideros	Hipposideros larvatus	HiLa	Alphacoronavirus	Decacovirus	Alphacoronavirus CHB25	CHB25	Asia	Eastern Asia	China	CHN	Guangdong	GD	Yingde			2019-09-21
321	OQ175415	BtHl-AlphaCoV/GX2016-P65		yes			Partial RdRp	416	yes		Bat	Hipposideridae	Hipposideros	Hipposideros larvatus	HiLa	Alphacoronavirus	Decacovirus	Alphacoronavirus CHB25	CHB25	Asia	Eastern Asia	China	CHN	Guangxi	GX	Guilin			2016-08-06
322	OQ175416	BtHl-AlphaCoV/GX2016-P66		yes			Partial RdRp	416	yes		Bat	Hipposideridae	Hipposideros	Hipposideros larvatus	HiLa	Alphacoronavirus	Decacovirus	Alphacoronavirus CHB25	CHB25	Asia	Eastern Asia	China	CHN	Guangxi	GX	Qixing District			2016-08-06
323	OQ175038	BtHl-AlphaCoV/GX2016-Q18	yes	yes	yes		Complete Genome	28216	yes		Bat	Hipposideridae	Hipposideros	Hipposideros larvatus	HiLa	Alphacoronavirus	Decacovirus	Alphacoronavirus CHB25	CHB25	Asia	Eastern Asia	China	CHN	Guangxi	GX	Guilin			2016
324	OQ175412	BtHl-AlphaCoV/GD2019-P62		yes			Partial RdRp	416	yes		Bat	Hipposideridae	Hipposideros	Hipposideros larvatus	HiLa	Alphacoronavirus	Decacovirus	Alphacoronavirus CHB25	CHB25	Asia	Eastern Asia	China	CHN	Guangdong	GD	Yingde			2019-09-21
325	OQ175030	BtHa-AlphaCoV/GD2017-Q10	yes	yes	yes		Complete Genome	28216	yes		Bat	Hipposideridae	Hipposideros	Hipposideros armiger	HiAr	Alphacoronavirus	Decacovirus	Alphacoronavirus CHB25	CHB25	Asia	Eastern Asia	China	CHN	Guangdong	GD	Meizhou			2017
326	OQ175031	BtHa-AlphaCoV/YN2016-Q11	yes	yes	yes		Complete Genome	28216	yes		Bat	Hipposideridae	Hipposideros	Hipposideros armiger	HiAr	Alphacoronavirus	Decacovirus	Alphacoronavirus CHB25	CHB25	Asia	Eastern Asia	China	CHN	Yunnan	YN	Xishuangbanna Daizu Aut. Prefecture			2016
327	OQ175413	BtHl-AlphaCoV/GD2019-P63		yes			Partial RdRp	416	yes		Bat	Hipposideridae	Hipposideros	Hipposideros larvatus	HiLa	Alphacoronavirus	Decacovirus	Alphacoronavirus CHB25	CHB25	Asia	Eastern Asia	China	CHN	Guangdong	GD	Qingyuan			2019-09-21
328	OQ175037	BtHl-AlphaCoV/GD2019-Q17	yes	yes	yes		Complete Genome	28216	yes		Bat	Hipposideridae	Hipposideros	Hipposideros larvatus	HiLa	Alphacoronavirus	Decacovirus	Alphacoronavirus CHB25	CHB25	Asia	Eastern Asia	China	CHN	Guangdong	GD	Qingyuan			2019
329	OQ175039	BtHp-AlphaCoV/GD2016-Q19	yes	yes	yes		Complete Genome	28216	yes		Bat	Hipposideridae	Hipposideros	Hipposideros pomona	HiPo	Alphacoronavirus	Decacovirus	Alphacoronavirus CHB25	CHB25	Asia	Eastern Asia	China	CHN	Guangdong	GD	Shaoguan			2016
330	OQ175032	BtHa-AlphaCoV/YN2016-Q12	yes	yes	yes		Complete Genome	28216	yes		Bat	Hipposideridae	Hipposideros	Hipposideros armiger	HiAr	Alphacoronavirus	Decacovirus	Alphacoronavirus CHB25	CHB25	Asia	Eastern Asia	China	CHN	Yunnan	YN	Xishuangbanna Daizu Aut. Prefecture			2016
331	OQ175036	BtHl-AlphaCoV/GD2019-Q16	yes	yes	yes		Complete Genome	28216	yes		Bat	Hipposideridae	Hipposideros	Hipposideros larvatus	HiLa	Alphacoronavirus	Decacovirus	Alphacoronavirus CHB25	CHB25	Asia	Eastern Asia	China	CHN	Guangdong	GD	Qingyuan			2019
332	OK017756	BtAs-AlphaCoV/YN2021C		yes			Partial RdRp	413	yes		Bat	Hipposideridae	Aselliscus	Aselliscus stoliczkanus	AsSt	Alphacoronavirus	Decacovirus	Bat coronavirus HKU10	BtHKU10	Asia	Eastern Asia	China	CHN	Yunnan	YN	Mengla County			2021-04-01
333	OQ175028	BtHs-AlphaCoV/HI2019-Q8	yes	yes	yes	yes	Complete Genome	28581	yes		Bat	Hipposideridae	Hipposideros	Hipposideros sp.	HiSp	Alphacoronavirus	Decacovirus	Bat coronavirus HKU10	BtHKU10	Asia	Eastern Asia	China	CHN	Hainan	HI	Danzhou			2019
334	OQ175023	BtHp-AlphaCoV/HI2019-Q3	yes	yes	yes	yes	Complete Genome	28584	yes		Bat	Hipposideridae	Hipposideros	Hipposideros pomona	HiPo	Alphacoronavirus	Decacovirus	Bat coronavirus HKU10	BtHKU10	Asia	Eastern Asia	China	CHN	Hainan	HI	Sanya			2019-07-29
335	OQ175408	BtHp-AlphaCoV/HI2019-P58		yes			Partial RdRp	416	yes		Bat	Hipposideridae	Hipposideros	Hipposideros pomona	HiPo	Alphacoronavirus	Decacovirus	Bat coronavirus HKU10	BtHKU10	Asia	Eastern Asia	China	CHN	Hainan	HI	Jiyang District			2019-07-29
336	OQ175022	BtHp-AlphaCoV/HI2019-Q2	yes	yes	yes	yes	Complete Genome	28591	yes		Bat	Hipposideridae	Hipposideros	Hipposideros pomona	HiPo	Alphacoronavirus	Decacovirus	Bat coronavirus HKU10	BtHKU10	Asia	Eastern Asia	China	CHN	Hainan	HI	Danzhou			2019-07-24
337	OQ175026	BtHp-AlphaCoV/HI2019-Q6	yes	yes	yes	yes	Complete Genome	28584	yes		Bat	Hipposideridae	Hipposideros	Hipposideros pomona	HiPo	Alphacoronavirus	Decacovirus	Bat coronavirus HKU10	BtHKU10	Asia	Eastern Asia	China	CHN	Hainan	HI	Danzhou			2019
338	OQ175406	BtHp-AlphaCoV/HI2019-P56		yes			Partial RdRp	416	yes		Bat	Hipposideridae	Hipposideros	Hipposideros pomona	HiPo	Alphacoronavirus	Decacovirus	Bat coronavirus HKU10	BtHKU10	Asia	Eastern Asia	China	CHN	Hainan	HI	Danzhou			2019-07-24
339	OQ175404	BtHp-AlphaCoV/HI2019-P54		yes			Partial RdRp	416	yes		Bat	Hipposideridae	Hipposideros	Hipposideros pomona	HiPo	Alphacoronavirus	Decacovirus	Bat coronavirus HKU10	BtHKU10	Asia	Eastern Asia	China	CHN	Hainan	HI	Danzhou			2019-07-24
340	OQ175407	BtHp-AlphaCoV/HI2019-P57		yes			Partial RdRp	416	yes		Bat	Hipposideridae	Hipposideros	Hipposideros pomona	HiPo	Alphacoronavirus	Decacovirus	Bat coronavirus HKU10	BtHKU10	Asia	Eastern Asia	China	CHN	Hainan	HI	Danzhou			2019-07-24
341	OQ175405	BtHp-AlphaCoV/HI2019-P55		yes			Partial RdRp	416	yes		Bat	Hipposideridae	Hipposideros	Hipposideros pomona	HiPo	Alphacoronavirus	Decacovirus	Bat coronavirus HKU10	BtHKU10	Asia	Eastern Asia	China	CHN	Hainan	HI	Danzhou			2019-07-24
342	OQ175409	BtHp-AlphaCoV/YN2020-P59		yes			Partial RdRp	416	yes		Bat	Hipposideridae	Hipposideros	Hipposideros pomona	HiPo	Alphacoronavirus	Decacovirus	Bat coronavirus HKU10	BtHKU10	Asia	Eastern Asia	China	CHN	Yunnan	YN	Mojiang Hanizu Aut. County			2020-06-18
343	OQ175410	BtHp-AlphaCoV/YN2020-P60		yes			Partial RdRp	416	yes		Bat	Hipposideridae	Hipposideros	Hipposideros pomona	HiPo	Alphacoronavirus	Decacovirus	Bat coronavirus HKU10	BtHKU10	Asia	Eastern Asia	China	CHN	Yunnan	YN	Mojiang Hanizu Aut. County			2020-06-18
344	OQ175411	BtHp-AlphaCoV/YN2020-P61		yes			Partial RdRp	416	yes		Bat	Hipposideridae	Hipposideros	Hipposideros pomona	HiPo	Alphacoronavirus	Decacovirus	Bat coronavirus HKU10	BtHKU10	Asia	Eastern Asia	China	CHN	Yunnan	YN	Puer			2020-06-18
345	OQ175029	BtRs-AlphaCoV/GD2017-Q9	yes	yes	yes	yes	Complete Genome	28543	yes		Bat	Rhinolophidae	Rhinolophus	Rhinolophus sinicus	RhSi	Alphacoronavirus	Decacovirus	Bat coronavirus HKU10	BtHKU10	Asia	Eastern Asia	China	CHN	Guangdong	GD	Guangzhou			2017
346	OQ175027	BtHp-AlphaCoV/YN2020-Q7	yes	yes	yes	yes	Complete Genome	28530	yes		Bat	Hipposideridae	Hipposideros	Hipposideros pomona	HiPo	Alphacoronavirus	Decacovirus	Bat coronavirus HKU10	BtHKU10	Asia	Eastern Asia	China	CHN	Yunnan	YN	Puer			2020
347	OQ175024	BtHp-AlphaCoV/GD2016-Q4	yes	yes	yes	yes	Complete Genome	28527	yes		Bat	Hipposideridae	Hipposideros	Hipposideros pomona	HiPo	Alphacoronavirus	Decacovirus	Bat coronavirus HKU10	BtHKU10	Asia	Eastern Asia	China	CHN	Guangdong	GD	Guangzhou			2016
348	OQ175401	BtHp-AlphaCoV/GD2017-P51		yes			Partial RdRp	416	yes		Bat	Hipposideridae	Hipposideros	Hipposideros pomona	HiPo	Alphacoronavirus	Decacovirus	Bat coronavirus HKU10	BtHKU10	Asia	Eastern Asia	China	CHN	Guangdong	GD	Suixi County			2017-04-12
349	OQ175402	BtHp-AlphaCoV/GX2016-P52		yes			Partial RdRp	416	yes		Bat	Hipposideridae	Hipposideros	Hipposideros pomona	HiPo	Alphacoronavirus	Decacovirus	Bat coronavirus HKU10	BtHKU10	Asia	Eastern Asia	China	CHN	Guangxi	GX	Guilin			2016-06-21
350	OQ175403	BtHp-AlphaCoV/GX2016-P53		yes			Partial RdRp	416	yes		Bat	Hipposideridae	Hipposideros	Hipposideros pomona	HiPo	Alphacoronavirus	Decacovirus	Bat coronavirus HKU10	BtHKU10	Asia	Eastern Asia	China	CHN	Guangxi	GX	Qixing District			2016-06-21
351	OK017764	BtHp-AlphaCoV/GX2016B		yes			Partial RdRp	411	yes		Bat	Hipposideridae	Hipposideros	Hipposideros pomona	HiPo	Alphacoronavirus	Decacovirus	Bat coronavirus HKU10	BtHKU10	Asia	Eastern Asia	China	CHN	Guangxi	GX	null			2016-06-01
352	OQ175021	BtHp-AlphaCoV/GD2017-Q1	yes	yes	yes		Complete Genome	28545	yes		Bat	Hipposideridae	Hipposideros	Hipposideros pomona	HiPo	Alphacoronavirus	Decacovirus	Bat coronavirus HKU10	BtHKU10	Asia	Eastern Asia	China	CHN	Guangdong	GD	Zhanjiang			2017-04-12
353	OQ175025	BtHp-AlphaCoV/GX2016-Q5	yes	yes	yes		Complete Genome	28524	yes		Bat	Hipposideridae	Hipposideros	Hipposideros pomona	HiPo	Alphacoronavirus	Decacovirus	Bat coronavirus HKU10	BtHKU10	Asia	Eastern Asia	China	CHN	Guangxi	GX	Guilin			2016
354	OQ175260	BtEs-AlphaCoV/JX2020-Q240	yes	yes	yes		Complete Genome	29140	yes		Bat	Vespertilionidae	Eptesicus	Eptesicus serotinus	EpSer	Alphacoronavirus	unclassified Alphacoronavirus	Bat Alphacoronavirus new lineage 1	BatAlpha_NL1	Asia	Eastern Asia	China	CHN	Jiangxi	JX	Nanchang			2020
355	OQ175393	BtEs-AlphaCoV/JX2020-P43		yes			Partial RdRp	416	yes		Bat	Vespertilionidae	Eptesicus	Eptesicus serotinus	EpSer	Alphacoronavirus	unclassified Alphacoronavirus	Bat Alphacoronavirus new lineage 1	BatAlpha_NL1	Asia	Eastern Asia	China	CHN	Jiangxi	JX	Nanchang County			2020-05-09
356	OQ175394	BtEs-AlphaCoV/JX2020-P44		yes			Partial RdRp	416	yes		Bat	Vespertilionidae	Eptesicus	Eptesicus serotinus	EpSer	Alphacoronavirus	unclassified Alphacoronavirus	Bat Alphacoronavirus new lineage 1	BatAlpha_NL1	Asia	Eastern Asia	China	CHN	Jiangxi	JX	Nanchang County			2020-05-10
357	OQ175395	BtEs-AlphaCoV/JX2020-P45		yes			Partial RdRp	416	yes		Bat	Vespertilionidae	Eptesicus	Eptesicus serotinus	EpSer	Alphacoronavirus	unclassified Alphacoronavirus	Bat Alphacoronavirus new lineage 1	BatAlpha_NL1	Asia	Eastern Asia	China	CHN	Jiangxi	JX	Nanchang County			2020-05-10
358	OQ175396	BtEs-AlphaCoV/JX2020-P46		yes			Partial RdRp	416	yes		Bat	Vespertilionidae	Eptesicus	Eptesicus serotinus	EpSer	Alphacoronavirus	unclassified Alphacoronavirus	Bat Alphacoronavirus new lineage 1	BatAlpha_NL1	Asia	Eastern Asia	China	CHN	Jiangxi	JX	Nanchang			2020-05-10
359	OQ175397	BtEs-AlphaCoV/JX2020-P47		yes			Partial RdRp	416	yes		Bat	Vespertilionidae	Eptesicus	Eptesicus serotinus	EpSer	Alphacoronavirus	unclassified Alphacoronavirus	Bat Alphacoronavirus new lineage 1	BatAlpha_NL1	Asia	Eastern Asia	China	CHN	Jiangxi	JX	Nanchang County			2020-05-10
360	OQ175398	BtEs-AlphaCoV/JX2020-P48		yes			Partial RdRp	416	yes		Bat	Vespertilionidae	Eptesicus	Eptesicus serotinus	EpSer	Alphacoronavirus	unclassified Alphacoronavirus	Bat Alphacoronavirus new lineage 1	BatAlpha_NL1	Asia	Eastern Asia	China	CHN	Jiangxi	JX	Nanchang County			2020-05-10
361	OQ175399	BtEs-AlphaCoV/JX2020-P49		yes			Partial RdRp	416	yes		Bat	Vespertilionidae	Eptesicus	Eptesicus serotinus	EpSer	Alphacoronavirus	unclassified Alphacoronavirus	Bat Alphacoronavirus new lineage 1	BatAlpha_NL1	Asia	Eastern Asia	China	CHN	Jiangxi	JX	Nanchang County			2020-05-10
362	OQ175400	BtEs-AlphaCoV/JX2020-P50		yes			Partial RdRp	416	yes		Bat	Vespertilionidae	Eptesicus	Eptesicus serotinus	EpSer	Alphacoronavirus	unclassified Alphacoronavirus	Bat Alphacoronavirus new lineage 1	BatAlpha_NL1	Asia	Eastern Asia	China	CHN	Jiangxi	JX	Nanchang County			2020-05-10
363	OQ175259	BtEs-AlphaCoV/JX2020-Q239	yes	yes	yes		Complete Genome	29140	yes		Bat	Vespertilionidae	Eptesicus	Eptesicus serotinus	EpSer	Alphacoronavirus	unclassified Alphacoronavirus	Bat Alphacoronavirus new lineage 1	BatAlpha_NL1	Asia	Eastern Asia	China	CHN	Jiangxi	JX	Nanchang			2020-05-10
364	OQ175258	BtEs-AlphaCoV/JX2020-Q238	yes	yes	yes		Complete Genome	29140	yes		Bat	Vespertilionidae	Eptesicus	Eptesicus serotinus	EpSer	Alphacoronavirus	unclassified Alphacoronavirus	Bat Alphacoronavirus new lineage 1	BatAlpha_NL1	Asia	Eastern Asia	China	CHN	Jiangxi	JX	Nanchang			2020-05-10
365	OQ175257	BtEs-AlphaCoV/JX2020-Q237	yes	yes	yes		Complete Genome	29140	yes		Bat	Vespertilionidae	Eptesicus	Eptesicus serotinus	EpSer	Alphacoronavirus	unclassified Alphacoronavirus	Bat Alphacoronavirus new lineage 1	BatAlpha_NL1	Asia	Eastern Asia	China	CHN	Jiangxi	JX	Nanchang			2020-05-10
366	OQ175548	BtMa-AlphaCoV/JX2020-P198		yes			Partial RdRp	416	yes		Bat	Vespertilionidae	Myotis	Myotis adversus	MyAd	Alphacoronavirus	Myotacovirus	Myotis ricketti alphacoronavirus Sax-2011	MaSaX11	Asia	Eastern Asia	China	CHN	Jiangxi	JX	Nanchang County			2020-05-09
367	OQ175121	BtMs-AlphaCoV/GX2016-Q101	yes	yes	yes		Complete Genome	28085	yes		Bat	Vespertilionidae	Myotis	Myotis siligorensis	MySi	Alphacoronavirus	Myotacovirus	Myotis ricketti alphacoronavirus Sax-2011	MaSaX11	Asia	Eastern Asia	China	CHN	Guangxi	GX	Guilin			2016
368	OQ175120	BtMs-AlphaCoV/GX2016-Q100	yes	yes	yes		Complete Genome	28085	yes		Bat	Vespertilionidae	Myotis	Myotis siligorensis	MySi	Alphacoronavirus	Myotacovirus	Myotis ricketti alphacoronavirus Sax-2011	MaSaX11	Asia	Eastern Asia	China	CHN	Guangxi	GX	Guilin			2016
369	OQ175551	BtMc-AlphaCoV/GD2017-P201		yes			Partial RdRp	416	yes		Bat	Vespertilionidae	Myotis	Myotis chinensis	MyCh	Alphacoronavirus	Myotacovirus	Myotis ricketti alphacoronavirus Sax-2011	MaSaX11	Asia	Eastern Asia	China	CHN	Guangdong	GD	Yingde			2017-09-11
370	OQ175550	BtMc-AlphaCoV/GD2017-P200		yes			Partial RdRp	416	yes		Bat	Vespertilionidae	Myotis	Myotis chinensis	MyCh	Alphacoronavirus	Myotacovirus	Myotis ricketti alphacoronavirus Sax-2011	MaSaX11	Asia	Eastern Asia	China	CHN	Guangdong	GD	Huizhou			2017-09-10
371	OQ175339	BtMc-AlphaCoV/GD2016-Q83	yes	yes	yes		Complete Genome	27947	yes		Bat	Vespertilionidae	Myotis	Myotis chinensis	MyCh	Alphacoronavirus	Myotacovirus	Myotis ricketti alphacoronavirus Sax-2011	MaSaX11	Asia	Eastern Asia	China	CHN	Guangdong	GD	Huizhou			2016
372	OQ175549	BtMa-AlphaCoV/JX2020-P199		yes			Partial RdRp	416	yes		Bat	Vespertilionidae	Myotis	Myotis adversus	MyAd	Alphacoronavirus	Myotacovirus	Myotis ricketti alphacoronavirus Sax-2011	MaSaX11	Asia	Eastern Asia	China	CHN	Jiangxi	JX	Nanchang			2020-05-09
373	OQ175102	BtMa-AlphaCoV/JX2020-Q82	yes	yes	yes		Complete Genome	28180	yes		Bat	Vespertilionidae	Myotis	Myotis adversus	MyAd	Alphacoronavirus	Myotacovirus	Myotis ricketti alphacoronavirus Sax-2011	MaSaX11	Asia	Eastern Asia	China	CHN	Jiangxi	JX	Nanchang			2020
374	OQ175104	BtMr-AlphaCoV/GD2017-Q84	yes	yes	yes	yes	Partial RdRp/Complete Genome	28060	yes		Bat	Vespertilionidae	Myotis	Myotis ricketti	MyRi	Alphacoronavirus	Myotacovirus	Myotis ricketti alphacoronavirus Sax-2011	MaSaX11	Asia	Eastern Asia	China	CHN	Guangdong	GD	Huizhou			2017-06-07
375	OQ175105	BtMr-AlphaCoV/GD2017-Q85	yes	yes	yes	yes	Complete Genome	28053	yes		Bat	Vespertilionidae	Myotis	Myotis ricketti	MyRi	Alphacoronavirus	Myotacovirus	Myotis ricketti alphacoronavirus Sax-2011	MaSaX11	Asia	Eastern Asia	China	CHN	Guangdong	GD	Huizhou			2017-06-07
376	OQ175612	BtMr-AlphaCoV/YN2017-P262		yes			Partial RdRp	416	yes		Bat	Vespertilionidae	Myotis	Myotis ricketti	MyRi	Alphacoronavirus	Myotacovirus	Myotis ricketti alphacoronavirus Sax-2011	MaSaX11	Asia	Eastern Asia	China	CHN	Yunnan	YN	Lufeng			2017-06-10
377	OQ175563	BtMr-AlphaCoV/GD2017-P213		yes			Partial RdRp	416	yes		Bat	Vespertilionidae	Myotis	Myotis ricketti	MyRi	Alphacoronavirus	Myotacovirus	Myotis ricketti alphacoronavirus Sax-2011	MaSaX11	Asia	Eastern Asia	China	CHN	Guangdong	GD	Huidong County			2017-06-07
378	OQ175106	BtMr-AlphaCoV/GD2017-Q86	yes	yes	yes	yes	Complete Genome	28087	yes		Bat	Vespertilionidae	Myotis	Myotis ricketti	MyRi	Alphacoronavirus	Myotacovirus	Myotis ricketti alphacoronavirus Sax-2011	MaSaX11	Asia	Eastern Asia	China	CHN	Guangdong	GD	Huizhou			2017-06-07
379	OQ175556	BtMr-AlphaCoV/GD2017-P206		yes			Partial RdRp	416	yes		Bat	Vespertilionidae	Myotis	Myotis ricketti	MyRi	Alphacoronavirus	Myotacovirus	Myotis ricketti alphacoronavirus Sax-2011	MaSaX11	Asia	Eastern Asia	China	CHN	Guangdong	GD	Huidong County	yes	ZLB_170789	2017-06-07
380	OQ175559	BtMr-AlphaCoV/GD2017-P209		yes			Partial RdRp	416	yes		Bat	Vespertilionidae	Myotis	Myotis ricketti	MyRi	Alphacoronavirus	Myotacovirus	Myotis ricketti alphacoronavirus Sax-2011	MaSaX11	Asia	Eastern Asia	China	CHN	Guangdong	GD	Huidong County			2017-06-07
381	OQ175564	BtMr-AlphaCoV/GD2017-P214		yes			Partial RdRp	416	yes		Bat	Vespertilionidae	Myotis	Myotis ricketti	MyRi	Alphacoronavirus	Myotacovirus	Myotis ricketti alphacoronavirus Sax-2011	MaSaX11	Asia	Eastern Asia	China	CHN	Guangdong	GD	Huidong County			2017-06-07
382	OQ175557	BtMr-AlphaCoV/GD2017-P207		yes			Partial RdRp	416	yes		Bat	Vespertilionidae	Myotis	Myotis ricketti	MyRi	Alphacoronavirus	Myotacovirus	Myotis ricketti alphacoronavirus Sax-2011	MaSaX11	Asia	Eastern Asia	China	CHN	Guangdong	GD	Huidong County	yes	ZLB_170789	2017-06-07
383	OQ175569	BtMr-AlphaCoV/GD2017-P219		yes			Partial RdRp	416	yes		Bat	Vespertilionidae	Myotis	Myotis ricketti	MyRi	Alphacoronavirus	Myotacovirus	Myotis ricketti alphacoronavirus Sax-2011	MaSaX11	Asia	Eastern Asia	China	CHN	Guangdong	GD	Huidong County			2017-06-07
384	OQ175573	BtMr-AlphaCoV/GD2017-P223		yes			Partial RdRp	416	yes		Bat	Vespertilionidae	Myotis	Myotis ricketti	MyRi	Alphacoronavirus	Myotacovirus	Myotis ricketti alphacoronavirus Sax-2011	MaSaX11	Asia	Eastern Asia	China	CHN	Guangdong	GD	Huidong County			2017-06-07
385	OQ175575	BtMr-AlphaCoV/GD2017-P225		yes			Partial RdRp	416	yes		Bat	Vespertilionidae	Myotis	Myotis ricketti	MyRi	Alphacoronavirus	Myotacovirus	Myotis ricketti alphacoronavirus Sax-2011	MaSaX11	Asia	Eastern Asia	China	CHN	Guangdong	GD	Huidong County	yes	ZLB_170835	2017-06-07
386	OQ175562	BtMr-AlphaCoV/GD2017-P212		yes			Partial RdRp	415	yes		Bat	Vespertilionidae	Myotis	Myotis ricketti	MyRi	Alphacoronavirus	Myotacovirus	Myotis ricketti alphacoronavirus Sax-2011	MaSaX11	Asia	Eastern Asia	China	CHN	Guangdong	GD	Huidong County			2017-06-07
387	OQ175558	BtMr-AlphaCoV/GD2017-P208		yes			Partial RdRp	416	yes		Bat	Vespertilionidae	Myotis	Myotis ricketti	MyRi	Alphacoronavirus	Myotacovirus	Myotis ricketti alphacoronavirus Sax-2011	MaSaX11	Asia	Eastern Asia	China	CHN	Guangdong	GD	Huidong County			2017-06-07
388	OQ175588	BtMr-AlphaCoV/GD2017-P238		yes			Partial RdRp	416	yes		Bat	Vespertilionidae	Myotis	Myotis ricketti	MyRi	Alphacoronavirus	Myotacovirus	Myotis ricketti alphacoronavirus Sax-2011	MaSaX11	Asia	Eastern Asia	China	CHN	Guangdong	GD	Huidong County			2017-09-10
389	OQ175107	BtMr-AlphaCoV/GD2017-Q87	yes	yes	yes		Complete Genome	28071	yes		Bat	Vespertilionidae	Myotis	Myotis ricketti	MyRi	Alphacoronavirus	Myotacovirus	Myotis ricketti alphacoronavirus Sax-2011	MaSaX11	Asia	Eastern Asia	China	CHN	Guangdong	GD	Huizhou			2017-09-10
390	OQ175581	BtMr-AlphaCoV/GD2017-P231		yes			Partial RdRp	416	yes		Bat	Vespertilionidae	Myotis	Myotis ricketti	MyRi	Alphacoronavirus	Myotacovirus	Myotis ricketti alphacoronavirus Sax-2011	MaSaX11	Asia	Eastern Asia	China	CHN	Guangdong	GD	Huidong County	yes	ZLB_172194	2017-09-10
391	OQ175582	BtMr-AlphaCoV/GD2017-P232		yes			Partial RdRp	416	yes		Bat	Vespertilionidae	Myotis	Myotis ricketti	MyRi	Alphacoronavirus	Myotacovirus	Myotis ricketti alphacoronavirus Sax-2011	MaSaX11	Asia	Eastern Asia	China	CHN	Guangdong	GD	Huidong County			2017-09-10
392	OQ175583	BtMr-AlphaCoV/GD2017-P233		yes			Partial RdRp	416	yes		Bat	Vespertilionidae	Myotis	Myotis ricketti	MyRi	Alphacoronavirus	Myotacovirus	Myotis ricketti alphacoronavirus Sax-2011	MaSaX11	Asia	Eastern Asia	China	CHN	Guangdong	GD	Huizhou	yes	ZLB_172196	2017-09-10
393	OQ175579	BtMr-AlphaCoV/GD2017-P229		yes			Partial RdRp	416	yes		Bat	Vespertilionidae	Myotis	Myotis ricketti	MyRi	Alphacoronavirus	Myotacovirus	Myotis ricketti alphacoronavirus Sax-2011	MaSaX11	Asia	Eastern Asia	China	CHN	Guangdong	GD	Huidong County	yes	ZLB_170844	2017-06-07
394	OQ175554	BtMr-AlphaCoV/GD2017-P204		yes			Partial RdRp	416	yes		Bat	Vespertilionidae	Myotis	Myotis ricketti	MyRi	Alphacoronavirus	Myotacovirus	Myotis ricketti alphacoronavirus Sax-2011	MaSaX11	Asia	Eastern Asia	China	CHN	Guangdong	GD	Huidong County			2017-06-07
395	OQ175110	BtMr-AlphaCoV/GD2017-Q90	yes	yes	yes	yes	Complete Genome	28077	yes		Bat	Vespertilionidae	Myotis	Myotis ricketti	MyRi	Alphacoronavirus	Myotacovirus	Myotis ricketti alphacoronavirus Sax-2011	MaSaX11	Asia	Eastern Asia	China	CHN	Guangdong	GD	Huizhou			2017
396	OQ175113	BtMr-AlphaCoV/GD2017-Q93	yes	yes	yes		Complete Genome	28075	yes		Bat	Vespertilionidae	Myotis	Myotis ricketti	MyRi	Alphacoronavirus	Myotacovirus	Myotis ricketti alphacoronavirus Sax-2011	MaSaX11	Asia	Eastern Asia	China	CHN	Guangdong	GD	Huizhou			2017
397	OQ175570	BtMr-AlphaCoV/GD2017-P220		yes			Partial RdRp	416	yes		Bat	Vespertilionidae	Myotis	Myotis ricketti	MyRi	Alphacoronavirus	Myotacovirus	Myotis ricketti alphacoronavirus Sax-2011	MaSaX11	Asia	Eastern Asia	China	CHN	Guangdong	GD	Huidong County			2017-06-07
398	OQ175552	BtMr-AlphaCoV/GD2017-P202		yes			Partial RdRp	416	yes		Bat	Vespertilionidae	Myotis	Myotis ricketti	MyRi	Alphacoronavirus	Myotacovirus	Myotis ricketti alphacoronavirus Sax-2011	MaSaX11	Asia	Eastern Asia	China	CHN	Guangdong	GD	Huizhou			2017-06-07
399	OQ175591	BtMr-AlphaCoV/GD2017-P241		yes			Partial RdRp	416	yes		Bat	Vespertilionidae	Myotis	Myotis ricketti	MyRi	Alphacoronavirus	Myotacovirus	Myotis ricketti alphacoronavirus Sax-2011	MaSaX11	Asia	Eastern Asia	China	CHN	Guangdong	GD	Huizhou			2017-09-10
400	OQ175584	BtMr-AlphaCoV/GD2017-P234		yes			Partial RdRp	416	yes		Bat	Vespertilionidae	Myotis	Myotis ricketti	MyRi	Alphacoronavirus	Myotacovirus	Myotis ricketti alphacoronavirus Sax-2011	MaSaX11	Asia	Eastern Asia	China	CHN	Guangdong	GD	Huidong County			2017-09-10
401	OQ175112	BtMr-AlphaCoV/GD2017-Q92	yes	yes	yes		Complete Genome	28067	yes		Bat	Vespertilionidae	Myotis	Myotis ricketti	MyRi	Alphacoronavirus	Myotacovirus	Myotis ricketti alphacoronavirus Sax-2011	MaSaX11	Asia	Eastern Asia	China	CHN	Guangdong	GD	Huizhou			2017
402	OQ175108	BtMr-AlphaCoV/GD2019-Q88	yes	yes	yes		Complete Genome	28070	yes		Bat	Vespertilionidae	Myotis	Myotis ricketti	MyRi	Alphacoronavirus	Myotacovirus	Myotis ricketti alphacoronavirus Sax-2011	MaSaX11	Asia	Eastern Asia	China	CHN	Guangdong	GD	Qingyuan			2019-09-21
403	OQ175114	BtMr-AlphaCoV/GD2017-Q94	yes	yes	yes		Complete Genome	28073	yes		Bat	Vespertilionidae	Myotis	Myotis ricketti	MyRi	Alphacoronavirus	Myotacovirus	Myotis ricketti alphacoronavirus Sax-2011	MaSaX11	Asia	Eastern Asia	China	CHN	Guangdong	GD	Qingyuan			2017
404	OQ175609	BtMr-AlphaCoV/GD2019-P259		yes			Partial RdRp	416	yes		Bat	Vespertilionidae	Myotis	Myotis ricketti	MyRi	Alphacoronavirus	Myotacovirus	Myotis ricketti alphacoronavirus Sax-2011	MaSaX11	Asia	Eastern Asia	China	CHN	Guangdong	GD	Huidong County			2019-10-17
405	OQ175605	BtMr-AlphaCoV/GD2019-P255		yes			Partial RdRp	416	yes		Bat	Vespertilionidae	Myotis	Myotis ricketti	MyRi	Alphacoronavirus	Myotacovirus	Myotis ricketti alphacoronavirus Sax-2011	MaSaX11	Asia	Eastern Asia	China	CHN	Guangdong	GD	Huidong County			2019-10-17
406	OQ175597	BtMr-AlphaCoV/GD2017-P247		yes			Partial RdRp	416	yes		Bat	Vespertilionidae	Myotis	Myotis ricketti	MyRi	Alphacoronavirus	Myotacovirus	Myotis ricketti alphacoronavirus Sax-2011	MaSaX11	Asia	Eastern Asia	China	CHN	Guangdong	GD	Qingyuan			2017-09-11
407	OQ175873	BtRs-AlphaCoV/GD2017-P523		yes			Partial RdRp	416	yes		Bat	Rhinolophidae	Rhinolophus	Rhinolophus sinicus	RhSi	Alphacoronavirus	Myotacovirus	Myotis ricketti alphacoronavirus Sax-2011	MaSaX11	Asia	Eastern Asia	China	CHN	Guangdong	GD	Conghua District			2017-06-06
408	OQ175594	BtMr-AlphaCoV/GD2017-P244		yes			Partial RdRp	416	yes		Bat	Vespertilionidae	Myotis	Myotis ricketti	MyRi	Alphacoronavirus	Myotacovirus	Myotis ricketti alphacoronavirus Sax-2011	MaSaX11	Asia	Eastern Asia	China	CHN	Guangdong	GD	Huidong County	yes	ZLB_172264	2017-09-10
409	OQ175595	BtMr-AlphaCoV/GD2017-P245		yes			Partial RdRp	416	yes		Bat	Vespertilionidae	Myotis	Myotis ricketti	MyRi	Alphacoronavirus	Myotacovirus	Myotis ricketti alphacoronavirus Sax-2011	MaSaX11	Asia	Eastern Asia	China	CHN	Guangdong	GD	Huidong County	yes	ZLB_172267	2017-09-10
410	OQ175590	BtMr-AlphaCoV/GD2017-P240		yes			Partial RdRp	416	yes		Bat	Vespertilionidae	Myotis	Myotis ricketti	MyRi	Alphacoronavirus	Myotacovirus	Myotis ricketti alphacoronavirus Sax-2011	MaSaX11	Asia	Eastern Asia	China	CHN	Guangdong	GD	Huidong County			2017-09-10
411	OQ175119	BtMr-AlphaCoV/YN2017-Q99	yes	yes	yes	yes	Partial RdRp/Complete Genome	28067	yes		Bat	Vespertilionidae	Myotis	Myotis ricketti	MyRi	Alphacoronavirus	Myotacovirus	Myotis ricketti alphacoronavirus Sax-2011	MaSaX11	Asia	Eastern Asia	China	CHN	Yunnan	YN	Chuxiong Yizu Aut. Prefecture			2017
412	OQ175614	BtMr-AlphaCoV/YN2020-P264		yes			Partial RdRp	416	yes		Bat	Vespertilionidae	Myotis	Myotis ricketti	MyRi	Alphacoronavirus	Myotacovirus	Myotis ricketti alphacoronavirus Sax-2011	MaSaX11	Asia	Eastern Asia	China	CHN	Yunnan	YN	Mojiang Hanizu Aut. County			2020-06-18
413	OQ175617	BtMr-AlphaCoV/YN2020-P267		yes			Partial RdRp	416	yes		Bat	Vespertilionidae	Myotis	Myotis ricketti	MyRi	Alphacoronavirus	Myotacovirus	Myotis ricketti alphacoronavirus Sax-2011	MaSaX11	Asia	Eastern Asia	China	CHN	Yunnan	YN	Mojiang Hanizu Aut. County			2020-06-18
414	OQ175615	BtMr-AlphaCoV/YN2020-P265		yes			Partial RdRp	416	yes		Bat	Vespertilionidae	Myotis	Myotis ricketti	MyRi	Alphacoronavirus	Myotacovirus	Myotis ricketti alphacoronavirus Sax-2011	MaSaX11	Asia	Eastern Asia	China	CHN	Yunnan	YN	Mojiang Hanizu Aut. County			2020-06-18
415	OQ175117	BtMr-AlphaCoV/GX2017-Q97	yes	yes	yes	yes	Complete Genome	28070	yes		Bat	Vespertilionidae	Myotis	Myotis ricketti	MyRi	Alphacoronavirus	Myotacovirus	Myotis ricketti alphacoronavirus Sax-2011	MaSaX11	Asia	Eastern Asia	China	CHN	Guangxi	GX	Liuzhou			2017
416	OQ175616	BtMr-AlphaCoV/YN2020-P266		yes			Partial RdRp	416	yes		Bat	Vespertilionidae	Myotis	Myotis ricketti	MyRi	Alphacoronavirus	Myotacovirus	Myotis ricketti alphacoronavirus Sax-2011	MaSaX11	Asia	Eastern Asia	China	CHN	Yunnan	YN	Puer			2020-06-18
417	OQ175340	BtMr-AlphaCoV/YN2020-Q89	yes	yes	yes	yes	Complete Genome	28066	yes		Bat	Vespertilionidae	Myotis	Myotis ricketti	MyRi	Alphacoronavirus	Myotacovirus	Myotis ricketti alphacoronavirus Sax-2011	MaSaX11	Asia	Eastern Asia	China	CHN	Yunnan	YN	Puer			2020
418	OQ175586	BtMr-AlphaCoV/GD2017-P236		yes			Partial RdRp	416	yes		Bat	Vespertilionidae	Myotis	Myotis ricketti	MyRi	Alphacoronavirus	Myotacovirus	Myotis ricketti alphacoronavirus Sax-2011	MaSaX11	Asia	Eastern Asia	China	CHN	Guangdong	GD	Huidong County	yes	ZLB_172218	2017-09-10
419	OQ175585	BtMr-AlphaCoV/GD2017-P235		yes			Partial RdRp	416	yes		Bat	Vespertilionidae	Myotis	Myotis ricketti	MyRi	Alphacoronavirus	Myotacovirus	Myotis ricketti alphacoronavirus Sax-2011	MaSaX11	Asia	Eastern Asia	China	CHN	Guangdong	GD	Huidong County			2017-09-10
420	OQ175571	BtMr-AlphaCoV/GD2017-P221		yes			Partial RdRp	416	yes		Bat	Vespertilionidae	Myotis	Myotis ricketti	MyRi	Alphacoronavirus	Myotacovirus	Myotis ricketti alphacoronavirus Sax-2011	MaSaX11	Asia	Eastern Asia	China	CHN	Guangdong	GD	Huidong County			2017-06-07
421	OQ175115	BtMr-AlphaCoV/GD2019-Q95	yes	yes	yes		Complete Genome	28073	yes		Bat	Vespertilionidae	Myotis	Myotis ricketti	MyRi	Alphacoronavirus	Myotacovirus	Myotis ricketti alphacoronavirus Sax-2011	MaSaX11	Asia	Eastern Asia	China	CHN	Guangdong	GD	Qingyuan			2019
422	OQ175600	BtMr-AlphaCoV/GD2019-P250		yes			Partial RdRp	416	yes		Bat	Vespertilionidae	Myotis	Myotis ricketti	MyRi	Alphacoronavirus	Myotacovirus	Myotis ricketti alphacoronavirus Sax-2011	MaSaX11	Asia	Eastern Asia	China	CHN	Guangdong	GD	Qingyuan			2019-09-21
423	OQ175601	BtMr-AlphaCoV/GD2019-P251		yes			Partial RdRp	416	yes		Bat	Vespertilionidae	Myotis	Myotis ricketti	MyRi	Alphacoronavirus	Myotacovirus	Myotis ricketti alphacoronavirus Sax-2011	MaSaX11	Asia	Eastern Asia	China	CHN	Guangdong	GD	Yingde			2019-09-21
424	OQ175604	BtMr-AlphaCoV/GD2019-P254		yes			Partial RdRp	416	yes		Bat	Vespertilionidae	Myotis	Myotis ricketti	MyRi	Alphacoronavirus	Myotacovirus	Myotis ricketti alphacoronavirus Sax-2011	MaSaX11	Asia	Eastern Asia	China	CHN	Guangdong	GD	Yingde			2019-09-21
425	OQ175596	BtMr-AlphaCoV/GD2017-P246		yes			Partial RdRp	416	yes		Bat	Vespertilionidae	Myotis	Myotis ricketti	MyRi	Alphacoronavirus	Myotacovirus	Myotis ricketti alphacoronavirus Sax-2011	MaSaX11	Asia	Eastern Asia	China	CHN	Guangdong	GD	Huidong County			2017-09-10
426	OQ175610	BtMr-AlphaCoV/GD2019-P260		yes			Partial RdRp	416	yes		Bat	Vespertilionidae	Myotis	Myotis ricketti	MyRi	Alphacoronavirus	Myotacovirus	Myotis ricketti alphacoronavirus Sax-2011	MaSaX11	Asia	Eastern Asia	China	CHN	Guangdong	GD	Huidong County			2019-10-17
427	OQ175606	BtMr-AlphaCoV/GD2019-P256		yes			Partial RdRp	416	yes		Bat	Vespertilionidae	Myotis	Myotis ricketti	MyRi	Alphacoronavirus	Myotacovirus	Myotis ricketti alphacoronavirus Sax-2011	MaSaX11	Asia	Eastern Asia	China	CHN	Guangdong	GD	Huidong County			2019-10-17
428	OQ175593	BtMr-AlphaCoV/GD2017-P243		yes			Partial RdRp	416	yes		Bat	Vespertilionidae	Myotis	Myotis ricketti	MyRi	Alphacoronavirus	Myotacovirus	Myotis ricketti alphacoronavirus Sax-2011	MaSaX11	Asia	Eastern Asia	China	CHN	Guangdong	GD	Huidong County	yes	ZLB_172262	2017-09-10
429	OQ175116	BtMr-AlphaCoV/GD2020-Q96	yes	yes	yes		Complete Genome	28067	yes		Bat	Vespertilionidae	Myotis	Myotis ricketti	MyRi	Alphacoronavirus	Myotacovirus	Myotis ricketti alphacoronavirus Sax-2011	MaSaX11	Asia	Eastern Asia	China	CHN	Guangdong	GD	Huizhou			2020
430	OQ175613	BtMr-AlphaCoV/YN2017-P263		yes			Partial RdRp	416	yes		Bat	Vespertilionidae	Myotis	Myotis ricketti	MyRi	Alphacoronavirus	Myotacovirus	Myotis ricketti alphacoronavirus Sax-2011	MaSaX11	Asia	Eastern Asia	China	CHN	Yunnan	YN	Lufeng			2017-06-10
431	OQ175611	BtMr-AlphaCoV/YN2017-P261		yes			Partial RdRp	416	yes		Bat	Vespertilionidae	Myotis	Myotis ricketti	MyRi	Alphacoronavirus	Myotacovirus	Myotis ricketti alphacoronavirus Sax-2011	MaSaX11	Asia	Eastern Asia	China	CHN	Yunnan	YN	Lufeng			2017-06-10
432	OQ175572	BtMr-AlphaCoV/GD2017-P222		yes			Partial RdRp	416	yes		Bat	Vespertilionidae	Myotis	Myotis ricketti	MyRi	Alphacoronavirus	Myotacovirus	Myotis ricketti alphacoronavirus Sax-2011	MaSaX11	Asia	Eastern Asia	China	CHN	Guangdong	GD	Huidong County			2017-06-07
433	OQ175587	BtMr-AlphaCoV/GD2017-P237		yes			Partial RdRp	417	yes		Bat	Vespertilionidae	Myotis	Myotis ricketti	MyRi	Alphacoronavirus	Myotacovirus	Myotis ricketti alphacoronavirus Sax-2011	MaSaX11	Asia	Eastern Asia	China	CHN	Guangdong	GD	Huidong County	yes	ZLB_172241	2017-09-10
434	OQ175589	BtMr-AlphaCoV/GD2017-P239		yes			Partial RdRp	416	yes		Bat	Vespertilionidae	Myotis	Myotis ricketti	MyRi	Alphacoronavirus	Myotacovirus	Myotis ricketti alphacoronavirus Sax-2011	MaSaX11	Asia	Eastern Asia	China	CHN	Guangdong	GD	Huidong County			2017-09-10
435	OQ175577	BtMr-AlphaCoV/GD2017-P227		yes			Partial RdRp	416	yes		Bat	Vespertilionidae	Myotis	Myotis ricketti	MyRi	Alphacoronavirus	Myotacovirus	Myotis ricketti alphacoronavirus Sax-2011	MaSaX11	Asia	Eastern Asia	China	CHN	Guangdong	GD	Huidong County			2017-06-07
436	OQ175574	BtMr-AlphaCoV/GD2017-P224		yes			Partial RdRp	416	yes		Bat	Vespertilionidae	Myotis	Myotis ricketti	MyRi	Alphacoronavirus	Myotacovirus	Myotis ricketti alphacoronavirus Sax-2011	MaSaX11	Asia	Eastern Asia	China	CHN	Guangdong	GD	Huidong County			2017-06-07
437	OQ175580	BtMr-AlphaCoV/GD2017-P230		yes			Partial RdRp	416	yes		Bat	Vespertilionidae	Myotis	Myotis ricketti	MyRi	Alphacoronavirus	Myotacovirus	Myotis ricketti alphacoronavirus Sax-2011	MaSaX11	Asia	Eastern Asia	China	CHN	Guangdong	GD	Huidong County			2017-09-10
438	OQ175592	BtMr-AlphaCoV/GD2017-P242		yes			Partial RdRp	416	yes		Bat	Vespertilionidae	Myotis	Myotis ricketti	MyRi	Alphacoronavirus	Myotacovirus	Myotis ricketti alphacoronavirus Sax-2011	MaSaX11	Asia	Eastern Asia	China	CHN	Guangdong	GD	Huidong County			2017-09-10
439	OQ175561	BtMr-AlphaCoV/GD2017-P211		yes			Partial RdRp	416	yes		Bat	Vespertilionidae	Myotis	Myotis ricketti	MyRi	Alphacoronavirus	Myotacovirus	Myotis ricketti alphacoronavirus Sax-2011	MaSaX11	Asia	Eastern Asia	China	CHN	Guangdong	GD	Huidong County			2017-06-07
440	OQ175607	BtMr-AlphaCoV/GD2019-P257		yes			Partial RdRp	416	yes		Bat	Vespertilionidae	Myotis	Myotis ricketti	MyRi	Alphacoronavirus	Myotacovirus	Myotis ricketti alphacoronavirus Sax-2011	MaSaX11	Asia	Eastern Asia	China	CHN	Guangdong	GD	Huidong County			2019-10-17
441	OQ175567	BtMr-AlphaCoV/GD2017-P217		yes			Partial RdRp	416	yes		Bat	Vespertilionidae	Myotis	Myotis ricketti	MyRi	Alphacoronavirus	Myotacovirus	Myotis ricketti alphacoronavirus Sax-2011	MaSaX11	Asia	Eastern Asia	China	CHN	Guangdong	GD	Huidong County			2017-06-07
442	OQ175555	BtMr-AlphaCoV/GD2017-P205		yes			Partial RdRp	416	yes		Bat	Vespertilionidae	Myotis	Myotis ricketti	MyRi	Alphacoronavirus	Myotacovirus	Myotis ricketti alphacoronavirus Sax-2011	MaSaX11	Asia	Eastern Asia	China	CHN	Guangdong	GD	Huidong County			2017-06-07
443	OQ175111	BtMr-AlphaCoV/GD2017-Q91	yes	yes	yes	yes	Complete Genome	28087	yes		Bat	Vespertilionidae	Myotis	Myotis ricketti	MyRi	Alphacoronavirus	Myotacovirus	Myotis ricketti alphacoronavirus Sax-2011	MaSaX11	Asia	Eastern Asia	China	CHN	Guangdong	GD	Huizhou			2017
444	OQ175560	BtMr-AlphaCoV/GD2017-P210		yes			Partial RdRp	416	yes		Bat	Vespertilionidae	Myotis	Myotis ricketti	MyRi	Alphacoronavirus	Myotacovirus	Myotis ricketti alphacoronavirus Sax-2011	MaSaX11	Asia	Eastern Asia	China	CHN	Guangdong	GD	Huidong County			2017-06-07
445	OQ175565	BtMr-AlphaCoV/GD2017-P215		yes			Partial RdRp	416	yes		Bat	Vespertilionidae	Myotis	Myotis ricketti	MyRi	Alphacoronavirus	Myotacovirus	Myotis ricketti alphacoronavirus Sax-2011	MaSaX11	Asia	Eastern Asia	China	CHN	Guangdong	GD	Huidong County			2017-06-07
446	OQ175566	BtMr-AlphaCoV/GD2017-P216		yes			Partial RdRp	416	yes		Bat	Vespertilionidae	Myotis	Myotis ricketti	MyRi	Alphacoronavirus	Myotacovirus	Myotis ricketti alphacoronavirus Sax-2011	MaSaX11	Asia	Eastern Asia	China	CHN	Guangdong	GD	Huizhou			2017-06-07
447	OQ175576	BtMr-AlphaCoV/GD2017-P226		yes			Partial RdRp	416	yes		Bat	Vespertilionidae	Myotis	Myotis ricketti	MyRi	Alphacoronavirus	Myotacovirus	Myotis ricketti alphacoronavirus Sax-2011	MaSaX11	Asia	Eastern Asia	China	CHN	Guangdong	GD	Huidong County			2017-06-07
448	OQ175118	BtMr-AlphaCoV/JX2020-Q98	yes	yes	yes		Complete Genome	28064	yes		Bat	Vespertilionidae	Myotis	Myotis ricketti	MyRi	Alphacoronavirus	Myotacovirus	Myotis ricketti alphacoronavirus Sax-2011	MaSaX11	Asia	Eastern Asia	China	CHN	Jiangxi	JX	Nanchang			2020
449	OQ175599	BtMr-AlphaCoV/GD2019-P249		yes			Partial RdRp	416	yes		Bat	Vespertilionidae	Myotis	Myotis ricketti	MyRi	Alphacoronavirus	Myotacovirus	Myotis ricketti alphacoronavirus Sax-2011	MaSaX11	Asia	Eastern Asia	China	CHN	Guangdong	GD	Yingde			2019-09-21
450	OQ175603	BtMr-AlphaCoV/GD2019-P253		yes			Partial RdRp	416	yes		Bat	Vespertilionidae	Myotis	Myotis ricketti	MyRi	Alphacoronavirus	Myotacovirus	Myotis ricketti alphacoronavirus Sax-2011	MaSaX11	Asia	Eastern Asia	China	CHN	Guangdong	GD	Yingde			2019-09-21
451	OQ175602	BtMr-AlphaCoV/GD2019-P252		yes			Partial RdRp	416	yes		Bat	Vespertilionidae	Myotis	Myotis ricketti	MyRi	Alphacoronavirus	Myotacovirus	Myotis ricketti alphacoronavirus Sax-2011	MaSaX11	Asia	Eastern Asia	China	CHN	Guangdong	GD	Yingde	yes	ZLB_191469	2019-09-21
452	OQ175598	BtMr-AlphaCoV/GD2019-P248		yes			Partial RdRp	417	yes		Bat	Vespertilionidae	Myotis	Myotis ricketti	MyRi	Alphacoronavirus	Myotacovirus	Myotis ricketti alphacoronavirus Sax-2011	MaSaX11	Asia	Eastern Asia	China	CHN	Guangdong	GD	Yingde	yes	ZLB_191453	2019-09-21
453	OQ175568	BtMr-AlphaCoV/GD2017-P218		yes			Partial RdRp	416	yes		Bat	Vespertilionidae	Myotis	Myotis ricketti	MyRi	Alphacoronavirus	Myotacovirus	Myotis ricketti alphacoronavirus Sax-2011	MaSaX11	Asia	Eastern Asia	China	CHN	Guangdong	GD	Huidong County			2017-06-07
454	OQ175608	BtMr-AlphaCoV/GD2019-P258		yes			Partial RdRp	416	yes		Bat	Vespertilionidae	Myotis	Myotis ricketti	MyRi	Alphacoronavirus	Myotacovirus	Myotis ricketti alphacoronavirus Sax-2011	MaSaX11	Asia	Eastern Asia	China	CHN	Guangdong	GD	Huidong County			2019-10-17
455	OQ175578	BtMr-AlphaCoV/GD2017-P228		yes			Partial RdRp	416	yes		Bat	Vespertilionidae	Myotis	Myotis ricketti	MyRi	Alphacoronavirus	Myotacovirus	Myotis ricketti alphacoronavirus Sax-2011	MaSaX11	Asia	Eastern Asia	China	CHN	Guangdong	GD	Huidong County			2017-06-07
456	OQ175553	BtMr-AlphaCoV/GD2017-P203		yes			Partial RdRp	416	yes		Bat	Vespertilionidae	Myotis	Myotis ricketti	MyRi	Alphacoronavirus	Myotacovirus	Myotis ricketti alphacoronavirus Sax-2011	MaSaX11	Asia	Eastern Asia	China	CHN	Guangdong	GD	Huidong County			2017-06-07
457	OQ175353	BtCp-AlphaCoV/YN2020-P3		yes			Partial RdRp	415	yes		Bat	Molossidae	Chaerephon	Chaerephon plicatus	ChPl	Alphacoronavirus	Decacovirus	Alphacoronavirus WA3607	WA3607	Asia	Eastern Asia	China	CHN	Yunnan	YN	Mengla County			2020-06-07
458	OK017762	BtCp-AlphaCoV/YN2020N		yes			Partial RdRp	411	yes		Bat	Molossidae	Chaerephon	Chaerephon plicatus	ChPl	Alphacoronavirus	Decacovirus	Alphacoronavirus WA3607	WA3607	Asia	Eastern Asia	China	CHN	Yunnan	YN	null			2020-06-01
459	OQ175351	BtCp-AlphaCoV/YN2020-P1		yes			Partial RdRp	416	yes		Bat	Molossidae	Chaerephon	Chaerephon plicatus	ChPl	Alphacoronavirus	Decacovirus	Alphacoronavirus WA3607	WA3607	Asia	Eastern Asia	China	CHN	Yunnan	YN	Mengla County			2020-06-07
460	OQ175352	BtCp-AlphaCoV/YN2020-P2		yes			Partial RdRp	416	yes		Bat	Molossidae	Chaerephon	Chaerephon plicatus	ChPl	Alphacoronavirus	Decacovirus	Alphacoronavirus WA3607	WA3607	Asia	Eastern Asia	China	CHN	Yunnan	YN	Mengla County			2020-06-07
461	OQ175131	BtMa-AlphaCoV/JX2020-Q111	yes	yes	yes		Complete Genome	27704	yes		Bat	Vespertilionidae	Myotis	Myotis adversus	MyAd	Alphacoronavirus	Pedacovirus	Alphacoronavirus BT020	BT020	Asia	Eastern Asia	China	CHN	Jiangxi	JX	Nanchang			2020-05-10
462	OK017781	BtMa-AlphaCoV/JX2020C		yes			Partial RdRp	411	yes		Bat	Vespertilionidae	Myotis	Myotis adversus	MyAd	Alphacoronavirus	Pedacovirus	Alphacoronavirus BT020	BT020	Asia	Eastern Asia	China	CHN	Jiangxi	JX	null			2020-05-01
463	OQ175618	BtMa-AlphaCoV/JX2020-P268		yes			Partial RdRp	416	yes		Bat	Vespertilionidae	Myotis	Myotis adversus	MyAd	Alphacoronavirus	Pedacovirus	Alphacoronavirus BT020	BT020	Asia	Eastern Asia	China	CHN	Jiangxi	JX	Nanchang County			2020-05-10
464	OQ175641	BtMr-AlphaCoV/GD2017-P291		yes			Partial RdRp	416	yes		Bat	Vespertilionidae	Myotis	Myotis ricketti	MyRi	Alphacoronavirus	Pedacovirus	Alphacoronavirus BT020	BT020	Asia	Eastern Asia	China	CHN	Guangdong	GD	Huizhou	yes	ZLB_172262	2017-09-10
465	OQ175623	BtMr-AlphaCoV/GD2017-P273		yes			Partial RdRp	413	yes		Bat	Vespertilionidae	Myotis	Myotis ricketti	MyRi	Alphacoronavirus	Pedacovirus	Alphacoronavirus BT020	BT020	Asia	Eastern Asia	China	CHN	Guangdong	GD	Huidong County			2017-06-07
466	OQ175636	BtMr-AlphaCoV/GD2017-P286		yes			Partial RdRp	416	yes		Bat	Vespertilionidae	Myotis	Myotis ricketti	MyRi	Alphacoronavirus	Pedacovirus	Alphacoronavirus BT020	BT020	Asia	Eastern Asia	China	CHN	Guangdong	GD	Huidong County			2017-09-10
467	OQ175632	BtMr-AlphaCoV/GD2017-P282		yes			Partial RdRp	416	yes		Bat	Vespertilionidae	Myotis	Myotis ricketti	MyRi	Alphacoronavirus	Pedacovirus	Alphacoronavirus BT020	BT020	Asia	Eastern Asia	China	CHN	Guangdong	GD	Huidong County			2017-09-10
468	OQ175627	BtMr-AlphaCoV/GD2017-P277		yes			Partial RdRp	415	yes		Bat	Vespertilionidae	Myotis	Myotis ricketti	MyRi	Alphacoronavirus	Pedacovirus	Alphacoronavirus BT020	BT020	Asia	Eastern Asia	China	CHN	Guangdong	GD	Huizhou			2017-06-07
469	OQ175147	BtMr-AlphaCoV/GD2017-Q127	yes	yes	yes	yes	Complete Genome	28190	yes		Bat	Vespertilionidae	Myotis	Myotis ricketti	MyRi	Alphacoronavirus	Pedacovirus	Alphacoronavirus BT020	BT020	Asia	Eastern Asia	China	CHN	Guangdong	GD	Huizhou			2017
470	OQ175149	BtMr-AlphaCoV/GD2017-Q129	yes	yes	yes	yes	Complete Genome	28181	yes		Bat	Vespertilionidae	Myotis	Myotis ricketti	MyRi	Alphacoronavirus	Pedacovirus	Alphacoronavirus BT020	BT020	Asia	Eastern Asia	China	CHN	Guangdong	GD	Qingyuan			2017
471	OQ175145	BtMr-AlphaCoV/GD2017-Q125	yes	yes	yes	yes	Complete Genome	28179	yes		Bat	Vespertilionidae	Myotis	Myotis ricketti	MyRi	Alphacoronavirus	Pedacovirus	Alphacoronavirus BT020	BT020	Asia	Eastern Asia	China	CHN	Guangdong	GD	Huizhou			2017
472	OQ175135	BtMr-AlphaCoV/GD2017-Q115	yes	yes	yes	yes	Complete Genome	28078	yes		Bat	Vespertilionidae	Myotis	Myotis ricketti	MyRi	Alphacoronavirus	Pedacovirus	Alphacoronavirus BT020	BT020	Asia	Eastern Asia	China	CHN	Guangdong	GD	Huizhou			2017-06-07
473	OQ175143	BtMr-AlphaCoV/YN2020-Q123	yes	yes	yes	yes	Complete Genome	28188	yes		Bat	Vespertilionidae	Myotis	Myotis ricketti	MyRi	Alphacoronavirus	Pedacovirus	Alphacoronavirus BT020	BT020	Asia	Eastern Asia	China	CHN	Yunnan	YN	Puer			2020
474	OQ175671	BtMr-AlphaCoV/YN2020-P321		yes			Partial RdRp	416	yes		Bat	Vespertilionidae	Myotis	Myotis ricketti	MyRi	Alphacoronavirus	Pedacovirus	Alphacoronavirus BT020	BT020	Asia	Eastern Asia	China	CHN	Yunnan	YN	Puer			2020-06-18
475	OQ175132	BtMc-AlphaCoV/YN2020-Q112	yes	yes	yes	yes	Complete Genome	28185	yes		Bat	Vespertilionidae	Myotis	Myotis chinensis	MyCh	Alphacoronavirus	Pedacovirus	Alphacoronavirus BT020	BT020	Asia	Eastern Asia	China	CHN	Yunnan	YN	Baoshan			2020
476	OQ175672	BtMr-AlphaCoV/YN2020-P322		yes			Partial RdRp	416	yes		Bat	Vespertilionidae	Myotis	Myotis ricketti	MyRi	Alphacoronavirus	Pedacovirus	Alphacoronavirus BT020	BT020	Asia	Eastern Asia	China	CHN	Yunnan	YN	Mojiang Hanizu Aut. County			2020-06-18
477	OQ175662	BtMr-AlphaCoV/GD2019-P312		yes			Partial RdRp	416	yes		Bat	Vespertilionidae	Myotis	Myotis ricketti	MyRi	Alphacoronavirus	Pedacovirus	Alphacoronavirus BT020	BT020	Asia	Eastern Asia	China	CHN	Guangdong	GD	Yingde			2019-09-21
478	OQ175670	BtMr-AlphaCoV/GD2020-P320		yes			Partial RdRp	416	yes		Bat	Vespertilionidae	Myotis	Myotis ricketti	MyRi	Alphacoronavirus	Pedacovirus	Alphacoronavirus BT020	BT020	Asia	Eastern Asia	China	CHN	Guangdong	GD	Huidong County			2020-05-24
479	OQ175668	BtMr-AlphaCoV/GD2019-P318		yes			Partial RdRp	416	yes		Bat	Vespertilionidae	Myotis	Myotis ricketti	MyRi	Alphacoronavirus	Pedacovirus	Alphacoronavirus BT020	BT020	Asia	Eastern Asia	China	CHN	Guangdong	GD	Huadu District			2019-11-10
480	OQ175666	BtMr-AlphaCoV/GD2019-P316		yes			Partial RdRp	416	yes		Bat	Vespertilionidae	Myotis	Myotis ricketti	MyRi	Alphacoronavirus	Pedacovirus	Alphacoronavirus BT020	BT020	Asia	Eastern Asia	China	CHN	Guangdong	GD	Huidong County			2019-10-17
481	OQ175154	BtMr-AlphaCoV/JX2020-Q134	yes	yes	yes	yes	Complete Genome	28183	yes		Bat	Vespertilionidae	Myotis	Myotis ricketti	MyRi	Alphacoronavirus	Pedacovirus	Alphacoronavirus BT020	BT020	Asia	Eastern Asia	China	CHN	Jiangxi	JX	Nanchang			2020
482	OQ175142	BtMr-AlphaCoV/GD2019-Q122	yes	yes	yes	yes	Complete Genome	28183	yes		Bat	Vespertilionidae	Myotis	Myotis ricketti	MyRi	Alphacoronavirus	Pedacovirus	Alphacoronavirus BT020	BT020	Asia	Eastern Asia	China	CHN	Guangdong	GD	Qingyuan			2019-09-21
483	OQ175141	BtMr-AlphaCoV/GD2019-Q121	yes	yes	yes	yes	Complete Genome	28183	yes		Bat	Vespertilionidae	Myotis	Myotis ricketti	MyRi	Alphacoronavirus	Pedacovirus	Alphacoronavirus BT020	BT020	Asia	Eastern Asia	China	CHN	Guangdong	GD	Qingyuan			2019-09-21
484	OQ175652	BtMr-AlphaCoV/GD2019-P302		yes			Partial RdRp	416	yes		Bat	Vespertilionidae	Myotis	Myotis ricketti	MyRi	Alphacoronavirus	Pedacovirus	Alphacoronavirus BT020	BT020	Asia	Eastern Asia	China	CHN	Guangdong	GD	Yingde			2019-09-21
485	OQ175650	BtMr-AlphaCoV/GD2019-P300		yes			Partial RdRp	416	yes		Bat	Vespertilionidae	Myotis	Myotis ricketti	MyRi	Alphacoronavirus	Pedacovirus	Alphacoronavirus BT020	BT020	Asia	Eastern Asia	China	CHN	Guangdong	GD	Yingde	yes	ZLB_191453	2019-09-21
486	OQ175664	BtMr-AlphaCoV/GD2019-P314		yes			Partial RdRp	416	yes		Bat	Vespertilionidae	Myotis	Myotis ricketti	MyRi	Alphacoronavirus	Pedacovirus	Alphacoronavirus BT020	BT020	Asia	Eastern Asia	China	CHN	Guangdong	GD	Huidong County			2019-10-17
487	OQ175667	BtMr-AlphaCoV/GD2019-P317		yes			Partial RdRp	416	yes		Bat	Vespertilionidae	Myotis	Myotis ricketti	MyRi	Alphacoronavirus	Pedacovirus	Alphacoronavirus BT020	BT020	Asia	Eastern Asia	China	CHN	Guangdong	GD	Huidong County			2019-10-17
488	OQ175669	BtMr-AlphaCoV/GD2019-P319		yes			Partial RdRp	416	yes		Bat	Vespertilionidae	Myotis	Myotis ricketti	MyRi	Alphacoronavirus	Pedacovirus	Alphacoronavirus BT020	BT020	Asia	Eastern Asia	China	CHN	Guangdong	GD	Huidong County			2019-11-22
489	OQ175644	BtMr-AlphaCoV/GD2017-P294		yes			Partial RdRp	416	yes		Bat	Vespertilionidae	Myotis	Myotis ricketti	MyRi	Alphacoronavirus	Pedacovirus	Alphacoronavirus BT020	BT020	Asia	Eastern Asia	China	CHN	Guangdong	GD	Huidong County	yes	ZLB_172267	2017-09-10
490	OQ175631	BtMr-AlphaCoV/GD2017-P281		yes			Partial RdRp	416	yes		Bat	Vespertilionidae	Myotis	Myotis ricketti	MyRi	Alphacoronavirus	Pedacovirus	Alphacoronavirus BT020	BT020	Asia	Eastern Asia	China	CHN	Guangdong	GD	Huidong County			2017-06-07
491	OQ175640	BtMr-AlphaCoV/GD2017-P290		yes			Partial RdRp	416	yes		Bat	Vespertilionidae	Myotis	Myotis ricketti	MyRi	Alphacoronavirus	Pedacovirus	Alphacoronavirus BT020	BT020	Asia	Eastern Asia	China	CHN	Guangdong	GD	Huidong County	yes	ZLB_172250	2017-09-10
492	OQ175639	BtMr-AlphaCoV/GD2017-P289		yes			Partial RdRp	416	yes		Bat	Vespertilionidae	Myotis	Myotis ricketti	MyRi	Alphacoronavirus	Pedacovirus	Alphacoronavirus BT020	BT020	Asia	Eastern Asia	China	CHN	Guangdong	GD	Huidong County			2017-09-10
493	OQ175633	BtMr-AlphaCoV/GD2017-P283		yes			Partial RdRp	416	yes		Bat	Vespertilionidae	Myotis	Myotis ricketti	MyRi	Alphacoronavirus	Pedacovirus	Alphacoronavirus BT020	BT020	Asia	Eastern Asia	China	CHN	Guangdong	GD	Huidong County			2017-09-10
494	OQ175622	BtMr-AlphaCoV/GD2017-P272		yes			Partial RdRp	416	yes		Bat	Vespertilionidae	Myotis	Myotis ricketti	MyRi	Alphacoronavirus	Pedacovirus	Alphacoronavirus BT020	BT020	Asia	Eastern Asia	China	CHN	Guangdong	GD	Boluo			2017-05-05
495	OQ175634	BtMr-AlphaCoV/GD2017-P284		yes			Partial RdRp	416	yes		Bat	Vespertilionidae	Myotis	Myotis ricketti	MyRi	Alphacoronavirus	Pedacovirus	Alphacoronavirus BT020	BT020	Asia	Eastern Asia	China	CHN	Guangdong	GD	Huidong County	yes	ZLB_172194	2017-09-10
496	OQ175625	BtMr-AlphaCoV/GD2017-P275		yes			Partial RdRp	416	yes		Bat	Vespertilionidae	Myotis	Myotis ricketti	MyRi	Alphacoronavirus	Pedacovirus	Alphacoronavirus BT020	BT020	Asia	Eastern Asia	China	CHN	Guangdong	GD	Huidong County			2017-06-07
497	OQ175647	BtMr-AlphaCoV/GD2017-P297		yes			Partial RdRp	416	yes		Bat	Vespertilionidae	Myotis	Myotis ricketti	MyRi	Alphacoronavirus	Pedacovirus	Alphacoronavirus BT020	BT020	Asia	Eastern Asia	China	CHN	Guangdong	GD	Yingde	yes	ZLB_172293	2017-09-11
498	OQ175619	BtMc-AlphaCoV/GD2017-P269		yes			Partial RdRp	416	yes		Bat	Vespertilionidae	Myotis	Myotis chinensis	MyCh	Alphacoronavirus	Pedacovirus	Alphacoronavirus BT020	BT020	Asia	Eastern Asia	China	CHN	Guangdong	GD	Yingde			2017-09-11
499	OQ175655	BtMr-AlphaCoV/GD2019-P305		yes			Partial RdRp	416	yes		Bat	Vespertilionidae	Myotis	Myotis ricketti	MyRi	Alphacoronavirus	Pedacovirus	Alphacoronavirus BT020	BT020	Asia	Eastern Asia	China	CHN	Guangdong	GD	Yingde			2019-09-21
500	OQ175654	BtMr-AlphaCoV/GD2019-P304		yes			Partial RdRp	416	yes		Bat	Vespertilionidae	Myotis	Myotis ricketti	MyRi	Alphacoronavirus	Pedacovirus	Alphacoronavirus BT020	BT020	Asia	Eastern Asia	China	CHN	Guangdong	GD	Yingde	yes	ZLB_191469	2019-09-21
501	OQ175620	BtMc-AlphaCoV/GD2019-P270		yes			Partial RdRp	416	yes		Bat	Vespertilionidae	Myotis	Myotis chinensis	MyCh	Alphacoronavirus	Pedacovirus	Alphacoronavirus BT020	BT020	Asia	Eastern Asia	China	CHN	Guangdong	GD	Yingde			2019-09-21
502	OQ175646	BtMr-AlphaCoV/GD2017-P296		yes			Partial RdRp	416	yes		Bat	Vespertilionidae	Myotis	Myotis ricketti	MyRi	Alphacoronavirus	Pedacovirus	Alphacoronavirus BT020	BT020	Asia	Eastern Asia	China	CHN	Guangdong	GD	Yingde			2017-09-11
503	OQ175648	BtMr-AlphaCoV/GD2017-P298		yes			Partial RdRp	416	yes		Bat	Vespertilionidae	Myotis	Myotis ricketti	MyRi	Alphacoronavirus	Pedacovirus	Alphacoronavirus BT020	BT020	Asia	Eastern Asia	China	CHN	Guangdong	GD	Qingyuan	yes	ZLB_172293	2017-09-11
504	OQ175656	BtMr-AlphaCoV/GD2019-P306		yes			Partial RdRp	416	yes		Bat	Vespertilionidae	Myotis	Myotis ricketti	MyRi	Alphacoronavirus	Pedacovirus	Alphacoronavirus BT020	BT020	Asia	Eastern Asia	China	CHN	Guangdong	GD	Yingde			2019-09-21
505	OQ175041	BtMs-AlphaCoV/GX2017-Q137	yes	yes	yes		Partial RdRp/Complete Genome	28059	yes		Bat	Vespertilionidae	Myotis	Myotis siligorensis	MySi	Alphacoronavirus	Pedacovirus	Alphacoronavirus BT020	BT020	Asia	Eastern Asia	China	CHN	Guangxi	GX	Guilin			2017
506	OQ175676	BtMs-AlphaCoV/GX2016-P326		yes			Partial RdRp	416	yes		Bat	Vespertilionidae	Myotis	Myotis siligorensis	MySi	Alphacoronavirus	Pedacovirus	Alphacoronavirus BT020	BT020	Asia	Eastern Asia	China	CHN	Guangxi	GX	Qixing District	yes	ZLB_161889	2016-08-06
507	OK017780	BtMs-AlphaCoV/GX2016C		yes			Partial RdRp	411	yes		Bat	Vespertilionidae	Myotis	Myotis siligorensis	MySi	Alphacoronavirus	Pedacovirus	Alphacoronavirus BT020	BT020	Asia	Eastern Asia	China	CHN	Guangxi	GX	null			2016-08-01
508	OQ175040	BtMs-AlphaCoV/GX2016-Q136	yes	yes	yes		Complete Genome	28053	yes		Bat	Vespertilionidae	Myotis	Myotis siligorensis	MySi	Alphacoronavirus	Pedacovirus	Alphacoronavirus BT020	BT020	Asia	Eastern Asia	China	CHN	Guangxi	GX	Guilin			2016
509	OQ175673	BtMs-AlphaCoV/GX2016-P323		yes			Partial RdRp	416	yes		Bat	Vespertilionidae	Myotis	Myotis siligorensis	MySi	Alphacoronavirus	Pedacovirus	Alphacoronavirus BT020	BT020	Asia	Eastern Asia	China	CHN	Guangxi	GX	Guilin			2016-08-06
510	OQ175674	BtMs-AlphaCoV/GX2016-P324		yes			Partial RdRp	416	yes		Bat	Vespertilionidae	Myotis	Myotis siligorensis	MySi	Alphacoronavirus	Pedacovirus	Alphacoronavirus BT020	BT020	Asia	Eastern Asia	China	CHN	Guangxi	GX	Qixing District			2016-08-06
511	OQ175675	BtMs-AlphaCoV/GX2016-P325		yes			Partial RdRp	416	yes		Bat	Vespertilionidae	Myotis	Myotis siligorensis	MySi	Alphacoronavirus	Pedacovirus	Alphacoronavirus BT020	BT020	Asia	Eastern Asia	China	CHN	Guangxi	GX	Qixing District			2016-08-06
512	OQ175659	BtMr-AlphaCoV/GD2019-P309		yes			Partial RdRp	417	yes		Bat	Vespertilionidae	Myotis	Myotis ricketti	MyRi	Alphacoronavirus	Pedacovirus	Alphacoronavirus BT020	BT020	Asia	Eastern Asia	China	CHN	Guangdong	GD	Yingde	yes	ZLB_191476	2019-09-21
513	OQ175678	BtMs-AlphaCoV/GX2016-P328		yes			Partial RdRp	416	yes		Bat	Vespertilionidae	Myotis	Myotis siligorensis	MySi	Alphacoronavirus	Pedacovirus	Alphacoronavirus BT020	BT020	Asia	Eastern Asia	China	CHN	Guangxi	GX	Qixing District	yes	ZLB_161889	2016-08-06
514	OQ175677	BtMs-AlphaCoV/GX2016-P327		yes			Partial RdRp	416	yes		Bat	Vespertilionidae	Myotis	Myotis siligorensis	MySi	Alphacoronavirus	Pedacovirus	Alphacoronavirus BT020	BT020	Asia	Eastern Asia	China	CHN	Guangxi	GX	Qixing District	yes	ZLB_161889	2016-08-06
515	OQ175621	BtMc-AlphaCoV/GD2019-P271		yes			Partial RdRp	416	yes		Bat	Vespertilionidae	Myotis	Myotis chinensis	MyCh	Alphacoronavirus	Pedacovirus	Alphacoronavirus BT020	BT020	Asia	Eastern Asia	China	CHN	Guangdong	GD	Yingde			2019-09-21
516	OQ175661	BtMr-AlphaCoV/GD2019-P311		yes			Partial RdRp	416	yes		Bat	Vespertilionidae	Myotis	Myotis ricketti	MyRi	Alphacoronavirus	Pedacovirus	Alphacoronavirus BT020	BT020	Asia	Eastern Asia	China	CHN	Guangdong	GD	Yingde			2019-09-21
517	OQ175136	BtMr-AlphaCoV/GD2019-Q116	yes	yes	yes		Complete Genome	28183	yes		Bat	Vespertilionidae	Myotis	Myotis ricketti	MyRi	Alphacoronavirus	Pedacovirus	Alphacoronavirus BT020	BT020	Asia	Eastern Asia	China	CHN	Guangdong	GD	Qingyuan			2019-09-21
518	OQ175663	BtMr-AlphaCoV/GD2019-P313		yes			Partial RdRp	416	yes		Bat	Vespertilionidae	Myotis	Myotis ricketti	MyRi	Alphacoronavirus	Pedacovirus	Alphacoronavirus BT020	BT020	Asia	Eastern Asia	China	CHN	Guangdong	GD	Huidong County			2019-10-17
519	OQ175637	BtMr-AlphaCoV/GD2017-P287		yes			Partial RdRp	416	yes		Bat	Vespertilionidae	Myotis	Myotis ricketti	MyRi	Alphacoronavirus	Pedacovirus	Alphacoronavirus BT020	BT020	Asia	Eastern Asia	China	CHN	Guangdong	GD	Huidong County	yes	ZLB_172218	2017-09-10
520	OQ175635	BtMr-AlphaCoV/GD2017-P285		yes			Partial RdRp	416	yes		Bat	Vespertilionidae	Myotis	Myotis ricketti	MyRi	Alphacoronavirus	Pedacovirus	Alphacoronavirus BT020	BT020	Asia	Eastern Asia	China	CHN	Guangdong	GD	Huidong County	yes	ZLB_172196	2017-09-10
521	OQ175658	BtMr-AlphaCoV/GD2019-P308		yes			Partial RdRp	416	yes		Bat	Vespertilionidae	Myotis	Myotis ricketti	MyRi	Alphacoronavirus	Pedacovirus	Alphacoronavirus BT020	BT020	Asia	Eastern Asia	China	CHN	Guangdong	GD	Yingde	yes	ZLB_191476	2019-09-21
522	OQ175657	BtMr-AlphaCoV/GD2019-P307		yes			Partial RdRp	416	yes		Bat	Vespertilionidae	Myotis	Myotis ricketti	MyRi	Alphacoronavirus	Pedacovirus	Alphacoronavirus BT020	BT020	Asia	Eastern Asia	China	CHN	Guangdong	GD	Yingde	yes	ZLB_191476	2019-09-21
523	OQ175624	BtMr-AlphaCoV/GD2017-P274		yes			Partial RdRp	414	yes		Bat	Vespertilionidae	Myotis	Myotis ricketti	MyRi	Alphacoronavirus	Pedacovirus	Alphacoronavirus BT020	BT020	Asia	Eastern Asia	China	CHN	Guangdong	GD	Huizhou			2017-06-07
524	OQ175630	BtMr-AlphaCoV/GD2017-P280		yes			Partial RdRp	416	yes		Bat	Vespertilionidae	Myotis	Myotis ricketti	MyRi	Alphacoronavirus	Pedacovirus	Alphacoronavirus BT020	BT020	Asia	Eastern Asia	China	CHN	Guangdong	GD	Huidong County	yes	ZLB_170844	2017-06-07
525	OQ175133	BtMr-AlphaCoV/GD2017-Q113	yes	yes	yes		Complete Genome	28108	yes		Bat	Vespertilionidae	Myotis	Myotis ricketti	MyRi	Alphacoronavirus	Pedacovirus	Alphacoronavirus BT020	BT020	Asia	Eastern Asia	China	CHN	Guangdong	GD	Huizhou			2017-06-07
526	OK017782	BtMc-AlphaCoV/GD2016C		yes			Partial RdRp	411	yes		Bat	Vespertilionidae	Myotis	Myotis chinensis	MyCh	Alphacoronavirus	Pedacovirus	Alphacoronavirus BT020	BT020	Asia	Eastern Asia	China	CHN	Guangdong	GD	null			2016-07-01
527	OQ175144	BtMr-AlphaCoV/GD2017-Q124	yes	yes	yes		Complete Genome	28191	yes		Bat	Vespertilionidae	Myotis	Myotis ricketti	MyRi	Alphacoronavirus	Pedacovirus	Alphacoronavirus BT020	BT020	Asia	Eastern Asia	China	CHN	Guangdong	GD	Huizhou			2017
528	OQ175151	BtMr-AlphaCoV/GD2019-Q131	yes	yes	yes		Complete Genome	28176	yes		Bat	Vespertilionidae	Myotis	Myotis ricketti	MyRi	Alphacoronavirus	Pedacovirus	Alphacoronavirus BT020	BT020	Asia	Eastern Asia	China	CHN	Guangdong	GD	Qingyuan			2019
529	OQ175651	BtMr-AlphaCoV/GD2019-P301		yes			Partial RdRp	416	yes		Bat	Vespertilionidae	Myotis	Myotis ricketti	MyRi	Alphacoronavirus	Pedacovirus	Alphacoronavirus BT020	BT020	Asia	Eastern Asia	China	CHN	Guangdong	GD	Yingde			2019-09-21
530	OQ175643	BtMr-AlphaCoV/GD2017-P293		yes			Partial RdRp	416	yes		Bat	Vespertilionidae	Myotis	Myotis ricketti	MyRi	Alphacoronavirus	Pedacovirus	Alphacoronavirus BT020	BT020	Asia	Eastern Asia	China	CHN	Guangdong	GD	Huidong County	yes	ZLB_172264	2017-09-10
531	OQ175642	BtMr-AlphaCoV/GD2017-P292		yes			Partial RdRp	416	yes		Bat	Vespertilionidae	Myotis	Myotis ricketti	MyRi	Alphacoronavirus	Pedacovirus	Alphacoronavirus BT020	BT020	Asia	Eastern Asia	China	CHN	Guangdong	GD	Huizhou			2017-09-10
532	OQ175660	BtMr-AlphaCoV/GD2019-P310		yes			Partial RdRp	416	yes		Bat	Vespertilionidae	Myotis	Myotis ricketti	MyRi	Alphacoronavirus	Pedacovirus	Alphacoronavirus BT020	BT020	Asia	Eastern Asia	China	CHN	Guangdong	GD	Qingyuan			2019-09-21
533	OQ175140	BtMr-AlphaCoV/GD2019-Q120	yes	yes	yes	yes	Complete Genome	28188	yes		Bat	Vespertilionidae	Myotis	Myotis ricketti	MyRi	Alphacoronavirus	Pedacovirus	Alphacoronavirus BT020	BT020	Asia	Eastern Asia	China	CHN	Guangdong	GD	Qingyuan			2019-09-21
534	OQ175649	BtMr-AlphaCoV/GD2017-P299		yes			Partial RdRp	416	yes		Bat	Vespertilionidae	Myotis	Myotis ricketti	MyRi	Alphacoronavirus	Pedacovirus	Alphacoronavirus BT020	BT020	Asia	Eastern Asia	China	CHN	Guangdong	GD	Qingyuan			2017-09-11
535	OQ175150	BtMr-AlphaCoV/GD2017-Q130	yes	yes	yes		Complete Genome	28186	yes		Bat	Vespertilionidae	Myotis	Myotis ricketti	MyRi	Alphacoronavirus	Pedacovirus	Alphacoronavirus BT020	BT020	Asia	Eastern Asia	China	CHN	Guangdong	GD	Qingyuan			2017
536	OQ175653	BtMr-AlphaCoV/GD2019-P303		yes			Partial RdRp	416	yes		Bat	Vespertilionidae	Myotis	Myotis ricketti	MyRi	Alphacoronavirus	Pedacovirus	Alphacoronavirus BT020	BT020	Asia	Eastern Asia	China	CHN	Guangdong	GD	Yingde			2019-09-21
537	OQ175146	BtMr-AlphaCoV/GD2017-Q126	yes	yes	yes		Complete Genome	28191	yes		Bat	Vespertilionidae	Myotis	Myotis ricketti	MyRi	Alphacoronavirus	Pedacovirus	Alphacoronavirus BT020	BT020	Asia	Eastern Asia	China	CHN	Guangdong	GD	Huizhou			2017
538	OQ175134	BtMr-AlphaCoV/GD2017-Q114	yes	yes	yes		Complete Genome	28184	yes		Bat	Vespertilionidae	Myotis	Myotis ricketti	MyRi	Alphacoronavirus	Pedacovirus	Alphacoronavirus BT020	BT020	Asia	Eastern Asia	China	CHN	Guangdong	GD	Huizhou			2017-06-07
539	OQ175138	BtMr-AlphaCoV/GD2017-Q118	yes	yes	yes		Complete Genome	28194	yes		Bat	Vespertilionidae	Myotis	Myotis ricketti	MyRi	Alphacoronavirus	Pedacovirus	Alphacoronavirus BT020	BT020	Asia	Eastern Asia	China	CHN	Guangdong	GD	Huizhou			2017-09-10
540	OQ175628	BtMr-AlphaCoV/GD2017-P278		yes			Partial RdRp	413	yes		Bat	Vespertilionidae	Myotis	Myotis ricketti	MyRi	Alphacoronavirus	Pedacovirus	Alphacoronavirus BT020	BT020	Asia	Eastern Asia	China	CHN	Guangdong	GD	Huizhou	yes	ZLB_170835	2017-06-07
541	OQ175638	BtMr-AlphaCoV/GD2017-P288		yes			Partial RdRp	415	yes		Bat	Vespertilionidae	Myotis	Myotis ricketti	MyRi	Alphacoronavirus	Pedacovirus	Alphacoronavirus BT020	BT020	Asia	Eastern Asia	China	CHN	Guangdong	GD	Huidong County			2017-09-10
542	OQ175629	BtMr-AlphaCoV/GD2017-P279		yes			Partial RdRp	416	yes		Bat	Vespertilionidae	Myotis	Myotis ricketti	MyRi	Alphacoronavirus	Pedacovirus	Alphacoronavirus BT020	BT020	Asia	Eastern Asia	China	CHN	Guangdong	GD	Huidong County			2017-06-07
543	OQ175139	BtMr-AlphaCoV/GD2017-Q119	yes	yes	yes		Complete Genome	27958	yes		Bat	Vespertilionidae	Myotis	Myotis ricketti	MyRi	Alphacoronavirus	Pedacovirus	Alphacoronavirus BT020	BT020	Asia	Eastern Asia	China	CHN	Guangdong	GD	Huizhou			2017-09-10
544	OQ175137	BtMr-AlphaCoV/GD2017-Q117	yes	yes	yes		Complete Genome	28179	yes		Bat	Vespertilionidae	Myotis	Myotis ricketti	MyRi	Alphacoronavirus	Pedacovirus	Alphacoronavirus BT020	BT020	Asia	Eastern Asia	China	CHN	Guangdong	GD	Huizhou			2017-06-07
545	OQ175626	BtMr-AlphaCoV/GD2017-P276		yes			Partial RdRp	416	yes		Bat	Vespertilionidae	Myotis	Myotis ricketti	MyRi	Alphacoronavirus	Pedacovirus	Alphacoronavirus BT020	BT020	Asia	Eastern Asia	China	CHN	Guangdong	GD	Huidong County			2017-06-07
546	OQ175645	BtMr-AlphaCoV/GD2017-P295		yes			Partial RdRp	416	yes		Bat	Vespertilionidae	Myotis	Myotis ricketti	MyRi	Alphacoronavirus	Pedacovirus	Alphacoronavirus BT020	BT020	Asia	Eastern Asia	China	CHN	Guangdong	GD	Huidong County	yes	ZLB_172271	2017-09-10
547	OQ175148	BtMr-AlphaCoV/GD2017-Q128	yes	yes	yes		Complete Genome	28191	yes		Bat	Vespertilionidae	Myotis	Myotis ricketti	MyRi	Alphacoronavirus	Pedacovirus	Alphacoronavirus BT020	BT020	Asia	Eastern Asia	China	CHN	Guangdong	GD	Huizhou			2017
548	OQ175153	BtMr-AlphaCoV/JX2020-Q133	yes	yes	yes		Complete Genome	28185	yes		Bat	Vespertilionidae	Myotis	Myotis ricketti	MyRi	Alphacoronavirus	Pedacovirus	Alphacoronavirus BT020	BT020	Asia	Eastern Asia	China	CHN	Jiangxi	JX	Nanchang			2020
549	OQ175665	BtMr-AlphaCoV/GD2019-P315		yes			Partial RdRp	416	yes		Bat	Vespertilionidae	Myotis	Myotis ricketti	MyRi	Alphacoronavirus	Pedacovirus	Alphacoronavirus BT020	BT020	Asia	Eastern Asia	China	CHN	Guangdong	GD	Huidong County			2019-10-17
550	OQ175155	BtMr-AlphaCoV/YN2016-Q135	yes	yes	yes		Complete Genome	28194	yes		Bat	Vespertilionidae	Myotis	Myotis ricketti	MyRi	Alphacoronavirus	Pedacovirus	Alphacoronavirus BT020	BT020	Asia	Eastern Asia	China	CHN	Yunnan	YN	Chuxiong Yizu Aut. Prefecture			2016
551	OK017779	BtMr-AlphaCoV/GX2017E		yes			Partial RdRp	411	yes		Bat	Vespertilionidae	Myotis	Myotis ricketti	MyRi	Alphacoronavirus	Pedacovirus	Alphacoronavirus BT020	BT020	Asia	Eastern Asia	China	CHN	Guangxi	GX	null			2017-08-01
552	OQ175152	BtMr-AlphaCoV/GX2017-Q132	yes	yes	yes		Complete Genome	28182	yes		Bat	Vespertilionidae	Myotis	Myotis ricketti	MyRi	Alphacoronavirus	Pedacovirus	Alphacoronavirus BT020	BT020	Asia	Eastern Asia	China	CHN	Guangxi	GX	Guilin			2017
553	OQ175213	BtMl-AlphaCoV/GX2017-Q193	yes	yes	yes		Partial RdRp/Complete Genome	28122	yes		Bat	Vespertilionidae	Myotis	Myotis longipes	MyLo	Alphacoronavirus	Pedacovirus	Bat Pedacovirus new lineage 9	BatPeda_NL9	Asia	Eastern Asia	China	CHN	Guangxi	GX	Guilin			2017
554	OQ175691	BtMr-AlphaCoV/JX2020-P341		yes			Partial RdRp	416	yes		Bat	Vespertilionidae	Myotis	Myotis ricketti	MyRi	Alphacoronavirus	Pedacovirus	Bat Pedacovirus new lineage 9	BatPeda_NL9	Asia	Eastern Asia	China	CHN	Jiangxi	JX	Nanchang County			2020-05-12
555	OQ175682	BtMr-AlphaCoV/GD2017-P332		yes			Partial RdRp	416	yes		Bat	Vespertilionidae	Myotis	Myotis ricketti	MyRi	Alphacoronavirus	Pedacovirus	Bat Pedacovirus new lineage 9	BatPeda_NL9	Asia	Eastern Asia	China	CHN	Guangdong	GD	Huidong County	yes	ZLB_172271	2017-09-10
556	OQ175680	BtMr-AlphaCoV/GD2017-P330		yes			Partial RdRp	416	yes		Bat	Vespertilionidae	Myotis	Myotis ricketti	MyRi	Alphacoronavirus	Pedacovirus	Bat Pedacovirus new lineage 9	BatPeda_NL9	Asia	Eastern Asia	China	CHN	Guangdong	GD	Huidong County	yes	ZLB_172241	2017-09-10
557	OQ175681	BtMr-AlphaCoV/GD2017-P331		yes			Partial RdRp	416	yes		Bat	Vespertilionidae	Myotis	Myotis ricketti	MyRi	Alphacoronavirus	Pedacovirus	Bat Pedacovirus new lineage 9	BatPeda_NL9	Asia	Eastern Asia	China	CHN	Guangdong	GD	Huidong County			2017-09-10
558	OQ175684	BtMr-AlphaCoV/GD2019-P334		yes			Partial RdRp	416	yes		Bat	Vespertilionidae	Myotis	Myotis ricketti	MyRi	Alphacoronavirus	Pedacovirus	Bat Pedacovirus new lineage 9	BatPeda_NL9	Asia	Eastern Asia	China	CHN	Guangdong	GD	Yingde			2019-09-21
559	OQ175679	BtMr-AlphaCoV/GD2017-P329		yes			Partial RdRp	416	yes		Bat	Vespertilionidae	Myotis	Myotis ricketti	MyRi	Alphacoronavirus	Pedacovirus	Bat Pedacovirus new lineage 9	BatPeda_NL9	Asia	Eastern Asia	China	CHN	Guangdong	GD	Huidong County			2017-09-10
560	OQ175690	BtMr-AlphaCoV/GD2020-P340		yes			Partial RdRp	416	yes		Bat	Vespertilionidae	Myotis	Myotis ricketti	MyRi	Alphacoronavirus	Pedacovirus	Bat Pedacovirus new lineage 9	BatPeda_NL9	Asia	Eastern Asia	China	CHN	Guangdong	GD	Huidong County			2020-05-24
561	OQ175683	BtMr-AlphaCoV/GD2017-P333		yes			Partial RdRp	416	yes		Bat	Vespertilionidae	Myotis	Myotis ricketti	MyRi	Alphacoronavirus	Pedacovirus	Bat Pedacovirus new lineage 9	BatPeda_NL9	Asia	Eastern Asia	China	CHN	Guangdong	GD	Yingde			2017-09-11
562	OQ175685	BtMr-AlphaCoV/GD2019-P335		yes			Partial RdRp	416	yes		Bat	Vespertilionidae	Myotis	Myotis ricketti	MyRi	Alphacoronavirus	Pedacovirus	Bat Pedacovirus new lineage 9	BatPeda_NL9	Asia	Eastern Asia	China	CHN	Guangdong	GD	Yingde			2019-09-21
563	OQ175688	BtMr-AlphaCoV/GD2019-P338		yes			Partial RdRp	416	yes		Bat	Vespertilionidae	Myotis	Myotis ricketti	MyRi	Alphacoronavirus	Pedacovirus	Bat Pedacovirus new lineage 9	BatPeda_NL9	Asia	Eastern Asia	China	CHN	Guangdong	GD	Huadu District			2019-11-10
564	OQ175686	BtMr-AlphaCoV/GD2019-P336		yes			Partial RdRp	416	yes		Bat	Vespertilionidae	Myotis	Myotis ricketti	MyRi	Alphacoronavirus	Pedacovirus	Bat Pedacovirus new lineage 9	BatPeda_NL9	Asia	Eastern Asia	China	CHN	Guangdong	GD	Yingde			2019-09-21
565	OQ175214	BtMr-AlphaCoV/JX2020-Q194	yes	yes	yes		Complete Genome	28084	yes		Bat	Vespertilionidae	Myotis	Myotis ricketti	MyRi	Alphacoronavirus	Pedacovirus	Bat Pedacovirus new lineage 9	BatPeda_NL9	Asia	Eastern Asia	China	CHN	Jiangxi	JX	Nanchang			2020
566	OQ175689	BtMr-AlphaCoV/GD2019-P339		yes			Partial RdRp	416	yes		Bat	Vespertilionidae	Myotis	Myotis ricketti	MyRi	Alphacoronavirus	Pedacovirus	Bat Pedacovirus new lineage 9	BatPeda_NL9	Asia	Eastern Asia	China	CHN	Guangdong	GD	Huidong County			2019-11-22
567	OQ175687	BtMr-AlphaCoV/GD2019-P337		yes			Partial RdRp	416	yes		Bat	Vespertilionidae	Myotis	Myotis ricketti	MyRi	Alphacoronavirus	Pedacovirus	Bat Pedacovirus new lineage 9	BatPeda_NL9	Asia	Eastern Asia	China	CHN	Guangdong	GD	Huidong County			2019-10-17
568	OQ175542	BtMp-AlphaCoV/GD2016-P192		yes			Partial RdRp	416	yes		Bat	Vespertilionidae	Miniopterus	Miniopterus pusillus	MiPu	Alphacoronavirus	Pedacovirus	Scotophilus bat coronavirus 512	ScBt512	Asia	Eastern Asia	China	CHN	Guangdong	GD	Zengcheng District			2016-08-08
569	OQ175042	BtSh-AlphaCoV/YN2016-Q138	yes	yes	yes	yes	Complete Genome	28200	yes		Bat	Vespertilionidae	Scotophilus	Scotophilus heathii	ScHe	Alphacoronavirus	Pedacovirus	Scotophilus bat coronavirus 512	ScBt512	Asia	Eastern Asia	China	CHN	Yunnan	YN	Xishuangbanna Daizu Aut. Prefecture			2016-05-16
570	OQ175159	BtSk-AlphaCoV/HI2019-Q163	yes	yes	yes	yes	Complete Genome	28173	yes		Bat	Vespertilionidae	Scotophilus	Scotophilus kuhlii	ScKu	Alphacoronavirus	Pedacovirus	Scotophilus bat coronavirus 512	ScBt512	Asia	Eastern Asia	China	CHN	Hainan	HI	Baoting Li and Miao Autonomous County			2019
571	OQ175165	BtSk-AlphaCoV/GD2018-Q169	yes	yes	yes	yes	Complete Genome	28191	yes		Bat	Vespertilionidae	Scotophilus	Scotophilus kuhlii	ScKu	Alphacoronavirus	Pedacovirus	Scotophilus bat coronavirus 512	ScBt512	Asia	Eastern Asia	China	CHN	Guangdong	GD	Foshan			2018
572	OQ175161	BtSk-AlphaCoV/GD2017-Q165	yes	yes	yes	yes	Complete Genome	28177	yes		Bat	Vespertilionidae	Scotophilus	Scotophilus kuhlii	ScKu	Alphacoronavirus	Pedacovirus	Scotophilus bat coronavirus 512	ScBt512	Asia	Eastern Asia	China	CHN	Guangdong	GD	Zhanjiang			2017
573	OQ176139	BtSk-AlphaCoV/HI2019-P789		yes			Partial RdRp	416	yes		Bat	Vespertilionidae	Scotophilus	Scotophilus kuhlii	ScKu	Alphacoronavirus	Pedacovirus	Scotophilus bat coronavirus 512	ScBt512	Asia	Eastern Asia	China	CHN	Hainan	HI	Baoting Li and Miao Autonomous County			2019
574	OQ176140	BtSk-AlphaCoV/HI2019-P790		yes			Partial RdRp	416	yes		Bat	Vespertilionidae	Scotophilus	Scotophilus kuhlii	ScKu	Alphacoronavirus	Pedacovirus	Scotophilus bat coronavirus 512	ScBt512	Asia	Eastern Asia	China	CHN	Hainan	HI	Baoting Li and Miao Autonomous County			2019
575	OQ176142	BtSk-AlphaCoV/HI2019-P792		yes			Partial RdRp	416	yes		Bat	Vespertilionidae	Scotophilus	Scotophilus kuhlii	ScKu	Alphacoronavirus	Pedacovirus	Scotophilus bat coronavirus 512	ScBt512	Asia	Eastern Asia	China	CHN	Hainan	HI	Baoting Li and Miao Autonomous County			2019
576	OQ176156	BtSk-AlphaCoV/HI2019-P806		yes			Partial RdRp	416	yes		Bat	Vespertilionidae	Scotophilus	Scotophilus kuhlii	ScKu	Alphacoronavirus	Pedacovirus	Scotophilus bat coronavirus 512	ScBt512	Asia	Eastern Asia	China	CHN	Hainan	HI	Baoting Li and Miao Autonomous County			2019
577	OQ176163	BtSk-AlphaCoV/HI2019-P813		yes			Partial RdRp	416	yes		Bat	Vespertilionidae	Scotophilus	Scotophilus kuhlii	ScKu	Alphacoronavirus	Pedacovirus	Scotophilus bat coronavirus 512	ScBt512	Asia	Eastern Asia	China	CHN	Hainan	HI	Baoting Li and Miao Autonomous County			2019
578	OQ176146	BtSk-AlphaCoV/HI2019-P796		yes			Partial RdRp	416	yes		Bat	Vespertilionidae	Scotophilus	Scotophilus kuhlii	ScKu	Alphacoronavirus	Pedacovirus	Scotophilus bat coronavirus 512	ScBt512	Asia	Eastern Asia	China	CHN	Hainan	HI	Baoting Li and Miao Autonomous County			2019
579	OQ176159	BtSk-AlphaCoV/HI2019-P809		yes			Partial RdRp	416	yes		Bat	Vespertilionidae	Scotophilus	Scotophilus kuhlii	ScKu	Alphacoronavirus	Pedacovirus	Scotophilus bat coronavirus 512	ScBt512	Asia	Eastern Asia	China	CHN	Hainan	HI	Baoting Li and Miao Autonomous County			2019
580	OQ175966	BtSk-AlphaCoV/GD2017-P616		yes			Partial RdRp	416	yes		Bat	Vespertilionidae	Scotophilus	Scotophilus kuhlii	ScKu	Alphacoronavirus	Pedacovirus	Scotophilus bat coronavirus 512	ScBt512	Asia	Eastern Asia	China	CHN	Guangdong	GD	Zhanjiang	yes	ZLB_170109	2017-04-10
581	OQ175967	BtSk-AlphaCoV/GD2017-P617		yes			Partial RdRp	416	yes		Bat	Vespertilionidae	Scotophilus	Scotophilus kuhlii	ScKu	Alphacoronavirus	Pedacovirus	Scotophilus bat coronavirus 512	ScBt512	Asia	Eastern Asia	China	CHN	Guangdong	GD	Suixi County			2017-04-10
582	OQ176012	BtSk-AlphaCoV/GD2018-P662		yes			Partial RdRp	416	yes		Bat	Vespertilionidae	Scotophilus	Scotophilus kuhlii	ScKu	Alphacoronavirus	Pedacovirus	Scotophilus bat coronavirus 512	ScBt512	Asia	Eastern Asia	China	CHN	Guangdong	GD	Nanhai District			2018-04-25
583	OQ176016	BtSk-AlphaCoV/GD2018-P666		yes			Partial RdRp	416	yes		Bat	Vespertilionidae	Scotophilus	Scotophilus kuhlii	ScKu	Alphacoronavirus	Pedacovirus	Scotophilus bat coronavirus 512	ScBt512	Asia	Eastern Asia	China	CHN	Guangdong	GD	Nanhai District			2018-04-25
584	OQ176137	BtSk-AlphaCoV/HI2019-P787		yes			Partial RdRp	416	yes		Bat	Vespertilionidae	Scotophilus	Scotophilus kuhlii	ScKu	Alphacoronavirus	Pedacovirus	Scotophilus bat coronavirus 512	ScBt512	Asia	Eastern Asia	China	CHN	Hainan	HI	Baoting Li and Miao Autonomous County			2019
585	OQ176152	BtSk-AlphaCoV/HI2019-P802		yes			Partial RdRp	416	yes		Bat	Vespertilionidae	Scotophilus	Scotophilus kuhlii	ScKu	Alphacoronavirus	Pedacovirus	Scotophilus bat coronavirus 512	ScBt512	Asia	Eastern Asia	China	CHN	Hainan	HI	Baoting Li and Miao Autonomous County			2019
586	OQ176153	BtSk-AlphaCoV/HI2019-P803		yes			Partial RdRp	416	yes		Bat	Vespertilionidae	Scotophilus	Scotophilus kuhlii	ScKu	Alphacoronavirus	Pedacovirus	Scotophilus bat coronavirus 512	ScBt512	Asia	Eastern Asia	China	CHN	Hainan	HI	Baoting Li and Miao Autonomous County			2019
587	OQ176167	BtSk-AlphaCoV/HI2019-P817		yes			Partial RdRp	416	yes		Bat	Vespertilionidae	Scotophilus	Scotophilus kuhlii	ScKu	Alphacoronavirus	Pedacovirus	Scotophilus bat coronavirus 512	ScBt512	Asia	Eastern Asia	China	CHN	Hainan	HI	Danzhou			2019
588	OQ176168	BtSk-AlphaCoV/HI2019-P818		yes			Partial RdRp	416	yes		Bat	Vespertilionidae	Scotophilus	Scotophilus kuhlii	ScKu	Alphacoronavirus	Pedacovirus	Scotophilus bat coronavirus 512	ScBt512	Asia	Eastern Asia	China	CHN	Hainan	HI	Danzhou			2019
589	OQ175160	BtSk-AlphaCoV/HI2019-Q164	yes	yes	yes	yes	Partial RdRp/Complete Genome	28267	yes		Bat	Vespertilionidae	Scotophilus	Scotophilus kuhlii	ScKu	Alphacoronavirus	Pedacovirus	Scotophilus bat coronavirus 512	ScBt512	Asia	Eastern Asia	China	CHN	Hainan	HI	Baoting Li and Miao Autonomous County			2019
590	OQ176091	BtSk-AlphaCoV/GX2017-P741		yes			Partial RdRp	417	yes		Bat	Vespertilionidae	Scotophilus	Scotophilus kuhlii	ScKu	Alphacoronavirus	Pedacovirus	Scotophilus bat coronavirus 512	ScBt512	Asia	Eastern Asia	China	CHN	Guangxi	GX	Tianyang District	yes	ZLB_171545	2017-07-27
591	OQ176090	BtSk-AlphaCoV/GX2017-P740		yes			Partial RdRp	416	yes		Bat	Vespertilionidae	Scotophilus	Scotophilus kuhlii	ScKu	Alphacoronavirus	Pedacovirus	Scotophilus bat coronavirus 512	ScBt512	Asia	Eastern Asia	China	CHN	Guangxi	GX	Tianyang District	yes	ZLB_171545	2017-07-27
592	OQ176105	BtSk-AlphaCoV/GX2019-P755		yes			Partial RdRp	417	yes		Bat	Vespertilionidae	Scotophilus	Scotophilus kuhlii	ScKu	Alphacoronavirus	Pedacovirus	Scotophilus bat coronavirus 512	ScBt512	Asia	Eastern Asia	China	CHN	Guangxi	GX	Haicheng District	yes	LGH_125	2019-07-27
593	OQ176106	BtSk-AlphaCoV/GX2019-P756		yes			Partial RdRp	417	yes		Bat	Vespertilionidae	Scotophilus	Scotophilus kuhlii	ScKu	Alphacoronavirus	Pedacovirus	Scotophilus bat coronavirus 512	ScBt512	Asia	Eastern Asia	China	CHN	Guangxi	GX	Haicheng District	yes	LGH_125	2019-07-27
594	OQ175970	BtSk-AlphaCoV/GD2018-P620		yes			Partial RdRp	416	yes		Bat	Vespertilionidae	Scotophilus	Scotophilus kuhlii	ScKu	Alphacoronavirus	Pedacovirus	Scotophilus bat coronavirus 512	ScBt512	Asia	Eastern Asia	China	CHN	Guangdong	GD	Nanhai District	yes	ZLB_180070	2018-04-25
595	OQ175968	BtSk-AlphaCoV/GD2018-P618		yes			Partial RdRp	416	yes		Bat	Vespertilionidae	Scotophilus	Scotophilus kuhlii	ScKu	Alphacoronavirus	Pedacovirus	Scotophilus bat coronavirus 512	ScBt512	Asia	Eastern Asia	China	CHN	Guangdong	GD	Nanhai District	yes	ZLB_180070	2018-04-25
596	OQ175992	BtSk-AlphaCoV/GD2018-P642		yes			Partial RdRp	416	yes		Bat	Vespertilionidae	Scotophilus	Scotophilus kuhlii	ScKu	Alphacoronavirus	Pedacovirus	Scotophilus bat coronavirus 512	ScBt512	Asia	Eastern Asia	China	CHN	Guangdong	GD	Nanhai District	yes	ZLB_180100	2018-04-25
597	OQ175991	BtSk-AlphaCoV/GD2018-P641		yes			Partial RdRp	416	yes		Bat	Vespertilionidae	Scotophilus	Scotophilus kuhlii	ScKu	Alphacoronavirus	Pedacovirus	Scotophilus bat coronavirus 512	ScBt512	Asia	Eastern Asia	China	CHN	Guangdong	GD	Nanhai District	yes	ZLB_180100	2018-04-25
598	OQ175995	BtSk-AlphaCoV/GD2018-P645		yes			Partial RdRp	416	yes		Bat	Vespertilionidae	Scotophilus	Scotophilus kuhlii	ScKu	Alphacoronavirus	Pedacovirus	Scotophilus bat coronavirus 512	ScBt512	Asia	Eastern Asia	China	CHN	Guangdong	GD	Nanhai District			2018-04-25
599	OQ175969	BtSk-AlphaCoV/GD2018-P619		yes			Partial RdRp	416	yes		Bat	Vespertilionidae	Scotophilus	Scotophilus kuhlii	ScKu	Alphacoronavirus	Pedacovirus	Scotophilus bat coronavirus 512	ScBt512	Asia	Eastern Asia	China	CHN	Guangdong	GD	Nanhai District	yes	ZLB_180070	2018-04-25
600	OQ175051	BtSk-AlphaCoV/GD2018-Q147	yes	yes	yes	yes	Complete Genome	28126	yes		Bat	Vespertilionidae	Scotophilus	Scotophilus kuhlii	ScKu	Alphacoronavirus	Pedacovirus	Scotophilus bat coronavirus 512	ScBt512	Asia	Eastern Asia	China	CHN	Guangdong	GD	Foshan			2018-04-25
601	OQ175964	BtSk-AlphaCoV/GD2017-P614		yes			Partial RdRp	416	yes		Bat	Vespertilionidae	Scotophilus	Scotophilus kuhlii	ScKu	Alphacoronavirus	Pedacovirus	Scotophilus bat coronavirus 512	ScBt512	Asia	Eastern Asia	China	CHN	Guangdong	GD	Suixi County			2017-04-10
602	OQ175975	BtSk-AlphaCoV/GD2018-P625		yes			Partial RdRp	416	yes		Bat	Vespertilionidae	Scotophilus	Scotophilus kuhlii	ScKu	Alphacoronavirus	Pedacovirus	Scotophilus bat coronavirus 512	ScBt512	Asia	Eastern Asia	China	CHN	Guangdong	GD	Nanhai District	yes	ZLB_180077	2018-04-25
603	OQ175976	BtSk-AlphaCoV/GD2018-P626		yes			Partial RdRp	416	yes		Bat	Vespertilionidae	Scotophilus	Scotophilus kuhlii	ScKu	Alphacoronavirus	Pedacovirus	Scotophilus bat coronavirus 512	ScBt512	Asia	Eastern Asia	China	CHN	Guangdong	GD	Nanhai District	yes	ZLB_180077	2018-04-25
604	OQ175993	BtSk-AlphaCoV/GD2018-P643		yes			Partial RdRp	416	yes		Bat	Vespertilionidae	Scotophilus	Scotophilus kuhlii	ScKu	Alphacoronavirus	Pedacovirus	Scotophilus bat coronavirus 512	ScBt512	Asia	Eastern Asia	China	CHN	Guangdong	GD	Nanhai District			2018-04-25
605	OQ176000	BtSk-AlphaCoV/GD2018-P650		yes			Partial RdRp	416	yes		Bat	Vespertilionidae	Scotophilus	Scotophilus kuhlii	ScKu	Alphacoronavirus	Pedacovirus	Scotophilus bat coronavirus 512	ScBt512	Asia	Eastern Asia	China	CHN	Guangdong	GD	Nanhai District	yes	ZLB_180127	2018-04-25
606	OQ176001	BtSk-AlphaCoV/GD2018-P651		yes			Partial RdRp	416	yes		Bat	Vespertilionidae	Scotophilus	Scotophilus kuhlii	ScKu	Alphacoronavirus	Pedacovirus	Scotophilus bat coronavirus 512	ScBt512	Asia	Eastern Asia	China	CHN	Guangdong	GD	Nanhai District	yes	ZLB_180127	2018-04-25
607	OQ176003	BtSk-AlphaCoV/GD2018-P653		yes			Partial RdRp	416	yes		Bat	Vespertilionidae	Scotophilus	Scotophilus kuhlii	ScKu	Alphacoronavirus	Pedacovirus	Scotophilus bat coronavirus 512	ScBt512	Asia	Eastern Asia	China	CHN	Guangdong	GD	Nanhai District			2018-04-25
608	OQ176026	BtSk-AlphaCoV/GD2018-P676		yes			Partial RdRp	416	yes		Bat	Vespertilionidae	Scotophilus	Scotophilus kuhlii	ScKu	Alphacoronavirus	Pedacovirus	Scotophilus bat coronavirus 512	ScBt512	Asia	Eastern Asia	China	CHN	Guangdong	GD	Nanhai District			2018-04-25
609	OQ175183	BtSk-AlphaCoV/GX2017-Q187	yes	yes	yes		Complete Genome	28300	yes		Bat	Vespertilionidae	Scotophilus	Scotophilus kuhlii	ScKu	Alphacoronavirus	Pedacovirus	Scotophilus bat coronavirus 512	ScBt512	Asia	Eastern Asia	China	CHN	Guangxi	GX	Nanning			2017
610	OQ175188	BtSk-AlphaCoV/GX2017-Q192	yes	yes	yes	yes	Complete Genome	28282	yes		Bat	Vespertilionidae	Scotophilus	Scotophilus kuhlii	ScKu	Alphacoronavirus	Pedacovirus	Scotophilus bat coronavirus 512	ScBt512	Asia	Eastern Asia	China	CHN	Guangxi	GX	Bose			2017
611	OQ175387	BtEs-AlphaCoV/YN2017-P37		yes			Partial RdRp	416	yes		Bat	Pteropodidae	Eonycteris	Eonycteris spelaea	EoSp	Alphacoronavirus	Pedacovirus	Scotophilus bat coronavirus 512	ScBt512	Asia	Eastern Asia	China	CHN	Yunnan	YN	Mengla County			2017-06-13
612	OQ176030	BtSk-AlphaCoV/GX2017-P680		yes			Partial RdRp	416	yes		Bat	Vespertilionidae	Scotophilus	Scotophilus kuhlii	ScKu	Alphacoronavirus	Pedacovirus	Scotophilus bat coronavirus 512	ScBt512	Asia	Eastern Asia	China	CHN	Guangxi	GX	Xixiangtang District			2017
613	OQ176031	BtSk-AlphaCoV/GX2017-P681		yes			Partial RdRp	416	yes		Bat	Vespertilionidae	Scotophilus	Scotophilus kuhlii	ScKu	Alphacoronavirus	Pedacovirus	Scotophilus bat coronavirus 512	ScBt512	Asia	Eastern Asia	China	CHN	Guangxi	GX	Nanning			2017
614	OQ176095	BtSk-AlphaCoV/GX2017-P745		yes			Partial RdRp	416	yes		Bat	Vespertilionidae	Scotophilus	Scotophilus kuhlii	ScKu	Alphacoronavirus	Pedacovirus	Scotophilus bat coronavirus 512	ScBt512	Asia	Eastern Asia	China	CHN	Guangxi	GX	Bose			2017-07-27
615	OQ176127	BtSk-AlphaCoV/GX2019-P777		yes			Partial RdRp	416	yes		Bat	Vespertilionidae	Scotophilus	Scotophilus kuhlii	ScKu	Alphacoronavirus	Pedacovirus	Scotophilus bat coronavirus 512	ScBt512	Asia	Eastern Asia	China	CHN	Guangxi	GX	Lianjiang			2019-07-27
616	OQ176128	BtSk-AlphaCoV/GX2019-P778		yes			Partial RdRp	416	yes		Bat	Vespertilionidae	Scotophilus	Scotophilus kuhlii	ScKu	Alphacoronavirus	Pedacovirus	Scotophilus bat coronavirus 512	ScBt512	Asia	Eastern Asia	China	CHN	Guangxi	GX	Lianjiang	yes	LGH_153	2019-07-27
617	OQ176129	BtSk-AlphaCoV/GX2019-P779		yes			Partial RdRp	416	yes		Bat	Vespertilionidae	Scotophilus	Scotophilus kuhlii	ScKu	Alphacoronavirus	Pedacovirus	Scotophilus bat coronavirus 512	ScBt512	Asia	Eastern Asia	China	CHN	Guangxi	GX	Lianjiang	yes	LGH_153	2019-07-27
618	OQ176078	BtSk-AlphaCoV/GX2017-P728		yes			Partial RdRp	416	yes		Bat	Vespertilionidae	Scotophilus	Scotophilus kuhlii	ScKu	Alphacoronavirus	Pedacovirus	Scotophilus bat coronavirus 512	ScBt512	Asia	Eastern Asia	China	CHN	Guangxi	GX	Tianyang District			2017-07-27
619	OQ175182	BtSk-AlphaCoV/GD2018-Q186	yes	yes	yes		Complete Genome	28297	yes		Bat	Vespertilionidae	Scotophilus	Scotophilus kuhlii	ScKu	Alphacoronavirus	Pedacovirus	Scotophilus bat coronavirus 512	ScBt512	Asia	Eastern Asia	China	CHN	Guangdong	GD	Huizhou			2018
620	OQ175045	BtSk-AlphaCoV/GD2018-Q141	yes	yes	yes	yes	Complete Genome	28298	yes		Bat	Vespertilionidae	Scotophilus	Scotophilus kuhlii	ScKu	Alphacoronavirus	Pedacovirus	Scotophilus bat coronavirus 512	ScBt512	Asia	Eastern Asia	China	CHN	Guangdong	GD	Foshan			2018-04-25
621	OQ175100	BtSk-AlphaCoV/GX2019-Q156	yes	yes	yes		Complete Genome	28300	yes		Bat	Vespertilionidae	Scotophilus	Scotophilus kuhlii	ScKu	Alphacoronavirus	Pedacovirus	Scotophilus bat coronavirus 512	ScBt512	Asia	Eastern Asia	China	CHN	Guangxi	GX	Changqing garden			2019-07-27
622	OQ175164	BtSk-AlphaCoV/GD2017-Q168	yes	yes	yes		Complete Genome	28300	yes		Bat	Vespertilionidae	Scotophilus	Scotophilus kuhlii	ScKu	Alphacoronavirus	Pedacovirus	Scotophilus bat coronavirus 512	ScBt512	Asia	Eastern Asia	China	CHN	Guangdong	GD	Zhanjiang			2017
623	OQ175973	BtSk-AlphaCoV/GD2018-P623		yes			Partial RdRp	416	yes		Bat	Vespertilionidae	Scotophilus	Scotophilus kuhlii	ScKu	Alphacoronavirus	Pedacovirus	Scotophilus bat coronavirus 512	ScBt512	Asia	Eastern Asia	China	CHN	Guangdong	GD	Nanhai District	yes	ZLB_180074	2018-04-25
624	OQ175972	BtSk-AlphaCoV/GD2018-P622		yes			Partial RdRp	416	yes		Bat	Vespertilionidae	Scotophilus	Scotophilus kuhlii	ScKu	Alphacoronavirus	Pedacovirus	Scotophilus bat coronavirus 512	ScBt512	Asia	Eastern Asia	China	CHN	Guangdong	GD	Nanhai District	yes	ZLB_180074	2018-04-25
625	OQ175179	BtSk-AlphaCoV/GX2019-Q183	yes	yes	yes		Partial RdRp/Complete Genome	28240	yes		Bat	Vespertilionidae	Scotophilus	Scotophilus kuhlii	ScKu	Alphacoronavirus	Pedacovirus	Scotophilus bat coronavirus 512	ScBt512	Asia	Eastern Asia	China	CHN	Guangxi	GX	Zhanjiang			2019
626	OQ175985	BtSk-AlphaCoV/GD2018-P635		yes			Partial RdRp	416	yes		Bat	Vespertilionidae	Scotophilus	Scotophilus kuhlii	ScKu	Alphacoronavirus	Pedacovirus	Scotophilus bat coronavirus 512	ScBt512	Asia	Eastern Asia	China	CHN	Guangdong	GD	Nanhai District	yes	ZLB_180090	2018-04-25
627	OQ176131	BtSk-AlphaCoV/GX2019-P781		yes			Partial RdRp	416	yes		Bat	Vespertilionidae	Scotophilus	Scotophilus kuhlii	ScKu	Alphacoronavirus	Pedacovirus	Scotophilus bat coronavirus 512	ScBt512	Asia	Eastern Asia	China	CHN	Guangxi	GX	Lianjiang			2019-07-27
628	OQ176135	BtSk-AlphaCoV/GX2019-P785		yes			Partial RdRp	416	yes		Bat	Vespertilionidae	Scotophilus	Scotophilus kuhlii	ScKu	Alphacoronavirus	Pedacovirus	Scotophilus bat coronavirus 512	ScBt512	Asia	Eastern Asia	China	CHN	Guangxi	GX	Lianjiang			2019-07-27
629	OQ176109	BtSk-AlphaCoV/GX2019-P759		yes			Partial RdRp	416	yes		Bat	Vespertilionidae	Scotophilus	Scotophilus kuhlii	ScKu	Alphacoronavirus	Pedacovirus	Scotophilus bat coronavirus 512	ScBt512	Asia	Eastern Asia	China	CHN	Guangxi	GX	Haicheng District			2019-07-27
630	OQ175965	BtSk-AlphaCoV/GD2017-P615		yes			Partial RdRp	416	yes		Bat	Vespertilionidae	Scotophilus	Scotophilus kuhlii	ScKu	Alphacoronavirus	Pedacovirus	Scotophilus bat coronavirus 512	ScBt512	Asia	Eastern Asia	China	CHN	Guangdong	GD	Suixi County	yes	ZLB_170109	2017-04-10
631	OQ176102	BtSk-AlphaCoV/GX2019-P752		yes			Partial RdRp	416	yes		Bat	Vespertilionidae	Scotophilus	Scotophilus kuhlii	ScKu	Alphacoronavirus	Pedacovirus	Scotophilus bat coronavirus 512	ScBt512	Asia	Eastern Asia	China	CHN	Guangxi	GX	Tianyang District			2019-06-28
632	OQ175984	BtSk-AlphaCoV/GD2018-P634		yes			Partial RdRp	416	yes		Bat	Vespertilionidae	Scotophilus	Scotophilus kuhlii	ScKu	Alphacoronavirus	Pedacovirus	Scotophilus bat coronavirus 512	ScBt512	Asia	Eastern Asia	China	CHN	Guangdong	GD	Nanhai District	yes	ZLB_180090	2018-04-25
633	OQ175989	BtSk-AlphaCoV/GD2018-P639		yes			Partial RdRp	416	yes		Bat	Vespertilionidae	Scotophilus	Scotophilus kuhlii	ScKu	Alphacoronavirus	Pedacovirus	Scotophilus bat coronavirus 512	ScBt512	Asia	Eastern Asia	China	CHN	Guangdong	GD	Nanhai District	yes	ZLB_180098	2018-04-25
634	OQ175988	BtSk-AlphaCoV/GD2018-P638		yes			Partial RdRp	416	yes		Bat	Vespertilionidae	Scotophilus	Scotophilus kuhlii	ScKu	Alphacoronavirus	Pedacovirus	Scotophilus bat coronavirus 512	ScBt512	Asia	Eastern Asia	China	CHN	Guangdong	GD	Nanhai District	yes	ZLB_180098	2018-04-25
635	OQ176107	BtSk-AlphaCoV/GX2019-P757		yes			Partial RdRp	416	yes		Bat	Vespertilionidae	Scotophilus	Scotophilus kuhlii	ScKu	Alphacoronavirus	Pedacovirus	Scotophilus bat coronavirus 512	ScBt512	Asia	Eastern Asia	China	CHN	Guangxi	GX	Haicheng District			2019-07-27
636	OQ175099	BtSk-AlphaCoV/GX2019-Q155	yes	yes	yes	yes	Complete Genome	28303	yes		Bat	Vespertilionidae	Scotophilus	Scotophilus kuhlii	ScKu	Alphacoronavirus	Pedacovirus	Scotophilus bat coronavirus 512	ScBt512	Asia	Eastern Asia	China	CHN	Guangxi	GX	Beihai			2019-07-27
637	OQ176125	BtSk-AlphaCoV/GX2019-P775		yes			Partial RdRp	416	yes		Bat	Vespertilionidae	Scotophilus	Scotophilus kuhlii	ScKu	Alphacoronavirus	Pedacovirus	Scotophilus bat coronavirus 512	ScBt512	Asia	Eastern Asia	China	CHN	Guangxi	GX	Haicheng District	yes	LGH_146	2019-07-27
638	OQ176121	BtSk-AlphaCoV/GX2019-P771		yes			Partial RdRp	416	yes		Bat	Vespertilionidae	Scotophilus	Scotophilus kuhlii	ScKu	Alphacoronavirus	Pedacovirus	Scotophilus bat coronavirus 512	ScBt512	Asia	Eastern Asia	China	CHN	Guangxi	GX	Haicheng District			2019-07-27
639	OQ176120	BtSk-AlphaCoV/GX2019-P770		yes			Partial RdRp	416	yes		Bat	Vespertilionidae	Scotophilus	Scotophilus kuhlii	ScKu	Alphacoronavirus	Pedacovirus	Scotophilus bat coronavirus 512	ScBt512	Asia	Eastern Asia	China	CHN	Guangxi	GX	Haicheng District			2019-07-27
640	OQ176122	BtSk-AlphaCoV/GX2019-P772		yes			Partial RdRp	416	yes		Bat	Vespertilionidae	Scotophilus	Scotophilus kuhlii	ScKu	Alphacoronavirus	Pedacovirus	Scotophilus bat coronavirus 512	ScBt512	Asia	Eastern Asia	China	CHN	Guangxi	GX	Haicheng District	yes	LGH_145	2019-07-27
641	OQ176123	BtSk-AlphaCoV/GX2019-P773		yes			Partial RdRp	416	yes		Bat	Vespertilionidae	Scotophilus	Scotophilus kuhlii	ScKu	Alphacoronavirus	Pedacovirus	Scotophilus bat coronavirus 512	ScBt512	Asia	Eastern Asia	China	CHN	Guangxi	GX	Haicheng District	yes	LGH_145	2019-07-27
642	OQ176124	BtSk-AlphaCoV/GX2019-P774		yes			Partial RdRp	416	yes		Bat	Vespertilionidae	Scotophilus	Scotophilus kuhlii	ScKu	Alphacoronavirus	Pedacovirus	Scotophilus bat coronavirus 512	ScBt512	Asia	Eastern Asia	China	CHN	Guangxi	GX	Haicheng District	yes	LGH_146	2019-07-27
643	OQ175974	BtSk-AlphaCoV/GD2018-P624		yes			Partial RdRp	416	yes		Bat	Vespertilionidae	Scotophilus	Scotophilus kuhlii	ScKu	Alphacoronavirus	Pedacovirus	Scotophilus bat coronavirus 512	ScBt512	Asia	Eastern Asia	China	CHN	Guangdong	GD	Nanhai District			2018-04-25
644	OQ175978	BtSk-AlphaCoV/GD2018-P628		yes			Partial RdRp	416	yes		Bat	Vespertilionidae	Scotophilus	Scotophilus kuhlii	ScKu	Alphacoronavirus	Pedacovirus	Scotophilus bat coronavirus 512	ScBt512	Asia	Eastern Asia	China	CHN	Guangdong	GD	Nanhai District	yes	ZLB_180080	2018-04-25
645	OQ175979	BtSk-AlphaCoV/GD2018-P629		yes			Partial RdRp	416	yes		Bat	Vespertilionidae	Scotophilus	Scotophilus kuhlii	ScKu	Alphacoronavirus	Pedacovirus	Scotophilus bat coronavirus 512	ScBt512	Asia	Eastern Asia	China	CHN	Guangdong	GD	Foshan			2018-04-25
646	OQ175990	BtSk-AlphaCoV/GD2018-P640		yes			Partial RdRp	416	yes		Bat	Vespertilionidae	Scotophilus	Scotophilus kuhlii	ScKu	Alphacoronavirus	Pedacovirus	Scotophilus bat coronavirus 512	ScBt512	Asia	Eastern Asia	China	CHN	Guangdong	GD	Nanhai District			2018-04-25
647	OQ176008	BtSk-AlphaCoV/GD2018-P658		yes			Partial RdRp	416	yes		Bat	Vespertilionidae	Scotophilus	Scotophilus kuhlii	ScKu	Alphacoronavirus	Pedacovirus	Scotophilus bat coronavirus 512	ScBt512	Asia	Eastern Asia	China	CHN	Guangdong	GD	Nanhai District			2018-04-25
648	OQ176011	BtSk-AlphaCoV/GD2018-P661		yes			Partial RdRp	416	yes		Bat	Vespertilionidae	Scotophilus	Scotophilus kuhlii	ScKu	Alphacoronavirus	Pedacovirus	Scotophilus bat coronavirus 512	ScBt512	Asia	Eastern Asia	China	CHN	Guangdong	GD	Nanhai District			2018-04-25
649	OQ176024	BtSk-AlphaCoV/GD2018-P674		yes			Partial RdRp	416	yes		Bat	Vespertilionidae	Scotophilus	Scotophilus kuhlii	ScKu	Alphacoronavirus	Pedacovirus	Scotophilus bat coronavirus 512	ScBt512	Asia	Eastern Asia	China	CHN	Guangdong	GD	Nanhai District			2018-04-25
650	OQ176020	BtSk-AlphaCoV/GD2018-P670		yes			Partial RdRp	416	yes		Bat	Vespertilionidae	Scotophilus	Scotophilus kuhlii	ScKu	Alphacoronavirus	Pedacovirus	Scotophilus bat coronavirus 512	ScBt512	Asia	Eastern Asia	China	CHN	Guangdong	GD	Nanhai District			2018-04-25
651	OQ176032	BtSk-AlphaCoV/GX2017-P682		yes			Partial RdRp	416	yes		Bat	Vespertilionidae	Scotophilus	Scotophilus kuhlii	ScKu	Alphacoronavirus	Pedacovirus	Scotophilus bat coronavirus 512	ScBt512	Asia	Eastern Asia	China	CHN	Guangxi	GX	Tianyang District			2017-04-18
652	OQ176028	BtSk-AlphaCoV/GD2018-P678		yes			Partial RdRp	416	yes		Bat	Vespertilionidae	Scotophilus	Scotophilus kuhlii	ScKu	Alphacoronavirus	Pedacovirus	Scotophilus bat coronavirus 512	ScBt512	Asia	Eastern Asia	China	CHN	Guangdong	GD	Huiyang District	yes	ZLB_181124	2018-11-07
653	OQ176101	BtSk-AlphaCoV/GX2019-P751		yes			Partial RdRp	416	yes		Bat	Vespertilionidae	Scotophilus	Scotophilus kuhlii	ScKu	Alphacoronavirus	Pedacovirus	Scotophilus bat coronavirus 512	ScBt512	Asia	Eastern Asia	China	CHN	Guangxi	GX	Tianyang District			2019-06-28
654	OQ175043	BtSk-AlphaCoV/HI2019-Q139	yes	yes	yes		Complete Genome	28304	yes		Bat	Vespertilionidae	Scotophilus	Scotophilus kuhlii	ScKu	Alphacoronavirus	Pedacovirus	Scotophilus bat coronavirus 512	ScBt512	Asia	Eastern Asia	China	CHN	Hainan	HI	Danzhou			2019
655	OQ175173	BtSk-AlphaCoV/HI2019-Q177	yes	yes	yes		Complete Genome	28304	yes		Bat	Vespertilionidae	Scotophilus	Scotophilus kuhlii	ScKu	Alphacoronavirus	Pedacovirus	Scotophilus bat coronavirus 512	ScBt512	Asia	Eastern Asia	China	CHN	Hainan	HI	Danzhou			2019
656	OQ175101	BtSk-AlphaCoV/HI2019-Q157	yes	yes	yes		Complete Genome	28304	yes		Bat	Vespertilionidae	Scotophilus	Scotophilus kuhlii	ScKu	Alphacoronavirus	Pedacovirus	Scotophilus bat coronavirus 512	ScBt512	Asia	Eastern Asia	China	CHN	Hainan	HI	Danzhou			2019
657	OQ176164	BtSk-AlphaCoV/HI2019-P814		yes			Partial RdRp	416	yes		Bat	Vespertilionidae	Scotophilus	Scotophilus kuhlii	ScKu	Alphacoronavirus	Pedacovirus	Scotophilus bat coronavirus 512	ScBt512	Asia	Eastern Asia	China	CHN	Hainan	HI	Danzhou			2019
658	OQ176166	BtSk-AlphaCoV/HI2019-P816		yes			Partial RdRp	416	yes		Bat	Vespertilionidae	Scotophilus	Scotophilus kuhlii	ScKu	Alphacoronavirus	Pedacovirus	Scotophilus bat coronavirus 512	ScBt512	Asia	Eastern Asia	China	CHN	Hainan	HI	Danzhou			2019
659	OQ176176	BtSk-AlphaCoV/HI2019-P826		yes			Partial RdRp	416	yes		Bat	Vespertilionidae	Scotophilus	Scotophilus kuhlii	ScKu	Alphacoronavirus	Pedacovirus	Scotophilus bat coronavirus 512	ScBt512	Asia	Eastern Asia	China	CHN	Hainan	HI	Danzhou			2019
660	OQ175977	BtSk-AlphaCoV/GD2018-P627		yes			Partial RdRp	416	yes		Bat	Vespertilionidae	Scotophilus	Scotophilus kuhlii	ScKu	Alphacoronavirus	Pedacovirus	Scotophilus bat coronavirus 512	ScBt512	Asia	Eastern Asia	China	CHN	Guangdong	GD	Nanhai District	yes	ZLB_180080	2018-04-25
661	OQ175167	BtSk-AlphaCoV/GD2018-Q171	yes	yes	yes	yes	Complete Genome	28281	yes		Bat	Vespertilionidae	Scotophilus	Scotophilus kuhlii	ScKu	Alphacoronavirus	Pedacovirus	Scotophilus bat coronavirus 512	ScBt512	Asia	Eastern Asia	China	CHN	Guangdong	GD	Foshan			2018
662	OQ175157	BtSk-AlphaCoV/HI2019-Q161	yes	yes	yes		Complete Genome	28231	yes		Bat	Vespertilionidae	Scotophilus	Scotophilus kuhlii	ScKu	Alphacoronavirus	Pedacovirus	Scotophilus bat coronavirus 512	ScBt512	Asia	Eastern Asia	China	CHN	Hainan	HI	Baoting Li and Miao Autonomous County			2019
663	OQ175156	BtSk-AlphaCoV/HI2019-Q160	yes	yes	yes	yes	Complete Genome	28297	yes		Bat	Vespertilionidae	Scotophilus	Scotophilus kuhlii	ScKu	Alphacoronavirus	Pedacovirus	Scotophilus bat coronavirus 512	ScBt512	Asia	Eastern Asia	China	CHN	Hainan	HI	Baoting Li and Miao Autonomous County			2019
664	OQ175172	BtSk-AlphaCoV/HI2019-Q176	yes	yes	yes	yes	Complete Genome	28296	yes		Bat	Vespertilionidae	Scotophilus	Scotophilus kuhlii	ScKu	Alphacoronavirus	Pedacovirus	Scotophilus bat coronavirus 512	ScBt512	Asia	Eastern Asia	China	CHN	Hainan	HI	Baoting Li and Miao Autonomous County			2019
665	OQ176108	BtSk-AlphaCoV/GX2019-P758		yes			Partial RdRp	416	yes		Bat	Vespertilionidae	Scotophilus	Scotophilus kuhlii	ScKu	Alphacoronavirus	Pedacovirus	Scotophilus bat coronavirus 512	ScBt512	Asia	Eastern Asia	China	CHN	Guangxi	GX	Haicheng District			2019-07-27
666	OQ176056	BtSk-AlphaCoV/GX2017-P706		yes			Partial RdRp	415	yes		Bat	Vespertilionidae	Scotophilus	Scotophilus kuhlii	ScKu	Alphacoronavirus	Pedacovirus	Scotophilus bat coronavirus 512	ScBt512	Asia	Eastern Asia	China	CHN	Guangxi	GX	Tianyang District	yes	ZLB_171439	2017-07-23
667	OQ176057	BtSk-AlphaCoV/GX2017-P707		yes			Partial RdRp	416	yes		Bat	Vespertilionidae	Scotophilus	Scotophilus kuhlii	ScKu	Alphacoronavirus	Pedacovirus	Scotophilus bat coronavirus 512	ScBt512	Asia	Eastern Asia	China	CHN	Guangxi	GX	Tianyang District	yes	ZLB_171439	2017-07-23
668	OQ176157	BtSk-AlphaCoV/HI2019-P807		yes			Partial RdRp	416	yes		Bat	Vespertilionidae	Scotophilus	Scotophilus kuhlii	ScKu	Alphacoronavirus	Pedacovirus	Scotophilus bat coronavirus 512	ScBt512	Asia	Eastern Asia	China	CHN	Hainan	HI	Baoting Li and Miao Autonomous County			2019
669	OQ176162	BtSk-AlphaCoV/HI2019-P812		yes			Partial RdRp	416	yes		Bat	Vespertilionidae	Scotophilus	Scotophilus kuhlii	ScKu	Alphacoronavirus	Pedacovirus	Scotophilus bat coronavirus 512	ScBt512	Asia	Eastern Asia	China	CHN	Hainan	HI	Baoting Li and Miao Autonomous County			2019
670	OQ176141	BtSk-AlphaCoV/HI2019-P791		yes			Partial RdRp	417	yes		Bat	Vespertilionidae	Scotophilus	Scotophilus kuhlii	ScKu	Alphacoronavirus	Pedacovirus	Scotophilus bat coronavirus 512	ScBt512	Asia	Eastern Asia	China	CHN	Hainan	HI	Baoting Li and Miao Autonomous County			2019
671	OQ176014	BtSk-AlphaCoV/GD2018-P664		yes			Partial RdRp	416	yes		Bat	Vespertilionidae	Scotophilus	Scotophilus kuhlii	ScKu	Alphacoronavirus	Pedacovirus	Scotophilus bat coronavirus 512	ScBt512	Asia	Eastern Asia	China	CHN	Guangdong	GD	Nanhai District			2018-04-25
672	OQ176002	BtSk-AlphaCoV/GD2018-P652		yes			Partial RdRp	416	yes		Bat	Vespertilionidae	Scotophilus	Scotophilus kuhlii	ScKu	Alphacoronavirus	Pedacovirus	Scotophilus bat coronavirus 512	ScBt512	Asia	Eastern Asia	China	CHN	Guangdong	GD	Nanhai District			2018-04-25
673	OQ175996	BtSk-AlphaCoV/GD2018-P646		yes			Partial RdRp	416	yes		Bat	Vespertilionidae	Scotophilus	Scotophilus kuhlii	ScKu	Alphacoronavirus	Pedacovirus	Scotophilus bat coronavirus 512	ScBt512	Asia	Eastern Asia	China	CHN	Guangdong	GD	Nanhai District	yes	ZLB_180122	2018-04-25
674	OQ175997	BtSk-AlphaCoV/GD2018-P647		yes			Partial RdRp	416	yes		Bat	Vespertilionidae	Scotophilus	Scotophilus kuhlii	ScKu	Alphacoronavirus	Pedacovirus	Scotophilus bat coronavirus 512	ScBt512	Asia	Eastern Asia	China	CHN	Guangdong	GD	Nanhai District	yes	ZLB_180122	2018-04-25
675	OQ176015	BtSk-AlphaCoV/GD2018-P665		yes			Partial RdRp	416	yes		Bat	Vespertilionidae	Scotophilus	Scotophilus kuhlii	ScKu	Alphacoronavirus	Pedacovirus	Scotophilus bat coronavirus 512	ScBt512	Asia	Eastern Asia	China	CHN	Guangdong	GD	Nanhai District			2018-04-25
676	OQ176112	BtSk-AlphaCoV/GX2019-P762		yes			Partial RdRp	416	yes		Bat	Vespertilionidae	Scotophilus	Scotophilus kuhlii	ScKu	Alphacoronavirus	Pedacovirus	Scotophilus bat coronavirus 512	ScBt512	Asia	Eastern Asia	China	CHN	Guangxi	GX	Haicheng District			2019-07-27
677	OQ175096	BtSk-AlphaCoV/GX2019-Q153	yes	yes	yes		Complete Genome	28303	yes		Bat	Vespertilionidae	Scotophilus	Scotophilus kuhlii	ScKu	Alphacoronavirus	Pedacovirus	Scotophilus bat coronavirus 512	ScBt512	Asia	Eastern Asia	China	CHN	Guangxi	GX	Beihai			2019-07-27
678	OQ176017	BtSk-AlphaCoV/GD2018-P667		yes			Partial RdRp	416	yes		Bat	Vespertilionidae	Scotophilus	Scotophilus kuhlii	ScKu	Alphacoronavirus	Pedacovirus	Scotophilus bat coronavirus 512	ScBt512	Asia	Eastern Asia	China	CHN	Guangdong	GD	Nanhai District			2018-04-25
679	OQ175166	BtSk-AlphaCoV/GD2018-Q170	yes	yes	yes		Complete Genome	28300	yes		Bat	Vespertilionidae	Scotophilus	Scotophilus kuhlii	ScKu	Alphacoronavirus	Pedacovirus	Scotophilus bat coronavirus 512	ScBt512	Asia	Eastern Asia	China	CHN	Guangdong	GD	Foshan			2018
680	OQ175046	BtSk-AlphaCoV/GD2018-Q142	yes	yes	yes		Complete Genome	28300	yes		Bat	Vespertilionidae	Scotophilus	Scotophilus kuhlii	ScKu	Alphacoronavirus	Pedacovirus	Scotophilus bat coronavirus 512	ScBt512	Asia	Eastern Asia	China	CHN	Guangdong	GD	Foshan			2018-04-25
681	OQ175177	BtSk-AlphaCoV/GX2019-Q181	yes	yes	yes	yes	Complete Genome	28241	yes		Bat	Vespertilionidae	Scotophilus	Scotophilus kuhlii	ScKu	Alphacoronavirus	Pedacovirus	Scotophilus bat coronavirus 512	ScBt512	Asia	Eastern Asia	China	CHN	Guangxi	GX	Beihai			2019
682	OQ175176	BtSk-AlphaCoV/GX2019-Q180	yes	yes	yes		Complete Genome	28304	yes		Bat	Vespertilionidae	Scotophilus	Scotophilus kuhlii	ScKu	Alphacoronavirus	Pedacovirus	Scotophilus bat coronavirus 512	ScBt512	Asia	Eastern Asia	China	CHN	Guangxi	GX	Beihai			2019
683	OQ176111	BtSk-AlphaCoV/GX2019-P761		yes			Partial RdRp	416	yes		Bat	Vespertilionidae	Scotophilus	Scotophilus kuhlii	ScKu	Alphacoronavirus	Pedacovirus	Scotophilus bat coronavirus 512	ScBt512	Asia	Eastern Asia	China	CHN	Guangxi	GX	Haicheng District			2019-07-27
684	OQ176118	BtSk-AlphaCoV/GX2019-P768		yes			Partial RdRp	416	yes		Bat	Vespertilionidae	Scotophilus	Scotophilus kuhlii	ScKu	Alphacoronavirus	Pedacovirus	Scotophilus bat coronavirus 512	ScBt512	Asia	Eastern Asia	China	CHN	Guangxi	GX	Haicheng District			2019-07-27
685	OQ176134	BtSk-AlphaCoV/GX2019-P784		yes			Partial RdRp	416	yes		Bat	Vespertilionidae	Scotophilus	Scotophilus kuhlii	ScKu	Alphacoronavirus	Pedacovirus	Scotophilus bat coronavirus 512	ScBt512	Asia	Eastern Asia	China	CHN	Guangxi	GX	Lianjiang			2019-07-27
686	OQ176117	BtSk-AlphaCoV/GX2019-P767		yes			Partial RdRp	416	yes		Bat	Vespertilionidae	Scotophilus	Scotophilus kuhlii	ScKu	Alphacoronavirus	Pedacovirus	Scotophilus bat coronavirus 512	ScBt512	Asia	Eastern Asia	China	CHN	Guangxi	GX	Haicheng District			2019-07-27
687	OQ175178	BtSk-AlphaCoV/GX2019-Q182	yes	yes	yes		Complete Genome	28304	yes		Bat	Vespertilionidae	Scotophilus	Scotophilus kuhlii	ScKu	Alphacoronavirus	Pedacovirus	Scotophilus bat coronavirus 512	ScBt512	Asia	Eastern Asia	China	CHN	Guangxi	GX	Zhanjiang			2019
688	OQ176033	BtSk-AlphaCoV/GX2017-P683		yes			Partial RdRp	416	yes		Bat	Vespertilionidae	Scotophilus	Scotophilus kuhlii	ScKu	Alphacoronavirus	Pedacovirus	Scotophilus bat coronavirus 512	ScBt512	Asia	Eastern Asia	China	CHN	Guangxi	GX	Bose			2017-07-23
689	OQ175982	BtSk-AlphaCoV/GD2018-P632		yes			Partial RdRp	416	yes		Bat	Vespertilionidae	Scotophilus	Scotophilus kuhlii	ScKu	Alphacoronavirus	Pedacovirus	Scotophilus bat coronavirus 512	ScBt512	Asia	Eastern Asia	China	CHN	Guangdong	GD	Nanhai District			2018-04-25
690	OQ175184	BtSk-AlphaCoV/GX2017-Q188	yes	yes	yes		Partial RdRp/Complete Genome	28300	yes		Bat	Vespertilionidae	Scotophilus	Scotophilus kuhlii	ScKu	Alphacoronavirus	Pedacovirus	Scotophilus bat coronavirus 512	ScBt512	Asia	Eastern Asia	China	CHN	Guangxi	GX	Bose			2017
691	OQ175048	BtSk-AlphaCoV/GX2017-Q144	yes	yes	yes		Complete Genome	28304	yes		Bat	Vespertilionidae	Scotophilus	Scotophilus kuhlii	ScKu	Alphacoronavirus	Pedacovirus	Scotophilus bat coronavirus 512	ScBt512	Asia	Eastern Asia	China	CHN	Guangxi	GX	Bose			2017-07-23
692	OQ175163	BtSk-AlphaCoV/GD2017-Q167	yes	yes	yes	yes	Complete Genome	28279	yes		Bat	Vespertilionidae	Scotophilus	Scotophilus kuhlii	ScKu	Alphacoronavirus	Pedacovirus	Scotophilus bat coronavirus 512	ScBt512	Asia	Eastern Asia	China	CHN	Guangdong	GD	Zhanjiang			2017
693	OQ175162	BtSk-AlphaCoV/GD2017-Q166	yes	yes	yes		Complete Genome	28304	yes		Bat	Vespertilionidae	Scotophilus	Scotophilus kuhlii	ScKu	Alphacoronavirus	Pedacovirus	Scotophilus bat coronavirus 512	ScBt512	Asia	Eastern Asia	China	CHN	Guangdong	GD	Zhanjiang			2017
694	OQ176104	BtSk-AlphaCoV/GX2019-P754		yes			Partial RdRp	416	yes		Bat	Vespertilionidae	Scotophilus	Scotophilus kuhlii	ScKu	Alphacoronavirus	Pedacovirus	Scotophilus bat coronavirus 512	ScBt512	Asia	Eastern Asia	China	CHN	Guangxi	GX	Tianyang District			2019-06-28
695	OQ176110	BtSk-AlphaCoV/GX2019-P760		yes			Partial RdRp	416	yes		Bat	Vespertilionidae	Scotophilus	Scotophilus kuhlii	ScKu	Alphacoronavirus	Pedacovirus	Scotophilus bat coronavirus 512	ScBt512	Asia	Eastern Asia	China	CHN	Guangxi	GX	Haicheng District			2019-07-27
696	OQ176126	BtSk-AlphaCoV/GX2019-P776		yes			Partial RdRp	416	yes		Bat	Vespertilionidae	Scotophilus	Scotophilus kuhlii	ScKu	Alphacoronavirus	Pedacovirus	Scotophilus bat coronavirus 512	ScBt512	Asia	Eastern Asia	China	CHN	Guangxi	GX	Lianjiang			2019-07-27
697	OQ176130	BtSk-AlphaCoV/GX2019-P780		yes			Partial RdRp	416	yes		Bat	Vespertilionidae	Scotophilus	Scotophilus kuhlii	ScKu	Alphacoronavirus	Pedacovirus	Scotophilus bat coronavirus 512	ScBt512	Asia	Eastern Asia	China	CHN	Guangxi	GX	Lianjiang			2019-07-27
698	OQ176136	BtSk-AlphaCoV/GX2019-P786		yes			Partial RdRp	416	yes		Bat	Vespertilionidae	Scotophilus	Scotophilus kuhlii	ScKu	Alphacoronavirus	Pedacovirus	Scotophilus bat coronavirus 512	ScBt512	Asia	Eastern Asia	China	CHN	Guangxi	GX	Lianjiang			2019-07-27
699	OQ175095	BtSk-AlphaCoV/GX2017-Q152	yes	yes	yes	yes	Complete Genome	28301	yes		Bat	Vespertilionidae	Scotophilus	Scotophilus kuhlii	ScKu	Alphacoronavirus	Pedacovirus	Scotophilus bat coronavirus 512	ScBt512	Asia	Eastern Asia	China	CHN	Guangxi	GX	Bose			2017-07-27
700	OQ175187	BtSk-AlphaCoV/GX2017-Q191	yes	yes	yes		Complete Genome	28302	yes		Bat	Vespertilionidae	Scotophilus	Scotophilus kuhlii	ScKu	Alphacoronavirus	Pedacovirus	Scotophilus bat coronavirus 512	ScBt512	Asia	Eastern Asia	China	CHN	Guangxi	GX	Bose			2017
701	OQ176085	BtSk-AlphaCoV/GX2017-P735		yes			Partial RdRp	416	yes		Bat	Vespertilionidae	Scotophilus	Scotophilus kuhlii	ScKu	Alphacoronavirus	Pedacovirus	Scotophilus bat coronavirus 512	ScBt512	Asia	Eastern Asia	China	CHN	Guangxi	GX	Tianyang District	yes	ZLB_171542	2017-07-27
702	OQ176093	BtSk-AlphaCoV/GX2017-P743		yes			Partial RdRp	416	yes		Bat	Vespertilionidae	Scotophilus	Scotophilus kuhlii	ScKu	Alphacoronavirus	Pedacovirus	Scotophilus bat coronavirus 512	ScBt512	Asia	Eastern Asia	China	CHN	Guangxi	GX	Tianyang District	yes	ZLB_171547	2017-07-27
703	OQ176094	BtSk-AlphaCoV/GX2017-P744		yes			Partial RdRp	416	yes		Bat	Vespertilionidae	Scotophilus	Scotophilus kuhlii	ScKu	Alphacoronavirus	Pedacovirus	Scotophilus bat coronavirus 512	ScBt512	Asia	Eastern Asia	China	CHN	Guangxi	GX	Bose	yes	ZLB_171547	2017-07-27
704	OQ176096	BtSk-AlphaCoV/GX2017-P746		yes			Partial RdRp	416	yes		Bat	Vespertilionidae	Scotophilus	Scotophilus kuhlii	ScKu	Alphacoronavirus	Pedacovirus	Scotophilus bat coronavirus 512	ScBt512	Asia	Eastern Asia	China	CHN	Guangxi	GX	Tianyang District	yes	ZLB_171551	2017-07-27
705	OQ176097	BtSk-AlphaCoV/GX2017-P747		yes			Partial RdRp	416	yes		Bat	Vespertilionidae	Scotophilus	Scotophilus kuhlii	ScKu	Alphacoronavirus	Pedacovirus	Scotophilus bat coronavirus 512	ScBt512	Asia	Eastern Asia	China	CHN	Guangxi	GX	Tianyang District	yes	ZLB_171551	2017-07-27
706	OQ176086	BtSk-AlphaCoV/GX2017-P736		yes			Partial RdRp	416	yes		Bat	Vespertilionidae	Scotophilus	Scotophilus kuhlii	ScKu	Alphacoronavirus	Pedacovirus	Scotophilus bat coronavirus 512	ScBt512	Asia	Eastern Asia	China	CHN	Guangxi	GX	Tianyang District	yes	ZLB_171542	2017-07-27
707	OQ176119	BtSk-AlphaCoV/GX2019-P769		yes			Partial RdRp	416	yes		Bat	Vespertilionidae	Scotophilus	Scotophilus kuhlii	ScKu	Alphacoronavirus	Pedacovirus	Scotophilus bat coronavirus 512	ScBt512	Asia	Eastern Asia	China	CHN	Guangxi	GX	Haicheng District			2019-07-27
708	OQ175094	BtSk-AlphaCoV/GX2017-Q151	yes	yes	yes	yes	Complete Genome	28303	yes		Bat	Vespertilionidae	Scotophilus	Scotophilus kuhlii	ScKu	Alphacoronavirus	Pedacovirus	Scotophilus bat coronavirus 512	ScBt512	Asia	Eastern Asia	China	CHN	Guangxi	GX	Bose			2017-07-27
709	OQ176082	BtSk-AlphaCoV/GX2017-P732		yes			Partial RdRp	416	yes		Bat	Vespertilionidae	Scotophilus	Scotophilus kuhlii	ScKu	Alphacoronavirus	Pedacovirus	Scotophilus bat coronavirus 512	ScBt512	Asia	Eastern Asia	China	CHN	Guangxi	GX	Tianyang District			2017-07-27
710	OQ176149	BtSk-AlphaCoV/HI2019-P799		yes			Partial RdRp	416	yes		Bat	Vespertilionidae	Scotophilus	Scotophilus kuhlii	ScKu	Alphacoronavirus	Pedacovirus	Scotophilus bat coronavirus 512	ScBt512	Asia	Eastern Asia	China	CHN	Hainan	HI	Baoting Li and Miao Autonomous County			2019
711	OQ176027	BtSk-AlphaCoV/GD2018-P677		yes			Partial RdRp	416	yes		Bat	Vespertilionidae	Scotophilus	Scotophilus kuhlii	ScKu	Alphacoronavirus	Pedacovirus	Scotophilus bat coronavirus 512	ScBt512	Asia	Eastern Asia	China	CHN	Guangdong	GD	Huiyang District	yes	ZLB_181124	2018-11-07
712	OQ175169	BtSk-AlphaCoV/HI2019-Q173	yes	yes	yes	yes	Complete Genome	28213	yes		Bat	Vespertilionidae	Scotophilus	Scotophilus kuhlii	ScKu	Alphacoronavirus	Pedacovirus	Scotophilus bat coronavirus 512	ScBt512	Asia	Eastern Asia	China	CHN	Hainan	HI	Baoting Li and Miao Autonomous County			2019
713	OQ176100	BtSk-AlphaCoV/GX2019-P750		yes			Partial RdRp	416	yes		Bat	Vespertilionidae	Scotophilus	Scotophilus kuhlii	ScKu	Alphacoronavirus	Pedacovirus	Scotophilus bat coronavirus 512	ScBt512	Asia	Eastern Asia	China	CHN	Guangxi	GX	Tianyang District			2019-06-28
714	OQ175168	BtSk-AlphaCoV/GD2018-Q172	yes	yes	yes		Complete Genome	28300	yes		Bat	Vespertilionidae	Scotophilus	Scotophilus kuhlii	ScKu	Alphacoronavirus	Pedacovirus	Scotophilus bat coronavirus 512	ScBt512	Asia	Eastern Asia	China	CHN	Guangdong	GD	Foshan			2018
715	OQ175998	BtSk-AlphaCoV/GD2018-P648		yes			Partial RdRp	416	yes		Bat	Vespertilionidae	Scotophilus	Scotophilus kuhlii	ScKu	Alphacoronavirus	Pedacovirus	Scotophilus bat coronavirus 512	ScBt512	Asia	Eastern Asia	China	CHN	Guangdong	GD	Nanhai District	yes	ZLB_180124	2018-04-25
716	OQ175999	BtSk-AlphaCoV/GD2018-P649		yes			Partial RdRp	416	yes		Bat	Vespertilionidae	Scotophilus	Scotophilus kuhlii	ScKu	Alphacoronavirus	Pedacovirus	Scotophilus bat coronavirus 512	ScBt512	Asia	Eastern Asia	China	CHN	Guangdong	GD	Foshan	yes	ZLB_180124	2018-04-25
717	OQ176113	BtSk-AlphaCoV/GX2019-P763		yes			Partial RdRp	415	yes		Bat	Vespertilionidae	Scotophilus	Scotophilus kuhlii	ScKu	Alphacoronavirus	Pedacovirus	Scotophilus bat coronavirus 512	ScBt512	Asia	Eastern Asia	China	CHN	Guangxi	GX	Haicheng District	yes	LGH_134	2019-07-27
718	OQ176114	BtSk-AlphaCoV/GX2019-P764		yes			Partial RdRp	416	yes		Bat	Vespertilionidae	Scotophilus	Scotophilus kuhlii	ScKu	Alphacoronavirus	Pedacovirus	Scotophilus bat coronavirus 512	ScBt512	Asia	Eastern Asia	China	CHN	Guangxi	GX	Haicheng District	yes	LGH_134	2019-07-27
719	OQ176073	BtSk-AlphaCoV/GX2017-P723		yes			Partial RdRp	415	yes		Bat	Vespertilionidae	Scotophilus	Scotophilus kuhlii	ScKu	Alphacoronavirus	Pedacovirus	Scotophilus bat coronavirus 512	ScBt512	Asia	Eastern Asia	China	CHN	Guangxi	GX	Tianyang District	yes	ZLB_171461	2017-07-23
720	OQ176043	BtSk-AlphaCoV/GX2017-P693		yes			Partial RdRp	416	yes		Bat	Vespertilionidae	Scotophilus	Scotophilus kuhlii	ScKu	Alphacoronavirus	Pedacovirus	Scotophilus bat coronavirus 512	ScBt512	Asia	Eastern Asia	China	CHN	Guangxi	GX	Tianyang District	yes	ZLB_171428	2017-07-23
721	OQ176132	BtSk-AlphaCoV/GX2019-P782		yes			Partial RdRp	416	yes		Bat	Vespertilionidae	Scotophilus	Scotophilus kuhlii	ScKu	Alphacoronavirus	Pedacovirus	Scotophilus bat coronavirus 512	ScBt512	Asia	Eastern Asia	China	CHN	Guangxi	GX	Lianjiang			2019-07-27
722	OQ176175	BtSk-AlphaCoV/HI2019-P825		yes			Partial RdRp	416	yes		Bat	Vespertilionidae	Scotophilus	Scotophilus kuhlii	ScKu	Alphacoronavirus	Pedacovirus	Scotophilus bat coronavirus 512	ScBt512	Asia	Eastern Asia	China	CHN	Hainan	HI	Danzhou			2019
723	OQ176037	BtSk-AlphaCoV/GX2017-P687		yes			Partial RdRp	416	yes		Bat	Vespertilionidae	Scotophilus	Scotophilus kuhlii	ScKu	Alphacoronavirus	Pedacovirus	Scotophilus bat coronavirus 512	ScBt512	Asia	Eastern Asia	China	CHN	Guangxi	GX	Tianyang District	yes	ZLB_171422	2017-07-23
724	OQ175070	BtSk-AlphaCoV/GX2017-Q148	yes	yes	yes	yes	Complete Genome	28303	yes		Bat	Vespertilionidae	Scotophilus	Scotophilus kuhlii	ScKu	Alphacoronavirus	Pedacovirus	Scotophilus bat coronavirus 512	ScBt512	Asia	Eastern Asia	China	CHN	Guangxi	GX	Bose			2017-07-23
725	OQ175044	BtSk-AlphaCoV/GD2018-Q140	yes	yes	yes	yes	Complete Genome	28303	yes		Bat	Vespertilionidae	Scotophilus	Scotophilus kuhlii	ScKu	Alphacoronavirus	Pedacovirus	Scotophilus bat coronavirus 512	ScBt512	Asia	Eastern Asia	China	CHN	Guangdong	GD	Foshan			2018-04-25
726	OQ175971	BtSk-AlphaCoV/GD2018-P621		yes			Partial RdRp	416	yes		Bat	Vespertilionidae	Scotophilus	Scotophilus kuhlii	ScKu	Alphacoronavirus	Pedacovirus	Scotophilus bat coronavirus 512	ScBt512	Asia	Eastern Asia	China	CHN	Guangdong	GD	Nanhai District			2018-04-25
727	OQ176021	BtSk-AlphaCoV/GD2018-P671		yes			Partial RdRp	416	yes		Bat	Vespertilionidae	Scotophilus	Scotophilus kuhlii	ScKu	Alphacoronavirus	Pedacovirus	Scotophilus bat coronavirus 512	ScBt512	Asia	Eastern Asia	China	CHN	Guangdong	GD	Nanhai District			2018-04-25
728	OQ175963	BtSk-AlphaCoV/GD2017-P613		yes			Partial RdRp	416	yes		Bat	Vespertilionidae	Scotophilus	Scotophilus kuhlii	ScKu	Alphacoronavirus	Pedacovirus	Scotophilus bat coronavirus 512	ScBt512	Asia	Eastern Asia	China	CHN	Guangdong	GD	Suixi County			2017-04-10
729	OQ175181	BtSk-AlphaCoV/GD2018-Q185	yes	yes	yes	yes	Complete Genome	28275	yes		Bat	Vespertilionidae	Scotophilus	Scotophilus kuhlii	ScKu	Alphacoronavirus	Pedacovirus	Scotophilus bat coronavirus 512	ScBt512	Asia	Eastern Asia	China	CHN	Guangdong	GD	Foshan			2018
730	OQ175180	BtSk-AlphaCoV/GD2018-Q184	yes	yes	yes		Complete Genome	28303	yes		Bat	Vespertilionidae	Scotophilus	Scotophilus kuhlii	ScKu	Alphacoronavirus	Pedacovirus	Scotophilus bat coronavirus 512	ScBt512	Asia	Eastern Asia	China	CHN	Guangdong	GD	Foshan			2018
731	OQ176036	BtSk-AlphaCoV/GX2017-P686		yes			Partial RdRp	416	yes		Bat	Vespertilionidae	Scotophilus	Scotophilus kuhlii	ScKu	Alphacoronavirus	Pedacovirus	Scotophilus bat coronavirus 512	ScBt512	Asia	Eastern Asia	China	CHN	Guangxi	GX	Tianyang District	yes	ZLB_171422	2017-07-23
732	OQ176034	BtSk-AlphaCoV/GX2017-P684		yes			Partial RdRp	416	yes		Bat	Vespertilionidae	Scotophilus	Scotophilus kuhlii	ScKu	Alphacoronavirus	Pedacovirus	Scotophilus bat coronavirus 512	ScBt512	Asia	Eastern Asia	China	CHN	Guangxi	GX	Tianyang District			2017-07-23
733	OQ176007	BtSk-AlphaCoV/GD2018-P657		yes			Partial RdRp	416	yes		Bat	Vespertilionidae	Scotophilus	Scotophilus kuhlii	ScKu	Alphacoronavirus	Pedacovirus	Scotophilus bat coronavirus 512	ScBt512	Asia	Eastern Asia	China	CHN	Guangdong	GD	Nanhai District			2018-04-25
734	OQ176018	BtSk-AlphaCoV/GD2018-P668		yes			Partial RdRp	416	yes		Bat	Vespertilionidae	Scotophilus	Scotophilus kuhlii	ScKu	Alphacoronavirus	Pedacovirus	Scotophilus bat coronavirus 512	ScBt512	Asia	Eastern Asia	China	CHN	Guangdong	GD	Nanhai District	yes	ZLB_180169	2018-04-25
735	OQ176019	BtSk-AlphaCoV/GD2018-P669		yes			Partial RdRp	416	yes		Bat	Vespertilionidae	Scotophilus	Scotophilus kuhlii	ScKu	Alphacoronavirus	Pedacovirus	Scotophilus bat coronavirus 512	ScBt512	Asia	Eastern Asia	China	CHN	Guangdong	GD	Foshan	yes	ZLB_180169	2018-04-25
736	OQ176045	BtSk-AlphaCoV/GX2017-P695		yes			Partial RdRp	416	yes		Bat	Vespertilionidae	Scotophilus	Scotophilus kuhlii	ScKu	Alphacoronavirus	Pedacovirus	Scotophilus bat coronavirus 512	ScBt512	Asia	Eastern Asia	China	CHN	Guangxi	GX	Tianyang District			2017-07-23
737	OQ176061	BtSk-AlphaCoV/GX2017-P711		yes			Partial RdRp	416	yes		Bat	Vespertilionidae	Scotophilus	Scotophilus kuhlii	ScKu	Alphacoronavirus	Pedacovirus	Scotophilus bat coronavirus 512	ScBt512	Asia	Eastern Asia	China	CHN	Guangxi	GX	Tianyang District			2017-07-23
738	OQ176088	BtSk-AlphaCoV/GX2017-P738		yes			Partial RdRp	416	yes		Bat	Vespertilionidae	Scotophilus	Scotophilus kuhlii	ScKu	Alphacoronavirus	Pedacovirus	Scotophilus bat coronavirus 512	ScBt512	Asia	Eastern Asia	China	CHN	Guangxi	GX	Tianyang District	yes	ZLB_171544	2017-07-27
739	OQ176089	BtSk-AlphaCoV/GX2017-P739		yes			Partial RdRp	416	yes		Bat	Vespertilionidae	Scotophilus	Scotophilus kuhlii	ScKu	Alphacoronavirus	Pedacovirus	Scotophilus bat coronavirus 512	ScBt512	Asia	Eastern Asia	China	CHN	Guangxi	GX	Tianyang District	yes	ZLB_171544	2017-07-27
740	OQ176099	BtSk-AlphaCoV/GX2017-P749		yes			Partial RdRp	416	yes		Bat	Vespertilionidae	Scotophilus	Scotophilus kuhlii	ScKu	Alphacoronavirus	Pedacovirus	Scotophilus bat coronavirus 512	ScBt512	Asia	Eastern Asia	China	CHN	Guangxi	GX	Tianyang District			2017-07-27
741	OQ176103	BtSk-AlphaCoV/GX2019-P753		yes			Partial RdRp	416	yes		Bat	Vespertilionidae	Scotophilus	Scotophilus kuhlii	ScKu	Alphacoronavirus	Pedacovirus	Scotophilus bat coronavirus 512	ScBt512	Asia	Eastern Asia	China	CHN	Guangxi	GX	Tianyang District			2019-06-28
742	OQ175994	BtSk-AlphaCoV/GD2018-P644		yes			Partial RdRp	416	yes		Bat	Vespertilionidae	Scotophilus	Scotophilus kuhlii	ScKu	Alphacoronavirus	Pedacovirus	Scotophilus bat coronavirus 512	ScBt512	Asia	Eastern Asia	China	CHN	Guangdong	GD	Nanhai District			2018-04-25
743	OQ176165	BtSk-AlphaCoV/HI2019-P815		yes			Partial RdRp	416	yes		Bat	Vespertilionidae	Scotophilus	Scotophilus kuhlii	ScKu	Alphacoronavirus	Pedacovirus	Scotophilus bat coronavirus 512	ScBt512	Asia	Eastern Asia	China	CHN	Hainan	HI	Danzhou			2019
744	OQ175109	BtSk-AlphaCoV/HI2019-Q159	yes	yes	yes		Complete Genome	28300	yes		Bat	Vespertilionidae	Scotophilus	Scotophilus kuhlii	ScKu	Alphacoronavirus	Pedacovirus	Scotophilus bat coronavirus 512	ScBt512	Asia	Eastern Asia	China	CHN	Hainan	HI	Danzhou			2019
745	OQ175103	BtSk-AlphaCoV/HI2019-Q158	yes	yes	yes		Complete Genome	28300	yes		Bat	Vespertilionidae	Scotophilus	Scotophilus kuhlii	ScKu	Alphacoronavirus	Pedacovirus	Scotophilus bat coronavirus 512	ScBt512	Asia	Eastern Asia	China	CHN	Hainan	HI	Danzhou			2019
746	OQ176170	BtSk-AlphaCoV/HI2019-P820		yes			Partial RdRp	416	yes		Bat	Vespertilionidae	Scotophilus	Scotophilus kuhlii	ScKu	Alphacoronavirus	Pedacovirus	Scotophilus bat coronavirus 512	ScBt512	Asia	Eastern Asia	China	CHN	Hainan	HI	Danzhou			2019
747	OQ176174	BtSk-AlphaCoV/HI2019-P824		yes			Partial RdRp	416	yes		Bat	Vespertilionidae	Scotophilus	Scotophilus kuhlii	ScKu	Alphacoronavirus	Pedacovirus	Scotophilus bat coronavirus 512	ScBt512	Asia	Eastern Asia	China	CHN	Hainan	HI	Danzhou			2019
748	OQ175171	BtSk-AlphaCoV/HI2019-Q175	yes	yes	yes		Complete Genome	28298	yes		Bat	Vespertilionidae	Scotophilus	Scotophilus kuhlii	ScKu	Alphacoronavirus	Pedacovirus	Scotophilus bat coronavirus 512	ScBt512	Asia	Eastern Asia	China	CHN	Hainan	HI	Baoting Li and Miao Autonomous County			2019
749	OQ175158	BtSk-AlphaCoV/HI2019-Q162	yes	yes	yes		Complete Genome	28304	yes		Bat	Vespertilionidae	Scotophilus	Scotophilus kuhlii	ScKu	Alphacoronavirus	Pedacovirus	Scotophilus bat coronavirus 512	ScBt512	Asia	Eastern Asia	China	CHN	Hainan	HI	Baoting Li and Miao Autonomous County			2019
750	OQ175962	BtSk-AlphaCoV/HI2019-P612		yes			Partial RdRp	416	yes		Bat	Vespertilionidae	Scotophilus	Scotophilus kuhlii	ScKu	Alphacoronavirus	Pedacovirus	Scotophilus bat coronavirus 512	ScBt512	Asia	Eastern Asia	China	CHN	Hainan	HI	Baoting Li and Miao Autonomous County			2019-07-30
751	OQ176138	BtSk-AlphaCoV/HI2019-P788		yes			Partial RdRp	416	yes		Bat	Vespertilionidae	Scotophilus	Scotophilus kuhlii	ScKu	Alphacoronavirus	Pedacovirus	Scotophilus bat coronavirus 512	ScBt512	Asia	Eastern Asia	China	CHN	Hainan	HI	Baoting Li and Miao Autonomous County			2019
752	OQ176143	BtSk-AlphaCoV/HI2019-P793		yes			Partial RdRp	416	yes		Bat	Vespertilionidae	Scotophilus	Scotophilus kuhlii	ScKu	Alphacoronavirus	Pedacovirus	Scotophilus bat coronavirus 512	ScBt512	Asia	Eastern Asia	China	CHN	Hainan	HI	Baoting Li and Miao Autonomous County			2019
753	OQ176144	BtSk-AlphaCoV/HI2019-P794		yes			Partial RdRp	416	yes		Bat	Vespertilionidae	Scotophilus	Scotophilus kuhlii	ScKu	Alphacoronavirus	Pedacovirus	Scotophilus bat coronavirus 512	ScBt512	Asia	Eastern Asia	China	CHN	Hainan	HI	Baoting Li and Miao Autonomous County			2019
754	OQ176145	BtSk-AlphaCoV/HI2019-P795		yes			Partial RdRp	416	yes		Bat	Vespertilionidae	Scotophilus	Scotophilus kuhlii	ScKu	Alphacoronavirus	Pedacovirus	Scotophilus bat coronavirus 512	ScBt512	Asia	Eastern Asia	China	CHN	Hainan	HI	Baoting Li and Miao Autonomous County			2019
755	OQ176147	BtSk-AlphaCoV/HI2019-P797		yes			Partial RdRp	416	yes		Bat	Vespertilionidae	Scotophilus	Scotophilus kuhlii	ScKu	Alphacoronavirus	Pedacovirus	Scotophilus bat coronavirus 512	ScBt512	Asia	Eastern Asia	China	CHN	Hainan	HI	Baoting Li and Miao Autonomous County			2019
756	OQ176148	BtSk-AlphaCoV/HI2019-P798		yes			Partial RdRp	416	yes		Bat	Vespertilionidae	Scotophilus	Scotophilus kuhlii	ScKu	Alphacoronavirus	Pedacovirus	Scotophilus bat coronavirus 512	ScBt512	Asia	Eastern Asia	China	CHN	Hainan	HI	Baoting Li and Miao Autonomous County			2019
757	OQ176150	BtSk-AlphaCoV/HI2019-P800		yes			Partial RdRp	416	yes		Bat	Vespertilionidae	Scotophilus	Scotophilus kuhlii	ScKu	Alphacoronavirus	Pedacovirus	Scotophilus bat coronavirus 512	ScBt512	Asia	Eastern Asia	China	CHN	Hainan	HI	Baoting Li and Miao Autonomous County			2019
758	OQ176151	BtSk-AlphaCoV/HI2019-P801		yes			Partial RdRp	416	yes		Bat	Vespertilionidae	Scotophilus	Scotophilus kuhlii	ScKu	Alphacoronavirus	Pedacovirus	Scotophilus bat coronavirus 512	ScBt512	Asia	Eastern Asia	China	CHN	Hainan	HI	Baoting Li and Miao Autonomous County			2019
759	OQ176154	BtSk-AlphaCoV/HI2019-P804		yes			Partial RdRp	416	yes		Bat	Vespertilionidae	Scotophilus	Scotophilus kuhlii	ScKu	Alphacoronavirus	Pedacovirus	Scotophilus bat coronavirus 512	ScBt512	Asia	Eastern Asia	China	CHN	Hainan	HI	Baoting Li and Miao Autonomous County			2019
760	OQ176158	BtSk-AlphaCoV/HI2019-P808		yes			Partial RdRp	416	yes		Bat	Vespertilionidae	Scotophilus	Scotophilus kuhlii	ScKu	Alphacoronavirus	Pedacovirus	Scotophilus bat coronavirus 512	ScBt512	Asia	Eastern Asia	China	CHN	Hainan	HI	Baoting Li and Miao Autonomous County			2019
761	OQ176160	BtSk-AlphaCoV/HI2019-P810		yes			Partial RdRp	416	yes		Bat	Vespertilionidae	Scotophilus	Scotophilus kuhlii	ScKu	Alphacoronavirus	Pedacovirus	Scotophilus bat coronavirus 512	ScBt512	Asia	Eastern Asia	China	CHN	Hainan	HI	Baoting Li and Miao Autonomous County			2019
762	OQ176161	BtSk-AlphaCoV/HI2019-P811		yes			Partial RdRp	416	yes		Bat	Vespertilionidae	Scotophilus	Scotophilus kuhlii	ScKu	Alphacoronavirus	Pedacovirus	Scotophilus bat coronavirus 512	ScBt512	Asia	Eastern Asia	China	CHN	Hainan	HI	Baoting Li and Miao Autonomous County			2019
763	OQ176083	BtSk-AlphaCoV/GX2017-P733		yes			Partial RdRp	415	yes		Bat	Vespertilionidae	Scotophilus	Scotophilus kuhlii	ScKu	Alphacoronavirus	Pedacovirus	Scotophilus bat coronavirus 512	ScBt512	Asia	Eastern Asia	China	CHN	Guangxi	GX	Tianyang District	yes	ZLB_171541	2017-07-27
764	OQ175174	BtSk-AlphaCoV/HI2019-Q178	yes	yes	yes		Complete Genome	28303	yes		Bat	Vespertilionidae	Scotophilus	Scotophilus kuhlii	ScKu	Alphacoronavirus	Pedacovirus	Scotophilus bat coronavirus 512	ScBt512	Asia	Eastern Asia	China	CHN	Hainan	HI	Danzhou			2019
765	OQ175175	BtSk-AlphaCoV/HI2019-Q179	yes	yes	yes	yes	Complete Genome	28238	yes		Bat	Vespertilionidae	Scotophilus	Scotophilus kuhlii	ScKu	Alphacoronavirus	Pedacovirus	Scotophilus bat coronavirus 512	ScBt512	Asia	Eastern Asia	China	CHN	Hainan	HI	Danzhou			2019
766	OQ175047	BtSk-AlphaCoV/GX2017-Q143	yes	yes	yes	yes	Complete Genome	28300	yes		Bat	Vespertilionidae	Scotophilus	Scotophilus kuhlii	ScKu	Alphacoronavirus	Pedacovirus	Scotophilus bat coronavirus 512	ScBt512	Asia	Eastern Asia	China	CHN	Guangxi	GX	Nanning			2017
767	OQ175097	BtSk-AlphaCoV/GX2019-Q154	yes	yes	yes		Complete Genome	28303	yes		Bat	Vespertilionidae	Scotophilus	Scotophilus kuhlii	ScKu	Alphacoronavirus	Pedacovirus	Scotophilus bat coronavirus 512	ScBt512	Asia	Eastern Asia	China	CHN	Guangxi	GX	Beihai			2019-07-27
768	OQ175170	BtSk-AlphaCoV/GD2018-Q174	yes	yes	yes	yes	Complete Genome	28300	yes		Bat	Vespertilionidae	Scotophilus	Scotophilus kuhlii	ScKu	Alphacoronavirus	Pedacovirus	Scotophilus bat coronavirus 512	ScBt512	Asia	Eastern Asia	China	CHN	Guangdong	GD	Foshan			2018
769	OQ175049	BtSk-AlphaCoV/HI2019-Q145	yes	yes	yes	yes	Complete Genome	28281	yes		Bat	Vespertilionidae	Scotophilus	Scotophilus kuhlii	ScKu	Alphacoronavirus	Pedacovirus	Scotophilus bat coronavirus 512	ScBt512	Asia	Eastern Asia	China	CHN	Hainan	HI	Danzhou			2019
770	OQ175050	BtSk-AlphaCoV/HI2019-Q146	yes	yes	yes	yes	Complete Genome	28247	yes		Bat	Vespertilionidae	Scotophilus	Scotophilus kuhlii	ScKu	Alphacoronavirus	Pedacovirus	Scotophilus bat coronavirus 512	ScBt512	Asia	Eastern Asia	China	CHN	Hainan	HI	Meishan			2019
771	OQ175185	BtSk-AlphaCoV/GX2017-Q189	yes	yes	yes		Complete Genome	28288	yes		Bat	Vespertilionidae	Scotophilus	Scotophilus kuhlii	ScKu	Alphacoronavirus	Pedacovirus	Scotophilus bat coronavirus 512	ScBt512	Asia	Eastern Asia	China	CHN	Guangxi	GX	Bose			2017
772	OQ175186	BtSk-AlphaCoV/GX2017-Q190	yes	yes	yes		Complete Genome	28279	yes		Bat	Vespertilionidae	Scotophilus	Scotophilus kuhlii	ScKu	Alphacoronavirus	Pedacovirus	Scotophilus bat coronavirus 512	ScBt512	Asia	Eastern Asia	China	CHN	Guangxi	GX	Bose			2017
773	OQ175092	BtSk-AlphaCoV/GX2017-Q150	yes	yes	yes	yes	Complete Genome	28296	yes		Bat	Vespertilionidae	Scotophilus	Scotophilus kuhlii	ScKu	Alphacoronavirus	Pedacovirus	Scotophilus bat coronavirus 512	ScBt512	Asia	Eastern Asia	China	CHN	Guangxi	GX	Bose			2017-07-23
774	OQ175089	BtSk-AlphaCoV/GX2017-Q149	yes	yes	yes	yes	Complete Genome	28299	yes		Bat	Vespertilionidae	Scotophilus	Scotophilus kuhlii	ScKu	Alphacoronavirus	Pedacovirus	Scotophilus bat coronavirus 512	ScBt512	Asia	Eastern Asia	China	CHN	Guangxi	GX	Bose			2017-07-23
775	OQ175980	BtSk-AlphaCoV/GD2018-P630		yes			Partial RdRp	416	yes		Bat	Vespertilionidae	Scotophilus	Scotophilus kuhlii	ScKu	Alphacoronavirus	Pedacovirus	Scotophilus bat coronavirus 512	ScBt512	Asia	Eastern Asia	China	CHN	Guangdong	GD	Nanhai District	yes	ZLB_180082	2018-04-25
776	OQ175981	BtSk-AlphaCoV/GD2018-P631		yes			Partial RdRp	416	yes		Bat	Vespertilionidae	Scotophilus	Scotophilus kuhlii	ScKu	Alphacoronavirus	Pedacovirus	Scotophilus bat coronavirus 512	ScBt512	Asia	Eastern Asia	China	CHN	Guangdong	GD	Nanhai District	yes	ZLB_180082	2018-04-25
777	OQ175983	BtSk-AlphaCoV/GD2018-P633		yes			Partial RdRp	416	yes		Bat	Vespertilionidae	Scotophilus	Scotophilus kuhlii	ScKu	Alphacoronavirus	Pedacovirus	Scotophilus bat coronavirus 512	ScBt512	Asia	Eastern Asia	China	CHN	Guangdong	GD	Nanhai District			2018-04-25
778	OQ175986	BtSk-AlphaCoV/GD2018-P636		yes			Partial RdRp	416	yes		Bat	Vespertilionidae	Scotophilus	Scotophilus kuhlii	ScKu	Alphacoronavirus	Pedacovirus	Scotophilus bat coronavirus 512	ScBt512	Asia	Eastern Asia	China	CHN	Guangdong	GD	Nanhai District	yes	ZLB_180092	2018-04-25
779	OQ175987	BtSk-AlphaCoV/GD2018-P637		yes			Partial RdRp	416	yes		Bat	Vespertilionidae	Scotophilus	Scotophilus kuhlii	ScKu	Alphacoronavirus	Pedacovirus	Scotophilus bat coronavirus 512	ScBt512	Asia	Eastern Asia	China	CHN	Guangdong	GD	Nanhai District	yes	ZLB_180092	2018-04-25
780	OQ176004	BtSk-AlphaCoV/GD2018-P654		yes			Partial RdRp	416	yes		Bat	Vespertilionidae	Scotophilus	Scotophilus kuhlii	ScKu	Alphacoronavirus	Pedacovirus	Scotophilus bat coronavirus 512	ScBt512	Asia	Eastern Asia	China	CHN	Guangdong	GD	Nanhai District			2018-04-25
781	OQ176005	BtSk-AlphaCoV/GD2018-P655		yes			Partial RdRp	416	yes		Bat	Vespertilionidae	Scotophilus	Scotophilus kuhlii	ScKu	Alphacoronavirus	Pedacovirus	Scotophilus bat coronavirus 512	ScBt512	Asia	Eastern Asia	China	CHN	Guangdong	GD	Nanhai District			2018-04-25
782	OQ176006	BtSk-AlphaCoV/GD2018-P656		yes			Partial RdRp	416	yes		Bat	Vespertilionidae	Scotophilus	Scotophilus kuhlii	ScKu	Alphacoronavirus	Pedacovirus	Scotophilus bat coronavirus 512	ScBt512	Asia	Eastern Asia	China	CHN	Guangdong	GD	Nanhai District			2018-04-25
783	OQ176009	BtSk-AlphaCoV/GD2018-P659		yes			Partial RdRp	416	yes		Bat	Vespertilionidae	Scotophilus	Scotophilus kuhlii	ScKu	Alphacoronavirus	Pedacovirus	Scotophilus bat coronavirus 512	ScBt512	Asia	Eastern Asia	China	CHN	Guangdong	GD	Nanhai District	yes	ZLB_180145	2018-04-25
784	OQ176010	BtSk-AlphaCoV/GD2018-P660		yes			Partial RdRp	416	yes		Bat	Vespertilionidae	Scotophilus	Scotophilus kuhlii	ScKu	Alphacoronavirus	Pedacovirus	Scotophilus bat coronavirus 512	ScBt512	Asia	Eastern Asia	China	CHN	Guangdong	GD	Nanhai District	yes	ZLB_180145	2018-04-25
785	OQ176013	BtSk-AlphaCoV/GD2018-P663		yes			Partial RdRp	416	yes		Bat	Vespertilionidae	Scotophilus	Scotophilus kuhlii	ScKu	Alphacoronavirus	Pedacovirus	Scotophilus bat coronavirus 512	ScBt512	Asia	Eastern Asia	China	CHN	Guangdong	GD	Foshan			2018-04-25
786	OQ176022	BtSk-AlphaCoV/GD2018-P672		yes			Partial RdRp	416	yes		Bat	Vespertilionidae	Scotophilus	Scotophilus kuhlii	ScKu	Alphacoronavirus	Pedacovirus	Scotophilus bat coronavirus 512	ScBt512	Asia	Eastern Asia	China	CHN	Guangdong	GD	Nanhai District	yes	ZLB_180181	2018-04-25
787	OQ176023	BtSk-AlphaCoV/GD2018-P673		yes			Partial RdRp	416	yes		Bat	Vespertilionidae	Scotophilus	Scotophilus kuhlii	ScKu	Alphacoronavirus	Pedacovirus	Scotophilus bat coronavirus 512	ScBt512	Asia	Eastern Asia	China	CHN	Guangdong	GD	Nanhai District	yes	ZLB_180181	2018-04-25
788	OQ176025	BtSk-AlphaCoV/GD2018-P675		yes			Partial RdRp	416	yes		Bat	Vespertilionidae	Scotophilus	Scotophilus kuhlii	ScKu	Alphacoronavirus	Pedacovirus	Scotophilus bat coronavirus 512	ScBt512	Asia	Eastern Asia	China	CHN	Guangdong	GD	Nanhai District			2018-04-25
789	OQ176029	BtSk-AlphaCoV/GX2017-P679		yes			Partial RdRp	416	yes		Bat	Vespertilionidae	Scotophilus	Scotophilus kuhlii	ScKu	Alphacoronavirus	Pedacovirus	Scotophilus bat coronavirus 512	ScBt512	Asia	Eastern Asia	China	CHN	Guangxi	GX	Xixiangtang District			2017
790	OQ176035	BtSk-AlphaCoV/GX2017-P685		yes			Partial RdRp	416	yes		Bat	Vespertilionidae	Scotophilus	Scotophilus kuhlii	ScKu	Alphacoronavirus	Pedacovirus	Scotophilus bat coronavirus 512	ScBt512	Asia	Eastern Asia	China	CHN	Guangxi	GX	Tianyang District			2017-07-23
791	OQ176038	BtSk-AlphaCoV/GX2017-P688		yes			Partial RdRp	416	yes		Bat	Vespertilionidae	Scotophilus	Scotophilus kuhlii	ScKu	Alphacoronavirus	Pedacovirus	Scotophilus bat coronavirus 512	ScBt512	Asia	Eastern Asia	China	CHN	Guangxi	GX	Tianyang District	yes	ZLB_171423	2017-07-23
792	OQ176039	BtSk-AlphaCoV/GX2017-P689		yes			Partial RdRp	416	yes		Bat	Vespertilionidae	Scotophilus	Scotophilus kuhlii	ScKu	Alphacoronavirus	Pedacovirus	Scotophilus bat coronavirus 512	ScBt512	Asia	Eastern Asia	China	CHN	Guangxi	GX	Tianyang District	yes	ZLB_171423	2017-07-23
793	OQ176040	BtSk-AlphaCoV/GX2017-P690		yes			Partial RdRp	416	yes		Bat	Vespertilionidae	Scotophilus	Scotophilus kuhlii	ScKu	Alphacoronavirus	Pedacovirus	Scotophilus bat coronavirus 512	ScBt512	Asia	Eastern Asia	China	CHN	Guangxi	GX	Tianyang District			2017-07-23
794	OQ176041	BtSk-AlphaCoV/GX2017-P691		yes			Partial RdRp	416	yes		Bat	Vespertilionidae	Scotophilus	Scotophilus kuhlii	ScKu	Alphacoronavirus	Pedacovirus	Scotophilus bat coronavirus 512	ScBt512	Asia	Eastern Asia	China	CHN	Guangxi	GX	Tianyang District	yes	ZLB_171425	2017-07-23
795	OQ176042	BtSk-AlphaCoV/GX2017-P692		yes			Partial RdRp	416	yes		Bat	Vespertilionidae	Scotophilus	Scotophilus kuhlii	ScKu	Alphacoronavirus	Pedacovirus	Scotophilus bat coronavirus 512	ScBt512	Asia	Eastern Asia	China	CHN	Guangxi	GX	Tianyang District	yes	ZLB_171425	2017-07-23
796	OQ176044	BtSk-AlphaCoV/GX2017-P694		yes			Partial RdRp	416	yes		Bat	Vespertilionidae	Scotophilus	Scotophilus kuhlii	ScKu	Alphacoronavirus	Pedacovirus	Scotophilus bat coronavirus 512	ScBt512	Asia	Eastern Asia	China	CHN	Guangxi	GX	Tianyang District	yes	ZLB_171428	2017-07-23
797	OQ176046	BtSk-AlphaCoV/GX2017-P696		yes			Partial RdRp	416	yes		Bat	Vespertilionidae	Scotophilus	Scotophilus kuhlii	ScKu	Alphacoronavirus	Pedacovirus	Scotophilus bat coronavirus 512	ScBt512	Asia	Eastern Asia	China	CHN	Guangxi	GX	Tianyang District	yes	ZLB_171431	2017-07-23
798	OQ176047	BtSk-AlphaCoV/GX2017-P697		yes			Partial RdRp	416	yes		Bat	Vespertilionidae	Scotophilus	Scotophilus kuhlii	ScKu	Alphacoronavirus	Pedacovirus	Scotophilus bat coronavirus 512	ScBt512	Asia	Eastern Asia	China	CHN	Guangxi	GX	Tianyang District	yes	ZLB_171431	2017-07-23
799	OQ176048	BtSk-AlphaCoV/GX2017-P698		yes			Partial RdRp	416	yes		Bat	Vespertilionidae	Scotophilus	Scotophilus kuhlii	ScKu	Alphacoronavirus	Pedacovirus	Scotophilus bat coronavirus 512	ScBt512	Asia	Eastern Asia	China	CHN	Guangxi	GX	Tianyang District			2017-07-23
800	OQ176049	BtSk-AlphaCoV/GX2017-P699		yes			Partial RdRp	416	yes		Bat	Vespertilionidae	Scotophilus	Scotophilus kuhlii	ScKu	Alphacoronavirus	Pedacovirus	Scotophilus bat coronavirus 512	ScBt512	Asia	Eastern Asia	China	CHN	Guangxi	GX	Tianyang District	yes	ZLB_171433	2017-07-23
801	OQ176050	BtSk-AlphaCoV/GX2017-P700		yes			Partial RdRp	416	yes		Bat	Vespertilionidae	Scotophilus	Scotophilus kuhlii	ScKu	Alphacoronavirus	Pedacovirus	Scotophilus bat coronavirus 512	ScBt512	Asia	Eastern Asia	China	CHN	Guangxi	GX	Tianyang District	yes	ZLB_171433	2017-07-23
802	OQ176051	BtSk-AlphaCoV/GX2017-P701		yes			Partial RdRp	416	yes		Bat	Vespertilionidae	Scotophilus	Scotophilus kuhlii	ScKu	Alphacoronavirus	Pedacovirus	Scotophilus bat coronavirus 512	ScBt512	Asia	Eastern Asia	China	CHN	Guangxi	GX	Tianyang District			2017-07-23
803	OQ176052	BtSk-AlphaCoV/GX2017-P702		yes			Partial RdRp	416	yes		Bat	Vespertilionidae	Scotophilus	Scotophilus kuhlii	ScKu	Alphacoronavirus	Pedacovirus	Scotophilus bat coronavirus 512	ScBt512	Asia	Eastern Asia	China	CHN	Guangxi	GX	Tianyang District	yes	ZLB_171435	2017-07-23
804	OQ176053	BtSk-AlphaCoV/GX2017-P703		yes			Partial RdRp	416	yes		Bat	Vespertilionidae	Scotophilus	Scotophilus kuhlii	ScKu	Alphacoronavirus	Pedacovirus	Scotophilus bat coronavirus 512	ScBt512	Asia	Eastern Asia	China	CHN	Guangxi	GX	Tianyang District	yes	ZLB_171435	2017-07-23
805	OQ176054	BtSk-AlphaCoV/GX2017-P704		yes			Partial RdRp	416	yes		Bat	Vespertilionidae	Scotophilus	Scotophilus kuhlii	ScKu	Alphacoronavirus	Pedacovirus	Scotophilus bat coronavirus 512	ScBt512	Asia	Eastern Asia	China	CHN	Guangxi	GX	Tianyang District	yes	ZLB_171438	2017-07-23
806	OQ176055	BtSk-AlphaCoV/GX2017-P705		yes			Partial RdRp	416	yes		Bat	Vespertilionidae	Scotophilus	Scotophilus kuhlii	ScKu	Alphacoronavirus	Pedacovirus	Scotophilus bat coronavirus 512	ScBt512	Asia	Eastern Asia	China	CHN	Guangxi	GX	Tianyang District	yes	ZLB_171438	2017-07-23
807	OQ176058	BtSk-AlphaCoV/GX2017-P708		yes			Partial RdRp	416	yes		Bat	Vespertilionidae	Scotophilus	Scotophilus kuhlii	ScKu	Alphacoronavirus	Pedacovirus	Scotophilus bat coronavirus 512	ScBt512	Asia	Eastern Asia	China	CHN	Guangxi	GX	Tianyang District			2017-07-23
808	OQ176059	BtSk-AlphaCoV/GX2017-P709		yes			Partial RdRp	416	yes		Bat	Vespertilionidae	Scotophilus	Scotophilus kuhlii	ScKu	Alphacoronavirus	Pedacovirus	Scotophilus bat coronavirus 512	ScBt512	Asia	Eastern Asia	China	CHN	Guangxi	GX	Tianyang District			2017-07-23
809	OQ176060	BtSk-AlphaCoV/GX2017-P710		yes			Partial RdRp	416	yes		Bat	Vespertilionidae	Scotophilus	Scotophilus kuhlii	ScKu	Alphacoronavirus	Pedacovirus	Scotophilus bat coronavirus 512	ScBt512	Asia	Eastern Asia	China	CHN	Guangxi	GX	Tianyang District			2017-07-23
810	OQ176062	BtSk-AlphaCoV/GX2017-P712		yes			Partial RdRp	416	yes		Bat	Vespertilionidae	Scotophilus	Scotophilus kuhlii	ScKu	Alphacoronavirus	Pedacovirus	Scotophilus bat coronavirus 512	ScBt512	Asia	Eastern Asia	China	CHN	Guangxi	GX	Tianyang District			2017-07-23
811	OQ176063	BtSk-AlphaCoV/GX2017-P713		yes			Partial RdRp	416	yes		Bat	Vespertilionidae	Scotophilus	Scotophilus kuhlii	ScKu	Alphacoronavirus	Pedacovirus	Scotophilus bat coronavirus 512	ScBt512	Asia	Eastern Asia	China	CHN	Guangxi	GX	Tianyang District			2017-07-23
812	OQ176064	BtSk-AlphaCoV/GX2017-P714		yes			Partial RdRp	416	yes		Bat	Vespertilionidae	Scotophilus	Scotophilus kuhlii	ScKu	Alphacoronavirus	Pedacovirus	Scotophilus bat coronavirus 512	ScBt512	Asia	Eastern Asia	China	CHN	Guangxi	GX	Tianyang District	yes	ZLB_171450	2017-07-23
813	OQ176065	BtSk-AlphaCoV/GX2017-P715		yes			Partial RdRp	416	yes		Bat	Vespertilionidae	Scotophilus	Scotophilus kuhlii	ScKu	Alphacoronavirus	Pedacovirus	Scotophilus bat coronavirus 512	ScBt512	Asia	Eastern Asia	China	CHN	Guangxi	GX	Tianyang District	yes	ZLB_171450	2017-07-23
814	OQ176066	BtSk-AlphaCoV/GX2017-P716		yes			Partial RdRp	416	yes		Bat	Vespertilionidae	Scotophilus	Scotophilus kuhlii	ScKu	Alphacoronavirus	Pedacovirus	Scotophilus bat coronavirus 512	ScBt512	Asia	Eastern Asia	China	CHN	Guangxi	GX	Tianyang District	yes	ZLB_171451	2017-07-23
815	OQ176067	BtSk-AlphaCoV/GX2017-P717		yes			Partial RdRp	416	yes		Bat	Vespertilionidae	Scotophilus	Scotophilus kuhlii	ScKu	Alphacoronavirus	Pedacovirus	Scotophilus bat coronavirus 512	ScBt512	Asia	Eastern Asia	China	CHN	Guangxi	GX	Bose	yes	ZLB_171451	2017-07-23
816	OQ176068	BtSk-AlphaCoV/GX2017-P718		yes			Partial RdRp	416	yes		Bat	Vespertilionidae	Scotophilus	Scotophilus kuhlii	ScKu	Alphacoronavirus	Pedacovirus	Scotophilus bat coronavirus 512	ScBt512	Asia	Eastern Asia	China	CHN	Guangxi	GX	Tianyang District			2017-07-23
817	OQ176069	BtSk-AlphaCoV/GX2017-P719		yes			Partial RdRp	416	yes		Bat	Vespertilionidae	Scotophilus	Scotophilus kuhlii	ScKu	Alphacoronavirus	Pedacovirus	Scotophilus bat coronavirus 512	ScBt512	Asia	Eastern Asia	China	CHN	Guangxi	GX	Tianyang District			2017-07-23
818	OQ176070	BtSk-AlphaCoV/GX2017-P720		yes			Partial RdRp	416	yes		Bat	Vespertilionidae	Scotophilus	Scotophilus kuhlii	ScKu	Alphacoronavirus	Pedacovirus	Scotophilus bat coronavirus 512	ScBt512	Asia	Eastern Asia	China	CHN	Guangxi	GX	Tianyang District			2017-07-23
819	OQ176071	BtSk-AlphaCoV/GX2017-P721		yes			Partial RdRp	416	yes		Bat	Vespertilionidae	Scotophilus	Scotophilus kuhlii	ScKu	Alphacoronavirus	Pedacovirus	Scotophilus bat coronavirus 512	ScBt512	Asia	Eastern Asia	China	CHN	Guangxi	GX	Tianyang District			2017-07-23
820	OQ176072	BtSk-AlphaCoV/GX2017-P722		yes			Partial RdRp	416	yes		Bat	Vespertilionidae	Scotophilus	Scotophilus kuhlii	ScKu	Alphacoronavirus	Pedacovirus	Scotophilus bat coronavirus 512	ScBt512	Asia	Eastern Asia	China	CHN	Guangxi	GX	Tianyang District			2017-07-23
821	OQ176075	BtSk-AlphaCoV/GX2017-P725		yes			Partial RdRp	416	yes		Bat	Vespertilionidae	Scotophilus	Scotophilus kuhlii	ScKu	Alphacoronavirus	Pedacovirus	Scotophilus bat coronavirus 512	ScBt512	Asia	Eastern Asia	China	CHN	Guangxi	GX	Tianyang District			2017-07-23
822	OQ176076	BtSk-AlphaCoV/GX2017-P726		yes			Partial RdRp	416	yes		Bat	Vespertilionidae	Scotophilus	Scotophilus kuhlii	ScKu	Alphacoronavirus	Pedacovirus	Scotophilus bat coronavirus 512	ScBt512	Asia	Eastern Asia	China	CHN	Guangxi	GX	Tianyang District			2017-07-23
823	OQ176077	BtSk-AlphaCoV/GX2017-P727		yes			Partial RdRp	416	yes		Bat	Vespertilionidae	Scotophilus	Scotophilus kuhlii	ScKu	Alphacoronavirus	Pedacovirus	Scotophilus bat coronavirus 512	ScBt512	Asia	Eastern Asia	China	CHN	Guangxi	GX	Tianyang District			2017-07-23
824	OQ176079	BtSk-AlphaCoV/GX2017-P729		yes			Partial RdRp	416	yes		Bat	Vespertilionidae	Scotophilus	Scotophilus kuhlii	ScKu	Alphacoronavirus	Pedacovirus	Scotophilus bat coronavirus 512	ScBt512	Asia	Eastern Asia	China	CHN	Guangxi	GX	Tianyang District			2017-07-27
825	OQ176080	BtSk-AlphaCoV/GX2017-P730		yes			Partial RdRp	416	yes		Bat	Vespertilionidae	Scotophilus	Scotophilus kuhlii	ScKu	Alphacoronavirus	Pedacovirus	Scotophilus bat coronavirus 512	ScBt512	Asia	Eastern Asia	China	CHN	Guangxi	GX	Tianyang District	yes	ZLB_171539	2017-07-27
826	OQ176081	BtSk-AlphaCoV/GX2017-P731		yes			Partial RdRp	416	yes		Bat	Vespertilionidae	Scotophilus	Scotophilus kuhlii	ScKu	Alphacoronavirus	Pedacovirus	Scotophilus bat coronavirus 512	ScBt512	Asia	Eastern Asia	China	CHN	Guangxi	GX	Tianyang District	yes	ZLB_171539	2017-07-27
827	OQ176084	BtSk-AlphaCoV/GX2017-P734		yes			Partial RdRp	416	yes		Bat	Vespertilionidae	Scotophilus	Scotophilus kuhlii	ScKu	Alphacoronavirus	Pedacovirus	Scotophilus bat coronavirus 512	ScBt512	Asia	Eastern Asia	China	CHN	Guangxi	GX	Tianyang District	yes	ZLB_171541	2017-07-27
828	OQ176087	BtSk-AlphaCoV/GX2017-P737		yes			Partial RdRp	416	yes		Bat	Vespertilionidae	Scotophilus	Scotophilus kuhlii	ScKu	Alphacoronavirus	Pedacovirus	Scotophilus bat coronavirus 512	ScBt512	Asia	Eastern Asia	China	CHN	Guangxi	GX	Tianyang District			2017-07-27
829	OQ176092	BtSk-AlphaCoV/GX2017-P742		yes			Partial RdRp	416	yes		Bat	Vespertilionidae	Scotophilus	Scotophilus kuhlii	ScKu	Alphacoronavirus	Pedacovirus	Scotophilus bat coronavirus 512	ScBt512	Asia	Eastern Asia	China	CHN	Guangxi	GX	Tianyang District			2017-07-27
830	OQ176098	BtSk-AlphaCoV/GX2017-P748		yes			Partial RdRp	416	yes		Bat	Vespertilionidae	Scotophilus	Scotophilus kuhlii	ScKu	Alphacoronavirus	Pedacovirus	Scotophilus bat coronavirus 512	ScBt512	Asia	Eastern Asia	China	CHN	Guangxi	GX	Tianyang District			2017-07-27
831	OQ176115	BtSk-AlphaCoV/GX2019-P765		yes			Partial RdRp	416	yes		Bat	Vespertilionidae	Scotophilus	Scotophilus kuhlii	ScKu	Alphacoronavirus	Pedacovirus	Scotophilus bat coronavirus 512	ScBt512	Asia	Eastern Asia	China	CHN	Guangxi	GX	Haicheng District	yes	LGH_137	2019-07-27
832	OQ176116	BtSk-AlphaCoV/GX2019-P766		yes			Partial RdRp	416	yes		Bat	Vespertilionidae	Scotophilus	Scotophilus kuhlii	ScKu	Alphacoronavirus	Pedacovirus	Scotophilus bat coronavirus 512	ScBt512	Asia	Eastern Asia	China	CHN	Guangxi	GX	Haicheng District	yes	LGH_137	2019-07-27
833	OQ176155	BtSk-AlphaCoV/HI2019-P805		yes			Partial RdRp	416	yes		Bat	Vespertilionidae	Scotophilus	Scotophilus kuhlii	ScKu	Alphacoronavirus	Pedacovirus	Scotophilus bat coronavirus 512	ScBt512	Asia	Eastern Asia	China	CHN	Hainan	HI	Baoting Li and Miao Autonomous County			2019
834	OQ176169	BtSk-AlphaCoV/HI2019-P819		yes			Partial RdRp	416	yes		Bat	Vespertilionidae	Scotophilus	Scotophilus kuhlii	ScKu	Alphacoronavirus	Pedacovirus	Scotophilus bat coronavirus 512	ScBt512	Asia	Eastern Asia	China	CHN	Hainan	HI	Danzhou			2019
835	OQ176171	BtSk-AlphaCoV/HI2019-P821		yes			Partial RdRp	416	yes		Bat	Vespertilionidae	Scotophilus	Scotophilus kuhlii	ScKu	Alphacoronavirus	Pedacovirus	Scotophilus bat coronavirus 512	ScBt512	Asia	Eastern Asia	China	CHN	Hainan	HI	Danzhou			2019
836	OQ176172	BtSk-AlphaCoV/HI2019-P822		yes			Partial RdRp	416	yes		Bat	Vespertilionidae	Scotophilus	Scotophilus kuhlii	ScKu	Alphacoronavirus	Pedacovirus	Scotophilus bat coronavirus 512	ScBt512	Asia	Eastern Asia	China	CHN	Hainan	HI	Danzhou	yes	LGH_115	2019
837	OQ176173	BtSk-AlphaCoV/HI2019-P823		yes			Partial RdRp	416	yes		Bat	Vespertilionidae	Scotophilus	Scotophilus kuhlii	ScKu	Alphacoronavirus	Pedacovirus	Scotophilus bat coronavirus 512	ScBt512	Asia	Eastern Asia	China	CHN	Hainan	HI	Danzhou	yes	LGH_115	2019
838	OQ176133	BtSk-AlphaCoV/GX2019-P783		yes			Partial RdRp	416	yes		Bat	Vespertilionidae	Scotophilus	Scotophilus kuhlii	ScKu	Alphacoronavirus	Pedacovirus	Scotophilus bat coronavirus 512	ScBt512	Asia	Eastern Asia	China	CHN	Guangxi	GX	Lianjiang			2019-07-27
839	OQ176074	BtSk-AlphaCoV/GX2017-P724		yes			Partial RdRp	416	yes		Bat	Vespertilionidae	Scotophilus	Scotophilus kuhlii	ScKu	Alphacoronavirus	Pedacovirus	Scotophilus bat coronavirus 512	ScBt512	Asia	Eastern Asia	China	CHN	Guangxi	GX	Tianyang District	yes	ZLB_171461	2017-07-23
840	OQ175208	BtRp-AlphaCoV/GX2016-Q222	yes	yes	yes	yes	Complete Genome	27163	yes		Bat	Rhinolophidae	Rhinolophus	Rhinolophus pusillus	RhPu	Alphacoronavirus	Rhinacovirus	Rhinolophus bat coronavirus HKU2	RhHKU2	Asia	Eastern Asia	China	CHN	Guangxi	GX	Guilin			2016
841	OQ175209	BtRp-AlphaCoV/GX2017-Q225	yes	yes	yes		Complete Genome	27163	yes		Bat	Rhinolophidae	Rhinolophus	Rhinolophus pusillus	RhPu	Alphacoronavirus	Rhinacovirus	Rhinolophus bat coronavirus HKU2	RhHKU2	Asia	Eastern Asia	China	CHN	Guangxi	GX	Guilin			2017
842	OK017716	BtRp-AlphaCoV/YN2020I		yes			Partial RdRp	418	yes		Bat	Rhinolophidae	Rhinolophus	Rhinolophus pusillus	RhPu	Alphacoronavirus	Rhinacovirus	Rhinolophus bat coronavirus HKU2	RhHKU2	Asia	Eastern Asia	China	CHN	Yunnan	YN	Ninglang Yizu Aut. County			2020-11-01
843	OK017697	BtRp-AlphaCoV/GD2020L		yes			Partial RdRp	373	yes		Bat	Rhinolophidae	Rhinolophus	Rhinolophus pusillus	RhPu	Alphacoronavirus	Rhinacovirus	Rhinolophus bat coronavirus HKU2	RhHKU2	Asia	Eastern Asia	China	CHN	Guangdong	GD	null			2020
844	OK017752	BtRp-AlphaCoV/GZ2021J		yes			Partial RdRp	416	yes		Bat	Rhinolophidae	Rhinolophus	Rhinolophus pusillus	RhPu	Alphacoronavirus	Rhinacovirus	Rhinolophus bat coronavirus HKU2	RhHKU2	Asia	Eastern Asia	China	CHN	Guizhou	GZ	null			2021-03-01
845	OK017711	BtRp-AlphaCoV/GX2020H		yes			Partial RdRp	415	yes		Bat	Rhinolophidae	Rhinolophus	Rhinolophus pusillus	RhPu	Alphacoronavirus	Rhinacovirus	Rhinolophus bat coronavirus HKU2	RhHKU2	Asia	Eastern Asia	China	CHN	Guangxi	GX	Liuyang			2020-07-01
846	OK017705	BtRp-AlphaCoV/GX2020B		yes			Partial RdRp	413	yes		Bat	Rhinolophidae	Rhinolophus	Rhinolophus pusillus	RhPu	Alphacoronavirus	Rhinacovirus	Rhinolophus bat coronavirus HKU2	RhHKU2	Asia	Eastern Asia	China	CHN	Guangxi	GX	Liuyang			2020-07-01
847	OK017707	BtRp-AlphaCoV/GX2020D		yes			Partial RdRp	413	yes		Bat	Rhinolophidae	Rhinolophus	Rhinolophus pusillus	RhPu	Alphacoronavirus	Rhinacovirus	Rhinolophus bat coronavirus HKU2	RhHKU2	Asia	Eastern Asia	China	CHN	Guangxi	GX	Liuyang			2020-07-01
848	OK017677	BtRs-AlphaCoV/GD2017AE		yes			Partial RdRp	416	yes		Bat	Rhinolophidae	Rhinolophus	Rhinolophus sinicus	RhSi	Alphacoronavirus	Rhinacovirus	Rhinolophus bat coronavirus HKU2	RhHKU2	Asia	Eastern Asia	China	CHN	Guangdong	GD	Pingyuan County			2017-09-01
849	OK017712	BtRp-AlphaCoV/GX2020I		yes			Partial RdRp	415	yes		Bat	Rhinolophidae	Rhinolophus	Rhinolophus pusillus	RhPu	Alphacoronavirus	Rhinacovirus	Rhinolophus bat coronavirus HKU2	RhHKU2	Asia	Eastern Asia	China	CHN	Guangxi	GX	Liuyang			2020-07-01
850	OK017708	BtRp-AlphaCoV/GX2020E		yes			Partial RdRp	413	yes		Bat	Rhinolophidae	Rhinolophus	Rhinolophus pusillus	RhPu	Alphacoronavirus	Rhinacovirus	Rhinolophus bat coronavirus HKU2	RhHKU2	Asia	Eastern Asia	China	CHN	Guangxi	GX	Liuyang			2020-07-01
851	OK017704	BtRp-AlphaCoV/GX2020A		yes			Partial RdRp	413	yes		Bat	Rhinolophidae	Rhinolophus	Rhinolophus pusillus	RhPu	Alphacoronavirus	Rhinacovirus	Rhinolophus bat coronavirus HKU2	RhHKU2	Asia	Eastern Asia	China	CHN	Guangxi	GX	Liuyang			2020-07-01
852	OK017709	BtRp-AlphaCoV/GX2020F		yes			Partial RdRp	407	yes		Bat	Rhinolophidae	Rhinolophus	Rhinolophus pusillus	RhPu	Alphacoronavirus	Rhinacovirus	Rhinolophus bat coronavirus HKU2	RhHKU2	Asia	Eastern Asia	China	CHN	Guangxi	GX	Liuyang			2020-07-01
853	OK017714	BtRp-AlphaCoV/GX2020K		yes			Partial RdRp	582	yes		Bat	Rhinolophidae	Rhinolophus	Rhinolophus pusillus	RhPu	Alphacoronavirus	Rhinacovirus	Rhinolophus bat coronavirus HKU2	RhHKU2	Asia	Eastern Asia	China	CHN	Guangxi	GX	Liuyang			2020-07-01
854	OK017713	BtRp-AlphaCoV/GX2020J		yes			Partial RdRp	579	yes		Bat	Rhinolophidae	Rhinolophus	Rhinolophus pusillus	RhPu	Alphacoronavirus	Rhinacovirus	Rhinolophus bat coronavirus HKU2	RhHKU2	Asia	Eastern Asia	China	CHN	Guangxi	GX	Liuyang			2020-07-01
855	OK017710	BtRp-AlphaCoV/GX2020G		yes			Partial RdRp	408	yes		Bat	Rhinolophidae	Rhinolophus	Rhinolophus pusillus	RhPu	Alphacoronavirus	Rhinacovirus	Rhinolophus bat coronavirus HKU2	RhHKU2	Asia	Eastern Asia	China	CHN	Guangxi	GX	Liuyang			2020-07-01
856	OQ175243	BtRp-AlphaCoV/GX2016-Q223	yes	yes	yes		Complete Genome	27181	yes		Bat	Rhinolophidae	Rhinolophus	Rhinolophus pusillus	RhPu	Alphacoronavirus	Rhinacovirus	Rhinolophus bat coronavirus HKU2	RhHKU2	Asia	Eastern Asia	China	CHN	Guangxi	GX	Guilin			2016
857	OQ175241	BtRp-AlphaCoV/GX2017-Q221	yes	yes	yes		Complete Genome	27184	yes		Bat	Rhinolophidae	Rhinolophus	Rhinolophus pusillus	RhPu	Alphacoronavirus	Rhinacovirus	Rhinolophus bat coronavirus HKU2	RhHKU2	Asia	Eastern Asia	China	CHN	Guangxi	GX	Guilin			2017-08-04
858	OQ175237	BtRp-AlphaCoV/GX2017-Q217	yes	yes	yes		Complete Genome	27181	yes		Bat	Rhinolophidae	Rhinolophus	Rhinolophus pusillus	RhPu	Alphacoronavirus	Rhinacovirus	Rhinolophus bat coronavirus HKU2	RhHKU2	Asia	Eastern Asia	China	CHN	Guangxi	GX	Guilin			2017-08-04
859	OK017706	BtRp-AlphaCoV/GX2020C		yes			Partial RdRp	407	yes		Bat	Rhinolophidae	Rhinolophus	Rhinolophus pusillus	RhPu	Alphacoronavirus	Rhinacovirus	Rhinolophus bat coronavirus HKU2	RhHKU2	Asia	Eastern Asia	China	CHN	Guangxi	GX	Liuyang			2020-07-01
860	OQ175918	BtRp-AlphaCoV/GX2016-P568		yes			Partial RdRp	416	yes		Bat	Rhinolophidae	Rhinolophus	Rhinolophus pusillus	RhPu	Alphacoronavirus	Rhinacovirus	Rhinolophus bat coronavirus HKU2	RhHKU2	Asia	Eastern Asia	China	CHN	Guangxi	GX	Guilin			2016-06-21
861	OQ175919	BtRp-AlphaCoV/GX2016-P569		yes			Partial RdRp	416	yes		Bat	Rhinolophidae	Rhinolophus	Rhinolophus pusillus	RhPu	Alphacoronavirus	Rhinacovirus	Rhinolophus bat coronavirus HKU2	RhHKU2	Asia	Eastern Asia	China	CHN	Guangxi	GX	Qixing District			2016-08-06
862	OQ175920	BtRp-AlphaCoV/GX2017-P570		yes			Partial RdRp	416	yes		Bat	Rhinolophidae	Rhinolophus	Rhinolophus pusillus	RhPu	Alphacoronavirus	Rhinacovirus	Rhinolophus bat coronavirus HKU2	RhHKU2	Asia	Eastern Asia	China	CHN	Guangxi	GX	Qixing District			2017-08-04
863	OQ175921	BtRp-AlphaCoV/GX2017-P571		yes			Partial RdRp	416	yes		Bat	Rhinolophidae	Rhinolophus	Rhinolophus pusillus	RhPu	Alphacoronavirus	Rhinacovirus	Rhinolophus bat coronavirus HKU2	RhHKU2	Asia	Eastern Asia	China	CHN	Guangxi	GX	Qixing District			2017-08-04
864	OQ175923	BtRp-AlphaCoV/GX2017-P573		yes			Partial RdRp	416	yes		Bat	Rhinolophidae	Rhinolophus	Rhinolophus pusillus	RhPu	Alphacoronavirus	Rhinacovirus	Rhinolophus bat coronavirus HKU2	RhHKU2	Asia	Eastern Asia	China	CHN	Guangxi	GX	Guilin			2017-08-04
865	OQ175247	BtRp-AlphaCoV/YN2020-Q227	yes	yes	yes		Partial RdRp/Complete Genome	27178	yes		Bat	Rhinolophidae	Rhinolophus	Rhinolophus pusillus	RhPu	Alphacoronavirus	Rhinacovirus	Rhinolophus bat coronavirus HKU2	RhHKU2	Asia	Eastern Asia	China	CHN	Yunnan	YN	Lincang			2020
866	OQ175928	BtRp-AlphaCoV/HI2019-P578		yes			Partial RdRp	416	yes		Bat	Rhinolophidae	Rhinolophus	Rhinolophus pusillus	RhPu	Alphacoronavirus	Rhinacovirus	Rhinolophus bat coronavirus HKU2	RhHKU2	Asia	Eastern Asia	China	CHN	Hainan	HI	Qiongzhong Lizu Miaozu Aut. County			2019-07-31
867	OQ175916	BtRm-AlphaCoV/GX2017-P566		yes			Partial RdRp	416	yes		Bat	Rhinolophidae	Rhinolophus	Rhinolophus macrotis	RhMa	Alphacoronavirus	Rhinacovirus	Rhinolophus bat coronavirus HKU2	RhHKU2	Asia	Eastern Asia	China	CHN	Guangxi	GX	Tianyang District			2017-12-19
868	OQ175917	BtRp-AlphaCoV/GD2016-P567		yes			Partial RdRp	416	yes		Bat	Rhinolophidae	Rhinolophus	Rhinolophus pusillus	RhPu	Alphacoronavirus	Rhinacovirus	Rhinolophus bat coronavirus HKU2	RhHKU2	Asia	Eastern Asia	China	CHN	Guangdong	GD	Wujiang District			2016-08-09
869	OQ175922	BtRp-AlphaCoV/GX2017-P572		yes			Partial RdRp	416	yes		Bat	Rhinolophidae	Rhinolophus	Rhinolophus pusillus	RhPu	Alphacoronavirus	Rhinacovirus	Rhinolophus bat coronavirus HKU2	RhHKU2	Asia	Eastern Asia	China	CHN	Guangxi	GX	Qixing District			2017-08-04
870	OK017696	BtRs-AlphaCoV/GX2017C		yes			Partial RdRp	418	yes		Bat	Rhinolophidae	Rhinolophus	Rhinolophus siamensis	RhSia	Alphacoronavirus	Rhinacovirus	Rhinolophus bat coronavirus HKU2	RhHKU2	Asia	Eastern Asia	China	CHN	Guangxi	GX	null			2017-08-01
871	OQ175210	BtRp-AlphaCoV/ZJ2020-Q226	yes	yes	yes		Complete Genome	27127	yes		Bat	Rhinolophidae	Rhinolophus	Rhinolophus pusillus	RhPu	Alphacoronavirus	Rhinacovirus	Rhinolophus bat coronavirus HKU2	RhHKU2	Asia	Eastern Asia	China	CHN	Zhejiang	ZJ	Zhoushan			2020
872	OQ175211	BtRp-AlphaCoV/ZJ2020-Q228	yes	yes	yes	yes	Complete Genome	27129	yes		Bat	Rhinolophidae	Rhinolophus	Rhinolophus pusillus	RhPu	Alphacoronavirus	Rhinacovirus	Rhinolophus bat coronavirus HKU2	RhHKU2	Asia	Eastern Asia	China	CHN	Zhejiang	ZJ	Zhoushan			2020
873	OQ175206	BtRp-AlphaCoV/ZJ2020-Q218	yes	yes	yes		Complete Genome	27139	yes		Bat	Rhinolophidae	Rhinolophus	Rhinolophus pusillus	RhPu	Alphacoronavirus	Rhinacovirus	Rhinolophus bat coronavirus HKU2	RhHKU2	Asia	Eastern Asia	China	CHN	Zhejiang	ZJ	Zhoushan			2020-08-04
874	OQ175929	BtRp-AlphaCoV/ZJ2020-P579		yes			Partial RdRp	416	yes		Bat	Rhinolophidae	Rhinolophus	Rhinolophus pusillus	RhPu	Alphacoronavirus	Rhinacovirus	Rhinolophus bat coronavirus HKU2	RhHKU2	Asia	Eastern Asia	China	CHN	Zhejiang	ZJ	Kecheng District			2020-05-18
875	OQ175240	BtRp-AlphaCoV/ZJ2020-Q220	yes	yes	yes	yes	Complete Genome	27157	yes		Bat	Rhinolophidae	Rhinolophus	Rhinolophus pusillus	RhPu	Alphacoronavirus	Rhinacovirus	Rhinolophus bat coronavirus HKU2	RhHKU2	Asia	Eastern Asia	China	CHN	Zhejiang	ZJ	Zhoushan			2020-08-04
876	OQ175244	BtRp-AlphaCoV/ZJ2020-Q224	yes	yes	yes	yes	Complete Genome	27157	yes		Bat	Rhinolophidae	Rhinolophus	Rhinolophus pusillus	RhPu	Alphacoronavirus	Rhinacovirus	Rhinolophus bat coronavirus HKU2	RhHKU2	Asia	Eastern Asia	China	CHN	Zhejiang	ZJ	Zhoushan			2020
877	OQ175239	BtRp-AlphaCoV/ZJ2020-Q219	yes	yes	yes		Complete Genome	27157	yes		Bat	Rhinolophidae	Rhinolophus	Rhinolophus pusillus	RhPu	Alphacoronavirus	Rhinacovirus	Rhinolophus bat coronavirus HKU2	RhHKU2	Asia	Eastern Asia	China	CHN	Zhejiang	ZJ	Zhoushan			2020-08-04
878	OQ175924	BtRp-AlphaCoV/ZJ2020-P574		yes			Partial RdRp	416	yes		Bat	Rhinolophidae	Rhinolophus	Rhinolophus pusillus	RhPu	Alphacoronavirus	Rhinacovirus	Rhinolophus bat coronavirus HKU2	RhHKU2	Asia	Eastern Asia	China	CHN	Zhejiang	ZJ	Zhoushan			2020-07-31
879	OQ175926	BtRp-AlphaCoV/ZJ2020-P576		yes			Partial RdRp	416	yes		Bat	Rhinolophidae	Rhinolophus	Rhinolophus pusillus	RhPu	Alphacoronavirus	Rhinacovirus	Rhinolophus bat coronavirus HKU2	RhHKU2	Asia	Eastern Asia	China	CHN	Zhejiang	ZJ	Dinghai			2020-08-04
880	OQ175927	BtRp-AlphaCoV/ZJ2020-P577		yes			Partial RdRp	416	yes		Bat	Rhinolophidae	Rhinolophus	Rhinolophus pusillus	RhPu	Alphacoronavirus	Rhinacovirus	Rhinolophus bat coronavirus HKU2	RhHKU2	Asia	Eastern Asia	China	CHN	Zhejiang	ZJ	Dinghai			2020-08-04
881	OQ175925	BtRp-AlphaCoV/ZJ2020-P575		yes			Partial RdRp	416	yes		Bat	Rhinolophidae	Rhinolophus	Rhinolophus pusillus	RhPu	Alphacoronavirus	Rhinacovirus	Rhinolophus bat coronavirus HKU2	RhHKU2	Asia	Eastern Asia	China	CHN	Zhejiang	ZJ	Dinghai			2020-08-04
882	OK017715	BtRm-AlphaCoV/YN2020J		yes			Partial RdRp	411	yes		Bat	Rhinolophidae	Rhinolophus	Rhinolophus malayanus	RhMal	Alphacoronavirus	Rhinacovirus	Rhinolophus bat coronavirus HKU2	RhHKU2	Asia	Eastern Asia	China	CHN	Yunnan	YN	Mengla County			2020-09-01
883	OK017754	BtHa-AlphaCoV/GD2018C		yes			Partial RdRp	411	yes		Bat	Hipposideridae	Hipposideros	Hipposideros armiger	HiAr	Alphacoronavirus	Rhinacovirus	Rhinolophus bat coronavirus HKU2	RhHKU2	Asia	Eastern Asia	China	CHN	Guangdong	GD	null			2018-07-01
884	OK017755	BtTr-AlphaCoV/GD2016F		yes			Partial RdRp	411	yes		Bat	Vespertilionidae	Tylonycteris	Tylonycteris robustula	TyRo	Alphacoronavirus	Rhinacovirus	Rhinolophus bat coronavirus HKU2	RhHKU2	Asia	Eastern Asia	China	CHN	Guangdong	GD	null			2016-05-01
885	OK017753	BtMr-AlphaCoV/GD2017AZ		yes			Partial RdRp	411	yes		Bat	Vespertilionidae	Myotis	Myotis ricketti	MyRi	Alphacoronavirus	Rhinacovirus	Rhinolophus bat coronavirus HKU2	RhHKU2	Asia	Eastern Asia	China	CHN	Guangdong	GD	null			2017-09-01
886	OK017690	BtRa-AlphaCoV/GD2017AS		yes			Partial RdRp	416	yes		Bat	Rhinolophidae	Rhinolophus	Rhinolophus affinis	RhAf	Alphacoronavirus	Rhinacovirus	Rhinolophus bat coronavirus HKU2	RhHKU2	Asia	Eastern Asia	China	CHN	Guangdong	GD	Pingyuan County			2017-07-01
887	OK017691	BtRa-AlphaCoV/GD2017AT		yes			Partial RdRp	418	yes		Bat	Rhinolophidae	Rhinolophus	Rhinolophus affinis	RhAf	Alphacoronavirus	Rhinacovirus	Rhinolophus bat coronavirus HKU2	RhHKU2	Asia	Eastern Asia	China	CHN	Guangdong	GD	Pingyuan County			2017-07-01
888	OK017703	BtRa-AlphaCoV/GD2020R		yes			Partial RdRp	413	yes		Bat	Rhinolophidae	Rhinolophus	Rhinolophus affinis	RhAf	Alphacoronavirus	Rhinacovirus	Rhinolophus bat coronavirus HKU2	RhHKU2	Asia	Eastern Asia	China	CHN	Guangdong	GD	Huidong County			2020-06-01
889	OK017699	BtRa-AlphaCoV/GD2020N		yes			Partial RdRp	413	yes		Bat	Rhinolophidae	Rhinolophus	Rhinolophus affinis	RhAf	Alphacoronavirus	Rhinacovirus	Rhinolophus bat coronavirus HKU2	RhHKU2	Asia	Eastern Asia	China	CHN	Guangdong	GD	Huidong County			2020-06-01
890	OK017687	BtRa-AlphaCoV/GD2017AP		yes			Partial RdRp	418	yes		Bat	Rhinolophidae	Rhinolophus	Rhinolophus affinis	RhAf	Alphacoronavirus	Rhinacovirus	Rhinolophus bat coronavirus HKU2	RhHKU2	Asia	Eastern Asia	China	CHN	Guangdong	GD	Qujiang District			2017-05-01
891	OK017684	BtRa-AlphaCoV/GD2017AM		yes			Partial RdRp	421	yes		Bat	Rhinolophidae	Rhinolophus	Rhinolophus affinis	RhAf	Alphacoronavirus	Rhinacovirus	Rhinolophus bat coronavirus HKU2	RhHKU2	Asia	Eastern Asia	China	CHN	Guangdong	GD	Qujiang District			2017-05-01
892	OQ175877	BtRa-AlphaCoV/GD2017-P527		yes			Partial RdRp	416	yes		Bat	Rhinolophidae	Rhinolophus	Rhinolophus affinis	RhAf	Alphacoronavirus	Rhinacovirus	Rhinolophus bat coronavirus HKU2	RhHKU2	Asia	Eastern Asia	China	CHN	Guangdong	GD	Maoming			2017-09-09
893	OQ175874	BtRa-AlphaCoV/GD2016-P524		yes			Partial RdRp	416	yes		Bat	Rhinolophidae	Rhinolophus	Rhinolophus affinis	RhAf	Alphacoronavirus	Rhinacovirus	Rhinolophus bat coronavirus HKU2	RhHKU2	Asia	Eastern Asia	China	CHN	Guangdong	GD	Conghua District			2016-06-27
894	OQ175199	BtRa-AlphaCoV/GD2017-Q209	yes	yes	yes	yes	Complete Genome	27166	yes		Bat	Rhinolophidae	Rhinolophus	Rhinolophus affinis	RhAf	Alphacoronavirus	Rhinacovirus	Rhinolophus bat coronavirus HKU2	RhHKU2	Asia	Eastern Asia	China	CHN	Guangdong	GD	Maoming			2017
895	OQ175189	BtRa-AlphaCoV/GD2016-Q195	yes	yes	yes	yes	Complete Genome	27177	yes		Bat	Rhinolophidae	Rhinolophus	Rhinolophus affinis	RhAf	Alphacoronavirus	Rhinacovirus	Rhinolophus bat coronavirus HKU2	RhHKU2	Asia	Eastern Asia	China	CHN	Guangdong	GD	Guangzhou			2016-06-27
896	OQ175202	BtRa-AlphaCoV/GD2020-Q211	yes	yes	yes	yes	Complete Genome	27165	yes		Bat	Rhinolophidae	Rhinolophus	Rhinolophus affinis	RhAf	Alphacoronavirus	Rhinacovirus	Rhinolophus bat coronavirus HKU2	RhHKU2	Asia	Eastern Asia	China	CHN	Guangdong	GD	Huizhou			2020
897	OQ175878	BtRa-AlphaCoV/GD2020-P528		yes			Partial RdRp	416	yes		Bat	Rhinolophidae	Rhinolophus	Rhinolophus affinis	RhAf	Alphacoronavirus	Rhinacovirus	Rhinolophus bat coronavirus HKU2	RhHKU2	Asia	Eastern Asia	China	CHN	Guangdong	GD	Huizhou			2020-05-24
898	OK017700	BtRa-AlphaCoV/GD2020O		yes			Partial RdRp	413	yes		Bat	Rhinolophidae	Rhinolophus	Rhinolophus affinis	RhAf	Alphacoronavirus	Rhinacovirus	Rhinolophus bat coronavirus HKU2	RhHKU2	Asia	Eastern Asia	China	CHN	Guangdong	GD	Huidong County			2020-06-01
899	OK017698	BtRa-AlphaCoV/GD2020M		yes			Partial RdRp	415	yes		Bat	Rhinolophidae	Rhinolophus	Rhinolophus affinis	RhAf	Alphacoronavirus	Rhinacovirus	Rhinolophus bat coronavirus HKU2	RhHKU2	Asia	Eastern Asia	China	CHN	Guangdong	GD	Huidong County			2020-06-01
900	OK017702	BtRa-AlphaCoV/GD2020Q		yes			Partial RdRp	413	yes		Bat	Rhinolophidae	Rhinolophus	Rhinolophus affinis	RhAf	Alphacoronavirus	Rhinacovirus	Rhinolophus bat coronavirus HKU2	RhHKU2	Asia	Eastern Asia	China	CHN	Guangdong	GD	Huidong County			2020-06-01
901	OK017701	BtRa-AlphaCoV/GD2020P		yes			Partial RdRp	413	yes		Bat	Rhinolophidae	Rhinolophus	Rhinolophus affinis	RhAf	Alphacoronavirus	Rhinacovirus	Rhinolophus bat coronavirus HKU2	RhHKU2	Asia	Eastern Asia	China	CHN	Guangdong	GD	Huidong County			2020-06-01
902	OK017692	BtRa-AlphaCoV/GD2017AU		yes			Partial RdRp	416	yes		Bat	Rhinolophidae	Rhinolophus	Rhinolophus affinis	RhAf	Alphacoronavirus	Rhinacovirus	Rhinolophus bat coronavirus HKU2	RhHKU2	Asia	Eastern Asia	China	CHN	Guangdong	GD	Xinyi			2017-08-01
903	OK017686	BtRa-AlphaCoV/GD2017AO		yes			Partial RdRp	400	yes		Bat	Rhinolophidae	Rhinolophus	Rhinolophus affinis	RhAf	Alphacoronavirus	Rhinacovirus	Rhinolophus bat coronavirus HKU2	RhHKU2	Asia	Eastern Asia	China	CHN	Guangdong	GD	Qujiang District			2017-05-01
904	OK017695	BtRa-AlphaCoV/GD2017AX		yes			Partial RdRp	372	yes		Bat	Rhinolophidae	Rhinolophus	Rhinolophus affinis	RhAf	Alphacoronavirus	Rhinacovirus	Rhinolophus bat coronavirus HKU2	RhHKU2	Asia	Eastern Asia	China	CHN	Guangdong	GD	Xinyi			2017-08-01
905	OQ175203	BtRa-AlphaCoV/GX2017-Q212	yes	yes	yes	yes	Complete Genome	27174	yes		Bat	Rhinolophidae	Rhinolophus	Rhinolophus affinis	RhAf	Alphacoronavirus	Rhinacovirus	Rhinolophus bat coronavirus HKU2	RhHKU2	Asia	Eastern Asia	China	CHN	Guangxi	GX	Bose			2017
906	OK017693	BtRa-AlphaCoV/GD2017AV		yes			Partial RdRp	416	yes		Bat	Rhinolophidae	Rhinolophus	Rhinolophus affinis	RhAf	Alphacoronavirus	Rhinacovirus	Rhinolophus bat coronavirus HKU2	RhHKU2	Asia	Eastern Asia	China	CHN	Guangdong	GD	Xinyi			2017-08-01
907	OQ175876	BtRa-AlphaCoV/GD2017-P526		yes			Partial RdRp	416	yes		Bat	Rhinolophidae	Rhinolophus	Rhinolophus affinis	RhAf	Alphacoronavirus	Rhinacovirus	Rhinolophus bat coronavirus HKU2	RhHKU2	Asia	Eastern Asia	China	CHN	Guangdong	GD	Xinyi			2017-08-15
908	OK017729	BtRa-AlphaCoV/FJ2021S		yes			Partial RdRp	578	yes		Bat	Rhinolophidae	Rhinolophus	Rhinolophus affinis	RhAf	Alphacoronavirus	Rhinacovirus	Rhinolophus bat coronavirus HKU2	RhHKU2	Asia	Eastern Asia	China	CHN	Fujian	FJ	Yong'an			2021-05-01
909	OQ175201	BtRa-AlphaCoV/GD2019-Q210	yes	yes	yes		Partial RdRp/Complete Genome	27174	yes		Bat	Rhinolophidae	Rhinolophus	Rhinolophus affinis	RhAf	Alphacoronavirus	Rhinacovirus	Rhinolophus bat coronavirus HKU2	RhHKU2	Asia	Eastern Asia	China	CHN	Guangdong	GD	Maoming			2019
910	OK017694	BtRa-AlphaCoV/GD2017AW		yes			Partial RdRp	418	yes		Bat	Rhinolophidae	Rhinolophus	Rhinolophus affinis	RhAf	Alphacoronavirus	Rhinacovirus	Rhinolophus bat coronavirus HKU2	RhHKU2	Asia	Eastern Asia	China	CHN	Guangdong	GD	Xinyi			2017-08-01
911	OK017674	BtRs-AlphaCoV/GD2017AC		yes			Partial RdRp	416	yes		Bat	Rhinolophidae	Rhinolophus	Rhinolophus sinicus	RhSi	Alphacoronavirus	Rhinacovirus	Rhinolophus bat coronavirus HKU2	RhHKU2	Asia	Eastern Asia	China	CHN	Guangdong	GD	Yingde			2017-09-01
912	OQ175254	BtRs-AlphaCoV/GD2017-Q234	yes	yes	yes		Complete Genome	27165	yes		Bat	Rhinolophidae	Rhinolophus	Rhinolophus sinicus	RhSi	Alphacoronavirus	Rhinacovirus	Rhinolophus bat coronavirus HKU2	RhHKU2	Asia	Eastern Asia	China	CHN	Guangdong	GD	Guangzhou			2017
913	OQ175253	BtRs-AlphaCoV/GD2017-Q233	yes	yes	yes		Complete Genome	27152	yes		Bat	Rhinolophidae	Rhinolophus	Rhinolophus sinicus	RhSi	Alphacoronavirus	Rhinacovirus	Rhinolophus bat coronavirus HKU2	RhHKU2	Asia	Eastern Asia	China	CHN	Guangdong	GD	Meizhou			2017
914	OQ175255	BtRs-AlphaCoV/GD2017-Q235	yes	yes	yes		Complete Genome	27165	yes		Bat	Rhinolophidae	Rhinolophus	Rhinolophus sinicus	RhSi	Alphacoronavirus	Rhinacovirus	Rhinolophus bat coronavirus HKU2	RhHKU2	Asia	Eastern Asia	China	CHN	Guangdong	GD	Meizhou			2017
915	OK017672	BtRs-AlphaCoV/GD2017AA		yes			Partial RdRp	411	yes		Bat	Rhinolophidae	Rhinolophus	Rhinolophus sinicus	RhSi	Alphacoronavirus	Rhinacovirus	Rhinolophus bat coronavirus HKU2	RhHKU2	Asia	Eastern Asia	China	CHN	Guangdong	GD	Yingde			2017-09-01
916	OK017675	BtRs-AlphaCoV/GD2017AD		yes			Partial RdRp	411	yes		Bat	Rhinolophidae	Rhinolophus	Rhinolophus sinicus	RhSi	Alphacoronavirus	Rhinacovirus	Rhinolophus bat coronavirus HKU2	RhHKU2	Asia	Eastern Asia	China	CHN	Guangdong	GD	Yingde			2017-09-01
917	OK017673	BtRs-AlphaCoV/GD2017AB		yes			Partial RdRp	382	yes		Bat	Rhinolophidae	Rhinolophus	Rhinolophus sinicus	RhSi	Alphacoronavirus	Rhinacovirus	Rhinolophus bat coronavirus HKU2	RhHKU2	Asia	Eastern Asia	China	CHN	Guangdong	GD	Yingde			2017-09-01
918	OK017676	BtRs-AlphaCoV/GD2017AH		yes			Partial RdRp	416	yes		Bat	Rhinolophidae	Rhinolophus	Rhinolophus sinicus	RhSi	Alphacoronavirus	Rhinacovirus	Rhinolophus bat coronavirus HKU2	RhHKU2	Asia	Eastern Asia	China	CHN	Guangdong	GD	Conghua District			2017-09-01
919	OK017678	BtRs-AlphaCoV/GD2017AF		yes			Partial RdRp	418	yes		Bat	Rhinolophidae	Rhinolophus	Rhinolophus sinicus	RhSi	Alphacoronavirus	Rhinacovirus	Rhinolophus bat coronavirus HKU2	RhHKU2	Asia	Eastern Asia	China	CHN	Guangdong	GD	Yingde			2017-09-01
920	OK017679	BtRs-AlphaCoV/GD2017AG		yes			Partial RdRp	411	yes		Bat	Rhinolophidae	Rhinolophus	Rhinolophus sinicus	RhSi	Alphacoronavirus	Rhinacovirus	Rhinolophus bat coronavirus HKU2	RhHKU2	Asia	Eastern Asia	China	CHN	Guangdong	GD	Yingde			2017-09-01
921	OQ175251	BtRs-AlphaCoV/HI2019-Q231	yes	yes	yes	yes	Complete Genome	27143	yes		Bat	Rhinolophidae	Rhinolophus	Rhinolophus sinicus	RhSi	Alphacoronavirus	Rhinacovirus	Rhinolophus bat coronavirus HKU2	RhHKU2	Asia	Eastern Asia	China	CHN	Hainan	HI	Qiongzhong Lizu Miaozu Aut. County			2019-07-31
922	OQ175934	BtRs-AlphaCoV/HI2019-P584		yes			Partial RdRp	416	yes		Bat	Rhinolophidae	Rhinolophus	Rhinolophus sinicus	RhSi	Alphacoronavirus	Rhinacovirus	Rhinolophus bat coronavirus HKU2	RhHKU2	Asia	Eastern Asia	China	CHN	Hainan	HI	Qiongzhong Lizu Miaozu Aut. County			2019-07-31
923	OQ175937	BtRs-AlphaCoV/HI2019-P587		yes			Partial RdRp	416	yes		Bat	Rhinolophidae	Rhinolophus	Rhinolophus sinicus	RhSi	Alphacoronavirus	Rhinacovirus	Rhinolophus bat coronavirus HKU2	RhHKU2	Asia	Eastern Asia	China	CHN	Hainan	HI	Qiongzhong Lizu Miaozu Aut. County			2019-07-31
924	OQ175892	BtRa-AlphaCoV/HI2019-P542		yes			Partial RdRp	416	yes		Bat	Rhinolophidae	Rhinolophus	Rhinolophus affinis	RhAf	Alphacoronavirus	Rhinacovirus	Rhinolophus bat coronavirus HKU2	RhHKU2	Asia	Eastern Asia	China	CHN	Hainan	HI	Jiyang District			2019-07-29
925	OQ175899	BtRa-AlphaCoV/HI2019-P549		yes			Partial RdRp	416	yes		Bat	Rhinolophidae	Rhinolophus	Rhinolophus affinis	RhAf	Alphacoronavirus	Rhinacovirus	Rhinolophus bat coronavirus HKU2	RhHKU2	Asia	Eastern Asia	China	CHN	Hainan	HI	Jiyang District			2019-07-29
926	OQ175896	BtRa-AlphaCoV/HI2019-P546		yes			Partial RdRp	416	yes		Bat	Rhinolophidae	Rhinolophus	Rhinolophus affinis	RhAf	Alphacoronavirus	Rhinacovirus	Rhinolophus bat coronavirus HKU2	RhHKU2	Asia	Eastern Asia	China	CHN	Hainan	HI	Jiyang District			2019-07-29
927	OQ175890	BtRa-AlphaCoV/HI2019-P540		yes			Partial RdRp	416	yes		Bat	Rhinolophidae	Rhinolophus	Rhinolophus affinis	RhAf	Alphacoronavirus	Rhinacovirus	Rhinolophus bat coronavirus HKU2	RhHKU2	Asia	Eastern Asia	China	CHN	Hainan	HI	Jiyang District			2019-07-29
928	OQ175880	BtRa-AlphaCoV/HI2019-P530		yes			Partial RdRp	416	yes		Bat	Rhinolophidae	Rhinolophus	Rhinolophus affinis	RhAf	Alphacoronavirus	Rhinacovirus	Rhinolophus bat coronavirus HKU2	RhHKU2	Asia	Eastern Asia	China	CHN	Hainan	HI	Jiyang District			2019-07-29
929	OQ175881	BtRa-AlphaCoV/HI2019-P531		yes			Partial RdRp	416	yes		Bat	Rhinolophidae	Rhinolophus	Rhinolophus affinis	RhAf	Alphacoronavirus	Rhinacovirus	Rhinolophus bat coronavirus HKU2	RhHKU2	Asia	Eastern Asia	China	CHN	Hainan	HI	Jiyang District			2019-07-29
930	OQ175883	BtRa-AlphaCoV/HI2019-P533		yes			Partial RdRp	416	yes		Bat	Rhinolophidae	Rhinolophus	Rhinolophus affinis	RhAf	Alphacoronavirus	Rhinacovirus	Rhinolophus bat coronavirus HKU2	RhHKU2	Asia	Eastern Asia	China	CHN	Hainan	HI	Jiyang District			2019-07-29
931	OQ175886	BtRa-AlphaCoV/HI2019-P536		yes			Partial RdRp	416	yes		Bat	Rhinolophidae	Rhinolophus	Rhinolophus affinis	RhAf	Alphacoronavirus	Rhinacovirus	Rhinolophus bat coronavirus HKU2	RhHKU2	Asia	Eastern Asia	China	CHN	Hainan	HI	Jiyang District			2019-07-29
932	OQ175936	BtRs-AlphaCoV/HI2019-P586		yes			Partial RdRp	416	yes		Bat	Rhinolophidae	Rhinolophus	Rhinolophus sinicus	RhSi	Alphacoronavirus	Rhinacovirus	Rhinolophus bat coronavirus HKU2	RhHKU2	Asia	Eastern Asia	China	CHN	Hainan	HI	Qiongzhong Lizu Miaozu Aut. County			2019-07-31
933	OQ175935	BtRs-AlphaCoV/HI2019-P585		yes			Partial RdRp	416	yes		Bat	Rhinolophidae	Rhinolophus	Rhinolophus sinicus	RhSi	Alphacoronavirus	Rhinacovirus	Rhinolophus bat coronavirus HKU2	RhHKU2	Asia	Eastern Asia	China	CHN	Hainan	HI	Qiongzhong Lizu Miaozu Aut. County			2019-07-31
934	OK017680	BtRa-AlphaCoV/GD2017AI		yes			Partial RdRp	416	yes		Bat	Rhinolophidae	Rhinolophus	Rhinolophus affinis	RhAf	Alphacoronavirus	Rhinacovirus	Rhinolophus bat coronavirus HKU2	RhHKU2	Asia	Eastern Asia	China	CHN	Guangdong	GD	Leizhou			2017-04-01
935	OQ175893	BtRa-AlphaCoV/HI2019-P543		yes			Partial RdRp	416	yes		Bat	Rhinolophidae	Rhinolophus	Rhinolophus affinis	RhAf	Alphacoronavirus	Rhinacovirus	Rhinolophus bat coronavirus HKU2	RhHKU2	Asia	Eastern Asia	China	CHN	Hainan	HI	Jiyang District			2019-07-29
936	OQ175897	BtRa-AlphaCoV/HI2019-P547		yes			Partial RdRp	416	yes		Bat	Rhinolophidae	Rhinolophus	Rhinolophus affinis	RhAf	Alphacoronavirus	Rhinacovirus	Rhinolophus bat coronavirus HKU2	RhHKU2	Asia	Eastern Asia	China	CHN	Hainan	HI	Jiyang District			2019-07-29
937	OQ175220	BtRa-AlphaCoV/HI2019-Q200	yes	yes	yes	yes	Complete Genome	27141	yes		Bat	Rhinolophidae	Rhinolophus	Rhinolophus affinis	RhAf	Alphacoronavirus	Rhinacovirus	Rhinolophus bat coronavirus HKU2	RhHKU2	Asia	Eastern Asia	China	CHN	Hainan	HI	Sanya			2019-07-29
938	OQ175933	BtRs-AlphaCoV/HI2019-P583		yes			Partial RdRp	416	yes		Bat	Rhinolophidae	Rhinolophus	Rhinolophus sinicus	RhSi	Alphacoronavirus	Rhinacovirus	Rhinolophus bat coronavirus HKU2	RhHKU2	Asia	Eastern Asia	China	CHN	Hainan	HI	Qiongzhong Lizu Miaozu Aut. County			2019-07-31
939	OQ175250	BtRs-AlphaCoV/HI2019-Q230	yes	yes	yes		Complete Genome	27155	yes		Bat	Rhinolophidae	Rhinolophus	Rhinolophus sinicus	RhSi	Alphacoronavirus	Rhinacovirus	Rhinolophus bat coronavirus HKU2	RhHKU2	Asia	Eastern Asia	China	CHN	Hainan	HI	Qiongzhong Lizu Miaozu Aut. County			2019-07-31
940	OQ175252	BtRs-AlphaCoV/HI2019-Q232	yes	yes	yes		Complete Genome	27141	yes		Bat	Rhinolophidae	Rhinolophus	Rhinolophus sinicus	RhSi	Alphacoronavirus	Rhinacovirus	Rhinolophus bat coronavirus HKU2	RhHKU2	Asia	Eastern Asia	China	CHN	Hainan	HI	Qiongzhong Lizu Miaozu Aut. County			2019-07-31
941	OQ175218	BtRa-AlphaCoV/HI2019-Q198	yes	yes	yes		Complete Genome	27155	yes		Bat	Rhinolophidae	Rhinolophus	Rhinolophus affinis	RhAf	Alphacoronavirus	Rhinacovirus	Rhinolophus bat coronavirus HKU2	RhHKU2	Asia	Eastern Asia	China	CHN	Hainan	HI	Sanya			2019-07-29
942	OQ175894	BtRa-AlphaCoV/HI2019-P544		yes			Partial RdRp	416	yes		Bat	Rhinolophidae	Rhinolophus	Rhinolophus affinis	RhAf	Alphacoronavirus	Rhinacovirus	Rhinolophus bat coronavirus HKU2	RhHKU2	Asia	Eastern Asia	China	CHN	Hainan	HI	Jiyang District			2019-07-29
943	OQ175233	BtRa-AlphaCoV/HI2019-Q213	yes	yes	yes		Complete Genome	27137	yes		Bat	Rhinolophidae	Rhinolophus	Rhinolophus affinis	RhAf	Alphacoronavirus	Rhinacovirus	Rhinolophus bat coronavirus HKU2	RhHKU2	Asia	Eastern Asia	China	CHN	Hainan	HI	Sanya			2019
944	OQ175221	BtRa-AlphaCoV/HI2019-Q201	yes	yes	yes		Complete Genome	27158	yes		Bat	Rhinolophidae	Rhinolophus	Rhinolophus affinis	RhAf	Alphacoronavirus	Rhinacovirus	Rhinolophus bat coronavirus HKU2	RhHKU2	Asia	Eastern Asia	China	CHN	Hainan	HI	Sanya			2019-07-29
945	OQ175219	BtRa-AlphaCoV/HI2019-Q199	yes	yes	yes		Complete Genome	27159	yes		Bat	Rhinolophidae	Rhinolophus	Rhinolophus affinis	RhAf	Alphacoronavirus	Rhinacovirus	Rhinolophus bat coronavirus HKU2	RhHKU2	Asia	Eastern Asia	China	CHN	Hainan	HI	Sanya			2019-07-29
946	OQ175217	BtRa-AlphaCoV/HI2019-Q197	yes	yes	yes		Complete Genome	27153	yes		Bat	Rhinolophidae	Rhinolophus	Rhinolophus affinis	RhAf	Alphacoronavirus	Rhinacovirus	Rhinolophus bat coronavirus HKU2	RhHKU2	Asia	Eastern Asia	China	CHN	Hainan	HI	Sanya			2019-07-29
947	OQ175234	BtRa-AlphaCoV/HI2019-Q214	yes	yes	yes	yes	Complete Genome	27137	yes		Bat	Rhinolophidae	Rhinolophus	Rhinolophus affinis	RhAf	Alphacoronavirus	Rhinacovirus	Rhinolophus bat coronavirus HKU2	RhHKU2	Asia	Eastern Asia	China	CHN	Hainan	HI	Sanya			2019
948	OQ175889	BtRa-AlphaCoV/HI2019-P539		yes			Partial RdRp	416	yes		Bat	Rhinolophidae	Rhinolophus	Rhinolophus affinis	RhAf	Alphacoronavirus	Rhinacovirus	Rhinolophus bat coronavirus HKU2	RhHKU2	Asia	Eastern Asia	China	CHN	Hainan	HI	Sanya			2019-07-29
949	OQ175898	BtRa-AlphaCoV/HI2019-P548		yes			Partial RdRp	416	yes		Bat	Rhinolophidae	Rhinolophus	Rhinolophus affinis	RhAf	Alphacoronavirus	Rhinacovirus	Rhinolophus bat coronavirus HKU2	RhHKU2	Asia	Eastern Asia	China	CHN	Hainan	HI	Jiyang District			2019-07-29
950	OQ175884	BtRa-AlphaCoV/HI2019-P534		yes			Partial RdRp	416	yes		Bat	Rhinolophidae	Rhinolophus	Rhinolophus affinis	RhAf	Alphacoronavirus	Rhinacovirus	Rhinolophus bat coronavirus HKU2	RhHKU2	Asia	Eastern Asia	China	CHN	Hainan	HI	Jiyang District			2019-07-29
951	OQ175882	BtRa-AlphaCoV/HI2019-P532		yes			Partial RdRp	416	yes		Bat	Rhinolophidae	Rhinolophus	Rhinolophus affinis	RhAf	Alphacoronavirus	Rhinacovirus	Rhinolophus bat coronavirus HKU2	RhHKU2	Asia	Eastern Asia	China	CHN	Hainan	HI	Sanya			2019-07-29
952	OQ175895	BtRa-AlphaCoV/HI2019-P545		yes			Partial RdRp	416	yes		Bat	Rhinolophidae	Rhinolophus	Rhinolophus affinis	RhAf	Alphacoronavirus	Rhinacovirus	Rhinolophus bat coronavirus HKU2	RhHKU2	Asia	Eastern Asia	China	CHN	Hainan	HI	Jiyang District			2019-07-29
953	OQ175885	BtRa-AlphaCoV/HI2019-P535		yes			Partial RdRp	416	yes		Bat	Rhinolophidae	Rhinolophus	Rhinolophus affinis	RhAf	Alphacoronavirus	Rhinacovirus	Rhinolophus bat coronavirus HKU2	RhHKU2	Asia	Eastern Asia	China	CHN	Hainan	HI	Jiyang District			2019-07-29
954	OQ175887	BtRa-AlphaCoV/HI2019-P537		yes			Partial RdRp	416	yes		Bat	Rhinolophidae	Rhinolophus	Rhinolophus affinis	RhAf	Alphacoronavirus	Rhinacovirus	Rhinolophus bat coronavirus HKU2	RhHKU2	Asia	Eastern Asia	China	CHN	Hainan	HI	Jiyang District			2019-07-29
955	OQ175888	BtRa-AlphaCoV/HI2019-P538		yes			Partial RdRp	416	yes		Bat	Rhinolophidae	Rhinolophus	Rhinolophus affinis	RhAf	Alphacoronavirus	Rhinacovirus	Rhinolophus bat coronavirus HKU2	RhHKU2	Asia	Eastern Asia	China	CHN	Hainan	HI	Jiyang District			2019-07-29
956	OQ175891	BtRa-AlphaCoV/HI2019-P541		yes			Partial RdRp	416	yes		Bat	Rhinolophidae	Rhinolophus	Rhinolophus affinis	RhAf	Alphacoronavirus	Rhinacovirus	Rhinolophus bat coronavirus HKU2	RhHKU2	Asia	Eastern Asia	China	CHN	Hainan	HI	Jiyang District			2019-07-29
957	OK017719	BtRs-AlphaCoV/YN2021D		yes			Partial RdRp	412	yes		Bat	Rhinolophidae	Rhinolophus	Rhinolophus sp.	RhSp.	Alphacoronavirus	Rhinacovirus	Rhinolophus bat coronavirus HKU2	RhHKU2	Asia	Eastern Asia	China	CHN	Yunnan	YN	Mojiang Hanizu Aut. County			2021-04-01
958	OK017720	BtRs-AlphaCoV/YN2021E		yes			Partial RdRp	412	yes		Bat	Rhinolophidae	Rhinolophus	Rhinolophus sp.	RhSp.	Alphacoronavirus	Rhinacovirus	Rhinolophus bat coronavirus HKU2	RhHKU2	Asia	Eastern Asia	China	CHN	Yunnan	YN	Mojiang Hanizu Aut. County			2021-04-01
959	OK017721	BtRs-AlphaCoV/YN2021F		yes			Partial RdRp	408	yes		Bat	Rhinolophidae	Rhinolophus	Rhinolophus sp.	RhSp.	Alphacoronavirus	Rhinacovirus	Rhinolophus bat coronavirus HKU2	RhHKU2	Asia	Eastern Asia	China	CHN	Yunnan	YN	Mojiang Hanizu Aut. County			2021-04-01
960	OK017689	BtRa-AlphaCoV/GD2017AR		yes			Partial RdRp	415	yes		Bat	Rhinolophidae	Rhinolophus	Rhinolophus affinis	RhAf	Alphacoronavirus	Rhinacovirus	Rhinolophus bat coronavirus HKU2	RhHKU2	Asia	Eastern Asia	China	CHN	Guangdong	GD	Pingyuan County			2017-07-01
961	OK017723	BtRs-AlphaCoV/FJ2021R		yes			Partial RdRp	580	yes		Bat	Rhinolophidae	Rhinolophus	Rhinolophus sinicus	RhSi	Alphacoronavirus	Rhinacovirus	Rhinolophus bat coronavirus HKU2	RhHKU2	Asia	Eastern Asia	China	CHN	Fujian	FJ	Xinluo District			2021-05-01
962	OK017726	BtRs-AlphaCoV/FJ2021Z		yes			Partial RdRp	575	yes		Bat	Rhinolophidae	Rhinolophus	Rhinolophus sinicus	RhSi	Alphacoronavirus	Rhinacovirus	Rhinolophus bat coronavirus HKU2	RhHKU2	Asia	Eastern Asia	China	CHN	Fujian	FJ	Shouning County			2021-05-01
963	OK017671	BtRs-AlphaCoV/HN2021H		yes			Partial RdRp	415	yes		Bat	Rhinolophidae	Rhinolophus	Rhinolophus sinicus	RhSi	Alphacoronavirus	Rhinacovirus	Rhinolophus bat coronavirus HKU2	RhHKU2	Asia	Eastern Asia	China	CHN	Hunan	HN	Hengnan County			2021-02-01
964	OK017724	BtRs-AlphaCoV/FJ2021W		yes			Partial RdRp	576	yes		Bat	Rhinolophidae	Rhinolophus	Rhinolophus sinicus	RhSi	Alphacoronavirus	Rhinacovirus	Rhinolophus bat coronavirus HKU2	RhHKU2	Asia	Eastern Asia	China	CHN	Fujian	FJ	Jian'ou			2021-05-01
965	OK017725	BtRs-AlphaCoV/FJ2021X		yes			Partial RdRp	580	yes		Bat	Rhinolophidae	Rhinolophus	Rhinolophus sinicus	RhSi	Alphacoronavirus	Rhinacovirus	Rhinolophus bat coronavirus HKU2	RhHKU2	Asia	Eastern Asia	China	CHN	Fujian	FJ	Jian'ou			2021-05-01
966	OK017722	BtRs-AlphaCoV/FJ2021Q		yes			Partial RdRp	577	yes		Bat	Rhinolophidae	Rhinolophus	Rhinolophus sinicus	RhSi	Alphacoronavirus	Rhinacovirus	Rhinolophus bat coronavirus HKU2	RhHKU2	Asia	Eastern Asia	China	CHN	Fujian	FJ	Xinluo District			2021-05-01
967	OK017734	BtRa-AlphaCoV/FJ2021AA		yes			Partial RdRp	577	yes		Bat	Rhinolophidae	Rhinolophus	Rhinolophus affinis	RhAf	Alphacoronavirus	Rhinacovirus	Rhinolophus bat coronavirus HKU2	RhHKU2	Asia	Eastern Asia	China	CHN	Fujian	FJ	Zhouning County			2021-06-01
968	OK017728	BtRs-AlphaCoV/ZJ2021E		yes			Partial RdRp	576	yes		Bat	Rhinolophidae	Rhinolophus	Rhinolophus sinicus	RhSi	Alphacoronavirus	Rhinacovirus	Rhinolophus bat coronavirus HKU2	RhHKU2	Asia	Eastern Asia	China	CHN	Zhejiang	ZJ	Jinyun County			2021-05-01
969	OK017727	BtRs-AlphaCoV/ZJ2021D		yes			Partial RdRp	580	yes		Bat	Rhinolophidae	Rhinolophus	Rhinolophus sinicus	RhSi	Alphacoronavirus	Rhinacovirus	Rhinolophus bat coronavirus HKU2	RhHKU2	Asia	Eastern Asia	China	CHN	Zhejiang	ZJ	Qujiang District			2021-05-01
970	OK017733	BtRa-AlphaCoV/FJ2021Y		yes			Partial RdRp	580	yes		Bat	Rhinolophidae	Rhinolophus	Rhinolophus affinis	RhAf	Alphacoronavirus	Rhinacovirus	Rhinolophus bat coronavirus HKU2	RhHKU2	Asia	Eastern Asia	China	CHN	Fujian	FJ	Zhenghe County			2021-05-01
971	OK017748	BtRs-AlphaCoV/JX2021AQ		yes			Partial RdRp	566	yes		Bat	Rhinolophidae	Rhinolophus	Rhinolophus sinicus	RhSi	Alphacoronavirus	Rhinacovirus	Rhinolophus bat coronavirus HKU2	RhHKU2	Asia	Eastern Asia	China	CHN	Jiangxi	JX	Leping			2021-07-01
972	OK017747	BtRs-AlphaCoV/JX2021AP		yes			Partial RdRp	568	yes		Bat	Rhinolophidae	Rhinolophus	Rhinolophus sinicus	RhSi	Alphacoronavirus	Rhinacovirus	Rhinolophus bat coronavirus HKU2	RhHKU2	Asia	Eastern Asia	China	CHN	Jiangxi	JX	Leping			2021-07-01
973	OK017749	BtRs-AlphaCoV/AH2021D		yes			Partial RdRp	568	yes		Bat	Rhinolophidae	Rhinolophus	Rhinolophus sinicus	RhSi	Alphacoronavirus	Rhinacovirus	Rhinolophus bat coronavirus HKU2	RhHKU2	Asia	Eastern Asia	China	CHN	Anhui	AH	Dongzhi County			2021-07-01
974	OK017731	BtRa-AlphaCoV/FJ2021U		yes			Partial RdRp	411	yes		Bat	Rhinolophidae	Rhinolophus	Rhinolophus affinis	RhAf	Alphacoronavirus	Rhinacovirus	Rhinolophus bat coronavirus HKU2	RhHKU2	Asia	Eastern Asia	China	CHN	Fujian	FJ	Jiangle			2021-05-01
975	OK017732	BtRa-AlphaCoV/FJ2021V		yes			Partial RdRp	570	yes		Bat	Rhinolophidae	Rhinolophus	Rhinolophus affinis	RhAf	Alphacoronavirus	Rhinacovirus	Rhinolophus bat coronavirus HKU2	RhHKU2	Asia	Eastern Asia	China	CHN	Fujian	FJ	Jiangle			2021-05-01
976	OK017751	BtRs-AlphaCoV/JX2021AT		yes			Partial RdRp	380	yes		Bat	Rhinolophidae	Rhinolophus	Rhinolophus sinicus	RhSi	Alphacoronavirus	Rhinacovirus	Rhinolophus bat coronavirus HKU2	RhHKU2	Asia	Eastern Asia	China	CHN	Jiangxi	JX	Chaisang District			2021-07-01
977	OK017750	BtRs-AlphaCoV/JX2021AS		yes			Partial RdRp	564	yes		Bat	Rhinolophidae	Rhinolophus	Rhinolophus sinicus	RhSi	Alphacoronavirus	Rhinacovirus	Rhinolophus bat coronavirus HKU2	RhHKU2	Asia	Eastern Asia	China	CHN	Jiangxi	JX	Huaining County			2021-07-01
978	OK017685	BtRa-AlphaCoV/GD2017AN		yes			Partial RdRp	421	yes		Bat	Rhinolophidae	Rhinolophus	Rhinolophus affinis	RhAf	Alphacoronavirus	Rhinacovirus	Rhinolophus bat coronavirus HKU2	RhHKU2	Asia	Eastern Asia	China	CHN	Guangdong	GD	Qujiang District			2017-05-01
979	OQ175198	BtRa-AlphaCoV/GD2017-Q208	yes	yes	yes	yes	Complete Genome	27170	yes		Bat	Rhinolophidae	Rhinolophus	Rhinolophus affinis	RhAf	Alphacoronavirus	Rhinacovirus	Rhinolophus bat coronavirus HKU2	RhHKU2	Asia	Eastern Asia	China	CHN	Guangdong	GD	Zhanjiang			2017
980	OQ175190	BtRa-AlphaCoV/GD2016-Q196	yes	yes	yes		Complete Genome	27179	yes		Bat	Rhinolophidae	Rhinolophus	Rhinolophus affinis	RhAf	Alphacoronavirus	Rhinacovirus	Rhinolophus bat coronavirus HKU2	RhHKU2	Asia	Eastern Asia	China	CHN	Guangdong	GD	Shaoguan			2016-08-09
981	OQ175216	BtRs-AlphaCoV/GX2016-Q236	yes	yes	yes	yes	Complete Genome	27147	yes		Bat	Rhinolophidae	Rhinolophus	Rhinolophus sinicus	RhSi	Alphacoronavirus	Rhinacovirus	Rhinolophus bat coronavirus HKU2	RhHKU2	Asia	Eastern Asia	China	CHN	Guangxi	GX	Guilin			2016
982	OK017683	BtRa-AlphaCoV/GD2017AL		yes			Partial RdRp	416	yes		Bat	Rhinolophidae	Rhinolophus	Rhinolophus affinis	RhAf	Alphacoronavirus	Rhinacovirus	Rhinolophus bat coronavirus HKU2	RhHKU2	Asia	Eastern Asia	China	CHN	Guangdong	GD	Qujiang District			2017-05-01
983	OK017735	BtRs-AlphaCoV/JX2021AD		yes			Partial RdRp	406	yes		Bat	Rhinolophidae	Rhinolophus	Rhinolophus sinicus	RhSi	Alphacoronavirus	Rhinacovirus	Rhinolophus bat coronavirus HKU2	RhHKU2	Asia	Eastern Asia	China	CHN	Jiangxi	JX	Fenyi			2021-07-01
984	OK017737	BtRa-AlphaCoV/JX2021AE		yes			Partial RdRp	565	yes		Bat	Rhinolophidae	Rhinolophus	Rhinolophus affinis	RhAf	Alphacoronavirus	Rhinacovirus	Rhinolophus bat coronavirus HKU2	RhHKU2	Asia	Eastern Asia	China	CHN	Jiangxi	JX	Taihe County			2021-07-01
985	OK017743	BtRa-AlphaCoV/JX2021AK		yes			Partial RdRp	568	yes		Bat	Rhinolophidae	Rhinolophus	Rhinolophus affinis	RhAf	Alphacoronavirus	Rhinacovirus	Rhinolophus bat coronavirus HKU2	RhHKU2	Asia	Eastern Asia	China	CHN	Jiangxi	JX	Taihe County			2021-07-01
986	OK017736	BtRs-AlphaCoV/JX2021A-a		yes			Partial RdRp	568	yes		Bat	Rhinolophidae	Rhinolophus	Rhinolophus sinicus	RhSi	Alphacoronavirus	Rhinacovirus	Rhinolophus bat coronavirus HKU2	RhHKU2	Asia	Eastern Asia	China	CHN	Jiangxi	JX	Fenyi			2021-07-01
987	OQ175931	BtRs-AlphaCoV/GX2017-P581		yes			Partial RdRp	416	yes		Bat	Rhinolophidae	Rhinolophus	Rhinolophus sinicus	RhSi	Alphacoronavirus	Rhinacovirus	Rhinolophus bat coronavirus HKU2	RhHKU2	Asia	Eastern Asia	China	CHN	Guangxi	GX	Qixing District			2017-04-27
988	OQ175932	BtRs-AlphaCoV/GX2017-P582		yes			Partial RdRp	416	yes		Bat	Rhinolophidae	Rhinolophus	Rhinolophus sinicus	RhSi	Alphacoronavirus	Rhinacovirus	Rhinolophus bat coronavirus HKU2	RhHKU2	Asia	Eastern Asia	China	CHN	Guangxi	GX	Qixing District			2017-04-27
989	OQ175930	BtRs-AlphaCoV/GX2017-P580		yes			Partial RdRp	416	yes		Bat	Rhinolophidae	Rhinolophus	Rhinolophus sinicus	RhSi	Alphacoronavirus	Rhinacovirus	Rhinolophus bat coronavirus HKU2	RhHKU2	Asia	Eastern Asia	China	CHN	Guangxi	GX	Guilin			2017-04-25
990	OQ175875	BtRa-AlphaCoV/GD2016-P525		yes			Partial RdRp	416	yes		Bat	Rhinolophidae	Rhinolophus	Rhinolophus affinis	RhAf	Alphacoronavirus	Rhinacovirus	Rhinolophus bat coronavirus HKU2	RhHKU2	Asia	Eastern Asia	China	CHN	Guangdong	GD	Wujiang District			2016-08-09
991	OK017738	BtRa-AlphaCoV/JX2021AF		yes			Partial RdRp	568	yes		Bat	Rhinolophidae	Rhinolophus	Rhinolophus affinis	RhAf	Alphacoronavirus	Rhinacovirus	Rhinolophus bat coronavirus HKU2	RhHKU2	Asia	Eastern Asia	China	CHN	Jiangxi	JX	Taihe County			2021-07-01
992	OK017740	BtRa-AlphaCoV/JX2021AH		yes			Partial RdRp	568	yes		Bat	Rhinolophidae	Rhinolophus	Rhinolophus affinis	RhAf	Alphacoronavirus	Rhinacovirus	Rhinolophus bat coronavirus HKU2	RhHKU2	Asia	Eastern Asia	China	CHN	Jiangxi	JX	Taihe County			2021-07-01
993	OK017742	BtRa-AlphaCoV/JX2021AJ		yes			Partial RdRp	568	yes		Bat	Rhinolophidae	Rhinolophus	Rhinolophus affinis	RhAf	Alphacoronavirus	Rhinacovirus	Rhinolophus bat coronavirus HKU2	RhHKU2	Asia	Eastern Asia	China	CHN	Jiangxi	JX	Taihe County			2021-07-01
994	OK017745	BtRa-AlphaCoV/JX2021AM		yes			Partial RdRp	568	yes		Bat	Rhinolophidae	Rhinolophus	Rhinolophus affinis	RhAf	Alphacoronavirus	Rhinacovirus	Rhinolophus bat coronavirus HKU2	RhHKU2	Asia	Eastern Asia	China	CHN	Jiangxi	JX	Taihe County			2021-07-01
995	OK017741	BtRa-AlphaCoV/JX2021AI		yes			Partial RdRp	526	yes		Bat	Rhinolophidae	Rhinolophus	Rhinolophus affinis	RhAf	Alphacoronavirus	Rhinacovirus	Rhinolophus bat coronavirus HKU2	RhHKU2	Asia	Eastern Asia	China	CHN	Jiangxi	JX	Taihe County			2021-07-01
996	OK017739	BtRa-AlphaCoV/JX2021AG		yes			Partial RdRp	406	yes		Bat	Rhinolophidae	Rhinolophus	Rhinolophus affinis	RhAf	Alphacoronavirus	Rhinacovirus	Rhinolophus bat coronavirus HKU2	RhHKU2	Asia	Eastern Asia	China	CHN	Jiangxi	JX	Taihe County			2021-07-01
997	OK017744	BtRa-AlphaCoV/JX2021AL		yes			Partial RdRp	406	yes		Bat	Rhinolophidae	Rhinolophus	Rhinolophus affinis	RhAf	Alphacoronavirus	Rhinacovirus	Rhinolophus bat coronavirus HKU2	RhHKU2	Asia	Eastern Asia	China	CHN	Jiangxi	JX	Taihe County			2021-07-01
998	OK017746	BtRa-AlphaCoV/JX2021AN		yes			Partial RdRp	406	yes		Bat	Rhinolophidae	Rhinolophus	Rhinolophus affinis	RhAf	Alphacoronavirus	Rhinacovirus	Rhinolophus bat coronavirus HKU2	RhHKU2	Asia	Eastern Asia	China	CHN	Jiangxi	JX	Taihe County			2021-07-01
999	OK017688	BtRa-AlphaCoV/GD2017AQ		yes			Partial RdRp	409	yes		Bat	Rhinolophidae	Rhinolophus	Rhinolophus affinis	RhAf	Alphacoronavirus	Rhinacovirus	Rhinolophus bat coronavirus HKU2	RhHKU2	Asia	Eastern Asia	China	CHN	Guangdong	GD	Qujiang District			2017-05-01
1000	OK017681	BtRa-AlphaCoV/GD2017AJ		yes			Partial RdRp	416	yes		Bat	Rhinolophidae	Rhinolophus	Rhinolophus affinis	RhAf	Alphacoronavirus	Rhinacovirus	Rhinolophus bat coronavirus HKU2	RhHKU2	Asia	Eastern Asia	China	CHN	Guangdong	GD	Qujiang District			2017-05-01
1001	OK017682	BtRa-AlphaCoV/GD2017AK		yes			Partial RdRp	416	yes		Bat	Rhinolophidae	Rhinolophus	Rhinolophus affinis	RhAf	Alphacoronavirus	Rhinacovirus	Rhinolophus bat coronavirus HKU2	RhHKU2	Asia	Eastern Asia	China	CHN	Guangdong	GD	Qujiang District			2017-05-01
1002	OK017730	BtRa-AlphaCoV/FJ2021T		yes			Partial RdRp	579	yes		Bat	Rhinolophidae	Rhinolophus	Rhinolophus affinis	RhAf	Alphacoronavirus	Rhinacovirus	Rhinolophus bat coronavirus HKU2	RhHKU2	Asia	Eastern Asia	China	CHN	Fujian	FJ	Jiangle			2021-05-01
1003	OQ175212	BtRs-AlphaCoV/GX2017-Q229	yes	yes	yes	yes	Complete Genome	27155	yes		Bat	Rhinolophidae	Rhinolophus	Rhinolophus sinicus	RhSi	Alphacoronavirus	Rhinacovirus	Rhinolophus bat coronavirus HKU2	RhHKU2	Asia	Eastern Asia	China	CHN	Guangxi	GX	Guilin			2017-04-27
1004	OQ175902	BtRa-AlphaCoV/YN2017-P552		yes			Partial RdRp	416	yes		Bat	Rhinolophidae	Rhinolophus	Rhinolophus affinis	RhAf	Alphacoronavirus	Rhinacovirus	Rhinolophus bat coronavirus HKU2	RhHKU2	Asia	Eastern Asia	China	CHN	Yunnan	YN	Jinning District			2017-08-21
1005	OQ175205	BtRa-AlphaCoV/YN2020-Q216	yes	yes	yes	yes	Complete Genome	27192	yes		Bat	Rhinolophidae	Rhinolophus	Rhinolophus affinis	RhAf	Alphacoronavirus	Rhinacovirus	Rhinolophus bat coronavirus HKU2	RhHKU2	Asia	Eastern Asia	China	CHN	Yunnan	YN	Baoshan			2020
1006	OQ175197	BtRa-AlphaCoV/YN2020-Q207	yes	yes	yes	yes	Complete Genome	27179	yes		Bat	Rhinolophidae	Rhinolophus	Rhinolophus affinis	RhAf	Alphacoronavirus	Rhinacovirus	Rhinolophus bat coronavirus HKU2	RhHKU2	Asia	Eastern Asia	China	CHN	Yunnan	YN	Baoshan			2020-06-11
1007	OQ175906	BtRa-AlphaCoV/YN2020-P556		yes			Partial RdRp	416	yes		Bat	Rhinolophidae	Rhinolophus	Rhinolophus affinis	RhAf	Alphacoronavirus	Rhinacovirus	Rhinolophus bat coronavirus HKU2	RhHKU2	Asia	Eastern Asia	China	CHN	Yunnan	YN	Baoshan			2020-06-11
1008	OQ175907	BtRa-AlphaCoV/YN2020-P557		yes			Partial RdRp	416	yes		Bat	Rhinolophidae	Rhinolophus	Rhinolophus affinis	RhAf	Alphacoronavirus	Rhinacovirus	Rhinolophus bat coronavirus HKU2	RhHKU2	Asia	Eastern Asia	China	CHN	Yunnan	YN	Tengchong			2020-06-11
1009	OK017718	BtRm-AlphaCoV/YN2021B		yes			Partial RdRp	412	yes		Bat	Rhinolophidae	Rhinolophus	Rhinolophus malayanus	RhMal	Alphacoronavirus	Rhinacovirus	Rhinolophus bat coronavirus HKU2	RhHKU2	Asia	Eastern Asia	China	CHN	Yunnan	YN	Mengla County			2021-04-01
1010	OK017717	BtRm-AlphaCoV/YN2021A		yes			Partial RdRp	412	yes		Bat	Rhinolophidae	Rhinolophus	Rhinolophus malayanus	RhMal	Alphacoronavirus	Rhinacovirus	Rhinolophus bat coronavirus HKU2	RhHKU2	Asia	Eastern Asia	China	CHN	Yunnan	YN	Mengla County			2021-04-01
1011	OQ175193	BtRa-AlphaCoV/YN2017-Q203	yes	yes	yes	yes	Complete Genome	27190	yes		Bat	Rhinolophidae	Rhinolophus	Rhinolophus affinis	RhAf	Alphacoronavirus	Rhinacovirus	Rhinolophus bat coronavirus HKU2	RhHKU2	Asia	Eastern Asia	China	CHN	Yunnan	YN	Kunming			2017-08-21
1012	OQ175903	BtRa-AlphaCoV/YN2017-P553		yes			Partial RdRp	416	yes		Bat	Rhinolophidae	Rhinolophus	Rhinolophus affinis	RhAf	Alphacoronavirus	Rhinacovirus	Rhinolophus bat coronavirus HKU2	RhHKU2	Asia	Eastern Asia	China	CHN	Yunnan	YN	Jinning District			2017-08-21
1013	OQ175900	BtRa-AlphaCoV/YN2016-P550		yes			Partial RdRp	416	yes		Bat	Rhinolophidae	Rhinolophus	Rhinolophus affinis	RhAf	Alphacoronavirus	Rhinacovirus	Rhinolophus bat coronavirus HKU2	RhHKU2	Asia	Eastern Asia	China	CHN	Yunnan	YN	Jinning District			2016-08-13
1014	OQ175192	BtRa-AlphaCoV/YN2016-Q202	yes	yes	yes		Complete Genome	27172	yes		Bat	Rhinolophidae	Rhinolophus	Rhinolophus affinis	RhAf	Alphacoronavirus	Rhinacovirus	Rhinolophus bat coronavirus HKU2	RhHKU2	Asia	Eastern Asia	China	CHN	Yunnan	YN	Kunming			2016-08-13
1015	OQ175196	BtRa-AlphaCoV/YN2017-Q206	yes	yes	yes	yes	Complete Genome	27171	yes		Bat	Rhinolophidae	Rhinolophus	Rhinolophus affinis	RhAf	Alphacoronavirus	Rhinacovirus	Rhinolophus bat coronavirus HKU2	RhHKU2	Asia	Eastern Asia	China	CHN	Yunnan	YN	Kunming			2017-08-22
1016	OQ175195	BtRa-AlphaCoV/YN2017-Q205	yes	yes	yes		Complete Genome	27169	yes		Bat	Rhinolophidae	Rhinolophus	Rhinolophus affinis	RhAf	Alphacoronavirus	Rhinacovirus	Rhinolophus bat coronavirus HKU2	RhHKU2	Asia	Eastern Asia	China	CHN	Yunnan	YN	Kunming			2017-08-22
1017	OQ175913	BtRa-AlphaCoV/YN2017-P563		yes			Partial RdRp	416	yes		Bat	Rhinolophidae	Rhinolophus	Rhinolophus affinis	RhAf	Alphacoronavirus	Rhinacovirus	Rhinolophus bat coronavirus HKU2	RhHKU2	Asia	Eastern Asia	China	CHN	Yunnan	YN	Jinning District			2017-08-22
1018	OQ175204	BtRa-AlphaCoV/YN2016-Q215	yes	yes	yes		Complete Genome	27175	yes		Bat	Rhinolophidae	Rhinolophus	Rhinolophus affinis	RhAf	Alphacoronavirus	Rhinacovirus	Rhinolophus bat coronavirus HKU2	RhHKU2	Asia	Eastern Asia	China	CHN	Yunnan	YN	Xishuangbanna Daizu Aut. Prefecture			2016
1019	OQ175910	BtRa-AlphaCoV/YN2017-P560		yes			Partial RdRp	416	yes		Bat	Rhinolophidae	Rhinolophus	Rhinolophus affinis	RhAf	Alphacoronavirus	Rhinacovirus	Rhinolophus bat coronavirus HKU2	RhHKU2	Asia	Eastern Asia	China	CHN	Yunnan	YN	Xishuangbanna Daizu Aut. Prefecture			2017-08-22
1020	OQ175915	BtRa-AlphaCoV/YN2017-P565		yes			Partial RdRp	416	yes		Bat	Rhinolophidae	Rhinolophus	Rhinolophus affinis	RhAf	Alphacoronavirus	Rhinacovirus	Rhinolophus bat coronavirus HKU2	RhHKU2	Asia	Eastern Asia	China	CHN	Yunnan	YN	Jinning District			2017-08-22
1021	OQ175905	BtRa-AlphaCoV/YN2017-P555		yes			Partial RdRp	416	yes		Bat	Rhinolophidae	Rhinolophus	Rhinolophus affinis	RhAf	Alphacoronavirus	Rhinacovirus	Rhinolophus bat coronavirus HKU2	RhHKU2	Asia	Eastern Asia	China	CHN	Yunnan	YN	Jinning District			2017-08-22
1022	OQ175194	BtRa-AlphaCoV/YN2017-Q204	yes	yes	yes	yes	Complete Genome	27196	yes		Bat	Rhinolophidae	Rhinolophus	Rhinolophus affinis	RhAf	Alphacoronavirus	Rhinacovirus	Rhinolophus bat coronavirus HKU2	RhHKU2	Asia	Eastern Asia	China	CHN	Yunnan	YN	Kunming			2017-08-22
1023	OQ175904	BtRa-AlphaCoV/YN2017-P554		yes			Partial RdRp	416	yes		Bat	Rhinolophidae	Rhinolophus	Rhinolophus affinis	RhAf	Alphacoronavirus	Rhinacovirus	Rhinolophus bat coronavirus HKU2	RhHKU2	Asia	Eastern Asia	China	CHN	Yunnan	YN	Jinning District			2017-08-22
1024	OQ175901	BtRa-AlphaCoV/YN2016-P551		yes			Partial RdRp	416	yes		Bat	Rhinolophidae	Rhinolophus	Rhinolophus affinis	RhAf	Alphacoronavirus	Rhinacovirus	Rhinolophus bat coronavirus HKU2	RhHKU2	Asia	Eastern Asia	China	CHN	Yunnan	YN	Jinghong			2016-08-16
1025	OQ175914	BtRa-AlphaCoV/YN2017-P564		yes			Partial RdRp	416	yes		Bat	Rhinolophidae	Rhinolophus	Rhinolophus affinis	RhAf	Alphacoronavirus	Rhinacovirus	Rhinolophus bat coronavirus HKU2	RhHKU2	Asia	Eastern Asia	China	CHN	Yunnan	YN	Jinning District			2017-08-22
1026	OQ175879	BtRa-AlphaCoV/GX2019-P529		yes			Partial RdRp	416	yes		Bat	Rhinolophidae	Rhinolophus	Rhinolophus affinis	RhAf	Alphacoronavirus	Rhinacovirus	Rhinolophus bat coronavirus HKU2	RhHKU2	Asia	Eastern Asia	China	CHN	Guangxi	GX	Tianyang District			2019-12-19
1027	OQ175912	BtRa-AlphaCoV/YN2017-P562		yes			Partial RdRp	416	yes		Bat	Rhinolophidae	Rhinolophus	Rhinolophus affinis	RhAf	Alphacoronavirus	Rhinacovirus	Rhinolophus bat coronavirus HKU2	RhHKU2	Asia	Eastern Asia	China	CHN	Yunnan	YN	Jinning District			2017-08-22
1028	OQ175911	BtRa-AlphaCoV/YN2020-P561		yes			Partial RdRp	416	yes		Bat	Rhinolophidae	Rhinolophus	Rhinolophus affinis	RhAf	Alphacoronavirus	Rhinacovirus	Rhinolophus bat coronavirus HKU2	RhHKU2	Asia	Eastern Asia	China	CHN	Yunnan	YN	Mojiang Hanizu Aut. County			2020-06-18
1029	OQ175909	BtRa-AlphaCoV/YN2020-P559		yes			Partial RdRp	416	yes		Bat	Rhinolophidae	Rhinolophus	Rhinolophus affinis	RhAf	Alphacoronavirus	Rhinacovirus	Rhinolophus bat coronavirus HKU2	RhHKU2	Asia	Eastern Asia	China	CHN	Yunnan	YN	Mojiang Hanizu Aut. County			2020-06-18
1030	OQ175908	BtRa-AlphaCoV/YN2017-P558		yes			Partial RdRp	416	yes		Bat	Rhinolophidae	Rhinolophus	Rhinolophus affinis	RhAf	Alphacoronavirus	Rhinacovirus	Rhinolophus bat coronavirus HKU2	RhHKU2	Asia	Eastern Asia	China	CHN	Yunnan	YN	Jinning District			2017-08-22
1031	OQ175360	BtEs-BetaCoV/YN2017-P10		yes			Partial RdRp	416	yes		Bat	Pteropodidae	Eonycteris	Eonycteris spelaea	EoSp	Betacoronavirus	Nobecovirus	Rousettus bat coronavirus GCCDC1	RoGCCDC1	Asia	Eastern Asia	China	CHN	Yunnan	YN	Mengla County	yes	ZLB_171227	2017-06-13
1032	OQ175359	BtEs-BetaCoV/YN2017-P9		yes			Partial RdRp	417	yes		Bat	Pteropodidae	Eonycteris	Eonycteris spelaea	EoSp	Betacoronavirus	Nobecovirus	Rousettus bat coronavirus GCCDC1	RoGCCDC1	Asia	Eastern Asia	China	CHN	Yunnan	YN	Mengla County	yes	ZLB_171227	2017-06-13
1033	OQ175356	BtEs-BetaCoV/YN2016-P6		yes			Partial RdRp	416	yes		Bat	Pteropodidae	Eonycteris	Eonycteris spelaea	EoSp	Betacoronavirus	Nobecovirus	Rousettus bat coronavirus GCCDC1	RoGCCDC1	Asia	Eastern Asia	China	CHN	Yunnan	YN	Mengla County			2016-08-21
1034	OQ175328	BtEs-BetaCoV/YN2017-Q308	yes	yes	yes		Complete Genome	30152	yes		Bat	Pteropodidae	Eonycteris	Eonycteris spelaea	EoSp	Betacoronavirus	Nobecovirus	Rousettus bat coronavirus GCCDC1	RoGCCDC1	Asia	Eastern Asia	China	CHN	Yunnan	YN	Xishuangbanna Daizu Aut. Prefecture			2017-08-23
1035	OQ175371	BtEs-BetaCoV/YN2017-P21		yes			Partial RdRp	416	yes		Bat	Pteropodidae	Eonycteris	Eonycteris spelaea	EoSp	Betacoronavirus	Nobecovirus	Rousettus bat coronavirus GCCDC1	RoGCCDC1	Asia	Eastern Asia	China	CHN	Yunnan	YN	Mengla County			2017-08-23
1036	OQ175327	BtEs-BetaCoV/YN2017-Q307	yes	yes	yes		Complete Genome	30156	yes		Bat	Pteropodidae	Eonycteris	Eonycteris spelaea	EoSp	Betacoronavirus	Nobecovirus	Rousettus bat coronavirus GCCDC1	RoGCCDC1	Asia	Eastern Asia	China	CHN	Yunnan	YN	Xishuangbanna Daizu Aut. Prefecture			2017-08-23
1037	OQ175358	BtEs-BetaCoV/YN2017-P8		yes			Partial RdRp	416	yes		Bat	Pteropodidae	Eonycteris	Eonycteris spelaea	EoSp	Betacoronavirus	Nobecovirus	Rousettus bat coronavirus GCCDC1	RoGCCDC1	Asia	Eastern Asia	China	CHN	Yunnan	YN	Mengla County			2017-06-13
1038	OQ175367	BtEs-BetaCoV/YN2017-P17		yes			Partial RdRp	416	yes		Bat	Pteropodidae	Eonycteris	Eonycteris spelaea	EoSp	Betacoronavirus	Nobecovirus	Rousettus bat coronavirus GCCDC1	RoGCCDC1	Asia	Eastern Asia	China	CHN	Yunnan	YN	Mengla County			2017-08-23
1039	OQ175333	BtEs-BetaCoV/YN2017-Q313	yes	yes	yes	yes	Complete Genome	30152	yes		Bat	Pteropodidae	Eonycteris	Eonycteris spelaea	EoSp	Betacoronavirus	Nobecovirus	Rousettus bat coronavirus GCCDC1	RoGCCDC1	Asia	Eastern Asia	China	CHN	Yunnan	YN	Xishuangbanna Daizu Aut. Prefecture			2017
1040	OQ175372	BtEs-BetaCoV/YN2017-P22		yes			Partial RdRp	416	yes		Bat	Pteropodidae	Eonycteris	Eonycteris spelaea	EoSp	Betacoronavirus	Nobecovirus	Rousettus bat coronavirus GCCDC1	RoGCCDC1	Asia	Eastern Asia	China	CHN	Yunnan	YN	Mengla County			2017-08-23
1041	OQ175357	BtEs-BetaCoV/YN2017-P7		yes			Partial RdRp	416	yes		Bat	Pteropodidae	Eonycteris	Eonycteris spelaea	EoSp	Betacoronavirus	Nobecovirus	Rousettus bat coronavirus GCCDC1	RoGCCDC1	Asia	Eastern Asia	China	CHN	Yunnan	YN	Mengla County			2017-06-13
1042	OQ175368	BtEs-BetaCoV/YN2017-P18		yes			Partial RdRp	416	yes		Bat	Pteropodidae	Eonycteris	Eonycteris spelaea	EoSp	Betacoronavirus	Nobecovirus	Rousettus bat coronavirus GCCDC1	RoGCCDC1	Asia	Eastern Asia	China	CHN	Yunnan	YN	Mengla County			2017-08-23
1043	OQ175370	BtEs-BetaCoV/YN2017-P20		yes			Partial RdRp	416	yes		Bat	Pteropodidae	Eonycteris	Eonycteris spelaea	EoSp	Betacoronavirus	Nobecovirus	Rousettus bat coronavirus GCCDC1	RoGCCDC1	Asia	Eastern Asia	China	CHN	Yunnan	YN	Xishuangbanna Daizu Aut. Prefecture			2017-08-23
1044	OK017776	BtEs-BetaCoV/YN2020L		yes			Partial RdRp	411	yes		Bat	Pteropodidae	Eonycteris	Eonycteris spelaea	EoSp	Betacoronavirus	Nobecovirus	Rousettus bat coronavirus GCCDC1	RoGCCDC1	Asia	Eastern Asia	China	CHN	Yunnan	YN	null			2020-06-01
1045	OQ175335	BtEs-BetaCoV/YN2020-Q315	yes	yes	yes		Complete Genome	30160	yes		Bat	Pteropodidae	Eonycteris	Eonycteris spelaea	EoSp	Betacoronavirus	Nobecovirus	Rousettus bat coronavirus GCCDC1	RoGCCDC1	Asia	Eastern Asia	China	CHN	Yunnan	YN	Xishuangbanna Daizu Aut. Prefecture			2020
1046	OK017777	BtEs-BetaCoV/YN2020M		yes			Partial RdRp	411	yes		Bat	Pteropodidae	Eonycteris	Eonycteris spelaea	EoSp	Betacoronavirus	Nobecovirus	Rousettus bat coronavirus GCCDC1	RoGCCDC1	Asia	Eastern Asia	China	CHN	Yunnan	YN	null			2020-06-01
1047	OQ175336	BtEs-BetaCoV/YN2020-Q316	yes	yes	yes		Complete Genome	30160	yes		Bat	Pteropodidae	Eonycteris	Eonycteris spelaea	EoSp	Betacoronavirus	Nobecovirus	Rousettus bat coronavirus GCCDC1	RoGCCDC1	Asia	Eastern Asia	China	CHN	Yunnan	YN	Xishuangbanna Daizu Aut. Prefecture			2020
1048	OQ175242	BtEs-BetaCoV/YN2017-Q309	yes	yes	yes	yes	Complete Genome	30152	yes		Bat	Pteropodidae	Eonycteris	Eonycteris spelaea	EoSp	Betacoronavirus	Nobecovirus	Rousettus bat coronavirus GCCDC1	RoGCCDC1	Asia	Eastern Asia	China	CHN	Yunnan	YN	Xishuangbanna Daizu Aut. Prefecture			2017-08-23
1049	OQ175361	BtEs-BetaCoV/YN2017-P11		yes			Partial RdRp	416	yes		Bat	Pteropodidae	Eonycteris	Eonycteris spelaea	EoSp	Betacoronavirus	Nobecovirus	Rousettus bat coronavirus GCCDC1	RoGCCDC1	Asia	Eastern Asia	China	CHN	Yunnan	YN	Mengla County			2017-06-13
1050	OQ175363	BtEs-BetaCoV/YN2017-P13		yes			Partial RdRp	416	yes		Bat	Pteropodidae	Eonycteris	Eonycteris spelaea	EoSp	Betacoronavirus	Nobecovirus	Rousettus bat coronavirus GCCDC1	RoGCCDC1	Asia	Eastern Asia	China	CHN	Yunnan	YN	Mengla County			2017-08-23
1051	OQ175364	BtEs-BetaCoV/YN2017-P14		yes			Partial RdRp	416	yes		Bat	Pteropodidae	Eonycteris	Eonycteris spelaea	EoSp	Betacoronavirus	Nobecovirus	Rousettus bat coronavirus GCCDC1	RoGCCDC1	Asia	Eastern Asia	China	CHN	Yunnan	YN	Mengla County			2017-08-23
1052	OQ175369	BtEs-BetaCoV/YN2017-P19		yes			Partial RdRp	416	yes		Bat	Pteropodidae	Eonycteris	Eonycteris spelaea	EoSp	Betacoronavirus	Nobecovirus	Rousettus bat coronavirus GCCDC1	RoGCCDC1	Asia	Eastern Asia	China	CHN	Yunnan	YN	Mengla County			2017-08-23
1053	OQ175377	BtEs-BetaCoV/YN2017-P27		yes			Partial RdRp	416	yes		Bat	Pteropodidae	Eonycteris	Eonycteris spelaea	EoSp	Betacoronavirus	Nobecovirus	Rousettus bat coronavirus GCCDC1	RoGCCDC1	Asia	Eastern Asia	China	CHN	Yunnan	YN	Mengla County			2017-08-23
1054	OQ175381	BtEs-BetaCoV/YN2017-P31		yes			Partial RdRp	416	yes		Bat	Pteropodidae	Eonycteris	Eonycteris spelaea	EoSp	Betacoronavirus	Nobecovirus	Rousettus bat coronavirus GCCDC1	RoGCCDC1	Asia	Eastern Asia	China	CHN	Yunnan	YN	Mengla County			2017-08-23
1055	OQ175330	BtEs-BetaCoV/YN2017-Q310	yes	yes	yes		Complete Genome	30152	yes		Bat	Pteropodidae	Eonycteris	Eonycteris spelaea	EoSp	Betacoronavirus	Nobecovirus	Rousettus bat coronavirus GCCDC1	RoGCCDC1	Asia	Eastern Asia	China	CHN	Yunnan	YN	Xishuangbanna Daizu Aut. Prefecture			2017-08-23
1056	OQ175238	BtEs-BetaCoV/YN2017-Q306	yes	yes	yes	yes	Complete Genome	30160	yes		Bat	Pteropodidae	Eonycteris	Eonycteris spelaea	EoSp	Betacoronavirus	Nobecovirus	Rousettus bat coronavirus GCCDC1	RoGCCDC1	Asia	Eastern Asia	China	CHN	Yunnan	YN	Xishuangbanna Daizu Aut. Prefecture			2017-06-13
1057	OK017778	BtEs-BetaCoV/YN2016F		yes			Partial RdRp	411	yes		Bat	Pteropodidae	Eonycteris	Eonycteris spelaea	EoSp	Betacoronavirus	Nobecovirus	Rousettus bat coronavirus GCCDC1	RoGCCDC1	Asia	Eastern Asia	China	CHN	Yunnan	YN	null			2016-05-01
1058	OQ175355	BtEs-BetaCoV/YN2016-P5		yes			Partial RdRp	416	yes		Bat	Pteropodidae	Eonycteris	Eonycteris spelaea	EoSp	Betacoronavirus	Nobecovirus	Rousettus bat coronavirus GCCDC1	RoGCCDC1	Asia	Eastern Asia	China	CHN	Yunnan	YN	Mengla County			2016-08-21
1059	OQ175354	BtEs-BetaCoV/YN2016-P4		yes			Partial RdRp	416	yes		Bat	Pteropodidae	Eonycteris	Eonycteris spelaea	EoSp	Betacoronavirus	Nobecovirus	Rousettus bat coronavirus GCCDC1	RoGCCDC1	Asia	Eastern Asia	China	CHN	Yunnan	YN	Xishuangbanna Daizu Aut. Prefecture			2016-08-21
1060	OQ175331	BtEs-BetaCoV/YN2016-Q311	yes	yes	yes		Complete Genome	30161	yes		Bat	Pteropodidae	Eonycteris	Eonycteris spelaea	EoSp	Betacoronavirus	Nobecovirus	Rousettus bat coronavirus GCCDC1	RoGCCDC1	Asia	Eastern Asia	China	CHN	Yunnan	YN	Xishuangbanna Daizu Aut. Prefecture			2016
1061	OQ175374	BtEs-BetaCoV/YN2017-P24		yes			Partial RdRp	416	yes		Bat	Pteropodidae	Eonycteris	Eonycteris spelaea	EoSp	Betacoronavirus	Nobecovirus	Rousettus bat coronavirus GCCDC1	RoGCCDC1	Asia	Eastern Asia	China	CHN	Yunnan	YN	Xishuangbanna Daizu Aut. Prefecture			2017-08-23
1062	OQ175334	BtEs-BetaCoV/YN2017-Q314	yes	yes	yes		Complete Genome	30161	yes		Bat	Pteropodidae	Eonycteris	Eonycteris spelaea	EoSp	Betacoronavirus	Nobecovirus	Rousettus bat coronavirus GCCDC1	RoGCCDC1	Asia	Eastern Asia	China	CHN	Yunnan	YN	Xishuangbanna Daizu Aut. Prefecture			2017
1063	OQ175332	BtEs-BetaCoV/YN2017-Q312	yes	yes	yes		Complete Genome	30159	yes		Bat	Pteropodidae	Eonycteris	Eonycteris spelaea	EoSp	Betacoronavirus	Nobecovirus	Rousettus bat coronavirus GCCDC1	RoGCCDC1	Asia	Eastern Asia	China	CHN	Yunnan	YN	Xishuangbanna Daizu Aut. Prefecture			2017
1064	OQ175375	BtEs-BetaCoV/YN2017-P25		yes			Partial RdRp	416	yes		Bat	Pteropodidae	Eonycteris	Eonycteris spelaea	EoSp	Betacoronavirus	Nobecovirus	Rousettus bat coronavirus GCCDC1	RoGCCDC1	Asia	Eastern Asia	China	CHN	Yunnan	YN	Mengla County			2017-08-23
1065	OQ175366	BtEs-BetaCoV/YN2017-P16		yes			Partial RdRp	416	yes		Bat	Pteropodidae	Eonycteris	Eonycteris spelaea	EoSp	Betacoronavirus	Nobecovirus	Rousettus bat coronavirus GCCDC1	RoGCCDC1	Asia	Eastern Asia	China	CHN	Yunnan	YN	Mengla County			2017-08-23
1066	OQ175376	BtEs-BetaCoV/YN2017-P26		yes			Partial RdRp	416	yes		Bat	Pteropodidae	Eonycteris	Eonycteris spelaea	EoSp	Betacoronavirus	Nobecovirus	Rousettus bat coronavirus GCCDC1	RoGCCDC1	Asia	Eastern Asia	China	CHN	Yunnan	YN	Mengla County			2017-08-23
1067	OQ175362	BtEs-BetaCoV/YN2017-P12		yes			Partial RdRp	416	yes		Bat	Pteropodidae	Eonycteris	Eonycteris spelaea	EoSp	Betacoronavirus	Nobecovirus	Rousettus bat coronavirus GCCDC1	RoGCCDC1	Asia	Eastern Asia	China	CHN	Yunnan	YN	Xishuangbanna Daizu Aut. Prefecture			2017-06-13
1068	OQ175383	BtEs-BetaCoV/YN2017-P33		yes			Partial RdRp	416	yes		Bat	Pteropodidae	Eonycteris	Eonycteris spelaea	EoSp	Betacoronavirus	Nobecovirus	Rousettus bat coronavirus GCCDC1	RoGCCDC1	Asia	Eastern Asia	China	CHN	Yunnan	YN	Mengla County			2017-06-13
1069	OQ175365	BtEs-BetaCoV/YN2017-P15		yes			Partial RdRp	416	yes		Bat	Pteropodidae	Eonycteris	Eonycteris spelaea	EoSp	Betacoronavirus	Nobecovirus	Rousettus bat coronavirus GCCDC1	RoGCCDC1	Asia	Eastern Asia	China	CHN	Yunnan	YN	Mengla County			2017-08-23
1070	OQ175380	BtEs-BetaCoV/YN2017-P30		yes			Partial RdRp	416	yes		Bat	Pteropodidae	Eonycteris	Eonycteris spelaea	EoSp	Betacoronavirus	Nobecovirus	Rousettus bat coronavirus GCCDC1	RoGCCDC1	Asia	Eastern Asia	China	CHN	Yunnan	YN	Mengla County			2017-08-23
1071	OQ175382	BtEs-BetaCoV/YN2017-P32		yes			Partial RdRp	416	yes		Bat	Pteropodidae	Eonycteris	Eonycteris spelaea	EoSp	Betacoronavirus	Nobecovirus	Rousettus bat coronavirus GCCDC1	RoGCCDC1	Asia	Eastern Asia	China	CHN	Yunnan	YN	Mengla County			2017-08-23
1072	OQ175379	BtEs-BetaCoV/YN2017-P29		yes			Partial RdRp	416	yes		Bat	Pteropodidae	Eonycteris	Eonycteris spelaea	EoSp	Betacoronavirus	Nobecovirus	Rousettus bat coronavirus GCCDC1	RoGCCDC1	Asia	Eastern Asia	China	CHN	Yunnan	YN	Mengla County			2017-08-23
1073	OQ175378	BtEs-BetaCoV/YN2017-P28		yes			Partial RdRp	416	yes		Bat	Pteropodidae	Eonycteris	Eonycteris spelaea	EoSp	Betacoronavirus	Nobecovirus	Rousettus bat coronavirus GCCDC1	RoGCCDC1	Asia	Eastern Asia	China	CHN	Yunnan	YN	Mengla County			2017-08-23
1074	OQ175373	BtEs-BetaCoV/YN2017-P23		yes			Partial RdRp	416	yes		Bat	Pteropodidae	Eonycteris	Eonycteris spelaea	EoSp	Betacoronavirus	Nobecovirus	Rousettus bat coronavirus GCCDC1	RoGCCDC1	Asia	Eastern Asia	China	CHN	Yunnan	YN	Mengla County			2017-08-23
1075	OQ175384	BtRl-BetaCoV/YN2017-P34		yes			Partial RdRp	416	yes		Bat	Pteropodidae	Eonycteris	Rousettus leschenaulti	RoLe	Betacoronavirus	Nobecovirus	Rousettus bat coronavirus HKU9	RoHKU9	Asia	Eastern Asia	China	CHN	Yunnan	YN	Lufeng			2017-08-20
1076	OQ175337	BtEs-BetaCoV/YN2020-Q317	yes	yes	yes		Complete Genome	29189	yes		Bat	Pteropodidae	Eonycteris	Eonycteris spelaea	EoSp	Betacoronavirus	Nobecovirus	Rousettus bat coronavirus HKU9	RoHKU9	Asia	Eastern Asia	China	CHN	Yunnan	YN	Xishuangbanna Daizu Aut. Prefecture			2020
1077	OQ175338	BtMr-BetaCoV/YN2020-Q318	yes	yes	yes		Complete Genome	29189	yes		Bat	Vespertilionidae	Myotis	Myotis ricketti	MyRi	Betacoronavirus	Nobecovirus	Rousettus bat coronavirus HKU9	RoHKU9	Asia	Eastern Asia	China	CHN	Yunnan	YN	Puer			2020
1078	OQ175385	BtRl-BetaCoV/YN2017-P35		yes			Partial RdRp	416	yes		Bat	Pteropodidae	Eonycteris	Rousettus leschenaulti	RoLe	Betacoronavirus	Nobecovirus	Rousettus bat coronavirus HKU9	RoHKU9	Asia	Eastern Asia	China	CHN	Yunnan	YN	Chuxiong Yizu Aut. Prefecture			2017-08-23
1079	OQ175248	BtRl-BetaCoV/YN2016-Q320	yes	yes	yes		Complete Genome	29172	yes		Bat	Pteropodidae	Rousettus	Rousettus leschenaulti	RoLe	Betacoronavirus	Nobecovirus	Rousettus bat coronavirus HKU9	RoHKU9	Asia	Eastern Asia	China	CHN	Yunnan	YN	Xishuangbanna Daizu Aut. Prefecture			2016
1080	OQ175246	BtRl-BetaCoV/YN2016-Q319	yes	yes	yes		Complete Genome	29171	yes		Bat	Pteropodidae	Rousettus	Rousettus leschenaulti	RoLe	Betacoronavirus	Nobecovirus	Rousettus bat coronavirus HKU9	RoHKU9	Asia	Eastern Asia	China	CHN	Yunnan	YN	Chuxiong Yizu Aut. Prefecture			2016
1081	OQ175341	BtRl-BetaCoV/YN2017-Q321	yes	yes	yes		Complete Genome	29173	yes		Bat	Pteropodidae	Rousettus	Rousettus leschenaulti	RoLe	Betacoronavirus	Nobecovirus	Rousettus bat coronavirus HKU9	RoHKU9	Asia	Eastern Asia	China	CHN	Yunnan	YN	Xishuangbanna Daizu Aut. Prefecture			2017
1082	OQ175386	BtRl-BetaCoV/YN2017-P36		yes			Partial RdRp	416	yes		Bat	Pteropodidae	Eonycteris	Rousettus leschenaulti	RoLe	Betacoronavirus	Nobecovirus	Rousettus bat coronavirus HKU9	RoHKU9	Asia	Eastern Asia	China	CHN	Yunnan	YN	Xishuangbanna Daizu Aut. Prefecture			2017-08-23
1083	OQ175325	BtTp-BetaCoV/YN2016-Q305	yes	yes	yes		Complete Genome	30327	yes		Bat	Vespertilionidae	Tylonycteris	Tylonycteris pachypus	TyPa	Betacoronavirus	Merbecovirus	Tylonycteris bat coronavirus HKU4	TyHKU4	Asia	Eastern Asia	China	CHN	Yunnan	YN	Xishuangbanna Daizu Aut. Prefecture			2016
1084	OQ176198	BtTp-BetaCoV/GX2018-P848		yes			Partial RdRp	416	yes		Bat	Vespertilionidae	Tylonycteris	Tylonycteris pachypus	TyPa	Betacoronavirus	Merbecovirus	Tylonycteris bat coronavirus HKU4	TyHKU4	Asia	Eastern Asia	China	CHN	Guangxi	GX	Liujiang District			2018-05-16
1085	OQ176204	BtTp-BetaCoV/GX2019-P854		yes			Partial RdRp	416	yes		Bat	Vespertilionidae	Tylonycteris	Tylonycteris pachypus	TyPa	Betacoronavirus	Merbecovirus	Tylonycteris bat coronavirus HKU4	TyHKU4	Asia	Eastern Asia	China	CHN	Guangxi	GX	Tianyang District			2019-06-29
1086	OQ176202	BtTp-BetaCoV/GX2018-P852		yes			Partial RdRp	416	yes		Bat	Vespertilionidae	Tylonycteris	Tylonycteris pachypus	TyPa	Betacoronavirus	Merbecovirus	Tylonycteris bat coronavirus HKU4	TyHKU4	Asia	Eastern Asia	China	CHN	Guangxi	GX	Liujiang District			2018-05-16
1087	OQ176199	BtTp-BetaCoV/GX2018-P849		yes			Partial RdRp	416	yes		Bat	Vespertilionidae	Tylonycteris	Tylonycteris pachypus	TyPa	Betacoronavirus	Merbecovirus	Tylonycteris bat coronavirus HKU4	TyHKU4	Asia	Eastern Asia	China	CHN	Guangxi	GX	Liujiang District			2018-05-16
1088	OQ176200	BtTp-BetaCoV/GX2018-P850		yes			Partial RdRp	416	yes		Bat	Vespertilionidae	Tylonycteris	Tylonycteris pachypus	TyPa	Betacoronavirus	Merbecovirus	Tylonycteris bat coronavirus HKU4	TyHKU4	Asia	Eastern Asia	China	CHN	Guangxi	GX	Liujiang District			2018-05-16
1089	OQ176201	BtTp-BetaCoV/GX2018-P851		yes			Partial RdRp	416	yes		Bat	Vespertilionidae	Tylonycteris	Tylonycteris pachypus	TyPa	Betacoronavirus	Merbecovirus	Tylonycteris bat coronavirus HKU4	TyHKU4	Asia	Eastern Asia	China	CHN	Guangxi	GX	Liujiang District			2018-05-16
1090	OQ176203	BtTp-BetaCoV/GX2019-P853		yes			Partial RdRp	416	yes		Bat	Vespertilionidae	Tylonycteris	Tylonycteris pachypus	TyPa	Betacoronavirus	Merbecovirus	Tylonycteris bat coronavirus HKU4	TyHKU4	Asia	Eastern Asia	China	CHN	Guangxi	GX	Tianyang District			2019-06-29
1091	OK017767	BtTp-BetaCoV/GD2018A		yes			Partial RdRp	411	yes		Bat	Vespertilionidae	Tylonycteris	Tylonycteris pachypus	TyPa	Betacoronavirus	Merbecovirus	Tylonycteris bat coronavirus HKU4	TyHKU4	Asia	Eastern Asia	China	CHN	Guangdong	GD	null			2018-05-01
1092	OQ175307	BtTp-BetaCoV/GD2018-Q287	yes	yes	yes		Complete Genome	30307	yes		Bat	Vespertilionidae	Tylonycteris	Tylonycteris pachypus	TyPa	Betacoronavirus	Merbecovirus	Tylonycteris bat coronavirus HKU4	TyHKU4	Asia	Eastern Asia	China	CHN	Guangdong	GD	Huizhou			2018-05-11
1093	OQ175315	BtTp-BetaCoV/GD2018-Q295	yes	yes	yes		Complete Genome	30310	yes		Bat	Vespertilionidae	Tylonycteris	Tylonycteris pachypus	TyPa	Betacoronavirus	Merbecovirus	Tylonycteris bat coronavirus HKU4	TyHKU4	Asia	Eastern Asia	China	CHN	Guangdong	GD	Huizhou			2018
1094	OQ175308	BtTp-BetaCoV/GD2018-Q288	yes	yes	yes		Complete Genome	30310	yes		Bat	Vespertilionidae	Tylonycteris	Tylonycteris pachypus	TyPa	Betacoronavirus	Merbecovirus	Tylonycteris bat coronavirus HKU4	TyHKU4	Asia	Eastern Asia	China	CHN	Guangdong	GD	Huizhou			2018-05-11
1095	OQ176180	BtTp-BetaCoV/GD2018-P830		yes			Partial RdRp	416	yes		Bat	Vespertilionidae	Tylonycteris	Tylonycteris pachypus	TyPa	Betacoronavirus	Merbecovirus	Tylonycteris bat coronavirus HKU4	TyHKU4	Asia	Eastern Asia	China	CHN	Guangdong	GD	Huiyang District			2018-05-11
1096	OQ176181	BtTp-BetaCoV/GD2018-P831		yes			Partial RdRp	416	yes		Bat	Vespertilionidae	Tylonycteris	Tylonycteris pachypus	TyPa	Betacoronavirus	Merbecovirus	Tylonycteris bat coronavirus HKU4	TyHKU4	Asia	Eastern Asia	China	CHN	Guangdong	GD	Huiyang District			2018-05-11
1097	OQ176182	BtTp-BetaCoV/GD2019-P832		yes			Partial RdRp	416	yes		Bat	Vespertilionidae	Tylonycteris	Tylonycteris pachypus	TyPa	Betacoronavirus	Merbecovirus	Tylonycteris bat coronavirus HKU4	TyHKU4	Asia	Eastern Asia	China	CHN	Guangdong	GD	Huiyang District			2019-10-17
1098	OQ175323	BtTp-BetaCoV/GX2017-Q303	yes	yes	yes	yes	Complete Genome	30313	yes		Bat	Vespertilionidae	Tylonycteris	Tylonycteris pachypus	TyPa	Betacoronavirus	Merbecovirus	Tylonycteris bat coronavirus HKU4	TyHKU4	Asia	Eastern Asia	China	CHN	Guangxi	GX	Bose			2017
1099	OQ175324	BtTp-BetaCoV/GX2019-Q304	yes	yes	yes		Complete Genome	30313	yes		Bat	Vespertilionidae	Tylonycteris	Tylonycteris pachypus	TyPa	Betacoronavirus	Merbecovirus	Tylonycteris bat coronavirus HKU4	TyHKU4	Asia	Eastern Asia	China	CHN	Guangxi	GX	Bose			2019
1100	OQ175304	BtTp-BetaCoV/GD2017-Q284	yes	yes	yes	yes	Complete Genome	30307	yes		Bat	Vespertilionidae	Tylonycteris	Tylonycteris pachypus	TyPa	Betacoronavirus	Merbecovirus	Tylonycteris bat coronavirus HKU4	TyHKU4	Asia	Eastern Asia	China	CHN	Guangdong	GD	Guangzhou			2017-05-18
1101	OQ175305	BtTp-BetaCoV/GD2017-Q285	yes	yes	yes	yes	Complete Genome	30307	yes		Bat	Vespertilionidae	Tylonycteris	Tylonycteris pachypus	TyPa	Betacoronavirus	Merbecovirus	Tylonycteris bat coronavirus HKU4	TyHKU4	Asia	Eastern Asia	China	CHN	Guangdong	GD	Guangzhou			2017-05-18
1102	OQ176211	BtTp-BetaCoV/GD2017-P861		yes			Partial RdRp	416	yes		Bat	Vespertilionidae	Tylonycteris	Tylonycteris pachypus	TyPa	Betacoronavirus	Merbecovirus	Tylonycteris bat coronavirus HKU4	TyHKU4	Asia	Eastern Asia	China	CHN	Guangdong	GD	Huadu District	yes	ZLB_170751	2017-05-18
1103	OQ176210	BtTp-BetaCoV/GD2017-P860		yes			Partial RdRp	416	yes		Bat	Vespertilionidae	Tylonycteris	Tylonycteris pachypus	TyPa	Betacoronavirus	Merbecovirus	Tylonycteris bat coronavirus HKU4	TyHKU4	Asia	Eastern Asia	China	CHN	Guangdong	GD	Zhanjiang	yes	ZLB_170751	2017-05-18
1104	OQ176212	BtTp-BetaCoV/GD2017-P862		yes			Partial RdRp	416	yes		Bat	Vespertilionidae	Tylonycteris	Tylonycteris pachypus	TyPa	Betacoronavirus	Merbecovirus	Tylonycteris bat coronavirus HKU4	TyHKU4	Asia	Eastern Asia	China	CHN	Guangdong	GD	Huadu District			2017-05-18
1105	OQ176207	BtTp-BetaCoV/GD2017-P857		yes			Partial RdRp	416	yes		Bat	Vespertilionidae	Tylonycteris	Tylonycteris pachypus	TyPa	Betacoronavirus	Merbecovirus	Tylonycteris bat coronavirus HKU4	TyHKU4	Asia	Eastern Asia	China	CHN	Guangdong	GD	Huadu District			2017-05-18
1106	OQ176209	BtTp-BetaCoV/GD2017-P859		yes			Partial RdRp	416	yes		Bat	Vespertilionidae	Tylonycteris	Tylonycteris pachypus	TyPa	Betacoronavirus	Merbecovirus	Tylonycteris bat coronavirus HKU4	TyHKU4	Asia	Eastern Asia	China	CHN	Guangdong	GD	Huadu District			2017-05-18
1107	OQ176208	BtTp-BetaCoV/GD2017-P858		yes			Partial RdRp	416	yes		Bat	Vespertilionidae	Tylonycteris	Tylonycteris pachypus	TyPa	Betacoronavirus	Merbecovirus	Tylonycteris bat coronavirus HKU4	TyHKU4	Asia	Eastern Asia	China	CHN	Guangdong	GD	Huadu District			2017-05-18
1108	OQ175303	BtHa-BetaCoV/GD2016-Q283	yes	yes	yes	yes	Complete Genome	30304	yes		Bat	Hipposideridae	Hipposideros	Hipposideros armiger	HiAr	Betacoronavirus	Merbecovirus	Tylonycteris bat coronavirus HKU4	TyHKU4	Asia	Eastern Asia	China	CHN	Guangdong	GD	Shaoguan			2016
1109	OQ175320	BtTp-BetaCoV/GX2016-Q300	yes	yes	yes		Complete Genome	30310	yes		Bat	Vespertilionidae	Tylonycteris	Tylonycteris pachypus	TyPa	Betacoronavirus	Merbecovirus	Tylonycteris bat coronavirus HKU4	TyHKU4	Asia	Eastern Asia	China	CHN	Guangxi	GX	Chongzuo			2016
1110	OQ175311	BtTp-BetaCoV/GX2016-Q291	yes	yes	yes		Complete Genome	30310	yes		Bat	Vespertilionidae	Tylonycteris	Tylonycteris pachypus	TyPa	Betacoronavirus	Merbecovirus	Tylonycteris bat coronavirus HKU4	TyHKU4	Asia	Eastern Asia	China	CHN	Guangxi	GX	Chongzuo			2016-05-13
1111	OQ175319	BtTp-BetaCoV/GX2016-Q299	yes	yes	yes		Complete Genome	30310	yes		Bat	Vespertilionidae	Tylonycteris	Tylonycteris pachypus	TyPa	Betacoronavirus	Merbecovirus	Tylonycteris bat coronavirus HKU4	TyHKU4	Asia	Eastern Asia	China	CHN	Guangxi	GX	Chongzuo			2016
1112	OQ175312	BtTp-BetaCoV/GX2016-Q292	yes	yes	yes		Complete Genome	30310	yes		Bat	Vespertilionidae	Tylonycteris	Tylonycteris pachypus	TyPa	Betacoronavirus	Merbecovirus	Tylonycteris bat coronavirus HKU4	TyHKU4	Asia	Eastern Asia	China	CHN	Guangxi	GX	Chongzuo			2016-05-14
1113	OQ175310	BtTp-BetaCoV/GX2016-Q290	yes	yes	yes	yes	Complete Genome	30316	yes		Bat	Vespertilionidae	Tylonycteris	Tylonycteris pachypus	TyPa	Betacoronavirus	Merbecovirus	Tylonycteris bat coronavirus HKU4	TyHKU4	Asia	Eastern Asia	China	CHN	Guangxi	GX	Chongzuo			2016-05-12
1114	OQ175316	BtTp-BetaCoV/GX2016-Q296	yes	yes	yes		Complete Genome	30310	yes		Bat	Vespertilionidae	Tylonycteris	Tylonycteris pachypus	TyPa	Betacoronavirus	Merbecovirus	Tylonycteris bat coronavirus HKU4	TyHKU4	Asia	Eastern Asia	China	CHN	Guangxi	GX	Chongzuo			2016
1115	OQ175317	BtTp-BetaCoV/GX2016-Q297	yes	yes	yes	yes	Complete Genome	30310	yes		Bat	Vespertilionidae	Tylonycteris	Tylonycteris pachypus	TyPa	Betacoronavirus	Merbecovirus	Tylonycteris bat coronavirus HKU4	TyHKU4	Asia	Eastern Asia	China	CHN	Guangxi	GX	Chongzuo			2016
1116	OQ175318	BtTp-BetaCoV/GX2016-Q298	yes	yes	yes		Complete Genome	30310	yes		Bat	Vespertilionidae	Tylonycteris	Tylonycteris pachypus	TyPa	Betacoronavirus	Merbecovirus	Tylonycteris bat coronavirus HKU4	TyHKU4	Asia	Eastern Asia	China	CHN	Guangxi	GX	Chongzuo			2016
1117	OQ175309	BtTp-BetaCoV/GX2016-Q289	yes	yes	yes	yes	Complete Genome	30311	yes		Bat	Vespertilionidae	Tylonycteris	Tylonycteris pachypus	TyPa	Betacoronavirus	Merbecovirus	Tylonycteris bat coronavirus HKU4	TyHKU4	Asia	Eastern Asia	China	CHN	Guangxi	GX	Chongzuo			2016-05-12
1118	OQ176183	BtTp-BetaCoV/GX2016-P833		yes			Partial RdRp	416	yes		Bat	Vespertilionidae	Tylonycteris	Tylonycteris pachypus	TyPa	Betacoronavirus	Merbecovirus	Tylonycteris bat coronavirus HKU4	TyHKU4	Asia	Eastern Asia	China	CHN	Guangxi	GX	Chongzuo			2016-05-12
1119	OQ176184	BtTp-BetaCoV/GX2016-P834		yes			Partial RdRp	416	yes		Bat	Vespertilionidae	Tylonycteris	Tylonycteris pachypus	TyPa	Betacoronavirus	Merbecovirus	Tylonycteris bat coronavirus HKU4	TyHKU4	Asia	Eastern Asia	China	CHN	Guangxi	GX	Mentougou District			2016-05-12
1120	OQ176185	BtTp-BetaCoV/GX2016-P835		yes			Partial RdRp	416	yes		Bat	Vespertilionidae	Tylonycteris	Tylonycteris pachypus	TyPa	Betacoronavirus	Merbecovirus	Tylonycteris bat coronavirus HKU4	TyHKU4	Asia	Eastern Asia	China	CHN	Guangxi	GX	Mentougou District			2016-05-12
1121	OQ176186	BtTp-BetaCoV/GX2016-P836		yes			Partial RdRp	416	yes		Bat	Vespertilionidae	Tylonycteris	Tylonycteris pachypus	TyPa	Betacoronavirus	Merbecovirus	Tylonycteris bat coronavirus HKU4	TyHKU4	Asia	Eastern Asia	China	CHN	Guangxi	GX	Mentougou District			2016-05-12
1122	OQ176187	BtTp-BetaCoV/GX2016-P837		yes			Partial RdRp	416	yes		Bat	Vespertilionidae	Tylonycteris	Tylonycteris pachypus	TyPa	Betacoronavirus	Merbecovirus	Tylonycteris bat coronavirus HKU4	TyHKU4	Asia	Eastern Asia	China	CHN	Guangxi	GX	Mentougou District			2016-05-12
1123	OQ176188	BtTp-BetaCoV/GX2016-P838		yes			Partial RdRp	416	yes		Bat	Vespertilionidae	Tylonycteris	Tylonycteris pachypus	TyPa	Betacoronavirus	Merbecovirus	Tylonycteris bat coronavirus HKU4	TyHKU4	Asia	Eastern Asia	China	CHN	Guangxi	GX	Mentougou District			2016-05-12
1124	OQ176189	BtTp-BetaCoV/GX2016-P839		yes			Partial RdRp	416	yes		Bat	Vespertilionidae	Tylonycteris	Tylonycteris pachypus	TyPa	Betacoronavirus	Merbecovirus	Tylonycteris bat coronavirus HKU4	TyHKU4	Asia	Eastern Asia	China	CHN	Guangxi	GX	Mentougou District			2016-05-12
1125	OQ176190	BtTp-BetaCoV/GX2016-P840		yes			Partial RdRp	416	yes		Bat	Vespertilionidae	Tylonycteris	Tylonycteris pachypus	TyPa	Betacoronavirus	Merbecovirus	Tylonycteris bat coronavirus HKU4	TyHKU4	Asia	Eastern Asia	China	CHN	Guangxi	GX	Chongzuo			2016-05-12
1126	OQ176191	BtTp-BetaCoV/GX2016-P841		yes			Partial RdRp	416	yes		Bat	Vespertilionidae	Tylonycteris	Tylonycteris pachypus	TyPa	Betacoronavirus	Merbecovirus	Tylonycteris bat coronavirus HKU4	TyHKU4	Asia	Eastern Asia	China	CHN	Guangxi	GX	Mentougou District			2016-05-12
1127	OQ176192	BtTp-BetaCoV/GX2016-P842		yes			Partial RdRp	416	yes		Bat	Vespertilionidae	Tylonycteris	Tylonycteris pachypus	TyPa	Betacoronavirus	Merbecovirus	Tylonycteris bat coronavirus HKU4	TyHKU4	Asia	Eastern Asia	China	CHN	Guangxi	GX	Mentougou District			2016-05-12
1128	OQ176193	BtTp-BetaCoV/GX2016-P843		yes			Partial RdRp	416	yes		Bat	Vespertilionidae	Tylonycteris	Tylonycteris pachypus	TyPa	Betacoronavirus	Merbecovirus	Tylonycteris bat coronavirus HKU4	TyHKU4	Asia	Eastern Asia	China	CHN	Guangxi	GX	Mentougou District			2016-05-12
1129	OQ176194	BtTp-BetaCoV/GX2016-P844		yes			Partial RdRp	416	yes		Bat	Vespertilionidae	Tylonycteris	Tylonycteris pachypus	TyPa	Betacoronavirus	Merbecovirus	Tylonycteris bat coronavirus HKU4	TyHKU4	Asia	Eastern Asia	China	CHN	Guangxi	GX	Mentougou District			2016-05-12
1130	OQ176195	BtTp-BetaCoV/GX2016-P845		yes			Partial RdRp	416	yes		Bat	Vespertilionidae	Tylonycteris	Tylonycteris pachypus	TyPa	Betacoronavirus	Merbecovirus	Tylonycteris bat coronavirus HKU4	TyHKU4	Asia	Eastern Asia	China	CHN	Guangxi	GX	Ningming			2016-05-13
1131	OQ176196	BtTp-BetaCoV/GX2016-P846		yes			Partial RdRp	416	yes		Bat	Vespertilionidae	Tylonycteris	Tylonycteris pachypus	TyPa	Betacoronavirus	Merbecovirus	Tylonycteris bat coronavirus HKU4	TyHKU4	Asia	Eastern Asia	China	CHN	Guangxi	GX	Chongzuo			2016-05-14
1132	OQ176197	BtTp-BetaCoV/GX2016-P847		yes			Partial RdRp	416	yes		Bat	Vespertilionidae	Tylonycteris	Tylonycteris pachypus	TyPa	Betacoronavirus	Merbecovirus	Tylonycteris bat coronavirus HKU4	TyHKU4	Asia	Eastern Asia	China	CHN	Guangxi	GX	Ningming			2016-05-14
1133	OK017768	BtTp-BetaCoV/GX2016A		yes			Partial RdRp	411	yes		Bat	Vespertilionidae	Tylonycteris	Tylonycteris pachypus	TyPa	Betacoronavirus	Merbecovirus	Tylonycteris bat coronavirus HKU4	TyHKU4	Asia	Eastern Asia	China	CHN	Guangxi	GX	null			2016-05-01
1134	OQ176205	BtTp-BetaCoV/GD2016-P855		yes			Partial RdRp	416	yes		Bat	Vespertilionidae	Tylonycteris	Tylonycteris pachypus	TyPa	Betacoronavirus	Merbecovirus	Tylonycteris bat coronavirus HKU4	TyHKU4	Asia	Eastern Asia	China	CHN	Guangdong	GD	Gaozhou			2016-06-23
1135	OQ175313	BtTp-BetaCoV/GD2017-Q293	yes	yes	yes	yes	Complete Genome	30448	yes		Bat	Vespertilionidae	Tylonycteris	Tylonycteris pachypus	TyPa	Betacoronavirus	Merbecovirus	Tylonycteris bat coronavirus HKU4	TyHKU4	Asia	Eastern Asia	China	CHN	Guangdong	GD	Zhanjiang			2017
1136	OQ176213	BtTp-BetaCoV/GD2017-P863		yes			Partial RdRp	416	yes		Bat	Vespertilionidae	Tylonycteris	Tylonycteris pachypus	TyPa	Betacoronavirus	Merbecovirus	Tylonycteris bat coronavirus HKU4	TyHKU4	Asia	Eastern Asia	China	CHN	Guangdong	GD	Baiyun District			2017-10-11
1137	OQ176177	BtTp-BetaCoV/GD2017-P827		yes			Partial RdRp	416	yes		Bat	Vespertilionidae	Tylonycteris	Tylonycteris pachypus	TyPa	Betacoronavirus	Merbecovirus	Tylonycteris bat coronavirus HKU4	TyHKU4	Asia	Eastern Asia	China	CHN	Guangdong	GD	Baiyun District			2017-10-11
1138	OQ176178	BtTp-BetaCoV/GD2017-P828		yes			Partial RdRp	416	yes		Bat	Vespertilionidae	Tylonycteris	Tylonycteris pachypus	TyPa	Betacoronavirus	Merbecovirus	Tylonycteris bat coronavirus HKU4	TyHKU4	Asia	Eastern Asia	China	CHN	Guangdong	GD	Guangzhou			2017-10-11
1139	OQ176179	BtTp-BetaCoV/GD2017-P829		yes			Partial RdRp	416	yes		Bat	Vespertilionidae	Tylonycteris	Tylonycteris pachypus	TyPa	Betacoronavirus	Merbecovirus	Tylonycteris bat coronavirus HKU4	TyHKU4	Asia	Eastern Asia	China	CHN	Guangdong	GD	Baiyun District			2017-10-11
1140	OQ175314	BtTp-BetaCoV/GD2017-Q294	yes	yes	yes		Complete Genome	30304	yes		Bat	Vespertilionidae	Tylonycteris	Tylonycteris pachypus	TyPa	Betacoronavirus	Merbecovirus	Tylonycteris bat coronavirus HKU4	TyHKU4	Asia	Eastern Asia	China	CHN	Guangdong	GD	Guangzhou			2017
1141	OQ175306	BtTp-BetaCoV/GD2017-Q286	yes	yes	yes		Complete Genome	30304	yes		Bat	Vespertilionidae	Tylonycteris	Tylonycteris pachypus	TyPa	Betacoronavirus	Merbecovirus	Tylonycteris bat coronavirus HKU4	TyHKU4	Asia	Eastern Asia	China	CHN	Guangdong	GD	Guangzhou			2017-10-11
1142	OK017766	BtTp-BetaCoV/GD2017AY		yes			Partial RdRp	411	yes		Bat	Vespertilionidae	Tylonycteris	Tylonycteris pachypus	TyPa	Betacoronavirus	Merbecovirus	Tylonycteris bat coronavirus HKU4	TyHKU4	Asia	Eastern Asia	China	CHN	Guangdong	GD	null			2017-10-01
1143	OK017765	BtTp-BetaCoV/GD2016E		yes			Partial RdRp	411	yes		Bat	Vespertilionidae	Tylonycteris	Tylonycteris pachypus	TyPa	Betacoronavirus	Merbecovirus	Tylonycteris bat coronavirus HKU4	TyHKU4	Asia	Eastern Asia	China	CHN	Guangdong	GD	null			2016-06-01
1144	OQ176206	BtTp-BetaCoV/GD2017-P856		yes			Partial RdRp	416	yes		Bat	Vespertilionidae	Tylonycteris	Tylonycteris pachypus	TyPa	Betacoronavirus	Merbecovirus	Tylonycteris bat coronavirus HKU4	TyHKU4	Asia	Eastern Asia	China	CHN	Guangdong	GD	Suixi County			2017-04-11
1145	OQ175322	BtTp-BetaCoV/GX2017-Q302	yes	yes	yes	yes	Complete Genome	30310	yes		Bat	Vespertilionidae	Tylonycteris	Tylonycteris pachypus	TyPa	Betacoronavirus	Merbecovirus	Tylonycteris bat coronavirus HKU4	TyHKU4	Asia	Eastern Asia	China	CHN	Guangxi	GX	Chongzuo			2017
1146	OQ175321	BtTp-BetaCoV/GX2016-Q301	yes	yes	yes	yes	Complete Genome	30310	yes		Bat	Vespertilionidae	Tylonycteris	Tylonycteris pachypus	TyPa	Betacoronavirus	Merbecovirus	Tylonycteris bat coronavirus HKU4	TyHKU4	Asia	Eastern Asia	China	CHN	Guangxi	GX	Bose			2016
1147	OQ175726	BtPa-BetaCoV/GX2017-P376		yes			Partial RdRp	416	yes		Bat	Vespertilionidae	Pipistrellus	Pipistrellus abramus	PiAb	Betacoronavirus	Merbecovirus	Pipistrellus bat coronavirus HKU5	PiHKU5	Asia	Eastern Asia	China	CHN	Guangxi	GX	Tianyang District			2017-07-27
1148	OQ175301	BtPa-BetaCoV/HI2019-Q281	yes	yes	yes	yes	Complete Genome	30480	yes		Bat	Vespertilionidae	Pipistrellus	Pipistrellus abramus	PiAb	Betacoronavirus	Merbecovirus	Pipistrellus bat coronavirus HKU5	PiHKU5	Asia	Eastern Asia	China	CHN	Hainan	HI	Haikou			2019
1149	OQ175777	BtPa-BetaCoV/HI2019-P427		yes			Partial RdRp	416	yes		Bat	Vespertilionidae	Pipistrellus	Pipistrellus abramus	PiAb	Betacoronavirus	Merbecovirus	Pipistrellus bat coronavirus HKU5	PiHKU5	Asia	Eastern Asia	China	CHN	Hainan	HI	Xiuying			2019
1150	OQ175778	BtPa-BetaCoV/HI2019-P428		yes			Partial RdRp	416	yes		Bat	Vespertilionidae	Pipistrellus	Pipistrellus abramus	PiAb	Betacoronavirus	Merbecovirus	Pipistrellus bat coronavirus HKU5	PiHKU5	Asia	Eastern Asia	China	CHN	Hainan	HI	Xiuying			2019
1151	OQ175274	BtPa-BetaCoV/GD2018-Q254	yes	yes	yes		Complete Genome	30491	yes		Bat	Vespertilionidae	Pipistrellus	Pipistrellus abramus	PiAb	Betacoronavirus	Merbecovirus	Pipistrellus bat coronavirus HKU5	PiHKU5	Asia	Eastern Asia	China	CHN	Guangdong	GD	Foshan			2018-04-24
1152	OQ175709	BtPa-BetaCoV/GD2018-P359		yes			Partial RdRp	416	yes		Bat	Vespertilionidae	Pipistrellus	Pipistrellus abramus	PiAb	Betacoronavirus	Merbecovirus	Pipistrellus bat coronavirus HKU5	PiHKU5	Asia	Eastern Asia	China	CHN	Guangdong	GD	Nanhai District			2018-04-24
1153	OQ175710	BtPa-BetaCoV/GD2018-P360		yes			Partial RdRp	416	yes		Bat	Vespertilionidae	Pipistrellus	Pipistrellus abramus	PiAb	Betacoronavirus	Merbecovirus	Pipistrellus bat coronavirus HKU5	PiHKU5	Asia	Eastern Asia	China	CHN	Guangdong	GD	Nanhai District			2018-04-24
1154	OQ175711	BtPa-BetaCoV/GD2018-P361		yes			Partial RdRp	416	yes		Bat	Vespertilionidae	Pipistrellus	Pipistrellus abramus	PiAb	Betacoronavirus	Merbecovirus	Pipistrellus bat coronavirus HKU5	PiHKU5	Asia	Eastern Asia	China	CHN	Guangdong	GD	Nanhai District			2018-04-24
1155	OQ175712	BtPa-BetaCoV/GD2018-P362		yes			Partial RdRp	416	yes		Bat	Vespertilionidae	Pipistrellus	Pipistrellus abramus	PiAb	Betacoronavirus	Merbecovirus	Pipistrellus bat coronavirus HKU5	PiHKU5	Asia	Eastern Asia	China	CHN	Guangdong	GD	Nanhai District			2018-04-24
1156	OQ175714	BtPa-BetaCoV/GD2018-P364		yes			Partial RdRp	416	yes		Bat	Vespertilionidae	Pipistrellus	Pipistrellus abramus	PiAb	Betacoronavirus	Merbecovirus	Pipistrellus bat coronavirus HKU5	PiHKU5	Asia	Eastern Asia	China	CHN	Guangdong	GD	Nanhai District			2018-04-24
1157	OQ175713	BtPa-BetaCoV/GD2018-P363		yes			Partial RdRp	416	yes		Bat	Vespertilionidae	Pipistrellus	Pipistrellus abramus	PiAb	Betacoronavirus	Merbecovirus	Pipistrellus bat coronavirus HKU5	PiHKU5	Asia	Eastern Asia	China	CHN	Guangdong	GD	Nanhai District			2018-04-24
1158	OQ175287	BtPa-BetaCoV/GD2016-Q267	yes	yes	yes	yes	Complete Genome	30483	yes		Bat	Vespertilionidae	Pipistrellus	Pipistrellus abramus	PiAb	Betacoronavirus	Merbecovirus	Pipistrellus bat coronavirus HKU5	PiHKU5	Asia	Eastern Asia	China	CHN	Guangdong	GD	Shaoguan			2016
1159	OQ175715	BtPa-BetaCoV/GD2018-P365		yes			Partial RdRp	416	yes		Bat	Vespertilionidae	Pipistrellus	Pipistrellus abramus	PiAb	Betacoronavirus	Merbecovirus	Pipistrellus bat coronavirus HKU5	PiHKU5	Asia	Eastern Asia	China	CHN	Guangdong	GD	Nanhai District			2018-04-24
1160	OQ175725	BtPa-BetaCoV/GD2018-P375		yes			Partial RdRp	416	yes		Bat	Vespertilionidae	Pipistrellus	Pipistrellus abramus	PiAb	Betacoronavirus	Merbecovirus	Pipistrellus bat coronavirus HKU5	PiHKU5	Asia	Eastern Asia	China	CHN	Guangdong	GD	Zengcheng District			2018-07-09
1161	OQ175719	BtPa-BetaCoV/GD2018-P369		yes			Partial RdRp	416	yes		Bat	Vespertilionidae	Pipistrellus	Pipistrellus abramus	PiAb	Betacoronavirus	Merbecovirus	Pipistrellus bat coronavirus HKU5	PiHKU5	Asia	Eastern Asia	China	CHN	Guangdong	GD	Nanhai District			2018-04-24
1162	OQ175718	BtPa-BetaCoV/GD2018-P368		yes			Partial RdRp	416	yes		Bat	Vespertilionidae	Pipistrellus	Pipistrellus abramus	PiAb	Betacoronavirus	Merbecovirus	Pipistrellus bat coronavirus HKU5	PiHKU5	Asia	Eastern Asia	China	CHN	Guangdong	GD	Nanhai District			2018-04-24
1163	OQ175717	BtPa-BetaCoV/GD2018-P367		yes			Partial RdRp	416	yes		Bat	Vespertilionidae	Pipistrellus	Pipistrellus abramus	PiAb	Betacoronavirus	Merbecovirus	Pipistrellus bat coronavirus HKU5	PiHKU5	Asia	Eastern Asia	China	CHN	Guangdong	GD	Nanhai District			2018-04-24
1164	OQ175286	BtPa-BetaCoV/GD2017-Q266	yes	yes	yes	yes	Complete Genome	30484	yes		Bat	Vespertilionidae	Pipistrellus	Pipistrellus abramus	PiAb	Betacoronavirus	Merbecovirus	Pipistrellus bat coronavirus HKU5	PiHKU5	Asia	Eastern Asia	China	CHN	Guangdong	GD	Guangzhou			2017-10-11
1165	OQ175289	BtPa-BetaCoV/GD2017-Q269	yes	yes	yes		Complete Genome	30480	yes		Bat	Vespertilionidae	Pipistrellus	Pipistrellus abramus	PiAb	Betacoronavirus	Merbecovirus	Pipistrellus bat coronavirus HKU5	PiHKU5	Asia	Eastern Asia	China	CHN	Guangdong	GD	Zhanjiang			2017
1166	OQ175706	BtPa-BetaCoV/GD2017-P356		yes			Partial RdRp	416	yes		Bat	Vespertilionidae	Pipistrellus	Pipistrellus abramus	PiAb	Betacoronavirus	Merbecovirus	Pipistrellus bat coronavirus HKU5	PiHKU5	Asia	Eastern Asia	China	CHN	Guangdong	GD	Huangpu			2017-10-11
1167	OQ175290	BtPa-BetaCoV/GD2018-Q270	yes	yes	yes	yes	Complete Genome	30490	yes		Bat	Vespertilionidae	Pipistrellus	Pipistrellus abramus	PiAb	Betacoronavirus	Merbecovirus	Pipistrellus bat coronavirus HKU5	PiHKU5	Asia	Eastern Asia	China	CHN	Guangdong	GD	Guangzhou			2018
1168	OQ175721	BtPa-BetaCoV/GD2018-P371		yes			Partial RdRp	416	yes		Bat	Vespertilionidae	Pipistrellus	Pipistrellus abramus	PiAb	Betacoronavirus	Merbecovirus	Pipistrellus bat coronavirus HKU5	PiHKU5	Asia	Eastern Asia	China	CHN	Guangdong	GD	Renhua County			2018-07-02
1169	OQ175722	BtPa-BetaCoV/GD2018-P372		yes			Partial RdRp	416	yes		Bat	Vespertilionidae	Pipistrellus	Pipistrellus abramus	PiAb	Betacoronavirus	Merbecovirus	Pipistrellus bat coronavirus HKU5	PiHKU5	Asia	Eastern Asia	China	CHN	Guangdong	GD	Renhua County			2018-07-02
1170	OQ175724	BtPa-BetaCoV/GD2018-P374		yes			Partial RdRp	416	yes		Bat	Vespertilionidae	Pipistrellus	Pipistrellus abramus	PiAb	Betacoronavirus	Merbecovirus	Pipistrellus bat coronavirus HKU5	PiHKU5	Asia	Eastern Asia	China	CHN	Guangdong	GD	Guangzhou			2018-07-06
1171	OQ175700	BtPa-BetaCoV/GD2017-P350		yes			Partial RdRp	416	yes		Bat	Vespertilionidae	Pipistrellus	Pipistrellus abramus	PiAb	Betacoronavirus	Merbecovirus	Pipistrellus bat coronavirus HKU5	PiHKU5	Asia	Eastern Asia	China	CHN	Guangdong	GD	Suixi County			2017-04-12
1172	OQ175283	BtPa-BetaCoV/GD2017-Q263	yes	yes	yes	yes	Complete Genome	30490	yes		Bat	Vespertilionidae	Pipistrellus	Pipistrellus abramus	PiAb	Betacoronavirus	Merbecovirus	Pipistrellus bat coronavirus HKU5	PiHKU5	Asia	Eastern Asia	China	CHN	Guangdong	GD	Zhanjiang			2017-04-12
1173	OQ175704	BtPa-BetaCoV/GD2017-P354		yes			Partial RdRp	416	yes		Bat	Vespertilionidae	Pipistrellus	Pipistrellus abramus	PiAb	Betacoronavirus	Merbecovirus	Pipistrellus bat coronavirus HKU5	PiHKU5	Asia	Eastern Asia	China	CHN	Guangdong	GD	Zhanjiang			2017-04-16
1174	OQ175288	BtPa-BetaCoV/GD2017-Q268	yes	yes	yes	yes	Complete Genome	30511	yes		Bat	Vespertilionidae	Pipistrellus	Pipistrellus abramus	PiAb	Betacoronavirus	Merbecovirus	Pipistrellus bat coronavirus HKU5	PiHKU5	Asia	Eastern Asia	China	CHN	Guangdong	GD	Zhanjiang			2017
1175	OQ175707	BtPa-BetaCoV/GD2018-P357		yes			Partial RdRp	416	yes		Bat	Vespertilionidae	Pipistrellus	Pipistrellus abramus	PiAb	Betacoronavirus	Merbecovirus	Pipistrellus bat coronavirus HKU5	PiHKU5	Asia	Eastern Asia	China	CHN	Guangdong	GD	Huangpu			2018-04-10
1176	OQ175716	BtPa-BetaCoV/GD2018-P366		yes			Partial RdRp	416	yes		Bat	Vespertilionidae	Pipistrellus	Pipistrellus abramus	PiAb	Betacoronavirus	Merbecovirus	Pipistrellus bat coronavirus HKU5	PiHKU5	Asia	Eastern Asia	China	CHN	Guangdong	GD	Nanhai District			2018-04-24
1177	OK017769	BtPa-BetaCoV/GD2018B		yes			Partial RdRp	411	yes		Bat	Vespertilionidae	Pipistrellus	Pipistrellus abramus	PiAb	Betacoronavirus	Merbecovirus	Pipistrellus bat coronavirus HKU5	PiHKU5	Asia	Eastern Asia	China	CHN	Guangdong	GD	null			2018-04-01
1178	OQ175708	BtPa-BetaCoV/GD2018-P358		yes			Partial RdRp	416	yes		Bat	Vespertilionidae	Pipistrellus	Pipistrellus abramus	PiAb	Betacoronavirus	Merbecovirus	Pipistrellus bat coronavirus HKU5	PiHKU5	Asia	Eastern Asia	China	CHN	Guangdong	GD	Nanhai District			2018-04-24
1179	OQ175870	BtRm-BetaCoV/GX2017-P520		yes			Partial RdRp	416	yes		Bat	Rhinolophidae	Rhinolophus	Rhinolophus macrotis	RhMa	Betacoronavirus	Merbecovirus	Pipistrellus bat coronavirus HKU5	PiHKU5	Asia	Eastern Asia	China	CHN	Guangxi	GX	Tianyang District			2017-12-17
1180	OQ175302	BtRm-BetaCoV/GX2017-Q282	yes	yes	yes	yes	Complete Genome	30467	yes		Bat	Rhinolophidae	Rhinolophus	Rhinolophus macrotis	RhMa	Betacoronavirus	Merbecovirus	Pipistrellus bat coronavirus HKU5	PiHKU5	Asia	Eastern Asia	China	CHN	Guangxi	GX	Bose			2017-12-17
1181	OQ175720	BtPa-BetaCoV/GD2018-P370		yes			Partial RdRp	416	yes		Bat	Vespertilionidae	Pipistrellus	Pipistrellus abramus	PiAb	Betacoronavirus	Merbecovirus	Pipistrellus bat coronavirus HKU5	PiHKU5	Asia	Eastern Asia	China	CHN	Guangdong	GD	Huiyang District			2018-05-09
1182	OQ175705	BtPa-BetaCoV/GD2017-P355		yes			Partial RdRp	416	yes		Bat	Vespertilionidae	Pipistrellus	Pipistrellus abramus	PiAb	Betacoronavirus	Merbecovirus	Pipistrellus bat coronavirus HKU5	PiHKU5	Asia	Eastern Asia	China	CHN	Guangdong	GD	Pingyuan County			2017-07-09
1183	OQ175285	BtPa-BetaCoV/GD2017-Q265	yes	yes	yes	yes	Complete Genome	30496	yes		Bat	Vespertilionidae	Pipistrellus	Pipistrellus abramus	PiAb	Betacoronavirus	Merbecovirus	Pipistrellus bat coronavirus HKU5	PiHKU5	Asia	Eastern Asia	China	CHN	Guangdong	GD	Meizhou			2017-07-09
1184	OQ175702	BtPa-BetaCoV/GD2017-P352		yes			Partial RdRp	416	yes		Bat	Vespertilionidae	Pipistrellus	Pipistrellus abramus	PiAb	Betacoronavirus	Merbecovirus	Pipistrellus bat coronavirus HKU5	PiHKU5	Asia	Eastern Asia	China	CHN	Guangdong	GD	Suixi County			2017-04-13
1185	OQ175727	BtPa-BetaCoV/GX2017-P377		yes			Partial RdRp	416	yes		Bat	Vespertilionidae	Pipistrellus	Pipistrellus abramus	PiAb	Betacoronavirus	Merbecovirus	Pipistrellus bat coronavirus HKU5	PiHKU5	Asia	Eastern Asia	China	CHN	Guangxi	GX	Bose			2017-07-31
1186	OQ175231	BtPa-BetaCoV/GX2017-Q271	yes	yes	yes		Complete Genome	30415	yes		Bat	Vespertilionidae	Pipistrellus	Pipistrellus abramus	PiAb	Betacoronavirus	Merbecovirus	Pipistrellus bat coronavirus HKU5	PiHKU5	Asia	Eastern Asia	China	CHN	Guangxi	GX	Bose			2017
1187	OQ175699	BtPa-BetaCoV/GD2017-P349		yes			Partial RdRp	416	yes		Bat	Vespertilionidae	Pipistrellus	Pipistrellus abramus	PiAb	Betacoronavirus	Merbecovirus	Pipistrellus bat coronavirus HKU5	PiHKU5	Asia	Eastern Asia	China	CHN	Guangdong	GD	Suixi County			2017-04-12
1188	OQ175698	BtPa-BetaCoV/GD2017-P348		yes			Partial RdRp	416	yes		Bat	Vespertilionidae	Pipistrellus	Pipistrellus abramus	PiAb	Betacoronavirus	Merbecovirus	Pipistrellus bat coronavirus HKU5	PiHKU5	Asia	Eastern Asia	China	CHN	Guangdong	GD	Suixi County			2017-04-12
1189	OQ175282	BtPa-BetaCoV/GD2017-Q262	yes	yes	yes	yes	Complete Genome	30553	yes		Bat	Vespertilionidae	Pipistrellus	Pipistrellus abramus	PiAb	Betacoronavirus	Merbecovirus	Pipistrellus bat coronavirus HKU5	PiHKU5	Asia	Eastern Asia	China	CHN	Guangdong	GD	Zhanjiang			2017-04-12
1190	OQ175284	BtPa-BetaCoV/GD2017-Q264	yes	yes	yes	yes	Complete Genome	30479	yes		Bat	Vespertilionidae	Pipistrellus	Pipistrellus abramus	PiAb	Betacoronavirus	Merbecovirus	Pipistrellus bat coronavirus HKU5	PiHKU5	Asia	Eastern Asia	China	CHN	Guangdong	GD	Zhanjiang			2017-04-13
1191	OQ175703	BtPa-BetaCoV/GD2017-P353		yes			Partial RdRp	416	yes		Bat	Vespertilionidae	Pipistrellus	Pipistrellus abramus	PiAb	Betacoronavirus	Merbecovirus	Pipistrellus bat coronavirus HKU5	PiHKU5	Asia	Eastern Asia	China	CHN	Guangdong	GD	Suixi County			2017-04-13
1192	OQ175701	BtPa-BetaCoV/GD2017-P351		yes			Partial RdRp	416	yes		Bat	Vespertilionidae	Pipistrellus	Pipistrellus abramus	PiAb	Betacoronavirus	Merbecovirus	Pipistrellus bat coronavirus HKU5	PiHKU5	Asia	Eastern Asia	China	CHN	Guangdong	GD	Suixi County			2017-04-12
1193	OQ175745	BtPa-BetaCoV/JX2020-P395		yes			Partial RdRp	416	yes		Bat	Vespertilionidae	Pipistrellus	Pipistrellus abramus	PiAb	Betacoronavirus	Merbecovirus	Pipistrellus bat coronavirus HKU5	PiHKU5	Asia	Eastern Asia	China	CHN	Jiangxi	JX	Nanchang County			2020-05-08
1194	OQ175279	BtPa-BetaCoV/JX2020-Q259	yes	yes	yes		Complete Genome	30479	yes		Bat	Vespertilionidae	Pipistrellus	Pipistrellus abramus	PiAb	Betacoronavirus	Merbecovirus	Pipistrellus bat coronavirus HKU5	PiHKU5	Asia	Eastern Asia	China	CHN	Jiangxi	JX	Nanchang			2020-05-08
1195	OQ175273	BtMp-BetaCoV/HI2019-Q253	yes	yes	yes	yes	Complete Genome	30481	yes		Bat	Vespertilionidae	Miniopterus	Miniopterus pusillus	MiPu	Betacoronavirus	Merbecovirus	Pipistrellus bat coronavirus HKU5	PiHKU5	Asia	Eastern Asia	China	CHN	Hainan	HI	Danzhou			2019
1196	OQ175298	BtPa-BetaCoV/JX2020-Q278	yes	yes	yes	yes	Complete Genome	30438	yes		Bat	Vespertilionidae	Pipistrellus	Pipistrellus abramus	PiAb	Betacoronavirus	Merbecovirus	Pipistrellus bat coronavirus HKU5	PiHKU5	Asia	Eastern Asia	China	CHN	Jiangxi	JX	Nanchang			2020
1197	OQ175766	BtPa-BetaCoV/JX2020-P416		yes			Partial RdRp	416	yes		Bat	Vespertilionidae	Pipistrellus	Pipistrellus abramus	PiAb	Betacoronavirus	Merbecovirus	Pipistrellus bat coronavirus HKU5	PiHKU5	Asia	Eastern Asia	China	CHN	Jiangxi	JX	Nanchang			2020-05-12
1198	OQ175767	BtPa-BetaCoV/JX2020-P417		yes			Partial RdRp	416	yes		Bat	Vespertilionidae	Pipistrellus	Pipistrellus abramus	PiAb	Betacoronavirus	Merbecovirus	Pipistrellus bat coronavirus HKU5	PiHKU5	Asia	Eastern Asia	China	CHN	Jiangxi	JX	Nanchang County			2020-05-12
1199	OQ175768	BtPa-BetaCoV/JX2020-P418		yes			Partial RdRp	416	yes		Bat	Vespertilionidae	Pipistrellus	Pipistrellus abramus	PiAb	Betacoronavirus	Merbecovirus	Pipistrellus bat coronavirus HKU5	PiHKU5	Asia	Eastern Asia	China	CHN	Jiangxi	JX	Nanchang County			2020-05-12
1200	OK017771	BtPa-BetaCoV/JX2020B		yes			Partial RdRp	411	yes		Bat	Vespertilionidae	Pipistrellus	Pipistrellus abramus	PiAb	Betacoronavirus	Merbecovirus	Pipistrellus bat coronavirus HKU5	PiHKU5	Asia	Eastern Asia	China	CHN	Jiangxi	JX	null			2020-05-01
1201	OQ175299	BtPa-BetaCoV/JX2020-Q279	yes	yes	yes	yes	Complete Genome	30475	yes		Bat	Vespertilionidae	Pipistrellus	Pipistrellus abramus	PiAb	Betacoronavirus	Merbecovirus	Pipistrellus bat coronavirus HKU5	PiHKU5	Asia	Eastern Asia	China	CHN	Jiangxi	JX	Nanchang			2020
1202	OQ175297	BtPa-BetaCoV/JX2020-Q277	yes	yes	yes	yes	Complete Genome	30487	yes		Bat	Vespertilionidae	Pipistrellus	Pipistrellus abramus	PiAb	Betacoronavirus	Merbecovirus	Pipistrellus bat coronavirus HKU5	PiHKU5	Asia	Eastern Asia	China	CHN	Jiangxi	JX	Nanchang			2020
1203	OQ175272	BtHl-BetaCoV/HI2019-Q252	yes	yes	yes		Complete Genome	30484	yes		Bat	Hipposideridae	Hipposideros	Hipposideros larvatus	HiLa	Betacoronavirus	Merbecovirus	Pipistrellus bat coronavirus HKU5	PiHKU5	Asia	Eastern Asia	China	CHN	Hainan	HI	Sanya			2019
1204	OQ175761	BtPa-BetaCoV/JX2020-P411		yes			Partial RdRp	416	yes		Bat	Vespertilionidae	Pipistrellus	Pipistrellus abramus	PiAb	Betacoronavirus	Merbecovirus	Pipistrellus bat coronavirus HKU5	PiHKU5	Asia	Eastern Asia	China	CHN	Jiangxi	JX	Nanchang			2020-05-12
1205	OQ175762	BtPa-BetaCoV/JX2020-P412		yes			Partial RdRp	416	yes		Bat	Vespertilionidae	Pipistrellus	Pipistrellus abramus	PiAb	Betacoronavirus	Merbecovirus	Pipistrellus bat coronavirus HKU5	PiHKU5	Asia	Eastern Asia	China	CHN	Jiangxi	JX	Nanchang County			2020-05-12
1206	OQ175769	BtPa-BetaCoV/JX2020-P419		yes			Partial RdRp	416	yes		Bat	Vespertilionidae	Pipistrellus	Pipistrellus abramus	PiAb	Betacoronavirus	Merbecovirus	Pipistrellus bat coronavirus HKU5	PiHKU5	Asia	Eastern Asia	China	CHN	Jiangxi	JX	Nanchang County			2020-05-12
1207	OQ175770	BtPa-BetaCoV/JX2020-P420		yes			Partial RdRp	416	yes		Bat	Vespertilionidae	Pipistrellus	Pipistrellus abramus	PiAb	Betacoronavirus	Merbecovirus	Pipistrellus bat coronavirus HKU5	PiHKU5	Asia	Eastern Asia	China	CHN	Jiangxi	JX	Nanchang County			2020-05-12
1208	OQ175771	BtPa-BetaCoV/JX2020-P421		yes			Partial RdRp	416	yes		Bat	Vespertilionidae	Pipistrellus	Pipistrellus abramus	PiAb	Betacoronavirus	Merbecovirus	Pipistrellus bat coronavirus HKU5	PiHKU5	Asia	Eastern Asia	China	CHN	Jiangxi	JX	Nanchang County			2020-05-12
1209	OQ175772	BtPa-BetaCoV/JX2020-P422		yes			Partial RdRp	416	yes		Bat	Vespertilionidae	Pipistrellus	Pipistrellus abramus	PiAb	Betacoronavirus	Merbecovirus	Pipistrellus bat coronavirus HKU5	PiHKU5	Asia	Eastern Asia	China	CHN	Jiangxi	JX	Nanchang County			2020-05-12
1210	OQ175773	BtPa-BetaCoV/JX2020-P423		yes			Partial RdRp	416	yes		Bat	Vespertilionidae	Pipistrellus	Pipistrellus abramus	PiAb	Betacoronavirus	Merbecovirus	Pipistrellus bat coronavirus HKU5	PiHKU5	Asia	Eastern Asia	China	CHN	Jiangxi	JX	Nanchang			2020-05-12
1211	OQ175729	BtPa-BetaCoV/GZ2019-P379		yes			Partial RdRp	416	yes		Bat	Vespertilionidae	Pipistrellus	Pipistrellus abramus	PiAb	Betacoronavirus	Merbecovirus	Pipistrellus bat coronavirus HKU5	PiHKU5	Asia	Eastern Asia	China	CHN	Guizhou	GZ	Qiannan Buyei and Miao Autonomous Prefecture			2019-07-02
1212	OQ175292	BtPa-BetaCoV/GZ2019-Q272	yes	yes	yes	yes	Complete Genome	30485	yes		Bat	Vespertilionidae	Pipistrellus	Pipistrellus abramus	PiAb	Betacoronavirus	Merbecovirus	Pipistrellus bat coronavirus HKU5	PiHKU5	Asia	Eastern Asia	China	CHN	Guizhou	GZ	Qiannan Buyei and Miao Autonomous Prefecture			2019
1213	OQ175750	BtPa-BetaCoV/JX2020-P400		yes			Partial RdRp	416	yes		Bat	Vespertilionidae	Pipistrellus	Pipistrellus abramus	PiAb	Betacoronavirus	Merbecovirus	Pipistrellus bat coronavirus HKU5	PiHKU5	Asia	Eastern Asia	China	CHN	Jiangxi	JX	Nanchang County			2020-05-10
1214	OQ175280	BtPa-BetaCoV/JX2020-Q260	yes	yes	yes	yes	Complete Genome	30484	yes		Bat	Vespertilionidae	Pipistrellus	Pipistrellus abramus	PiAb	Betacoronavirus	Merbecovirus	Pipistrellus bat coronavirus HKU5	PiHKU5	Asia	Eastern Asia	China	CHN	Jiangxi	JX	Nanchang			2020-05-12
1215	OQ175281	BtPa-BetaCoV/JX2020-Q261	yes	yes	yes		Complete Genome	30481	yes		Bat	Vespertilionidae	Pipistrellus	Pipistrellus abramus	PiAb	Betacoronavirus	Merbecovirus	Pipistrellus bat coronavirus HKU5	PiHKU5	Asia	Eastern Asia	China	CHN	Jiangxi	JX	Nanchang			2020-05-12
1216	OQ175764	BtPa-BetaCoV/JX2020-P414		yes			Partial RdRp	417	yes		Bat	Vespertilionidae	Pipistrellus	Pipistrellus abramus	PiAb	Betacoronavirus	Merbecovirus	Pipistrellus bat coronavirus HKU5	PiHKU5	Asia	Eastern Asia	China	CHN	Jiangxi	JX	Nanchang County			2020-05-12
1217	OQ175765	BtPa-BetaCoV/JX2020-P415		yes			Partial RdRp	416	yes		Bat	Vespertilionidae	Pipistrellus	Pipistrellus abramus	PiAb	Betacoronavirus	Merbecovirus	Pipistrellus bat coronavirus HKU5	PiHKU5	Asia	Eastern Asia	China	CHN	Jiangxi	JX	Nanchang County			2020-05-12
1218	OQ175757	BtPa-BetaCoV/JX2020-P407		yes			Partial RdRp	416	yes		Bat	Vespertilionidae	Pipistrellus	Pipistrellus abramus	PiAb	Betacoronavirus	Merbecovirus	Pipistrellus bat coronavirus HKU5	PiHKU5	Asia	Eastern Asia	China	CHN	Jiangxi	JX	Nanchang County			2020-05-12
1219	OQ175300	BtPa-BetaCoV/ZJ2010-Q280	yes	yes	yes		Complete Genome	30489	yes		Bat	Vespertilionidae	Pipistrellus	Pipistrellus abramus	PiAb	Betacoronavirus	Merbecovirus	Pipistrellus bat coronavirus HKU5	PiHKU5	Asia	Eastern Asia	China	CHN	Zhejiang	ZJ	Quzhou			2010
1220	OQ175776	BtPa-BetaCoV/ZJ2020-P426		yes			Partial RdRp	416	yes		Bat	Vespertilionidae	Pipistrellus	Pipistrellus abramus	PiAb	Betacoronavirus	Merbecovirus	Pipistrellus bat coronavirus HKU5	PiHKU5	Asia	Eastern Asia	China	CHN	Zhejiang	ZJ	Quzhou			2020-05-17
1221	OQ175775	BtPa-BetaCoV/ZJ2020-P425		yes			Partial RdRp	416	yes		Bat	Vespertilionidae	Pipistrellus	Pipistrellus abramus	PiAb	Betacoronavirus	Merbecovirus	Pipistrellus bat coronavirus HKU5	PiHKU5	Asia	Eastern Asia	China	CHN	Zhejiang	ZJ	Kecheng District			2020-05-17
1222	OQ175753	BtPa-BetaCoV/JX2020-P403		yes			Partial RdRp	416	yes		Bat	Vespertilionidae	Pipistrellus	Pipistrellus abramus	PiAb	Betacoronavirus	Merbecovirus	Pipistrellus bat coronavirus HKU5	PiHKU5	Asia	Eastern Asia	China	CHN	Jiangxi	JX	Nanchang County			2020-05-11
1223	OQ175755	BtPa-BetaCoV/JX2020-P405		yes			Partial RdRp	416	yes		Bat	Vespertilionidae	Pipistrellus	Pipistrellus abramus	PiAb	Betacoronavirus	Merbecovirus	Pipistrellus bat coronavirus HKU5	PiHKU5	Asia	Eastern Asia	China	CHN	Jiangxi	JX	Nanchang County			2020-05-11
1224	OQ175754	BtPa-BetaCoV/JX2020-P404		yes			Partial RdRp	416	yes		Bat	Vespertilionidae	Pipistrellus	Pipistrellus abramus	PiAb	Betacoronavirus	Merbecovirus	Pipistrellus bat coronavirus HKU5	PiHKU5	Asia	Eastern Asia	China	CHN	Jiangxi	JX	Nanchang County			2020-05-11
1225	OQ175728	BtPa-BetaCoV/GX2017-P378		yes			Partial RdRp	416	yes		Bat	Vespertilionidae	Pipistrellus	Pipistrellus abramus	PiAb	Betacoronavirus	Merbecovirus	Pipistrellus bat coronavirus HKU5	PiHKU5	Asia	Eastern Asia	China	CHN	Guangxi	GX	Tianyang District			2017-07-31
1226	OQ175723	BtPa-BetaCoV/GD2018-P373		yes			Partial RdRp	416	yes		Bat	Vespertilionidae	Pipistrellus	Pipistrellus abramus	PiAb	Betacoronavirus	Merbecovirus	Pipistrellus bat coronavirus HKU5	PiHKU5	Asia	Eastern Asia	China	CHN	Guangdong	GD	Renhua County			2018-07-02
1227	OQ175275	BtPa-BetaCoV/GD2018-Q255	yes	yes	yes	yes	Complete Genome	30488	yes		Bat	Vespertilionidae	Pipistrellus	Pipistrellus abramus	PiAb	Betacoronavirus	Merbecovirus	Pipistrellus bat coronavirus HKU5	PiHKU5	Asia	Eastern Asia	China	CHN	Guangdong	GD	Shaoguan			2018-07-02
1228	OQ175751	BtPa-BetaCoV/JX2020-P401		yes			Partial RdRp	416	yes		Bat	Vespertilionidae	Pipistrellus	Pipistrellus abramus	PiAb	Betacoronavirus	Merbecovirus	Pipistrellus bat coronavirus HKU5	PiHKU5	Asia	Eastern Asia	China	CHN	Jiangxi	JX	Nanchang County			2020-05-10
1229	OQ175277	BtPa-BetaCoV/JX2020-Q257	yes	yes	yes	yes	Complete Genome	30485	yes		Bat	Vespertilionidae	Pipistrellus	Pipistrellus abramus	PiAb	Betacoronavirus	Merbecovirus	Pipistrellus bat coronavirus HKU5	PiHKU5	Asia	Eastern Asia	China	CHN	Jiangxi	JX	Nanchang			2020-05-08
1230	OQ175743	BtPa-BetaCoV/JX2020-P393		yes			Partial RdRp	416	yes		Bat	Vespertilionidae	Pipistrellus	Pipistrellus abramus	PiAb	Betacoronavirus	Merbecovirus	Pipistrellus bat coronavirus HKU5	PiHKU5	Asia	Eastern Asia	China	CHN	Jiangxi	JX	Nanchang County			2020-05-08
1231	OQ175742	BtPa-BetaCoV/JX2020-P392		yes			Partial RdRp	416	yes		Bat	Vespertilionidae	Pipistrellus	Pipistrellus abramus	PiAb	Betacoronavirus	Merbecovirus	Pipistrellus bat coronavirus HKU5	PiHKU5	Asia	Eastern Asia	China	CHN	Jiangxi	JX	Nanchang County			2020-05-08
1232	OQ175734	BtPa-BetaCoV/JX2020-P384		yes			Partial RdRp	416	yes		Bat	Vespertilionidae	Pipistrellus	Pipistrellus abramus	PiAb	Betacoronavirus	Merbecovirus	Pipistrellus bat coronavirus HKU5	PiHKU5	Asia	Eastern Asia	China	CHN	Jiangxi	JX	Nanchang County			2020-05-08
1233	OQ175735	BtPa-BetaCoV/JX2020-P385		yes			Partial RdRp	416	yes		Bat	Vespertilionidae	Pipistrellus	Pipistrellus abramus	PiAb	Betacoronavirus	Merbecovirus	Pipistrellus bat coronavirus HKU5	PiHKU5	Asia	Eastern Asia	China	CHN	Jiangxi	JX	Nanchang County			2020-05-08
1234	OQ175736	BtPa-BetaCoV/JX2020-P386		yes			Partial RdRp	416	yes		Bat	Vespertilionidae	Pipistrellus	Pipistrellus abramus	PiAb	Betacoronavirus	Merbecovirus	Pipistrellus bat coronavirus HKU5	PiHKU5	Asia	Eastern Asia	China	CHN	Jiangxi	JX	Nanchang County	yes	ZLB_200121	2020-05-08
1235	OQ175737	BtPa-BetaCoV/JX2020-P387		yes			Partial RdRp	416	yes		Bat	Vespertilionidae	Pipistrellus	Pipistrellus abramus	PiAb	Betacoronavirus	Merbecovirus	Pipistrellus bat coronavirus HKU5	PiHKU5	Asia	Eastern Asia	China	CHN	Jiangxi	JX	Nanchang County	yes	ZLB_200121	2020-05-08
1236	OQ175741	BtPa-BetaCoV/JX2020-P391		yes			Partial RdRp	416	yes		Bat	Vespertilionidae	Pipistrellus	Pipistrellus abramus	PiAb	Betacoronavirus	Merbecovirus	Pipistrellus bat coronavirus HKU5	PiHKU5	Asia	Eastern Asia	China	CHN	Jiangxi	JX	Nanchang County			2020-05-08
1237	OQ175759	BtPa-BetaCoV/JX2020-P409		yes			Partial RdRp	413	yes		Bat	Vespertilionidae	Pipistrellus	Pipistrellus abramus	PiAb	Betacoronavirus	Merbecovirus	Pipistrellus bat coronavirus HKU5	PiHKU5	Asia	Eastern Asia	China	CHN	Jiangxi	JX	Nanchang County			2020-05-12
1238	OQ175760	BtPa-BetaCoV/JX2020-P410		yes			Partial RdRp	416	yes		Bat	Vespertilionidae	Pipistrellus	Pipistrellus abramus	PiAb	Betacoronavirus	Merbecovirus	Pipistrellus bat coronavirus HKU5	PiHKU5	Asia	Eastern Asia	China	CHN	Jiangxi	JX	Nanchang County			2020-05-12
1239	OQ175296	BtPa-BetaCoV/JX2020-Q276	yes	yes	yes		Complete Genome	30477	yes		Bat	Vespertilionidae	Pipistrellus	Pipistrellus abramus	PiAb	Betacoronavirus	Merbecovirus	Pipistrellus bat coronavirus HKU5	PiHKU5	Asia	Eastern Asia	China	CHN	Jiangxi	JX	Nanchang			2020
1240	OQ175758	BtPa-BetaCoV/JX2020-P408		yes			Partial RdRp	416	yes		Bat	Vespertilionidae	Pipistrellus	Pipistrellus abramus	PiAb	Betacoronavirus	Merbecovirus	Pipistrellus bat coronavirus HKU5	PiHKU5	Asia	Eastern Asia	China	CHN	Jiangxi	JX	Nanchang			2020-05-12
1241	OQ175774	BtPa-BetaCoV/JX2020-P424		yes			Partial RdRp	416	yes		Bat	Vespertilionidae	Pipistrellus	Pipistrellus abramus	PiAb	Betacoronavirus	Merbecovirus	Pipistrellus bat coronavirus HKU5	PiHKU5	Asia	Eastern Asia	China	CHN	Jiangxi	JX	Nanchang County			2020-05-12
1242	OK017770	BtPa-BetaCoV/JX2020A		yes			Partial RdRp	411	yes		Bat	Vespertilionidae	Pipistrellus	Pipistrellus abramus	PiAb	Betacoronavirus	Merbecovirus	Pipistrellus bat coronavirus HKU5	PiHKU5	Asia	Eastern Asia	China	CHN	Jiangxi	JX	null			2020-05-01
1243	OQ175294	BtPa-BetaCoV/JX2020-Q274	yes	yes	yes		Complete Genome	30487	yes		Bat	Vespertilionidae	Pipistrellus	Pipistrellus abramus	PiAb	Betacoronavirus	Merbecovirus	Pipistrellus bat coronavirus HKU5	PiHKU5	Asia	Eastern Asia	China	CHN	Jiangxi	JX	Nanchang			2020
1244	OQ175746	BtPa-BetaCoV/JX2020-P396		yes			Partial RdRp	416	yes		Bat	Vespertilionidae	Pipistrellus	Pipistrellus abramus	PiAb	Betacoronavirus	Merbecovirus	Pipistrellus bat coronavirus HKU5	PiHKU5	Asia	Eastern Asia	China	CHN	Jiangxi	JX	Nanchang County			2020-05-10
1245	OQ175747	BtPa-BetaCoV/JX2020-P397		yes			Partial RdRp	416	yes		Bat	Vespertilionidae	Pipistrellus	Pipistrellus abramus	PiAb	Betacoronavirus	Merbecovirus	Pipistrellus bat coronavirus HKU5	PiHKU5	Asia	Eastern Asia	China	CHN	Jiangxi	JX	Nanchang County			2020-05-10
1246	OQ175748	BtPa-BetaCoV/JX2020-P398		yes			Partial RdRp	416	yes		Bat	Vespertilionidae	Pipistrellus	Pipistrellus abramus	PiAb	Betacoronavirus	Merbecovirus	Pipistrellus bat coronavirus HKU5	PiHKU5	Asia	Eastern Asia	China	CHN	Jiangxi	JX	Nanchang County			2020-05-10
1247	OQ175749	BtPa-BetaCoV/JX2020-P399		yes			Partial RdRp	416	yes		Bat	Vespertilionidae	Pipistrellus	Pipistrellus abramus	PiAb	Betacoronavirus	Merbecovirus	Pipistrellus bat coronavirus HKU5	PiHKU5	Asia	Eastern Asia	China	CHN	Jiangxi	JX	Nanchang			2020-05-10
1248	OQ175756	BtPa-BetaCoV/JX2020-P406		yes			Partial RdRp	416	yes		Bat	Vespertilionidae	Pipistrellus	Pipistrellus abramus	PiAb	Betacoronavirus	Merbecovirus	Pipistrellus bat coronavirus HKU5	PiHKU5	Asia	Eastern Asia	China	CHN	Jiangxi	JX	Nanchang County			2020-05-11
1249	OQ175763	BtPa-BetaCoV/JX2020-P413		yes			Partial RdRp	416	yes		Bat	Vespertilionidae	Pipistrellus	Pipistrellus abramus	PiAb	Betacoronavirus	Merbecovirus	Pipistrellus bat coronavirus HKU5	PiHKU5	Asia	Eastern Asia	China	CHN	Jiangxi	JX	Nanchang County			2020-05-12
1250	OQ175730	BtPa-BetaCoV/JX2020-P380		yes			Partial RdRp	416	yes		Bat	Vespertilionidae	Pipistrellus	Pipistrellus abramus	PiAb	Betacoronavirus	Merbecovirus	Pipistrellus bat coronavirus HKU5	PiHKU5	Asia	Eastern Asia	China	CHN	Jiangxi	JX	Nanchang County			2020-05-08
1251	OQ175276	BtPa-BetaCoV/JX2020-Q256	yes	yes	yes	yes	Complete Genome	30465	yes		Bat	Vespertilionidae	Pipistrellus	Pipistrellus abramus	PiAb	Betacoronavirus	Merbecovirus	Pipistrellus bat coronavirus HKU5	PiHKU5	Asia	Eastern Asia	China	CHN	Jiangxi	JX	Nanchang			2020-05-08
1252	OQ175752	BtPa-BetaCoV/JX2020-P402		yes			Partial RdRp	416	yes		Bat	Vespertilionidae	Pipistrellus	Pipistrellus abramus	PiAb	Betacoronavirus	Merbecovirus	Pipistrellus bat coronavirus HKU5	PiHKU5	Asia	Eastern Asia	China	CHN	Jiangxi	JX	Nanchang			2020-05-11
1253	OQ175295	BtPa-BetaCoV/JX2020-Q275	yes	yes	yes		Complete Genome	30490	yes		Bat	Vespertilionidae	Pipistrellus	Pipistrellus abramus	PiAb	Betacoronavirus	Merbecovirus	Pipistrellus bat coronavirus HKU5	PiHKU5	Asia	Eastern Asia	China	CHN	Jiangxi	JX	Nanchang			2020
1254	OQ175293	BtPa-BetaCoV/JX2020-Q273	yes	yes	yes		Complete Genome	30465	yes		Bat	Vespertilionidae	Pipistrellus	Pipistrellus abramus	PiAb	Betacoronavirus	Merbecovirus	Pipistrellus bat coronavirus HKU5	PiHKU5	Asia	Eastern Asia	China	CHN	Jiangxi	JX	Nanchang			2020
1255	OQ175278	BtPa-BetaCoV/JX2020-Q258	yes	yes	yes	yes	Complete Genome	30487	yes		Bat	Vespertilionidae	Pipistrellus	Pipistrellus abramus	PiAb	Betacoronavirus	Merbecovirus	Pipistrellus bat coronavirus HKU5	PiHKU5	Asia	Eastern Asia	China	CHN	Jiangxi	JX	Nanchang			2020-05-08
1256	OQ175738	BtPa-BetaCoV/JX2020-P388		yes			Partial RdRp	415	yes		Bat	Vespertilionidae	Pipistrellus	Pipistrellus abramus	PiAb	Betacoronavirus	Merbecovirus	Pipistrellus bat coronavirus HKU5	PiHKU5	Asia	Eastern Asia	China	CHN	Jiangxi	JX	Nanchang			2020-05-08
1257	OQ175732	BtPa-BetaCoV/JX2020-P382		yes			Partial RdRp	416	yes		Bat	Vespertilionidae	Pipistrellus	Pipistrellus abramus	PiAb	Betacoronavirus	Merbecovirus	Pipistrellus bat coronavirus HKU5	PiHKU5	Asia	Eastern Asia	China	CHN	Jiangxi	JX	Nanchang County			2020-05-08
1258	OQ175744	BtPa-BetaCoV/JX2020-P394		yes			Partial RdRp	415	yes		Bat	Vespertilionidae	Pipistrellus	Pipistrellus abramus	PiAb	Betacoronavirus	Merbecovirus	Pipistrellus bat coronavirus HKU5	PiHKU5	Asia	Eastern Asia	China	CHN	Jiangxi	JX	Nanchang County			2020-05-08
1259	OQ175740	BtPa-BetaCoV/JX2020-P390		yes			Partial RdRp	416	yes		Bat	Vespertilionidae	Pipistrellus	Pipistrellus abramus	PiAb	Betacoronavirus	Merbecovirus	Pipistrellus bat coronavirus HKU5	PiHKU5	Asia	Eastern Asia	China	CHN	Jiangxi	JX	Nanchang County			2020-05-08
1260	OQ175731	BtPa-BetaCoV/JX2020-P381		yes			Partial RdRp	416	yes		Bat	Vespertilionidae	Pipistrellus	Pipistrellus abramus	PiAb	Betacoronavirus	Merbecovirus	Pipistrellus bat coronavirus HKU5	PiHKU5	Asia	Eastern Asia	China	CHN	Jiangxi	JX	Nanchang County			2020-05-08
1261	OQ175733	BtPa-BetaCoV/JX2020-P383		yes			Partial RdRp	416	yes		Bat	Vespertilionidae	Pipistrellus	Pipistrellus abramus	PiAb	Betacoronavirus	Merbecovirus	Pipistrellus bat coronavirus HKU5	PiHKU5	Asia	Eastern Asia	China	CHN	Jiangxi	JX	Nanchang County			2020-05-08
1262	OQ175739	BtPa-BetaCoV/JX2020-P389		yes			Partial RdRp	416	yes		Bat	Vespertilionidae	Pipistrellus	Pipistrellus abramus	PiAb	Betacoronavirus	Merbecovirus	Pipistrellus bat coronavirus HKU5	PiHKU5	Asia	Eastern Asia	China	CHN	Jiangxi	JX	Nanchang County			2020-05-08
1263	OQ175269	BtPa-BetaCoV/GD2016-Q249	yes	yes	yes		Complete Genome	30490	yes		Bat	Vespertilionidae	Pipistrellus	Pipistrellus abramus	PiAb	Betacoronavirus	Merbecovirus	Middle East respiratory syndrome-related coronavirus	MERS	Asia	Eastern Asia	China	CHN	Guangdong	GD	Shaoguan			2016
1264	OQ175693	BtPa-BetaCoV/GD2016-P343		yes			Partial RdRp	416	yes		Bat	Vespertilionidae	Pipistrellus	Pipistrellus abramus	PiAb	Betacoronavirus	Merbecovirus	Middle East respiratory syndrome-related coronavirus	MERS	Asia	Eastern Asia	China	CHN	Guangdong	GD	Shixing County			2016-07-02
1265	OQ175695	BtPa-BetaCoV/GD2016-P345		yes			Partial RdRp	416	yes		Bat	Vespertilionidae	Pipistrellus	Pipistrellus abramus	PiAb	Betacoronavirus	Merbecovirus	Middle East respiratory syndrome-related coronavirus	MERS	Asia	Eastern Asia	China	CHN	Guangdong	GD	Shaoguan			2016-07-02
1266	OQ175696	BtPa-BetaCoV/GD2016-P346		yes			Partial RdRp	416	yes		Bat	Vespertilionidae	Pipistrellus	Pipistrellus abramus	PiAb	Betacoronavirus	Merbecovirus	Middle East respiratory syndrome-related coronavirus	MERS	Asia	Eastern Asia	China	CHN	Guangdong	GD	Shixing County			2016-07-02
1267	OQ175697	BtPa-BetaCoV/GD2016-P347		yes			Partial RdRp	416	yes		Bat	Vespertilionidae	Pipistrellus	Pipistrellus abramus	PiAb	Betacoronavirus	Merbecovirus	Middle East respiratory syndrome-related coronavirus	MERS	Asia	Eastern Asia	China	CHN	Guangdong	GD	Huadu District			2016-07-23
1268	OQ175694	BtPa-BetaCoV/GD2016-P344		yes			Partial RdRp	416	yes		Bat	Vespertilionidae	Pipistrellus	Pipistrellus abramus	PiAb	Betacoronavirus	Merbecovirus	Middle East respiratory syndrome-related coronavirus	MERS	Asia	Eastern Asia	China	CHN	Guangdong	GD	Shixing County			2016-07-02
1269	OQ175423	BtIi-BetaCoV/YN2020-P73		yes			Partial RdRp	416	yes		Bat	Vespertilionidae	Ia	Ia io	IaIo	Betacoronavirus	Merbecovirus	Middle East respiratory syndrome-related coronavirus	MERS	Asia	Eastern Asia	China	CHN	Yunnan	YN	Weishan			2020-10-03
1270	OQ175267	BtIl-BetaCoV/YN2020-Q247	yes	yes	yes	yes	Complete Genome	30131	yes		Bat	Vespertilionidae	Io	Ia io	IaIo	Betacoronavirus	Merbecovirus	Middle East respiratory syndrome-related coronavirus	MERS	Asia	Eastern Asia	China	CHN	Yunnan	YN	Dali Baizu Aut. Prefecture			2020-10-03
1271	OQ175228	BtTp-BetaCoV/GX2016-Q251	yes	yes	yes	yes	Complete Genome	30142	yes		Bat	Vespertilionidae	Tylonycteris	Tylonycteris pachypus	TyPa	Betacoronavirus	Merbecovirus	Middle East respiratory syndrome-related coronavirus	MERS	Asia	Eastern Asia	China	CHN	Guangxi	GX	Bose			2016
1272	OQ175225	BtMr-BetaCoV/GD2019-Q248	yes	yes	yes	yes	Complete Genome	30142	yes		Bat	Vespertilionidae	Myotis	Myotis ricketti	MyRi	Betacoronavirus	Merbecovirus	Middle East respiratory syndrome-related coronavirus	MERS	Asia	Eastern Asia	China	CHN	Guangdong	GD	Qingyuan			2019
1273	OQ175389	BtEs-BetaCoV/JX2020-P39		yes			Partial RdRp	416	yes		Bat	Vespertilionidae	Eptesicus	Eptesicus serotinus	EpSer	Betacoronavirus	Merbecovirus	Middle East respiratory syndrome-related coronavirus	MERS	Asia	Eastern Asia	China	CHN	Jiangxi	JX	Nanchang County			2020-05-09
1274	OQ175223	BtEs-BetaCoV/JX2020-Q242	yes	yes	yes	yes	Complete Genome	30133	yes		Bat	Vespertilionidae	Eptesicus	Eptesicus serotinus	EpSer	Betacoronavirus	Merbecovirus	Middle East respiratory syndrome-related coronavirus	MERS	Asia	Eastern Asia	China	CHN	Jiangxi	JX	Nanchang			2020-05-09
1275	OQ175227	BtTp-BetaCoV/GX2016-Q250	yes	yes	yes	yes	Complete Genome	30139	yes		Bat	Vespertilionidae	Tylonycteris	Tylonycteris pachypus	TyPa	Betacoronavirus	Merbecovirus	Middle East respiratory syndrome-related coronavirus	MERS	Asia	Eastern Asia	China	CHN	Guangxi	GX	Chongzuo			2016
1276	OQ175264	BtHa-BetaCoV/YN2016-Q244	yes	yes	yes	yes	Complete Genome	30430	yes		Bat	Hipposideridae	Hipposideros	Hipposideros armiger	HiAr	Betacoronavirus	Merbecovirus	Middle East respiratory syndrome-related coronavirus	MERS	Asia	Eastern Asia	China	CHN	Yunnan	YN	Xishuangbanna Daizu Aut. Prefecture			2016
1277	OQ175265	BtHa-BetaCoV/YN2016-Q245	yes	yes	yes	yes	Complete Genome	30430	yes		Bat	Hipposideridae	Hipposideros	Hipposideros armiger	HiAr	Betacoronavirus	Merbecovirus	Middle East respiratory syndrome-related coronavirus	MERS	Asia	Eastern Asia	China	CHN	Yunnan	YN	Xishuangbanna Daizu Aut. Prefecture			2016
1278	OQ175392	BtEs-BetaCoV/JX2020-P42		yes			Partial RdRp	416	yes		Bat	Vespertilionidae	Eptesicus	Eptesicus serotinus	EpSer	Betacoronavirus	Merbecovirus	Middle East respiratory syndrome-related coronavirus	MERS	Asia	Eastern Asia	China	CHN	Jiangxi	JX	Nanchang County			2020-05-10
1279	OQ175224	BtHl-BetaCoV/HI2019-Q246	yes	yes	yes	yes	Complete Genome	30139	yes		Bat	Hipposideridae	Hipposideros	Hipposideros larvatus	HiLa	Betacoronavirus	Merbecovirus	Middle East respiratory syndrome-related coronavirus	MERS	Asia	Eastern Asia	China	CHN	Hainan	HI	Sanya			2019
1280	OQ175263	BtEs-BetaCoV/JX2020-Q243	yes	yes	yes	yes	Complete Genome	30141	yes		Bat	Vespertilionidae	Eptesicus	Eptesicus serotinus	EpSer	Betacoronavirus	Merbecovirus	Middle East respiratory syndrome-related coronavirus	MERS	Asia	Eastern Asia	China	CHN	Jiangxi	JX	Nanchang			2020
1281	OQ175388	BtEs-BetaCoV/JX2020-P38		yes			Partial RdRp	416	yes		Bat	Vespertilionidae	Eptesicus	Eptesicus serotinus	EpSer	Betacoronavirus	Merbecovirus	Middle East respiratory syndrome-related coronavirus	MERS	Asia	Eastern Asia	China	CHN	Jiangxi	JX	Nanchang			2020-05-09
1282	OQ175390	BtEs-BetaCoV/JX2020-P40		yes			Partial RdRp	416	yes		Bat	Vespertilionidae	Eptesicus	Eptesicus serotinus	EpSer	Betacoronavirus	Merbecovirus	Middle East respiratory syndrome-related coronavirus	MERS	Asia	Eastern Asia	China	CHN	Jiangxi	JX	Nanchang County			2020-05-10
1283	OQ175391	BtEs-BetaCoV/JX2020-P41		yes			Partial RdRp	416	yes		Bat	Vespertilionidae	Eptesicus	Eptesicus serotinus	EpSer	Betacoronavirus	Merbecovirus	Middle East respiratory syndrome-related coronavirus	MERS	Asia	Eastern Asia	China	CHN	Jiangxi	JX	Nanchang County			2020-05-10
1284	OK017772	BtEs-BetaCoV/JX2020D		yes			Partial RdRp	411	yes		Bat	Vespertilionidae	Eptesicus	Eptesicus serotinus	EpSer	Betacoronavirus	Merbecovirus	Middle East respiratory syndrome-related coronavirus	MERS	Asia	Eastern Asia	China	CHN	Jiangxi	JX	null			2020-05-01
1285	OQ175420	BtHp-BetaCoV/HB2020-P70		yes			Partial RdRp	416	yes		Bat	Hipposideridae	Hipposideros	Hipposideros pratti	HiPra	Betacoronavirus	Hibecovirus	Bat Hp-betacoronavirus Zhejiang2013	HpZJ13	Asia	Eastern Asia	China	CHN	Hubei	HB	Suixian County			2020-08-01
1286	OQ175261	BtHp-BetaCoV/HB2020-Q241	yes	yes	yes		Complete Genome	31482	yes		Bat	Hipposideridae	Hipposideros	Hipposideros pratti	HiPra	Betacoronavirus	Hibecovirus	Bat Hp-betacoronavirus Zhejiang2013	HpZJ13	Asia	Eastern Asia	China	CHN	Hubei	HB	Suizhou			2020-08-01
1287	OQ175951	BtRs-BetaCoV/YN2020-P601		yes			Partial RdRp	419	yes		Bat	Rhinolophidae	Rhinolophus	Rhinolophus sinicus	RhSi	Betacoronavirus	Sarbecovirus	Unclassified Sarbecovirus	Sarbecovirus sp.	Asia	Eastern Asia	China	CHN	Yunnan	YN	Pingbian Miaozu Aut. County	yes	YG_349	2020-06-22
1288	OQ175949	BtRs-BetaCoV/YN2020-P599		yes			Partial RdRp	418	yes		Bat	Rhinolophidae	Rhinolophus	Rhinolophus sinicus	RhSi	Betacoronavirus	Sarbecovirus	Unclassified Sarbecovirus	Sarbecovirus sp.	Asia	Eastern Asia	China	CHN	Yunnan	YN	Pingbian Miaozu Aut. County	yes	YG_349	2020-06-22
1289	OQ175950	BtRs-BetaCoV/YN2020-P600		yes			Partial RdRp	418	yes		Bat	Rhinolophidae	Rhinolophus	Rhinolophus sinicus	RhSi	Betacoronavirus	Sarbecovirus	Unclassified Sarbecovirus	Sarbecovirus sp.	Asia	Eastern Asia	China	CHN	Yunnan	YN	Pingbian Miaozu Aut. County	yes	YG_349	2020-06-22
1290	OK017805	BtRp-BetaCoV/HN2021G	yes	yes	yes	yes	Partial RdRp/Complete Genome	29571		yes	Bat	Rhinolophidae	Rhinolophus	Rhinolophus pusillus	RhPu	Betacoronavirus	Sarbecovirus	Severe acute respiratory syndrome-related coronavirus	SARS	Asia	Eastern Asia	China	CHN	Hunan	HN	null			2021-03-01
1291	OQ175785	BtPa-BetaCoV/JX2020-P435		yes			Partial RdRp	416	yes		Bat	Vespertilionidae	Pipistrellus	Pipistrellus abramus	PiAb	Betacoronavirus	Sarbecovirus	Severe acute respiratory syndrome-related coronavirus	SARS	Asia	Eastern Asia	China	CHN	Jiangxi	JX	Nanchang County			2020-05-08
1292	OQ175938	BtRa-BetaCoV/YN2020-P588		yes			Partial RdRp	416	yes		Bat	Rhinolophidae	Rhinolophus	Rhinolophus affinis	RhAf	Betacoronavirus	Sarbecovirus	Severe acute respiratory syndrome-related coronavirus	SARS	Asia	Eastern Asia	China	CHN	Yunnan	YN	Ninger Hanizu Yizu Aut. County			2020-09-30
1293	OK017793	BtRa-BetaCoV/YN2020A	yes	yes	yes	yes	Partial RdRp/Complete Genome	29310		yes	Bat	Rhinolophidae	Rhinolophus	Rhinolophus affinis	RhAf	Betacoronavirus	Sarbecovirus	Severe acute respiratory syndrome-related coronavirus	SARS	Asia	Eastern Asia	China	CHN	Yunnan	YN	null			2020-09-01
1294	OQ175342	BtRs-BetaCoV/YN2020-Q322	yes	yes	yes	yes	Complete Genome	29737	yes		Bat	Rhinolophidae	Rhinolophus	Rhinolophus affinis	RhAf	Betacoronavirus	Sarbecovirus	Severe acute respiratory syndrome-related coronavirus	SARS	Asia	Eastern Asia	China	CHN	Yunnan	YN	Puer			2020-09-30
1295	OK017792	BtRa-BetaCoV/GD2017F	yes	yes	yes	yes	Partial RdRp/Complete Genome	29537		yes	Bat	Rhinolophidae	Rhinolophus	Rhinolophus affinis	RhAf	Betacoronavirus	Sarbecovirus	Severe acute respiratory syndrome-related coronavirus	SARS	Asia	Eastern Asia	China	CHN	Guangdong	GD	null			2017-08-01
1296	OK017612	BtRa-BetaCoV/GD2017C		yes			Partial RdRp	424		yes	Bat	Rhinolophidae	Rhinolophus	Rhinolophus affinis	RhAf	Betacoronavirus	Sarbecovirus	Severe acute respiratory syndrome-related coronavirus	SARS	Asia	Eastern Asia	China	CHN	Guangdong	GD	Qujiang District			2017-05-01
1297	OQ175946	BtRs-BetaCoV/YN2020-P596		yes			Partial RdRp	415	yes		Bat	Rhinolophidae	Rhinolophus	Rhinolophus sinicus	RhSi	Betacoronavirus	Sarbecovirus	Severe acute respiratory syndrome-related coronavirus	SARS	Asia	Eastern Asia	China	CHN	Yunnan	YN	Pingbian Miaozu Aut. County	yes	YG_351	2020-06-22
1298	OQ175945	BtRs-BetaCoV/YN2020-P595		yes			Partial RdRp	416	yes		Bat	Rhinolophidae	Rhinolophus	Rhinolophus sinicus	RhSi	Betacoronavirus	Sarbecovirus	Severe acute respiratory syndrome-related coronavirus	SARS	Asia	Eastern Asia	China	CHN	Yunnan	YN	Pingbian Miaozu Aut. County	yes	YG_351	2020-06-22
1299	OQ175942	BtRs-BetaCoV/YN2020-P592		yes			Partial RdRp	416	yes		Bat	Rhinolophidae	Rhinolophus	Rhinolophus sinicus	RhSi	Betacoronavirus	Sarbecovirus	Severe acute respiratory syndrome-related coronavirus	SARS	Asia	Eastern Asia	China	CHN	Yunnan	YN	Pingbian Miaozu Aut. County			2020-06-22
1300	OQ175943	BtRs-BetaCoV/YN2020-P593		yes			Partial RdRp	416	yes		Bat	Rhinolophidae	Rhinolophus	Rhinolophus sinicus	RhSi	Betacoronavirus	Sarbecovirus	Severe acute respiratory syndrome-related coronavirus	SARS	Asia	Eastern Asia	China	CHN	Yunnan	YN	Pingbian Miaozu Aut. County			2020-06-22
1301	OQ175944	BtRs-BetaCoV/YN2020-P594		yes			Partial RdRp	416	yes		Bat	Rhinolophidae	Rhinolophus	Rhinolophus sinicus	RhSi	Betacoronavirus	Sarbecovirus	Severe acute respiratory syndrome-related coronavirus	SARS	Asia	Eastern Asia	China	CHN	Yunnan	YN	Pingbian Miaozu Aut. County			2020-06-22
1302	OQ175345	BtRs-BetaCoV/YN2020-Q325	yes	yes	yes	yes	Complete Genome	29752	yes		Bat	Rhinolophidae	Rhinolophus	Rhinolophus sinicus	RhSi	Betacoronavirus	Sarbecovirus	Severe acute respiratory syndrome-related coronavirus	SARS	Asia	Eastern Asia	China	CHN	Yunnan	YN	Honghe Hanizu Yizu Aut. Prefecture			2020-06-22
1303	OQ175346	BtRs-BetaCoV/YN2020-Q326	yes	yes	yes	yes	Complete Genome	29752	yes		Bat	Rhinolophidae	Rhinolophus	Rhinolophus sinicus	RhSi	Betacoronavirus	Sarbecovirus	Severe acute respiratory syndrome-related coronavirus	SARS	Asia	Eastern Asia	China	CHN	Yunnan	YN	Honghe Hanizu Yizu Aut. Prefecture			2020-06-23
1304	OQ175347	BtRs-BetaCoV/YN2020-Q327	yes	yes	yes	yes	Complete Genome	29752	yes		Bat	Rhinolophidae	Rhinolophus	Rhinolophus sinicus	RhSi	Betacoronavirus	Sarbecovirus	Severe acute respiratory syndrome-related coronavirus	SARS	Asia	Eastern Asia	China	CHN	Yunnan	YN	Honghe Hanizu Yizu Aut. Prefecture			2020-06-24
1305	OK017852	BtRs-BetaCoV/YN2020B	yes	yes	yes	yes	Partial RdRp/Complete Genome	29365		yes	Bat	Rhinolophidae	Rhinolophus	Rhinolophus sinicus	RhSi	Betacoronavirus	Sarbecovirus	Severe acute respiratory syndrome-related coronavirus	SARS	Asia	Eastern Asia	China	CHN	Yunnan	YN	null			2020-06-01
1306	OQ175348	BtRs-BetaCoV/YN2020-Q328	yes	yes	yes	yes	Complete Genome	29752	yes		Bat	Rhinolophidae	Rhinolophus	Rhinolophus sinicus	RhSi	Betacoronavirus	Sarbecovirus	Severe acute respiratory syndrome-related coronavirus	SARS	Asia	Eastern Asia	China	CHN	Yunnan	YN	Honghe Hanizu Yizu Aut. Prefecture			2020-06-25
1307	OK017857	BtRs-BetaCoV/YN2020G	yes	yes	yes	yes	Partial RdRp/Complete Genome	29183		yes	Bat	Rhinolophidae	Rhinolophus	Rhinolophus sinicus	RhSi	Betacoronavirus	Sarbecovirus	Severe acute respiratory syndrome-related coronavirus	SARS	Asia	Eastern Asia	China	CHN	Yunnan	YN	null			2020-06-01
1308	OK017856	BtRs-BetaCoV/YN2020F	yes	yes	yes	yes	Partial RdRp/Complete Genome	29134		yes	Bat	Rhinolophidae	Rhinolophus	Rhinolophus sinicus	RhSi	Betacoronavirus	Sarbecovirus	Severe acute respiratory syndrome-related coronavirus	SARS	Asia	Eastern Asia	China	CHN	Yunnan	YN	null			2020-06-01
1309	OK017855	BtRs-BetaCoV/YN2020E	yes	yes	yes	yes	Partial RdRp/Complete Genome	29369		yes	Bat	Rhinolophidae	Rhinolophus	Rhinolophus sinicus	RhSi	Betacoronavirus	Sarbecovirus	Severe acute respiratory syndrome-related coronavirus	SARS	Asia	Eastern Asia	China	CHN	Yunnan	YN	null			2020-06-01
1310	OQ175344	BtRs-BetaCoV/YN2020-Q324	yes	yes	yes	yes	Complete Genome	29752	yes		Bat	Rhinolophidae	Rhinolophus	Rhinolophus sinicus	RhSi	Betacoronavirus	Sarbecovirus	Severe acute respiratory syndrome-related coronavirus	SARS	Asia	Eastern Asia	China	CHN	Yunnan	YN	Honghe Hanizu Yizu Aut. Prefecture			2020-06-22
1311	OK017853	BtRs-BetaCoV/YN2020C	yes	yes	yes	yes	Partial RdRp/Complete Genome	29369		yes	Bat	Rhinolophidae	Rhinolophus	Rhinolophus sinicus	RhSi	Betacoronavirus	Sarbecovirus	Severe acute respiratory syndrome-related coronavirus	SARS	Asia	Eastern Asia	China	CHN	Yunnan	YN	null			2020-06-01
1312	OK017854	BtRs-BetaCoV/YN2020D	yes	yes	yes	yes	Partial RdRp/Complete Genome	29368		yes	Bat	Rhinolophidae	Rhinolophus	Rhinolophus sinicus	RhSi	Betacoronavirus	Sarbecovirus	Severe acute respiratory syndrome-related coronavirus	SARS	Asia	Eastern Asia	China	CHN	Yunnan	YN	null			2020-06-01
1313	OK017608	BtRs-BetaCoV/YN2017D		yes			Partial RdRp	423		yes	Bat	Rhinolophidae	Rhinolophus	Rhinolophus sinicus	RhSi	Betacoronavirus	Sarbecovirus	Severe acute respiratory syndrome-related coronavirus	SARS	Asia	Eastern Asia	China	CHN	Yunnan	YN	Lufeng			2017-08-01
1314	OK017858	BtRs-BetaCoV/YN2020H	yes	yes	yes	yes	Partial RdRp/Complete Genome	29485		yes	Bat	Rhinolophidae	Rhinolophus	Rhinolophus sinicus	RhSi	Betacoronavirus	Sarbecovirus	Severe acute respiratory syndrome-related coronavirus	SARS	Asia	Eastern Asia	China	CHN	Yunnan	YN	null			2020-06-01
1315	OQ175947	BtRs-BetaCoV/YN2020-P597		yes			Partial RdRp	416	yes		Bat	Rhinolophidae	Rhinolophus	Rhinolophus sinicus	RhSi	Betacoronavirus	Sarbecovirus	Severe acute respiratory syndrome-related coronavirus	SARS	Asia	Eastern Asia	China	CHN	Yunnan	YN	Gejiu			2020-06-23
1316	OQ175350	BtRs-BetaCoV/YN2020-Q330	yes	yes	yes	yes	Complete Genome	29712	yes		Bat	Rhinolophidae	Rhinolophus	Rhinolophus sinicus	RhSi	Betacoronavirus	Sarbecovirus	Severe acute respiratory syndrome-related coronavirus	SARS	Asia	Eastern Asia	China	CHN	Yunnan	YN	Honghe Hanizu Yizu Aut. Prefecture			2020-06-23
1317	OK017849	BtRs-BetaCoV/YN2016C	yes	yes	yes	yes	Partial RdRp/Complete Genome	30118		yes	Bat	Rhinolophidae	Rhinolophus	Rhinolophus sinicus	RhSi	Betacoronavirus	Sarbecovirus	Severe acute respiratory syndrome-related coronavirus	SARS	Asia	Eastern Asia	China	CHN	Yunnan	YN	null			2016-08-01
1318	OK017848	BtRs-BetaCoV/YN2016B	yes	yes	yes	yes	Partial RdRp/Complete Genome	30010		yes	Bat	Rhinolophidae	Rhinolophus	Rhinolophus sinicus	RhSi	Betacoronavirus	Sarbecovirus	Severe acute respiratory syndrome-related coronavirus	SARS	Asia	Eastern Asia	China	CHN	Yunnan	YN	null			2016-08-01
1319	OK017847	BtRs-BetaCoV/YN2016A	yes	yes	yes	yes	Partial RdRp/Complete Genome	30119		yes	Bat	Rhinolophidae	Rhinolophus	Rhinolophus sinicus	RhSi	Betacoronavirus	Sarbecovirus	Severe acute respiratory syndrome-related coronavirus	SARS	Asia	Eastern Asia	China	CHN	Yunnan	YN	null			2016-08-01
1320	OK017850	BtRs-BetaCoV/YN2016D	yes	yes	yes		Partial RdRp/Complete Genome	30119		yes	Bat	Rhinolophidae	Rhinolophus	Rhinolophus sinicus	RhSi	Betacoronavirus	Sarbecovirus	Severe acute respiratory syndrome-related coronavirus	SARS	Asia	Eastern Asia	China	CHN	Yunnan	YN	null			2016-08-01
1321	OK017851	BtRs-BetaCoV/YN2016E	yes	yes	yes	yes	Partial RdRp/Complete Genome	30119		yes	Bat	Rhinolophidae	Rhinolophus	Rhinolophus sinicus	RhSi	Betacoronavirus	Sarbecovirus	Severe acute respiratory syndrome-related coronavirus	SARS	Asia	Eastern Asia	China	CHN	Yunnan	YN	null			2016-08-01
1322	OK017624	BtRs-BetaCoV/GD2020G		yes			Partial RdRp	415		yes	Bat	Rhinolophidae	Rhinolophus	Rhinolophus sinicus	RhSi	Betacoronavirus	Sarbecovirus	Severe acute respiratory syndrome-related coronavirus	SARS	Asia	Eastern Asia	China	CHN	Guangdong	GD	Xingguo County			2020-07-01
1323	OK017625	BtRs-BetaCoV/GD2020H		yes			Partial RdRp	415		yes	Bat	Rhinolophidae	Rhinolophus	Rhinolophus sinicus	RhSi	Betacoronavirus	Sarbecovirus	Severe acute respiratory syndrome-related coronavirus	SARS	Asia	Eastern Asia	China	CHN	Guangdong	GD	Xingguo County			2020-07-01
1324	OK017621	BtRs-BetaCoV/GD2020D		yes			Partial RdRp	407		yes	Bat	Rhinolophidae	Rhinolophus	Rhinolophus sinicus	RhSi	Betacoronavirus	Sarbecovirus	Severe acute respiratory syndrome-related coronavirus	SARS	Asia	Eastern Asia	China	CHN	Guangdong	GD	Xingguo County			2020-07-01
1325	OK017626	BtRs-BetaCoV/GD2020I		yes			Partial RdRp	407		yes	Bat	Rhinolophidae	Rhinolophus	Rhinolophus sinicus	RhSi	Betacoronavirus	Sarbecovirus	Severe acute respiratory syndrome-related coronavirus	SARS	Asia	Eastern Asia	China	CHN	Guangdong	GD	Xingguo County			2020-07-01
1326	OK017627	BtRs-BetaCoV/GD2020J		yes			Partial RdRp	413		yes	Bat	Rhinolophidae	Rhinolophus	Rhinolophus sinicus	RhSi	Betacoronavirus	Sarbecovirus	Severe acute respiratory syndrome-related coronavirus	SARS	Asia	Eastern Asia	China	CHN	Guangdong	GD	Xingguo County			2020-07-01
1327	OK017617	BtRr-BetaCoV/GX2019B		yes			Partial RdRp	425		yes	Bat	Rhinolophidae	Rhinolophus	Rhinolophus rex	RhRe	Betacoronavirus	Sarbecovirus	Severe acute respiratory syndrome-related coronavirus	SARS	Asia	Eastern Asia	China	CHN	Guangxi	GX	Yingde			2019-09-01
1328	OK017598	BtRs-BetaCoV/GD2017T		yes			Partial RdRp	369		yes	Bat	Rhinolophidae	Rhinolophus	Rhinolophus sinicus	RhSi	Betacoronavirus	Sarbecovirus	Severe acute respiratory syndrome-related coronavirus	SARS	Asia	Eastern Asia	China	CHN	Guangdong	GD	Yingde			2017-09-01
1329	OK017827	BtRs-BetaCoV/GD2019D	yes	yes	yes	yes	Partial RdRp/Complete Genome	29547		yes	Bat	Rhinolophidae	Rhinolophus	Rhinolophus sinicus	RhSi	Betacoronavirus	Sarbecovirus	Severe acute respiratory syndrome-related coronavirus	SARS	Asia	Eastern Asia	China	CHN	Guangdong	GD	null			2019-09-01
1330	OK017859	BtRs-BetaCoV/GX2019A	yes	yes	yes	yes	Partial RdRp/Complete Genome	29507		yes	Bat	Rhinolophidae	Rhinolophus	Rhinolophus siamensis	RhSia	Betacoronavirus	Sarbecovirus	Severe acute respiratory syndrome-related coronavirus	SARS	Asia	Eastern Asia	China	CHN	Guangxi	GX	null			2019-09-01
1331	OK017828	BtRs-BetaCoV/GD2019E	yes	yes	yes	yes	Partial RdRp/Complete Genome	29550		yes	Bat	Rhinolophidae	Rhinolophus	Rhinolophus sinicus	RhSi	Betacoronavirus	Sarbecovirus	Severe acute respiratory syndrome-related coronavirus	SARS	Asia	Eastern Asia	China	CHN	Guangdong	GD	null			2019-09-01
1332	OK017822	BtRs-BetaCoV/GD2017P	yes	yes	yes	yes	Partial RdRp/Complete Genome	29512		yes	Bat	Rhinolophidae	Rhinolophus	Rhinolophus sinicus	RhSi	Betacoronavirus	Sarbecovirus	Severe acute respiratory syndrome-related coronavirus	SARS	Asia	Eastern Asia	China	CHN	Guangdong	GD	null			2017-09-01
1333	OK017824	BtRs-BetaCoV/GD2017W	yes	yes	yes	yes	Partial RdRp/Complete Genome	29537		yes	Bat	Rhinolophidae	Rhinolophus	Rhinolophus sinicus	RhSi	Betacoronavirus	Sarbecovirus	Severe acute respiratory syndrome-related coronavirus	SARS	Asia	Eastern Asia	China	CHN	Guangdong	GD	null			2017-09-01
1334	OK017838	BtRs-BetaCoV/JX2021G	yes	yes	yes	yes	Partial RdRp/Complete Genome	29482		yes	Bat	Rhinolophidae	Rhinolophus	Rhinolophus sinicus	RhSi	Betacoronavirus	Sarbecovirus	Severe acute respiratory syndrome-related coronavirus	SARS	Asia	Eastern Asia	China	CHN	Jiangxi	JX	null			2021-07-01
1335	OK017840	BtRs-BetaCoV/JX2021K	yes	yes	yes	yes	Partial RdRp/Complete Genome	29537		yes	Bat	Rhinolophidae	Rhinolophus	Rhinolophus sinicus	RhSi	Betacoronavirus	Sarbecovirus	Severe acute respiratory syndrome-related coronavirus	SARS	Asia	Eastern Asia	China	CHN	Jiangxi	JX	null			2021-07-01
1336	OK017839	BtRs-BetaCoV/JX2021J	yes	yes	yes	yes	Partial RdRp/Complete Genome	29528		yes	Bat	Rhinolophidae	Rhinolophus	Rhinolophus sinicus	RhSi	Betacoronavirus	Sarbecovirus	Severe acute respiratory syndrome-related coronavirus	SARS	Asia	Eastern Asia	China	CHN	Jiangxi	JX	null			2021-07-01
1337	OK017841	BtRs-BetaCoV/JX2021L	yes	yes	yes	yes	Partial RdRp/Complete Genome	29350		yes	Bat	Rhinolophidae	Rhinolophus	Rhinolophus sinicus	RhSi	Betacoronavirus	Sarbecovirus	Severe acute respiratory syndrome-related coronavirus	SARS	Asia	Eastern Asia	China	CHN	Jiangxi	JX	null			2021-07-01
1338	OK017843	BtRs-BetaCoV/JX2021N	yes	yes	yes	yes	Partial RdRp/Complete Genome	29537		yes	Bat	Rhinolophidae	Rhinolophus	Rhinolophus sinicus	RhSi	Betacoronavirus	Sarbecovirus	Severe acute respiratory syndrome-related coronavirus	SARS	Asia	Eastern Asia	China	CHN	Jiangxi	JX	null			2021-07-01
1339	OK017842	BtRs-BetaCoV/JX2021M	yes	yes	yes	yes	Partial RdRp/Complete Genome	29337		yes	Bat	Rhinolophidae	Rhinolophus	Rhinolophus sinicus	RhSi	Betacoronavirus	Sarbecovirus	Severe acute respiratory syndrome-related coronavirus	SARS	Asia	Eastern Asia	China	CHN	Jiangxi	JX	null			2021-07-01
1340	OK017815	BtRs-BetaCoV/GD2017I	yes	yes	yes	yes	Partial RdRp/Complete Genome	29550		yes	Bat	Rhinolophidae	Rhinolophus	Rhinolophus sinicus	RhSi	Betacoronavirus	Sarbecovirus	Severe acute respiratory syndrome-related coronavirus	SARS	Asia	Eastern Asia	China	CHN	Guangdong	GD	null			2017-09-01
1341	OK017814	BtRs-BetaCoV/GD2017H	yes	yes	yes	yes	Partial RdRp/Complete Genome	29550		yes	Bat	Rhinolophidae	Rhinolophus	Rhinolophus sinicus	RhSi	Betacoronavirus	Sarbecovirus	Severe acute respiratory syndrome-related coronavirus	SARS	Asia	Eastern Asia	China	CHN	Guangdong	GD	null			2017-09-01
1342	OK017821	BtRs-BetaCoV/GD2017O	yes	yes	yes	yes	Partial RdRp/Complete Genome	29550		yes	Bat	Rhinolophidae	Rhinolophus	Rhinolophus sinicus	RhSi	Betacoronavirus	Sarbecovirus	Severe acute respiratory syndrome-related coronavirus	SARS	Asia	Eastern Asia	China	CHN	Guangdong	GD	null			2017-09-01
1343	OK017817	BtRs-BetaCoV/GD2017K	yes	yes	yes	yes	Partial RdRp/Complete Genome	29550		yes	Bat	Rhinolophidae	Rhinolophus	Rhinolophus sinicus	RhSi	Betacoronavirus	Sarbecovirus	Severe acute respiratory syndrome-related coronavirus	SARS	Asia	Eastern Asia	China	CHN	Guangdong	GD	null			2017-09-01
1344	OK017818	BtRs-BetaCoV/GD2017L	yes	yes	yes	yes	Partial RdRp/Complete Genome	29550		yes	Bat	Rhinolophidae	Rhinolophus	Rhinolophus sinicus	RhSi	Betacoronavirus	Sarbecovirus	Severe acute respiratory syndrome-related coronavirus	SARS	Asia	Eastern Asia	China	CHN	Guangdong	GD	null			2017-09-01
1345	OK017820	BtRs-BetaCoV/GD2017N	yes	yes	yes	yes	Partial RdRp/Complete Genome	29552		yes	Bat	Rhinolophidae	Rhinolophus	Rhinolophus sinicus	RhSi	Betacoronavirus	Sarbecovirus	Severe acute respiratory syndrome-related coronavirus	SARS	Asia	Eastern Asia	China	CHN	Guangdong	GD	null			2017-09-01
1346	OK017816	BtRs-BetaCoV/GD2017J	yes	yes	yes	yes	Partial RdRp/Complete Genome	29550		yes	Bat	Rhinolophidae	Rhinolophus	Rhinolophus sinicus	RhSi	Betacoronavirus	Sarbecovirus	Severe acute respiratory syndrome-related coronavirus	SARS	Asia	Eastern Asia	China	CHN	Guangdong	GD	null			2017-09-01
1347	OK017615	BtRl-BetaCoV/GX2017B		yes			Partial RdRp	416		yes	Bat	Rhinolophidae	Rhinolophus	Rhinolophus luctus	RhLu	Betacoronavirus	Sarbecovirus	Severe acute respiratory syndrome-related coronavirus	SARS	Asia	Eastern Asia	China	CHN	Guangxi	GX	Pingyuan County			2017-07-01
1348	OK017609	BtRs-BetaCoV/YN2017E		yes			Partial RdRp	424		yes	Bat	Rhinolophidae	Rhinolophus	Rhinolophus sinicus	RhSi	Betacoronavirus	Sarbecovirus	Severe acute respiratory syndrome-related coronavirus	SARS	Asia	Eastern Asia	China	CHN	Yunnan	YN	Jinning District			2017-08-01
1349	OK017630	BtRf-BetaCoV/HB2020A		yes			Partial RdRp	425		yes	Bat	Rhinolophidae	Rhinolophus	Rhinolophus ferrumequinum	RhFe	Betacoronavirus	Sarbecovirus	Severe acute respiratory syndrome-related coronavirus	SARS	Asia	Eastern Asia	China	CHN	Hubei	HB	Suixian County			2020-07-01
1350	OK017601	BtRs-BetaCoV/GD2017X		yes			Partial RdRp	424		yes	Bat	Rhinolophidae	Rhinolophus	Rhinolophus sinicus	RhSi	Betacoronavirus	Sarbecovirus	Severe acute respiratory syndrome-related coronavirus	SARS	Asia	Eastern Asia	China	CHN	Guangdong	GD	Yingde			2017-09-01
1351	OK017613	BtRa-BetaCoV/GD2017D		yes			Partial RdRp	424		yes	Bat	Rhinolophidae	Rhinolophus	Rhinolophus affinis	RhAf	Betacoronavirus	Sarbecovirus	Severe acute respiratory syndrome-related coronavirus	SARS	Asia	Eastern Asia	China	CHN	Guangdong	GD	Qujiang District			2017-05-01
1352	OK017603	BtRs-BetaCoV/GD2017Z		yes			Partial RdRp	416		yes	Bat	Rhinolophidae	Rhinolophus	Rhinolophus sinicus	RhSi	Betacoronavirus	Sarbecovirus	Severe acute respiratory syndrome-related coronavirus	SARS	Asia	Eastern Asia	China	CHN	Guangdong	GD	Yingde			2017-09-01
1353	OK017610	BtRa-BetaCoV/GD2017A		yes			Partial RdRp	416		yes	Bat	Rhinolophidae	Rhinolophus	Rhinolophus affinis	RhAf	Betacoronavirus	Sarbecovirus	Severe acute respiratory syndrome-related coronavirus	SARS	Asia	Eastern Asia	China	CHN	Guangdong	GD	Leizhou			2017-04-01
1354	OK017616	BtRr-BetaCoV/GX2017A		yes			Partial RdRp	416		yes	Bat	Rhinolophidae	Rhinolophus	Rhinolophus rex	RhRe	Betacoronavirus	Sarbecovirus	Severe acute respiratory syndrome-related coronavirus	SARS	Asia	Eastern Asia	China	CHN	Guangxi	GX	Qixing District			2017-04-01
1355	OK017629	BtRs-BetaCoV/GX2020		yes			Partial RdRp	584		yes	Bat	Rhinolophidae	Rhinolophus	Rhinolophus sinicus	RhSi	Betacoronavirus	Sarbecovirus	Severe acute respiratory syndrome-related coronavirus	SARS	Asia	Eastern Asia	China	CHN	Guangxi	GX	guilin			2020-07-01
1356	OK017622	BtRs-BetaCoV/GD2020E		yes			Partial RdRp	366		yes	Bat	Rhinolophidae	Rhinolophus	Rhinolophus sinicus	RhSi	Betacoronavirus	Sarbecovirus	Severe acute respiratory syndrome-related coronavirus	SARS	Asia	Eastern Asia	China	CHN	Guangdong	GD	null			2020
1357	OK017631	BtRf-BetaCoV/HB2020B		yes			Partial RdRp	424		yes	Bat	Rhinolophidae	Rhinolophus	Rhinolophus ferrumequinum	RhFe	Betacoronavirus	Sarbecovirus	Severe acute respiratory syndrome-related coronavirus	SARS	Asia	Eastern Asia	China	CHN	Hubei	HB	Suixian County			2020-07-01
1358	OK017628	BtRs-BetaCoV/GD2020K		yes			Partial RdRp	425		yes	Bat	Rhinolophidae	Rhinolophus	Rhinolophus sinicus	RhSi	Betacoronavirus	Sarbecovirus	Severe acute respiratory syndrome-related coronavirus	SARS	Asia	Eastern Asia	China	CHN	Guangdong	GD	null			2020
1359	OK017623	BtRs-BetaCoV/GD2020F		yes			Partial RdRp	415		yes	Bat	Rhinolophidae	Rhinolophus	Rhinolophus sinicus	RhSi	Betacoronavirus	Sarbecovirus	Severe acute respiratory syndrome-related coronavirus	SARS	Asia	Eastern Asia	China	CHN	Guangdong	GD	Xingguo County			2020-07-01
1360	OK017619	BtRs-BetaCoV/GD2020B		yes			Partial RdRp	407		yes	Bat	Rhinolophidae	Rhinolophus	Rhinolophus sinicus	RhSi	Betacoronavirus	Sarbecovirus	Severe acute respiratory syndrome-related coronavirus	SARS	Asia	Eastern Asia	China	CHN	Guangdong	GD	Xingguo County			2020-07-01
1361	OK017620	BtRs-BetaCoV/GD2020C		yes			Partial RdRp	407		yes	Bat	Rhinolophidae	Rhinolophus	Rhinolophus sinicus	RhSi	Betacoronavirus	Sarbecovirus	Severe acute respiratory syndrome-related coronavirus	SARS	Asia	Eastern Asia	China	CHN	Guangdong	GD	Xingguo County			2020-07-01
1362	OK017607	BtRs-BetaCoV/YN2017C		yes			Partial RdRp	423		yes	Bat	Rhinolophidae	Rhinolophus	Rhinolophus sinicus	RhSi	Betacoronavirus	Sarbecovirus	Severe acute respiratory syndrome-related coronavirus	SARS	Asia	Eastern Asia	China	CHN	Yunnan	YN	Lufeng			2017-06-01
1363	OK017600	BtRs-BetaCoV/GD2017V		yes			Partial RdRp	415		yes	Bat	Rhinolophidae	Rhinolophus	Rhinolophus sinicus	RhSi	Betacoronavirus	Sarbecovirus	Severe acute respiratory syndrome-related coronavirus	SARS	Asia	Eastern Asia	China	CHN	Guangdong	GD	Yingde			2017-09-01
1364	OK017602	BtRs-BetaCoV/GD2017Y		yes			Partial RdRp	415		yes	Bat	Rhinolophidae	Rhinolophus	Rhinolophus sinicus	RhSi	Betacoronavirus	Sarbecovirus	Severe acute respiratory syndrome-related coronavirus	SARS	Asia	Eastern Asia	China	CHN	Guangdong	GD	Yingde			2017-09-01
1365	OK017596	BtRs-BetaCoV/GD2017R		yes			Partial RdRp	416		yes	Bat	Rhinolophidae	Rhinolophus	Rhinolophus sinicus	RhSi	Betacoronavirus	Sarbecovirus	Severe acute respiratory syndrome-related coronavirus	SARS	Asia	Eastern Asia	China	CHN	Guangdong	GD	Yingde			2017-09-01
1366	OK017632	BtRf-BetaCoV/HB2020C		yes			Partial RdRp	424		yes	Bat	Rhinolophidae	Rhinolophus	Rhinolophus ferrumequinum	RhFe	Betacoronavirus	Sarbecovirus	Severe acute respiratory syndrome-related coronavirus	SARS	Asia	Eastern Asia	China	CHN	Hubei	HB	Suixian County			2020-07-01
1367	OK017614	BtRa-BetaCoV/GD2017E		yes			Partial RdRp	416		yes	Bat	Rhinolophidae	Rhinolophus	Rhinolophus affinis	RhAf	Betacoronavirus	Sarbecovirus	Severe acute respiratory syndrome-related coronavirus	SARS	Asia	Eastern Asia	China	CHN	Guangdong	GD	Zijin County			2017-08-01
1368	OK017606	BtRs-BetaCoV/YN2017B		yes			Partial RdRp	433		yes	Bat	Rhinolophidae	Rhinolophus	Rhinolophus sinicus	RhSi	Betacoronavirus	Sarbecovirus	Severe acute respiratory syndrome-related coronavirus	SARS	Asia	Eastern Asia	China	CHN	Yunnan	YN	Jinning District			2017-06-01
1369	OK017611	BtRa-BetaCoV/GD2017B		yes			Partial RdRp	418		yes	Bat	Rhinolophidae	Rhinolophus	Rhinolophus affinis	RhAf	Betacoronavirus	Sarbecovirus	Severe acute respiratory syndrome-related coronavirus	SARS	Asia	Eastern Asia	China	CHN	Guangdong	GD	Qujiang District			2017-04-01
1370	OK017605	BtRs-BetaCoV/YN2017A		yes			Partial RdRp	415		yes	Bat	Rhinolophidae	Rhinolophus	Rhinolophus sinicus	RhSi	Betacoronavirus	Sarbecovirus	Severe acute respiratory syndrome-related coronavirus	SARS	Asia	Eastern Asia	China	CHN	Yunnan	YN	Jinning District			2017-06-01
1371	OK017655	BtRs-BetaCoV/JX2021E		yes			Partial RdRp	526		yes	Bat	Rhinolophidae	Rhinolophus	Rhinolophus sinicus	RhSi	Betacoronavirus	Sarbecovirus	Severe acute respiratory syndrome-related coronavirus	SARS	Asia	Eastern Asia	China	CHN	Jiangxi	JX	Taihe County			2021-07-01
1372	OK017595	BtRs-BetaCoV/GD2016A		yes			Partial RdRp	423		yes	Bat	Rhinolophidae	Rhinolophus	Rhinolophus sinicus	RhSi	Betacoronavirus	Sarbecovirus	Severe acute respiratory syndrome-related coronavirus	SARS	Asia	Eastern Asia	China	CHN	Guangdong	GD	Nanxiong			2016-07-01
1373	OK017656	BtRs-BetaCoV/JX2021F		yes			Partial RdRp	406		yes	Bat	Rhinolophidae	Rhinolophus	Rhinolophus sinicus	RhSi	Betacoronavirus	Sarbecovirus	Severe acute respiratory syndrome-related coronavirus	SARS	Asia	Eastern Asia	China	CHN	Jiangxi	JX	Taihe County			2021-07-01
1374	OK017618	BtRs-BetaCoV/GD2020A		yes			Partial RdRp	407		yes	Bat	Rhinolophidae	Rhinolophus	Rhinolophus sinicus	RhSi	Betacoronavirus	Sarbecovirus	Severe acute respiratory syndrome-related coronavirus	SARS	Asia	Eastern Asia	China	CHN	Guangdong	GD	meizhou			2020-06-01
1375	OK017831	BtRs-BetaCoV/GZ2021I	yes	yes	yes	yes	Partial RdRp/Complete Genome	29381		yes	Bat	Rhinolophidae	Rhinolophus	Rhinolophus sinicus	RhSi	Betacoronavirus	Sarbecovirus	Severe acute respiratory syndrome-related coronavirus	SARS	Asia	Eastern Asia	China	CHN	Guizhou	GZ	null			2021-03-01
1376	OK017830	BtRs-BetaCoV/GZ2021H	yes	yes	yes	yes	Partial RdRp/Complete Genome	29329		yes	Bat	Rhinolophidae	Rhinolophus	Rhinolophus sinicus	RhSi	Betacoronavirus	Sarbecovirus	Severe acute respiratory syndrome-related coronavirus	SARS	Asia	Eastern Asia	China	CHN	Guizhou	GZ	null			2021-03-01
1377	OK017829	BtRs-BetaCoV/GZ2021C	yes	yes	yes	yes	Partial RdRp/Complete Genome	29392		yes	Bat	Rhinolophidae	Rhinolophus	Rhinolophus sinicus	RhSi	Betacoronavirus	Sarbecovirus	Severe acute respiratory syndrome-related coronavirus	SARS	Asia	Eastern Asia	China	CHN	Guizhou	GZ	null			2021-03-01
1378	OK017639	BtRs-BetaCoV/GZ2021G		yes			Partial RdRp	384		yes	Bat	Rhinolophidae	Rhinolophus	Rhinolophus sinicus	RhSi	Betacoronavirus	Sarbecovirus	Severe acute respiratory syndrome-related coronavirus	SARS	Asia	Eastern Asia	China	CHN	Guizhou	GZ	Wudang			2021-03-01
1379	OK017640	BtRa-BetaCoV/GZ2021D		yes			Partial RdRp	425		yes	Bat	Rhinolophidae	Rhinolophus	Rhinolophus affinis	RhAf	Betacoronavirus	Sarbecovirus	Severe acute respiratory syndrome-related coronavirus	SARS	Asia	Eastern Asia	China	CHN	Guizhou	GZ	Wudang			2021-03-01
1380	OK017635	BtRs-BetaCoV/GZ2021A		yes			Partial RdRp	420		yes	Bat	Rhinolophidae	Rhinolophus	Rhinolophus sinicus	RhSi	Betacoronavirus	Sarbecovirus	Severe acute respiratory syndrome-related coronavirus	SARS	Asia	Eastern Asia	China	CHN	Guizhou	GZ	Wudang			2021-03-01
1381	OK017636	BtRs-BetaCoV/GZ2021B		yes			Partial RdRp	425		yes	Bat	Rhinolophidae	Rhinolophus	Rhinolophus sinicus	RhSi	Betacoronavirus	Sarbecovirus	Severe acute respiratory syndrome-related coronavirus	SARS	Asia	Eastern Asia	China	CHN	Guizhou	GZ	Wudang			2021-03-01
1382	OK017638	BtRs-BetaCoV/GZ2021F		yes			Partial RdRp	425		yes	Bat	Rhinolophidae	Rhinolophus	Rhinolophus sinicus	RhSi	Betacoronavirus	Sarbecovirus	Severe acute respiratory syndrome-related coronavirus	SARS	Asia	Eastern Asia	China	CHN	Guizhou	GZ	Wudang			2021-03-01
1383	OK017637	BtRs-BetaCoV/GZ2021E		yes			Partial RdRp	383		yes	Bat	Rhinolophidae	Rhinolophus	Rhinolophus sinicus	RhSi	Betacoronavirus	Sarbecovirus	Severe acute respiratory syndrome-related coronavirus	SARS	Asia	Eastern Asia	China	CHN	Guizhou	GZ	Wudang			2021-03-01
1384	OK017806	BtRp-BetaCoV/YN2021	yes	yes	yes	yes	Partial RdRp/Complete Genome	29617		yes	Bat	Rhinolophidae	Rhinolophus	Rhinolophus pusillus	RhPu	Betacoronavirus	Sarbecovirus	Severe acute respiratory syndrome-related coronavirus	SARS	Asia	Eastern Asia	China	CHN	Yunnan	YN	null			2021-04-01
1385	OK017804	BtRp-BetaCoV/HN2021B	yes	yes	yes	yes	Partial RdRp/Complete Genome	29592		yes	Bat	Rhinolophidae	Rhinolophus	Rhinolophus pusillus	RhPu	Betacoronavirus	Sarbecovirus	Severe acute respiratory syndrome-related coronavirus	SARS	Asia	Eastern Asia	China	CHN	Hunan	HN	null			2021-02-01
1386	OK017803	BtRp-BetaCoV/HN2021A	yes	yes	yes	yes	Partial RdRp/Complete Genome	29601		yes	Bat	Rhinolophidae	Rhinolophus	Rhinolophus pusillus	RhPu	Betacoronavirus	Sarbecovirus	Severe acute respiratory syndrome-related coronavirus	SARS	Asia	Eastern Asia	China	CHN	Hunan	HN	null			2021-02-01
1387	OK017846	BtRs-BetaCoV/SC2018B	yes	yes	yes	yes	Partial RdRp/Complete Genome	29426		yes	Bat	Rhinolophidae	Rhinolophus	Rhinolophus sinicus	RhSi	Betacoronavirus	Sarbecovirus	Severe acute respiratory syndrome-related coronavirus	SARS	Asia	Eastern Asia	China	CHN	Sichuan	SC	null			2016-08-01
1388	OK017834	BtRs-BetaCoV/HN2021E	yes	yes	yes	yes	Partial RdRp/Complete Genome	29528		yes	Bat	Rhinolophidae	Rhinolophus	Rhinolophus sinicus	RhSi	Betacoronavirus	Sarbecovirus	Severe acute respiratory syndrome-related coronavirus	SARS	Asia	Eastern Asia	China	CHN	Hunan	HN	null			2021-03-01
1389	OK017835	BtRs-BetaCoV/HN2021F	yes	yes	yes		Partial RdRp/Complete Genome	29541		yes	Bat	Rhinolophidae	Rhinolophus	Rhinolophus sinicus	RhSi	Betacoronavirus	Sarbecovirus	Severe acute respiratory syndrome-related coronavirus	SARS	Asia	Eastern Asia	China	CHN	Hunan	HN	null			2021-03-01
1390	OK017794	BtRf-BetaCoV/LN2020A	yes	yes	yes	yes	Partial RdRp/Complete Genome	29167		yes	Bat	Rhinolophidae	Rhinolophus	Rhinolophus ferrumequinum	RhFe	Betacoronavirus	Sarbecovirus	Severe acute respiratory syndrome-related coronavirus	SARS	Asia	Eastern Asia	China	CHN	Liaoning	LN	null			2020-09-01
1391	OK017799	BtRf-BetaCoV/LN2020G	yes	yes	yes	yes	Partial RdRp/Complete Genome	29168		yes	Bat	Rhinolophidae	Rhinolophus	Rhinolophus ferrumequinum	RhFe	Betacoronavirus	Sarbecovirus	Severe acute respiratory syndrome-related coronavirus	SARS	Asia	Eastern Asia	China	CHN	Liaoning	LN	null			2020-09-01
1392	OK017633	BtRf-BetaCoV/LN2020D		yes			Partial RdRp	433		yes	Bat	Rhinolophidae	Rhinolophus	Rhinolophus ferrumequinum	RhFe	Betacoronavirus	Sarbecovirus	Severe acute respiratory syndrome-related coronavirus	SARS	Asia	Eastern Asia	China	CHN	Liaoning	LN	Benxi Manzu Aut. County			2020-09-01
1393	OK017634	BtRf-BetaCoV/LN2020I		yes			Partial RdRp	424		yes	Bat	Rhinolophidae	Rhinolophus	Rhinolophus ferrumequinum	RhFe	Betacoronavirus	Sarbecovirus	Severe acute respiratory syndrome-related coronavirus	SARS	Asia	Eastern Asia	China	CHN	Liaoning	LN	Benxi Manzu Aut. County			2020-09-01
1394	OK017797	BtRf-BetaCoV/LN2020E	yes	yes	yes	yes	Partial RdRp/Complete Genome	29167		yes	Bat	Rhinolophidae	Rhinolophus	Rhinolophus ferrumequinum	RhFe	Betacoronavirus	Sarbecovirus	Severe acute respiratory syndrome-related coronavirus	SARS	Asia	Eastern Asia	China	CHN	Liaoning	LN	null			2020-09-01
1395	OK017800	BtRf-BetaCoV/LN2020H	yes	yes	yes	yes	Partial RdRp/Complete Genome	29167		yes	Bat	Rhinolophidae	Rhinolophus	Rhinolophus ferrumequinum	RhFe	Betacoronavirus	Sarbecovirus	Severe acute respiratory syndrome-related coronavirus	SARS	Asia	Eastern Asia	China	CHN	Liaoning	LN	null			2020-09-01
1396	OK017795	BtRf-BetaCoV/LN2020B	yes	yes	yes	yes	Partial RdRp/Complete Genome	29167		yes	Bat	Rhinolophidae	Rhinolophus	Rhinolophus ferrumequinum	RhFe	Betacoronavirus	Sarbecovirus	Severe acute respiratory syndrome-related coronavirus	SARS	Asia	Eastern Asia	China	CHN	Liaoning	LN	null			2020-09-01
1397	OK017798	BtRf-BetaCoV/LN2020F	yes	yes	yes	yes	Partial RdRp/Complete Genome	29167		yes	Bat	Rhinolophidae	Rhinolophus	Rhinolophus ferrumequinum	RhFe	Betacoronavirus	Sarbecovirus	Severe acute respiratory syndrome-related coronavirus	SARS	Asia	Eastern Asia	China	CHN	Liaoning	LN	null			2020-09-01
1398	OK017796	BtRf-BetaCoV/LN2020C	yes	yes	yes	yes	Partial RdRp/Complete Genome	28588		yes	Bat	Rhinolophidae	Rhinolophus	Rhinolophus ferrumequinum	RhFe	Betacoronavirus	Sarbecovirus	Severe acute respiratory syndrome-related coronavirus	SARS	Asia	Eastern Asia	China	CHN	Liaoning	LN	null			2020-09-01
1399	OQ175349	BtRs-BetaCoV/HB2020-Q329	yes	yes	yes		Complete Genome	29725	yes		Bat	Rhinolophidae	Rhinolophus	Rhinolophus sinicus	RhSi	Betacoronavirus	Sarbecovirus	Severe acute respiratory syndrome-related coronavirus	SARS	Asia	Eastern Asia	China	CHN	Hubei	HB	Jingmen			2020-08-13
1400	OQ175948	BtRs-BetaCoV/HB2020-P598		yes			Partial RdRp	416	yes		Bat	Rhinolophidae	Rhinolophus	Rhinolophus sinicus	RhSi	Betacoronavirus	Sarbecovirus	Severe acute respiratory syndrome-related coronavirus	SARS	Asia	Eastern Asia	China	CHN	Hubei	HB	Jingshan			2020-08-13
1401	OQ175939	BtRp-BetaCoV/GD2018-P589		yes			Partial RdRp	416	yes		Bat	Rhinolophidae	Rhinolophus	Rhinolophus pusillus	RhPu	Betacoronavirus	Sarbecovirus	Severe acute respiratory syndrome-related coronavirus	SARS	Asia	Eastern Asia	China	CHN	Guangdong	GD	Huiyang District			2018-05-09
1402	OK017669	BtRs-BetaCoV/JX2021AA		yes			Partial RdRp	566		yes	Bat	Rhinolophidae	Rhinolophus	Rhinolophus sinicus	RhSi	Betacoronavirus	Sarbecovirus	Severe acute respiratory syndrome-related coronavirus	SARS	Asia	Eastern Asia	China	CHN	Jiangxi	JX	Huaining County			2021-07-01
1403	OK017836	BtRs-BetaCoV/JX2021AC	yes	yes	yes	yes	Partial RdRp/Complete Genome	29535		yes	Bat	Rhinolophidae	Rhinolophus	Rhinolophus sinicus	RhSi	Betacoronavirus	Sarbecovirus	Severe acute respiratory syndrome-related coronavirus	SARS	Asia	Eastern Asia	China	CHN	Jiangxi	JX	null			2021-07-01
1404	OK017594	BtRs-BetaCoV/HB2020F		yes			Partial RdRp	424		yes	Bat	Rhinolophidae	Rhinolophus	Rhinolophus sinicus	RhSi	Betacoronavirus	Sarbecovirus	Severe acute respiratory syndrome-related coronavirus	SARS	Asia	Eastern Asia	China	CHN	Hubei	HB	Xiaochang County			2020-07-01
1405	OK017670	BtRs-BetaCoV/JX2021AB		yes			Partial RdRp	404		yes	Bat	Rhinolophidae	Rhinolophus	Rhinolophus sinicus	RhSi	Betacoronavirus	Sarbecovirus	Severe acute respiratory syndrome-related coronavirus	SARS	Asia	Eastern Asia	China	CHN	Jiangxi	JX	Huaining County			2021-07-01
1406	OK017802	BtRs-BetaCoV/HB2020E	yes	yes	yes	yes	Partial RdRp/Complete Genome	29544		yes	Bat	Rhinolophidae	Rhinolophus	Rhinolophus sp.	RhSp.	Betacoronavirus	Sarbecovirus	Severe acute respiratory syndrome-related coronavirus	SARS	Asia	Eastern Asia	China	CHN	Hubei	HB	null			2020-07-01
1407	OK017801	BtRs-BetaCoV/HB2020D	yes	yes	yes	yes	Partial RdRp/Complete Genome	29552		yes	Bat	Rhinolophidae	Rhinolophus	Rhinolophus sp.	RhSp.	Betacoronavirus	Sarbecovirus	Severe acute respiratory syndrome-related coronavirus	SARS	Asia	Eastern Asia	China	CHN	Hubei	HB	null			2020-07-01
1408	OQ175343	BtRp-BetaCoV/GD2018-Q323	yes	yes	yes	yes	Complete Genome	29749	yes		Bat	Rhinolophidae	Rhinolophus	Rhinolophus pusillus	RhPu	Betacoronavirus	Sarbecovirus	Severe acute respiratory syndrome-related coronavirus	SARS	Asia	Eastern Asia	China	CHN	Guangdong	GD	Huizhou			2018-05-09
1409	OK017826	BtRs-BetaCoV/GD2019B	yes	yes	yes	yes	Partial RdRp/Complete Genome	29548		yes	Bat	Rhinolophidae	Rhinolophus	Rhinolophus sinicus	RhSi	Betacoronavirus	Sarbecovirus	Severe acute respiratory syndrome-related coronavirus	SARS	Asia	Eastern Asia	China	CHN	Guangdong	GD	null			2019-08-01
1410	OK017825	BtRs-BetaCoV/GD2019A	yes	yes	yes	yes	Partial RdRp/Complete Genome	29551		yes	Bat	Rhinolophidae	Rhinolophus	Rhinolophus sinicus	RhSi	Betacoronavirus	Sarbecovirus	Severe acute respiratory syndrome-related coronavirus	SARS	Asia	Eastern Asia	China	CHN	Guangdong	GD	null			2019-08-01
1411	OK017599	BtRs-BetaCoV/GD2017U		yes			Partial RdRp	421		yes	Bat	Rhinolophidae	Rhinolophus	Rhinolophus sinicus	RhSi	Betacoronavirus	Sarbecovirus	Severe acute respiratory syndrome-related coronavirus	SARS	Asia	Eastern Asia	China	CHN	Guangdong	GD	Yingde			2017-09-01
1412	OK017604	BtRs-BetaCoV/GD2019C		yes			Partial RdRp	412		yes	Bat	Rhinolophidae	Rhinolophus	Rhinolophus sinicus	RhSi	Betacoronavirus	Sarbecovirus	Severe acute respiratory syndrome-related coronavirus	SARS	Asia	Eastern Asia	China	CHN	Guangdong	GD	Yingde			2019-08-01
1413	OK017597	BtRs-BetaCoV/GD2017S		yes			Partial RdRp	411		yes	Bat	Rhinolophidae	Rhinolophus	Rhinolophus sinicus	RhSi	Betacoronavirus	Sarbecovirus	Severe acute respiratory syndrome-related coronavirus	SARS	Asia	Eastern Asia	China	CHN	Guangdong	GD	Yingde			2017-09-01
1414	OK017832	BtRs-BetaCoV/HN2021C	yes	yes	yes	yes	Partial RdRp/Complete Genome	29517		yes	Bat	Rhinolophidae	Rhinolophus	Rhinolophus sinicus	RhSi	Betacoronavirus	Sarbecovirus	Severe acute respiratory syndrome-related coronavirus	SARS	Asia	Eastern Asia	China	CHN	Hunan	HN	null			2021-02-01
1415	OK017833	BtRs-BetaCoV/HN2021D	yes	yes	yes	yes	Partial RdRp/Complete Genome	29534		yes	Bat	Rhinolophidae	Rhinolophus	Rhinolophus sinicus	RhSi	Betacoronavirus	Sarbecovirus	Severe acute respiratory syndrome-related coronavirus	SARS	Asia	Eastern Asia	China	CHN	Hunan	HN	null			2021-02-01
1416	OK017860	BtRs-BetaCoV/JX2021D	yes	yes	yes	yes	Partial RdRp/Complete Genome	29541		yes	Bat	Rhinolophidae	Rhinolophus	Rhinolophus siamensis	RhSia	Betacoronavirus	Sarbecovirus	Severe acute respiratory syndrome-related coronavirus	SARS	Asia	Eastern Asia	China	CHN	Jiangxi	JX	null			2021-07-01
1417	OK017652	BtRs-BetaCoV/JX2021A-b		yes			Partial RdRp	402		yes	Bat	Rhinolophidae	Rhinolophus	Rhinolophus sinicus	RhSi	Betacoronavirus	Sarbecovirus	Severe acute respiratory syndrome-related coronavirus	SARS	Asia	Eastern Asia	China	CHN	Jiangxi	JX	Fenyi			2021-07-01
1418	OK017653	BtRs-BetaCoV/JX2021B		yes			Partial RdRp	406		yes	Bat	Rhinolophidae	Rhinolophus	Rhinolophus sinicus	RhSi	Betacoronavirus	Sarbecovirus	Severe acute respiratory syndrome-related coronavirus	SARS	Asia	Eastern Asia	China	CHN	Jiangxi	JX	Fenyi			2021-07-01
1419	OK017837	BtRs-BetaCoV/JX2021C	yes	yes	yes	yes	Partial RdRp/Complete Genome	29550		yes	Bat	Rhinolophidae	Rhinolophus	Rhinolophus sinicus	RhSi	Betacoronavirus	Sarbecovirus	Severe acute respiratory syndrome-related coronavirus	SARS	Asia	Eastern Asia	China	CHN	Jiangxi	JX	null			2021-07-01
1420	OK017654	BtRa-BetaCoV/JX2021H		yes			Partial RdRp	369		yes	Bat	Rhinolophidae	Rhinolophus	Rhinolophus affinis	RhAf	Betacoronavirus	Sarbecovirus	Severe acute respiratory syndrome-related coronavirus	SARS	Asia	Eastern Asia	China	CHN	Jiangxi	JX	Taihe County			2021-07-01
1421	OK017823	BtRs-BetaCoV/GD2017Q	yes	yes	yes	yes	Partial RdRp/Complete Genome	29512		yes	Bat	Rhinolophidae	Rhinolophus	Rhinolophus sinicus	RhSi	Betacoronavirus	Sarbecovirus	Severe acute respiratory syndrome-related coronavirus	SARS	Asia	Eastern Asia	China	CHN	Guangdong	GD	null			2017-09-01
1422	OQ175941	BtRp-BetaCoV/GX2016-P591		yes			Partial RdRp	416	yes		Bat	Rhinolophidae	Rhinolophus	Rhinolophus pusillus	RhPu	Betacoronavirus	Sarbecovirus	Severe acute respiratory syndrome-related coronavirus	SARS	Asia	Eastern Asia	China	CHN	Guangxi	GX	Qixing District	yes	ZLB_160871	2016-06-21
1423	OQ175940	BtRp-BetaCoV/GD2020-P590		yes			Partial RdRp	416	yes		Bat	Rhinolophidae	Rhinolophus	Rhinolophus pusillus	RhPu	Betacoronavirus	Sarbecovirus	Severe acute respiratory syndrome-related coronavirus	SARS	Asia	Eastern Asia	China	CHN	Guangdong	GD	Huidong County			2020-05-24
1424	OK017808	BtRs-BetaCoV/FJ2021A	yes	yes	yes	yes	Partial RdRp/Complete Genome	29389		yes	Bat	Rhinolophidae	Rhinolophus	Rhinolophus sinicus	RhSi	Betacoronavirus	Sarbecovirus	Severe acute respiratory syndrome-related coronavirus	SARS	Asia	Eastern Asia	China	CHN	Fujian	FJ	null			2021-05-01
1425	OK017650	BtRa-BetaCoV/FJ2021C		yes			Partial RdRp	535		yes	Bat	Rhinolophidae	Rhinolophus	Rhinolophus affinis	RhAf	Betacoronavirus	Sarbecovirus	Severe acute respiratory syndrome-related coronavirus	SARS	Asia	Eastern Asia	China	CHN	Fujian	FJ	Jiangle			2021-05-01
1426	OK017657	BtRs-BetaCoV/JX2021I		yes			Partial RdRp	566		yes	Bat	Rhinolophidae	Rhinolophus	Rhinolophus sinicus	RhSi	Betacoronavirus	Sarbecovirus	Severe acute respiratory syndrome-related coronavirus	SARS	Asia	Eastern Asia	China	CHN	Jiangxi	JX	Taihe County			2021-07-01
1427	OK017845	BtRs-BetaCoV/JX2021P	yes	yes	yes	yes	Partial RdRp/Complete Genome	29450		yes	Bat	Rhinolophidae	Rhinolophus	Rhinolophus sinicus	RhSi	Betacoronavirus	Sarbecovirus	Severe acute respiratory syndrome-related coronavirus	SARS	Asia	Eastern Asia	China	CHN	Jiangxi	JX	null			2021-07-01
1428	OK017662	BtRs-BetaCoV/JX2021U		yes			Partial RdRp	526		yes	Bat	Rhinolophidae	Rhinolophus	Rhinolophus sinicus	RhSi	Betacoronavirus	Sarbecovirus	Severe acute respiratory syndrome-related coronavirus	SARS	Asia	Eastern Asia	China	CHN	Jiangxi	JX	Yongfeng County			2021-07-01
1429	OK017641	BtRs-BetaCoV/FJ2021B		yes			Partial RdRp	364		yes	Bat	Rhinolophidae	Rhinolophus	Rhinolophus sinicus	RhSi	Betacoronavirus	Sarbecovirus	Severe acute respiratory syndrome-related coronavirus	SARS	Asia	Eastern Asia	China	CHN	Fujian	FJ	Mingxi County			2021-05-01
1430	OK017663	BtRs-BetaCoV/JX2021V		yes			Partial RdRp	568		yes	Bat	Rhinolophidae	Rhinolophus	Rhinolophus sinicus	RhSi	Betacoronavirus	Sarbecovirus	Severe acute respiratory syndrome-related coronavirus	SARS	Asia	Eastern Asia	China	CHN	Jiangxi	JX	Yongfeng County			2021-07-01
1431	OK017660	BtRs-BetaCoV/JX2021S		yes			Partial RdRp	568		yes	Bat	Rhinolophidae	Rhinolophus	Rhinolophus sinicus	RhSi	Betacoronavirus	Sarbecovirus	Severe acute respiratory syndrome-related coronavirus	SARS	Asia	Eastern Asia	China	CHN	Jiangxi	JX	Yongfeng County			2021-07-01
1432	OK017661	BtRs-BetaCoV/JX2021T		yes			Partial RdRp	568		yes	Bat	Rhinolophidae	Rhinolophus	Rhinolophus sinicus	RhSi	Betacoronavirus	Sarbecovirus	Severe acute respiratory syndrome-related coronavirus	SARS	Asia	Eastern Asia	China	CHN	Jiangxi	JX	Yongfeng County			2021-07-01
1433	OK017658	BtRs-BetaCoV/JX2021Q		yes			Partial RdRp	526		yes	Bat	Rhinolophidae	Rhinolophus	Rhinolophus sinicus	RhSi	Betacoronavirus	Sarbecovirus	Severe acute respiratory syndrome-related coronavirus	SARS	Asia	Eastern Asia	China	CHN	Jiangxi	JX	Yongfeng County			2021-07-01
1434	OK017844	BtRs-BetaCoV/JX2021O	yes	yes	yes	yes	Partial RdRp/Complete Genome	29447		yes	Bat	Rhinolophidae	Rhinolophus	Rhinolophus sinicus	RhSi	Betacoronavirus	Sarbecovirus	Severe acute respiratory syndrome-related coronavirus	SARS	Asia	Eastern Asia	China	CHN	Jiangxi	JX	null			2021-07-01
1435	OK017659	BtRs-BetaCoV/JX2021R		yes			Partial RdRp	566		yes	Bat	Rhinolophidae	Rhinolophus	Rhinolophus sinicus	RhSi	Betacoronavirus	Sarbecovirus	Severe acute respiratory syndrome-related coronavirus	SARS	Asia	Eastern Asia	China	CHN	Jiangxi	JX	Yongfeng County			2021-07-01
1436	OK017812	BtRs-BetaCoV/GD2016B	yes	yes	yes	yes	Partial RdRp/Complete Genome	29515		yes	Bat	Rhinolophidae	Rhinolophus	Rhinolophus sinicus	RhSi	Betacoronavirus	Sarbecovirus	Severe acute respiratory syndrome-related coronavirus	SARS	Asia	Eastern Asia	China	CHN	Guangdong	GD	null			2016-07-01
1437	OK017819	BtRs-BetaCoV/GD2017M	yes	yes	yes	yes	Partial RdRp/Complete Genome	29537		yes	Bat	Rhinolophidae	Rhinolophus	Rhinolophus sinicus	RhSi	Betacoronavirus	Sarbecovirus	Severe acute respiratory syndrome-related coronavirus	SARS	Asia	Eastern Asia	China	CHN	Guangdong	GD	null			2017-09-01
1438	OK017813	BtRs-BetaCoV/GD2017G	yes	yes	yes	yes	Partial RdRp/Complete Genome	29537		yes	Bat	Rhinolophidae	Rhinolophus	Rhinolophus sinicus	RhSi	Betacoronavirus	Sarbecovirus	Severe acute respiratory syndrome-related coronavirus	SARS	Asia	Eastern Asia	China	CHN	Guangdong	GD	null			2017-09-01
1439	OK017809	BtRs-BetaCoV/FJ2021D	yes	yes	yes		Partial RdRp/Complete Genome	29510		yes	Bat	Rhinolophidae	Rhinolophus	Rhinolophus sinicus	RhSi	Betacoronavirus	Sarbecovirus	Severe acute respiratory syndrome-related coronavirus	SARS	Asia	Eastern Asia	China	CHN	Fujian	FJ	null			2021-05-01
1440	OK017811	BtRs-BetaCoV/FJ2021M	yes	yes	yes		Partial RdRp/Complete Genome	29454		yes	Bat	Rhinolophidae	Rhinolophus	Rhinolophus sinicus	RhSi	Betacoronavirus	Sarbecovirus	Severe acute respiratory syndrome-related coronavirus	SARS	Asia	Eastern Asia	China	CHN	Fujian	FJ	null			2021-05-01
1441	OK017810	BtRs-BetaCoV/FJ2021E	yes	yes	yes	yes	Partial RdRp/Complete Genome	29439		yes	Bat	Rhinolophidae	Rhinolophus	Rhinolophus sinicus	RhSi	Betacoronavirus	Sarbecovirus	Severe acute respiratory syndrome-related coronavirus	SARS	Asia	Eastern Asia	China	CHN	Fujian	FJ	null			2021-05-01
1442	OK017807	BtRs-BetaCoV/AH2021A	yes	yes	yes	yes	Partial RdRp/Complete Genome	29465		yes	Bat	Rhinolophidae	Rhinolophus	Rhinolophus sinicus	RhSi	Betacoronavirus	Sarbecovirus	Severe acute respiratory syndrome-related coronavirus	SARS	Asia	Eastern Asia	China	CHN	Anhui	AH	null			2021-07-01
1443	OK017664	BtRs-BetaCoV/JX2021W		yes			Partial RdRp	568		yes	Bat	Rhinolophidae	Rhinolophus	Rhinolophus sinicus	RhSi	Betacoronavirus	Sarbecovirus	Severe acute respiratory syndrome-related coronavirus	SARS	Asia	Eastern Asia	China	CHN	Jiangxi	JX	Guixi			2021-07-01
1444	OK017643	BtRs-BetaCoV/FJ2021G		yes			Partial RdRp	578		yes	Bat	Rhinolophidae	Rhinolophus	Rhinolophus sinicus	RhSi	Betacoronavirus	Sarbecovirus	Severe acute respiratory syndrome-related coronavirus	SARS	Asia	Eastern Asia	China	CHN	Fujian	FJ	Jian'ou			2021-05-01
1445	OK017646	BtRs-BetaCoV/FJ2021J		yes			Partial RdRp	578		yes	Bat	Rhinolophidae	Rhinolophus	Rhinolophus sinicus	RhSi	Betacoronavirus	Sarbecovirus	Severe acute respiratory syndrome-related coronavirus	SARS	Asia	Eastern Asia	China	CHN	Fujian	FJ	Jian'ou			2021-05-01
1446	OK017647	BtRs-BetaCoV/FJ2021K		yes			Partial RdRp	578		yes	Bat	Rhinolophidae	Rhinolophus	Rhinolophus sinicus	RhSi	Betacoronavirus	Sarbecovirus	Severe acute respiratory syndrome-related coronavirus	SARS	Asia	Eastern Asia	China	CHN	Fujian	FJ	Jian'ou			2021-05-01
1447	OK017644	BtRs-BetaCoV/FJ2021H		yes			Partial RdRp	579		yes	Bat	Rhinolophidae	Rhinolophus	Rhinolophus sinicus	RhSi	Betacoronavirus	Sarbecovirus	Severe acute respiratory syndrome-related coronavirus	SARS	Asia	Eastern Asia	China	CHN	Fujian	FJ	Jian'ou			2021-05-01
1448	OK017642	BtRs-BetaCoV/FJ2021F		yes			Partial RdRp	574		yes	Bat	Rhinolophidae	Rhinolophus	Rhinolophus sinicus	RhSi	Betacoronavirus	Sarbecovirus	Severe acute respiratory syndrome-related coronavirus	SARS	Asia	Eastern Asia	China	CHN	Fujian	FJ	Jian'ou			2021-05-01
1449	OK017648	BtRs-BetaCoV/FJ2021L		yes			Partial RdRp	584		yes	Bat	Rhinolophidae	Rhinolophus	Rhinolophus sinicus	RhSi	Betacoronavirus	Sarbecovirus	Severe acute respiratory syndrome-related coronavirus	SARS	Asia	Eastern Asia	China	CHN	Fujian	FJ	Jian'ou			2021-05-01
1450	OK017645	BtRs-BetaCoV/FJ2021I		yes			Partial RdRp	578		yes	Bat	Rhinolophidae	Rhinolophus	Rhinolophus sinicus	RhSi	Betacoronavirus	Sarbecovirus	Severe acute respiratory syndrome-related coronavirus	SARS	Asia	Eastern Asia	China	CHN	Fujian	FJ	Jian'ou			2021-05-01
1451	OK017651	BtRa-BetaCoV/FJ2021O		yes			Partial RdRp	577		yes	Bat	Rhinolophidae	Rhinolophus	Rhinolophus affinis	RhAf	Betacoronavirus	Sarbecovirus	Severe acute respiratory syndrome-related coronavirus	SARS	Asia	Eastern Asia	China	CHN	Fujian	FJ	Zhenghe County			2021-05-01
1452	OK017649	BtRs-BetaCoV/FJ2021N		yes			Partial RdRp	535		yes	Bat	Rhinolophidae	Rhinolophus	Rhinolophus sinicus	RhSi	Betacoronavirus	Sarbecovirus	Severe acute respiratory syndrome-related coronavirus	SARS	Asia	Eastern Asia	China	CHN	Fujian	FJ	Jian'ou			2021-05-01
1453	OK017665	BtRs-BetaCoV/JX2021X		yes			Partial RdRp	404		yes	Bat	Rhinolophidae	Rhinolophus	Rhinolophus sinicus	RhSi	Betacoronavirus	Sarbecovirus	Severe acute respiratory syndrome-related coronavirus	SARS	Asia	Eastern Asia	China	CHN	Jiangxi	JX	Wuyuan County			2021-07-01
1454	OK017666	BtRs-BetaCoV/JX2021Y		yes			Partial RdRp	392		yes	Bat	Rhinolophidae	Rhinolophus	Rhinolophus sinicus	RhSi	Betacoronavirus	Sarbecovirus	Severe acute respiratory syndrome-related coronavirus	SARS	Asia	Eastern Asia	China	CHN	Jiangxi	JX	Wuyuan County			2021-07-01
1455	OK017667	BtRs-BetaCoV/JX2021Z		yes			Partial RdRp	392		yes	Bat	Rhinolophidae	Rhinolophus	Rhinolophus sinicus	RhSi	Betacoronavirus	Sarbecovirus	Severe acute respiratory syndrome-related coronavirus	SARS	Asia	Eastern Asia	China	CHN	Jiangxi	JX	Wuyuan County			2021-07-01
1456	OK017668	BtRs-BetaCoV/AH2021B		yes			Partial RdRp	392		yes	Bat	Rhinolophidae	Rhinolophus	Rhinolophus sinicus	RhSi	Betacoronavirus	Sarbecovirus	Severe acute respiratory syndrome-related coronavirus	SARS	Asia	Eastern Asia	China	CHN	Anhui	AH	Shitai County			2021-07-01
