# Supplementary material for: Panoramic analysis of coronaviruses carried by representative bat species in Southern China to better understand the coronavirus sphere
Source: Nat Commun. 2023 Sep 8;14:5537. doi: 10.1038/s41467-023-41264-z (PMC10491624; doi:10.1038/s41467-023-41264-z)
Supplement: Supplementary file 6 — Supplementary Data 3 [file 41467_2023_41264_MOESM6_ESM.xlsx]

## Sheet: Sheet1
Supplementary data3 Detection rate of CoVs from different bat species in different subgenera and provinces.
Host	Genus and Subgenus											Region and Province
	Alpha-CoV							Beta-CoV				North China	Central China				Southeast China			Southwest China
	Decacovirus	Minunacovirus	Myotacovirus	Nyctacovirus	Pedacovirus	Rhinacovirus	UncAlphaCoVs	Hibecovirus	Merbecovirus	Nobecovirus	Sarbecovirus	Liaoning	Anhui	Hubei	Hunan	Jiangxi	Zhejiang	Fujian	Guangdong	Guangxi	Guizhou	Hainan	Sichuan	Yunnan	Chongqing
Aselliscus stoliczkanus	0.00436681	0	0	0	0	0	0	0	0	0	0	0	0	0	0	0	0	0	0	0	0	0	0	0.00483092	0
Chaerephon plicata	0.0714286	0	0	0	0	0	0	0	0	0	0	0	0	0	0	0	0	0	0	0	0	0	0	0.0714286	0
Cynopterus sphinx	0	0	0	0	0	0	0	0	0	0	0	0	0	0	0	0	0	0	0	0	0	0	0	0	0
Eonycteris spelaea	0	0	0	0	0.00574713	0	0	0	0	0.172414	0	0	0	0	0	0	0	0	0	0	0	0	0	0.179191	0
Eptesicus serotinus	0	0	0	0	0	0	0.112676	0	0.0704225	0	0	0	0	0	0	0.382353	0	0	0	0	0	0	0	0	0
Hipposideros armiger	0.00222717	0	0	0	0	0	0	0	0	0	0	0	0	0	0	0	0	0	0.00434783	0	0	0	0	0	0
Hipposideros cineraceus	0	0	0	0	0	0	0	0	0	0	0	0	0	0	0	0	0	0	0	0	0	0	0	0	0
Hipposideros larvatus	0.00866337	0	0	0	0	0	0	0	0	0	0	0	0	0	0	0	0	0	0.0111524	0.00497512	0	0	0	0.031746	0
Hipposideros pomona	0.0691824	0.0125786	0	0	0	0	0	0	0	0	0	0	0	0	0	0	0	0	0.0857143	0.04	0	0.121951	0	0.0909091	0
Hipposideros pratti	0	0	0	0	0	0	0	0.00925926	0	0	0	0	0	0.166667	0	0	0	0	0	0	0	0	0	0	0
Hypsugo cadornae	0	0	0	0	0	0	0	0	0	0	0	0	0	0	0	0	0	0	0	0	0	0	0	0	0
Hypsugo pulveratus	0	0	0	0	0	0	0	0	0	0	0	0	0	0	0	0	0	0	0	0	0	0	0	0	0
Ia io	0	0	0	0	0	0	0	0	0.0526316	0	0	0	0	0	0	0	0	0	0	0	0	0	0	0.0588235	0
Megaderma lyra	0	0	0	0	0	0	0	0	0	0	0	0	0	0	0	0	0	0	0	0	0	0	0	0	0
Megaderma spasma	0	0	0	0	0	0	0	0	0	0	0	0	0	0	0	0	0	0	0	0	0	0	0	0	0
Miniopterus pusillus	0	0.6	0	0	0.00625	0	0	0	0	0	0	0	0	0	0	0	0	0	0.647482	0	0	0.333333	0	0.333333	0
Miniopterus schreibersii	0	0.0897959	0	0	0	0	0	0	0	0	0	0	0	0	0	0	0	0	0.217949	0	0	0	0	0.0943396	0
Murina sp.	0	0	0	0	0	0	0	0	0	0	0	0	0	0	0	0	0	0	0	0	0	0	0	0	0
Myotis altarium	0	0	0	0	0	0	0	0	0	0	0	0	0	0	0	0	0	0	0	0	0	0	0	0	0
Myotis chinensis	0.00900901	0	0.018018	0	0.027027	0	0	0	0	0	0	0	0	0	0	0	0	0	0.1	0	0	0	0	0	0
Myotis daubentonii	0	0	0	0	0	0	0	0	0	0	0	0	0	0	0	0	0	0	0	0	0	0	0	0	0
Myotis davidi	0	0	0	0	0	0	0	0	0	0	0	0	0	0	0	0	0	0	0	0	0	0	0	0	0
Myotis fimbriatus	0	0	0	0	0	0	0	0	0	0	0	0	0	0	0	0	0	0	0	0	0	0	0	0	0
Myotis formosus	0	0	0	0	0	0	0	0	0	0	0	0	0	0	0	0	0	0	0	0	0	0	0	0	0
Myotis indochinensis	0	0	0	0	0	0	0	0	0	0	0	0	0	0	0	0	0	0	0	0	0	0	0	0	0
Myotis laniger	0	0	0	0	0	0	0	0	0	0	0	0	0	0	0	0	0	0	0	0	0	0	0	0	0
Myotis longipes	0	0.0263158	0	0	0	0	0	0	0	0	0	0	0	0	0	0	0	0	0	0.0714286	0	0	0	0	0
Myotis montivagus	0	0	0	0	0	0	0	0	0	0	0	0	0	0	0	0	0	0	0	0	0	0	0	0	0
Myotis nipalensis	0	0	0	0	0	0	0	0	0	0	0	0	0	0	0	0	0	0	0	0	0	0	0	0	0
Myotis petax	0	0	0.0222222	0	0.0111111	0	0	0	0	0	0	0	0	0	0	0.0361446	0	0	0	0	0	0	0	0	0
Myotis ricketti	0	0.00652174	0.143478	0	0.13913	0	0	0	0	0	0	0	0	0	0	0.0909091	0	0	0.395498	0	0	0	0	0.113924	0
Myotis rufoniger	0	0	0	0	0	0	0	0	0	0	0	0	0	0	0	0	0	0	0	0	0	0	0	0	0
Myotis siligorensis	0	0	0	0	0.0344828	0	0	0	0	0	0	0	0	0	0	0	0	0	0	0.0361446	0	0	0	0	0
Myotis sp.	0	0	0	0	0	0	0	0	0	0	0	0	0	0	0	0	0	0	0	0	0	0	0	0	0
Nyctalus velutinus	0	0	0	0	0	0	0	0	0	0	0	0	0	0	0	0	0	0	0	0	0	0	0	0	0
Pipistrellus abramus	0.00171821	0	0	0.00687285	0	0	0	0	0.135739	0	0.00171821	0	0	0	0	0.220657	0.0235294	0	0.133028	0.116279	0.2	0	0	0	0
Pipistrellus pipistrellus	0	0	0	0.0190476	0	0	0	0	0.0666667	0	0	0	0	0	0	0	0	0	0.142857	0	0	0.0833333	0	0	0
Pipistrellus sp.	0	0	0	0	0	0	0	0	0	0	0	0	0	0	0	0	0	0	0	0	0	0	0	0	0
Pipistrellus tenuis	0	0	0	0	0	0	0	0	0	0	0	0	0	0	0	0	0	0	0	0	0	0	0	0	0
Rhinolophus affinis	0.00625	0	0	0	0	0.125	0	0	0	0	0.015625	0	0	0.1	0	0.611111	0	0.156863	0.142857	0.0232558	0.142857	0.235294	0	0.186275	0
Rhinolophus ferrumequinum	0.254464	0	0	0	0	0	0	0	0	0	0.0223214	0.0238095	0	0.1875	0	0	0.5	0	0	0	0	0	0	0.0909091	0
Rhinolophus luctus	0	0	0	0	0	0	0	0	0	0	0.0909091	0	0	0	0	0	0	0	0.111111	0	0	0	0	0	0
Rhinolophus macrotis	0	0	0	0	0	0.00917431	0	0	0.00917431	0	0	0	0	0	0	0	0	0	0	0.047619	0	0	0	0	0
Rhinolophus malayanus	0	0	0	0	0	0.0967742	0	0	0	0	0	0	0	0	0	0	0	0	0	0	0	0	0	0.0967742	0
Rhinolophus marshalli	0	0	0	0	0	0	0	0	0	0	0	0	0	0	0	0	0	0	0	0	0	0	0	0	0
Rhinolophus paradoxolophus	0	0	0	0	0	0	0	0	0	0	0	0	0	0	0	0	0	0	0	0	0	0	0	0	0
Rhinolophus pearsonii	0	0	0	0	0	0	0.00440529	0	0	0	0	0	0.5	0	0	0	0	0	0	0	0	0	0	0	0
Rhinolophus pusillus	0.0345304	0.00138122	0	0	0	0.0359116	0	0	0	0	0.00552486	0	0	0.00980392	0	0	0.0642202	0.0833333	0.0444444	0.152985	0	0.2	0	0.025	0
Rhinolophus rex	0	0	0	0	0	0	0	0	0	0	0.111111	0	0	0	0	0	0	0	0.142857	0.166667	0	0	0	0	0
Rhinolophus siamensis	0	0	0	0	0	0.03125	0	0	0	0	0	0	0	0	0	0	0	0	0	0.166667	0	0	0	0	0
Rhinolophus sinicus	0.00237906	0.000793021	0.000793021	0	0	0.0245837	0.000793021	0	0	0	0.0547185	0	0.0833333	0.0130719	0.0204082	0.203252	0.0909091	0.162791	0.0898551	0.0645161	0.227273	0.25	0.000416667	0.0526316	1e-05
Rhinolophus sp.	0	0	0	0	0	0.3	0	0	0	0	0	0	0	0	0	0	0	0	0	0	0	0	0	0.333333	0
Rousettus leschenaulti	0	0	0	0	0	0	0	0	0	0.0428571	0	0	0	0	0	0	0	0	0	0	0	0	0	0.0566038	0
Scotophilus heathi	0	0.333333	0	0	0	0	0	0	0	0	0	0	0	0	0	0	0	0	1	0	0	0	0	0.8	0
Scotophilus kuhlii	0.00635324	0	0	0	0.273189	0	0	0	0	0	0	0	0	0	0	0	0	0	0.230769	0.29863	0	0.341463	0	0	0
Taphozous melanopogon	0	0	0	0	0	0	0	0	0	0	0	0	0	0	0	0	0	0	0	0	0	0	0	0	0
Tylonycteris pachypus	0	0	0	0	0	0	0	0	0.0382627	0	0	0	0	0	0	0	0	0	0.0432277	0.0411985	0	0	0	0	0
Tylonycteris robustula	0	0	0	0	0	0	0	0	0	0	0	0	0	0	0	0	0	0	0	0	0	0	0	0	0
