# Supplementary material for: Panoramic analysis of coronaviruses carried by representative bat species in Southern China to better understand the coronavirus sphere
Source: Nat Commun. 2023 Sep 8;14:5537. doi: 10.1038/s41467-023-41264-z (PMC10491624; doi:10.1038/s41467-023-41264-z)
Supplement: Supplementary file 7 — Supplementary Data 4 [file 41467_2023_41264_MOESM7_ESM.xlsx]

## Sheet: Sheet1
Supplementary data4 Pairwise Comparisons of Host-Family.
Subgenus	family1	family2	Test Statistic	Std. Error	Std. Test Statistic	Sig.	Adj. Sig.a
Sarbecovirusvirus	Emballonuridae	Hipposideridae	0	10.3211	0	1	1
Sarbecovirus	Emballonuridae	Megadermatidae	0	11.703	0	1	1
Sarbecovirus	Emballonuridae	Molossidae	0	13.5135	0	1	1
Sarbecovirus	Emballonuridae	Pteropodidae	0	11.0337	0	1	1
Sarbecovirus	Emballonuridae	Vespertilionidae	-0.8125	9.70363	-0.0837316	0.93327	1
Sarbecovirus	Emballonuridae	Rhinolophidae	-13.6154	9.91618	-1.37305	0.169738	1
Sarbecovirus	Hipposideridae	Megadermatidae	0	7.80201	0	1	1
Sarbecovirus	Hipposideridae	Molossidae	0	10.3211	0	1	1
Sarbecovirus	Hipposideridae	Pteropodidae	0	6.75674	0	1	1
Sarbecovirus	Hipposideridae	Vespertilionidae	-0.8125	4.25102	-0.191131	0.848423	1
Sarbecovirus	Hipposideridae	Rhinolophidae	-13.6154	4.71608	-2.88701	0.00388921	0.0816735
Sarbecovirus	Megadermatidae	Molossidae	0	11.703	0	1	1
Sarbecovirus	Megadermatidae	Pteropodidae	0	8.72291	0	1	1
Sarbecovirus	Megadermatidae	Vespertilionidae	-0.8125	6.96469	-0.11666	0.90713	1
Sarbecovirus	Megadermatidae	Rhinolophidae	-13.6154	7.2579	-1.87594	0.0606636	1
Sarbecovirus	Molossidae	Pteropodidae	0	11.0337	0	1	1
Sarbecovirus	Molossidae	Vespertilionidae	-0.8125	9.70363	-0.0837316	0.93327	1
Sarbecovirus	Molossidae	Rhinolophidae	-13.6154	9.91618	-1.37305	0.169738	1
Sarbecovirus	Pteropodidae	Vespertilionidae	-0.8125	5.76966	-0.140823	0.88801	1
Sarbecovirus	Pteropodidae	Rhinolophidae	-13.6154	6.1204	-2.22459	0.0261087	0.548283
Sarbecovirus	Vespertilionidae	Rhinolophidae	12.8029	3.14276	4.07377	4.62588e-05	0.000971435
Rhinacovirus	Emballonuridae	Hipposideridae	0	10.3211	0	1	1
Rhinacovirus	Emballonuridae	Megadermatidae	0	11.703	0	1	1
Rhinacovirus	Emballonuridae	Molossidae	0	13.5135	0	1	1
Rhinacovirus	Emballonuridae	Pteropodidae	0	11.0337	0	1	1
Rhinacovirus	Emballonuridae	Vespertilionidae	0	9.70363	0	1	1
Rhinacovirus	Emballonuridae	Rhinolophidae	-15.6154	9.91618	-1.57474	0.115317	1
Rhinacovirus	Hipposideridae	Megadermatidae	0	7.80201	0	1	1
Rhinacovirus	Hipposideridae	Molossidae	0	10.3211	0	1	1
Rhinacovirus	Hipposideridae	Pteropodidae	0	6.75674	0	1	1
Rhinacovirus	Hipposideridae	Vespertilionidae	0	4.25102	0	1	1
Rhinacovirus	Hipposideridae	Rhinolophidae	-15.6154	4.71608	-3.31109	0.00092933	0.0195159
Rhinacovirus	Megadermatidae	Molossidae	0	11.703	0	1	1
Rhinacovirus	Megadermatidae	Pteropodidae	0	8.72291	0	1	1
Rhinacovirus	Megadermatidae	Vespertilionidae	0	6.96469	0	1	1
Rhinacovirus	Megadermatidae	Rhinolophidae	-15.6154	7.2579	-2.1515	0.0314366	0.660169
Rhinacovirus	Molossidae	Pteropodidae	0	11.0337	0	1	1
Rhinacovirus	Molossidae	Vespertilionidae	0	9.70363	0	1	1
Rhinacovirus	Molossidae	Rhinolophidae	-15.6154	9.91618	-1.57474	0.115317	1
Rhinacovirus	Pteropodidae	Vespertilionidae	0	5.76966	0	1	1
Rhinacovirus	Pteropodidae	Rhinolophidae	-15.6154	6.1204	-2.55137	0.0107301	0.225333
Rhinacovirus	Vespertilionidae	Rhinolophidae	15.6154	3.14276	4.96868	6.74103e-07	1.41562e-05
Nobecovirus	Emballonuridae	Hipposideridae	0	5.76628	0	1	1
Nobecovirus	Emballonuridae	Megadermatidae	0	6.53835	0	1	1
Nobecovirus	Emballonuridae	Molossidae	0	7.54983	0	1	1
Nobecovirus	Emballonuridae	Rhinolophidae	0	5.54006	0	1	1
Nobecovirus	Emballonuridae	Vespertilionidae	0	5.42131	0	1	1
Nobecovirus	Emballonuridae	Pteropodidae	-19.3333	6.16441	-3.13628	0.00171105	0.0359321
Nobecovirus	Hipposideridae	Megadermatidae	0	4.3589	0	1	1
Nobecovirus	Hipposideridae	Molossidae	0	5.76628	0	1	1
Nobecovirus	Hipposideridae	Rhinolophidae	0	2.63483	0	1	1
Nobecovirus	Hipposideridae	Vespertilionidae	0	2.375	0	1	1
Nobecovirus	Hipposideridae	Pteropodidae	-19.3333	3.77492	-5.12153	3.03074e-07	6.36456e-06
Nobecovirus	Megadermatidae	Molossidae	0	6.53835	0	1	1
Nobecovirus	Megadermatidae	Rhinolophidae	0	4.05491	0	1	1
Nobecovirus	Megadermatidae	Vespertilionidae	0	3.8911	0	1	1
Nobecovirus	Megadermatidae	Pteropodidae	-19.3333	4.8734	-3.96712	7.27475e-05	0.0015277
Nobecovirus	Molossidae	Rhinolophidae	0	5.54006	0	1	1
Nobecovirus	Molossidae	Vespertilionidae	0	5.42131	0	1	1
Nobecovirus	Molossidae	Pteropodidae	-19.3333	6.16441	-3.13628	0.00171105	0.0359321
Nobecovirus	Rhinolophidae	Pteropodidae	19.3333	3.4194	5.65401	1.56747e-08	3.29168e-07
Nobecovirus	Vespertilionidae	Pteropodidae	19.3333	3.22345	5.99772	2.00112e-09	4.20235e-08
Nobecovirus	Rhinolophidae	Vespertilionidae	0	1.75583	0	1	1
Decacovirus	Emballonuridae	Megadermatidae	0	14.6422	0	1	1
Decacovirus	Emballonuridae	Pteropodidae	0	13.8048	0	1	1
Decacovirus	Emballonuridae	Vespertilionidae	-2.57812	12.1407	-0.212354	0.831831	1
Decacovirus	Emballonuridae	Rhinolophidae	-9.15385	12.4066	-0.737819	0.460624	1
Decacovirus	Emballonuridae	Hipposideridae	-18.8333	12.9132	-1.45845	0.144716	1
Decacovirus	Emballonuridae	Molossidae	-33.5	16.9074	-1.98138	0.0475484	0.998516
Decacovirus	Megadermatidae	Hipposideridae	18.8333	9.76148	1.92935	0.0536872	1
Decacovirus	Pteropodidae	Hipposideridae	18.8333	8.45369	2.22782	0.0258923	0.543738
Decacovirus	Megadermatidae	Pteropodidae	0	10.9137	0	1	1
Decacovirus	Megadermatidae	Vespertilionidae	-2.57812	8.71387	-0.295865	0.767333	1
Decacovirus	Megadermatidae	Rhinolophidae	-9.15385	9.08072	-1.00805	0.313429	1
Decacovirus	Megadermatidae	Molossidae	-33.5	14.6422	-2.2879	0.0221431	0.465006
Decacovirus	Pteropodidae	Vespertilionidae	-2.57812	7.21871	-0.357145	0.720984	1
Decacovirus	Pteropodidae	Rhinolophidae	-9.15385	7.65754	-1.1954	0.231929	1
Decacovirus	Pteropodidae	Molossidae	33.5	13.8048	2.42669	0.0152373	0.319984
Decacovirus	Vespertilionidae	Rhinolophidae	6.57572	3.93207	1.67233	0.094459	1
Decacovirus	Vespertilionidae	Hipposideridae	16.2552	5.31866	3.05626	0.00224119	0.0470649
Decacovirus	Vespertilionidae	Molossidae	30.9219	12.1407	2.54696	0.0108665	0.228197
Decacovirus	Rhinolophidae	Hipposideridae	9.67949	5.90053	1.64044	0.100913	1
Decacovirus	Rhinolophidae	Molossidae	24.3462	12.4066	1.96235	0.0497217	1
Decacovirus	Hipposideridae	Molossidae	-14.6667	12.9132	-1.13579	0.256046	1
