# Supplementary material for: Panoramic analysis of coronaviruses carried by representative bat species in Southern China to better understand the coronavirus sphere
Source: Nat Commun. 2023 Sep 8;14:5537. doi: 10.1038/s41467-023-41264-z (PMC10491624; doi:10.1038/s41467-023-41264-z)
Supplement: Supplementary file 8 — Supplementary Data 5 [file 41467_2023_41264_MOESM8_ESM.xlsx]

## Sheet: Sheet1
Supplementary data5 Pairwise Comparisons of Host-species
Species1	Species2	Test Statistic	Std. Error	Std. Test Statistic	Sig.	Adj. Sig.a
Cynopterus sphinx	Pipistrellus abramus	-259.16	60.47	-4.286	0	0.03
Hipposideros cineraceus	Pipistrellus abramus	-259.16	60.47	-4.286	0	0.03
Hypsugo cadornae	Pipistrellus abramus	-259.16	60.47	-4.286	0	0.03
Hypsugo pulveratus	Pipistrellus abramus	-259.16	60.47	-4.286	0	0.03
Megaderma lyra	Pipistrellus abramus	-259.16	60.47	-4.286	0	0.03
Megaderma spasma	Pipistrellus abramus	-259.16	60.47	-4.286	0	0.03
Murina spp.	Pipistrellus abramus	-259.16	60.47	-4.286	0	0.03
Myotis altarium	Pipistrellus abramus	-259.16	60.47	-4.286	0	0.03
Myotis daubentonii	Pipistrellus abramus	-259.16	60.47	-4.286	0	0.03
Myotis davidi	Pipistrellus abramus	-259.16	60.47	-4.286	0	0.03
Myotis fimbriatus	Pipistrellus abramus	-259.16	60.47	-4.286	0	0.03
Myotis formosus	Pipistrellus abramus	-259.16	60.47	-4.286	0	0.03
Myotis indochinensis	Pipistrellus abramus	-259.16	60.47	-4.286	0	0.03
Myotis laniger	Pipistrellus abramus	-259.16	60.47	-4.286	0	0.03
Myotis montivagus	Pipistrellus abramus	-259.16	60.47	-4.286	0	0.03
Myotis nipalensis	Pipistrellus abramus	-259.16	60.47	-4.286	0	0.03
Myotis rufoniger	Pipistrellus abramus	-259.16	60.47	-4.286	0	0.03
Myotis spp.	Pipistrellus abramus	-259.16	60.47	-4.286	0	0.03
Nyctalus velutinus	Pipistrellus abramus	-259.16	60.47	-4.286	0	0.03
Pipistrellus spp.	Pipistrellus abramus	259.16	60.47	4.286	0	0.03
Pipistrellus tenuis	Pipistrellus abramus	259.16	60.47	4.286	0	0.03
Rhinolophus marshalli	Pipistrellus abramus	259.16	60.47	4.286	0	0.03
Rhinolophus paradoxolophus	Pipistrellus abramus	259.16	60.47	4.286	0	0.03
Taphozous melanopogon	Pipistrellus abramus	259.16	60.47	4.286	0	0.03
Tylonycteris robustula	Pipistrellus abramus	259.16	60.47	4.286	0	0.03
Aselliscus stoliczkanus	Rhinolophus affinis	-297.687	61.097	-4.872	0	0.002
Chaerephon plicata	Rhinolophus affinis	-267.54	60.47	-4.424	0	0.016
Cynopterus sphinx	Rhinolophus affinis	-325.5	60.47	-5.383	0	0
Hipposideros armiger	Rhinolophus affinis	-272.34	60.47	-4.504	0	0.011
Hipposideros cineraceus	Rhinolophus affinis	-325.5	60.47	-5.383	0	0
Hipposideros pratti	Rhinolophus affinis	-267.82	60.47	-4.429	0	0.016
Hypsugo cadornae	Rhinolophus affinis	-325.5	60.47	-5.383	0	0
Hypsugo pulveratus	Rhinolophus affinis	-325.5	60.47	-5.383	0	0
Ia io	Rhinolophus affinis	-268.24	60.47	-4.436	0	0.015
Megaderma lyra	Rhinolophus affinis	-325.5	60.47	-5.383	0	0
Megaderma spasma	Rhinolophus affinis	-325.5	60.47	-5.383	0	0
Murina spp.	Rhinolophus affinis	-325.5	60.47	-5.383	0	0
Myotis altarium	Rhinolophus affinis	-325.5	60.47	-5.383	0	0
Myotis daubentonii	Rhinolophus affinis	-325.5	60.47	-5.383	0	0
Myotis davidi	Rhinolophus affinis	-325.5	60.47	-5.383	0	0
Myotis fimbriatus	Rhinolophus affinis	-325.5	60.47	-5.383	0	0
Myotis formosus	Rhinolophus affinis	-325.5	60.47	-5.383	0	0
Myotis indochinensis	Rhinolophus affinis	-325.5	60.47	-5.383	0	0
Myotis laniger	Rhinolophus affinis	-325.5	60.47	-5.383	0	0
Myotis longipes	Rhinolophus affinis	-268.62	60.47	-4.442	0	0.015
Myotis montivagus	Rhinolophus affinis	-325.5	60.47	-5.383	0	0
Myotis nipalensis	Rhinolophus affinis	-325.5	60.47	-5.383	0	0
Myotis rufoniger	Rhinolophus affinis	-325.5	60.47	-5.383	0	0
Myotis siligorensis	Rhinolophus affinis	-269.24	60.47	-4.452	0	0.014
Myotis spp.	Rhinolophus affinis	-325.5	60.47	-5.383	0	0
Nyctalus velutinus	Rhinolophus affinis	-325.5	60.47	-5.383	0	0
Pipistrellus spp.	Rhinolophus affinis	-325.5	60.47	-5.383	0	0
Pipistrellus tenuis	Rhinolophus affinis	-325.5	60.47	-5.383	0	0
Rhinolophus luctus	Rhinolophus affinis	266.4	60.47	4.405	0	0.017
Rhinolophus malayanus	Rhinolophus affinis	266.38	60.47	4.405	0	0.017
Rhinolophus marshalli	Rhinolophus affinis	325.5	60.47	5.383	0	0
Rhinolophus paradoxolophus	Rhinolophus affinis	325.5	60.47	5.383	0	0
Rhinolophus pearsonii	Rhinolophus affinis	267.32	60.47	4.421	0	0.016
Rhinolophus siamensis	Rhinolophus affinis	267.06	60.47	4.416	0	0.017
Rhinolophus spp.	Rhinolophus affinis	263.04	60.47	4.35	0	0.023
Rousettus leschenaulti	Rhinolophus affinis	268.46	60.47	4.44	0	0.015
Taphozous melanopogon	Rhinolophus affinis	325.5	60.47	5.383	0	0
Tylonycteris robustula	Rhinolophus affinis	325.5	60.47	5.383	0	0
Aselliscus stoliczkanus	Rhinolophus pusillus	-284.067	61.097	-4.649	0	0.006
Chaerephon plicata	Rhinolophus pusillus	-253.92	60.47	-4.199	0	0.044
Cynopterus sphinx	Rhinolophus pusillus	-311.88	60.47	-5.158	0	0
Hipposideros armiger	Rhinolophus pusillus	-258.72	60.47	-4.278	0	0.031
Hipposideros cineraceus	Rhinolophus pusillus	-311.88	60.47	-5.158	0	0
Hipposideros pratti	Rhinolophus pusillus	-254.2	60.47	-4.204	0	0.043
Hypsugo cadornae	Rhinolophus pusillus	-311.88	60.47	-5.158	0	0
Hypsugo pulveratus	Rhinolophus pusillus	-311.88	60.47	-5.158	0	0
Ia io	Rhinolophus pusillus	-254.62	60.47	-4.211	0	0.042
Megaderma lyra	Rhinolophus pusillus	-311.88	60.47	-5.158	0	0
Megaderma spasma	Rhinolophus pusillus	-311.88	60.47	-5.158	0	0
Murina spp.	Rhinolophus pusillus	-311.88	60.47	-5.158	0	0
Myotis altarium	Rhinolophus pusillus	-311.88	60.47	-5.158	0	0
Myotis daubentonii	Rhinolophus pusillus	-311.88	60.47	-5.158	0	0
Myotis davidi	Rhinolophus pusillus	-311.88	60.47	-5.158	0	0
Myotis fimbriatus	Rhinolophus pusillus	-311.88	60.47	-5.158	0	0
Myotis formosus	Rhinolophus pusillus	-311.88	60.47	-5.158	0	0
Myotis indochinensis	Rhinolophus pusillus	-311.88	60.47	-5.158	0	0
Myotis laniger	Rhinolophus pusillus	-311.88	60.47	-5.158	0	0
Myotis longipes	Rhinolophus pusillus	-255	60.47	-4.217	0	0.041
Myotis montivagus	Rhinolophus pusillus	-311.88	60.47	-5.158	0	0
Myotis nipalensis	Rhinolophus pusillus	-311.88	60.47	-5.158	0	0
Myotis rufoniger	Rhinolophus pusillus	-311.88	60.47	-5.158	0	0
Myotis siligorensis	Rhinolophus pusillus	-255.62	60.47	-4.227	0	0.039
Myotis spp.	Rhinolophus pusillus	-311.88	60.47	-5.158	0	0
Nyctalus velutinus	Rhinolophus pusillus	-311.88	60.47	-5.158	0	0
Pipistrellus spp.	Rhinolophus pusillus	-311.88	60.47	-5.158	0	0
Pipistrellus tenuis	Rhinolophus pusillus	-311.88	60.47	-5.158	0	0
Rhinolophus luctus	Rhinolophus pusillus	-252.78	60.47	-4.18	0	0.048
Rhinolophus malayanus	Rhinolophus pusillus	-252.76	60.47	-4.18	0	0.048
Rhinolophus marshalli	Rhinolophus pusillus	-311.88	60.47	-5.158	0	0
Rhinolophus paradoxolophus	Rhinolophus pusillus	-311.88	60.47	-5.158	0	0
Rhinolophus pearsonii	Rhinolophus pusillus	-253.7	60.47	-4.195	0	0.045
Rhinolophus siamensis	Rhinolophus pusillus	253.44	60.47	4.191	0	0.046
Rousettus leschenaulti	Rhinolophus pusillus	254.84	60.47	4.214	0	0.041
Taphozous melanopogon	Rhinolophus pusillus	311.88	60.47	5.158	0	0
Tylonycteris robustula	Rhinolophus pusillus	311.88	60.47	5.158	0	0
Aselliscus stoliczkanus	Rhinolophus sinicus	-509.867	61.097	-8.345	0	0
Chaerephon plicata	Rhinolophus sinicus	-479.72	60.47	-7.933	0	0
Cynopterus sphinx	Rhinolophus sinicus	-537.68	60.47	-8.892	0	0
Eonycteris spelaea	Rhinolophus sinicus	-449.74	60.47	-7.437	0	0
Eptesicus serotinus	Rhinolophus sinicus	-447.58	60.47	-7.402	0	0
Hipposideros armiger	Rhinolophus sinicus	-484.52	60.47	-8.013	0	0
Hipposideros cineraceus	Rhinolophus sinicus	-537.68	60.47	-8.892	0	0
Hipposideros larvatus	Rhinolophus sinicus	-428.52	60.47	-7.086	0	0
Hipposideros pomona	Rhinolophus sinicus	-364.68	60.47	-6.031	0	0
Hipposideros pratti	Rhinolophus sinicus	-480	60.47	-7.938	0	0
Hypsugo cadornae	Rhinolophus sinicus	-537.68	60.47	-8.892	0	0
Hypsugo pulveratus	Rhinolophus sinicus	-537.68	60.47	-8.892	0	0
Ia io	Rhinolophus sinicus	-480.42	60.47	-7.945	0	0
Megaderma lyra	Rhinolophus sinicus	-537.68	60.47	-8.892	0	0
Megaderma spasma	Rhinolophus sinicus	-537.68	60.47	-8.892	0	0
Miniopterus pusillus	Rhinolophus sinicus	-385	60.47	-6.367	0	0
Miniopterus schreibersii	Rhinolophus sinicus	-448.14	60.47	-7.411	0	0
Murina spp.	Rhinolophus sinicus	-537.68	60.47	-8.892	0	0
Myotis altarium	Rhinolophus sinicus	-537.68	60.47	-8.892	0	0
Myotis chinensis	Rhinolophus sinicus	-425.5	60.47	-7.036	0	0
Myotis daubentonii	Rhinolophus sinicus	-537.68	60.47	-8.892	0	0
Myotis davidi	Rhinolophus sinicus	-537.68	60.47	-8.892	0	0
Myotis fimbriatus	Rhinolophus sinicus	-537.68	60.47	-8.892	0	0
Myotis formosus	Rhinolophus sinicus	-537.68	60.47	-8.892	0	0
Myotis indochinensis	Rhinolophus sinicus	-537.68	60.47	-8.892	0	0
Myotis laniger	Rhinolophus sinicus	-537.68	60.47	-8.892	0	0
Myotis longipes	Rhinolophus sinicus	-480.8	60.47	-7.951	0	0
Myotis montivagus	Rhinolophus sinicus	-537.68	60.47	-8.892	0	0
Myotis nipalensis	Rhinolophus sinicus	-537.68	60.47	-8.892	0	0
Myotis petax	Rhinolophus sinicus	-454.56	60.47	-7.517	0	0
Myotis ricketti	Rhinolophus sinicus	-359.72	60.47	-5.949	0	0
Myotis rufoniger	Rhinolophus sinicus	-537.68	60.47	-8.892	0	0
Myotis siligorensis	Rhinolophus sinicus	-481.42	60.47	-7.961	0	0
Myotis spp.	Rhinolophus sinicus	-537.68	60.47	-8.892	0	0
Nyctalus velutinus	Rhinolophus sinicus	-537.68	60.47	-8.892	0	0
Pipistrellus abramus	Rhinolophus sinicus	-278.52	60.47	-4.606	0	0.007
Pipistrellus pipistrellus	Rhinolophus sinicus	-422.06	60.47	-6.98	0	0
Pipistrellus spp.	Rhinolophus sinicus	-537.68	60.47	-8.892	0	0
Pipistrellus tenuis	Rhinolophus sinicus	-537.68	60.47	-8.892	0	0
Rhinolophus ferrumequinum	Rhinolophus sinicus	-359.62	60.47	-5.947	0	0
Rhinolophus luctus	Rhinolophus sinicus	-478.58	60.47	-7.914	0	0
Rhinolophus macrotis	Rhinolophus sinicus	-454.86	60.47	-7.522	0	0
Rhinolophus malayanus	Rhinolophus sinicus	-478.56	60.47	-7.914	0	0
Rhinolophus marshalli	Rhinolophus sinicus	-537.68	60.47	-8.892	0	0
Rhinolophus paradoxolophus	Rhinolophus sinicus	-537.68	60.47	-8.892	0	0
Rhinolophus pearsonii	Rhinolophus sinicus	-479.5	60.47	-7.929	0	0
Rhinolophus rex	Rhinolophus sinicus	-447.34	60.47	-7.398	0	0
Rhinolophus siamensis	Rhinolophus sinicus	-479.24	60.47	-7.925	0	0
Rhinolophus spp.	Rhinolophus sinicus	475.22	60.47	7.859	0	0
Rousettus leschenaulti	Rhinolophus sinicus	480.64	60.47	7.948	0	0
Scotophilus heathi	Rhinolophus sinicus	442.96	60.47	7.325	0	0
Scotophilus kuhlii	Rhinolophus sinicus	386.18	60.47	6.386	0	0
Taphozous melanopogon	Rhinolophus sinicus	537.68	60.47	8.892	0	0
Tylonycteris pachypus	Rhinolophus sinicus	452.66	60.47	7.486	0	0
Tylonycteris robustula	Rhinolophus sinicus	537.68	60.47	8.892	0	0
