# Supplementary material for: Panoramic analysis of coronaviruses carried by representative bat species in Southern China to better understand the coronavirus sphere
Source: Nat Commun. 2023 Sep 8;14:5537. doi: 10.1038/s41467-023-41264-z (PMC10491624; doi:10.1038/s41467-023-41264-z)
Supplement: Supplementary file 9 — Supplementary Data 6 [file 41467_2023_41264_MOESM9_ESM.xlsx]

## Sheet: Sheet1
Supplementary data6 CoV sequences collected from public database
Num	Accession ID	Sequence label	RefSeq	Database Source	Dataset 1	Dataset 2	Dataset 3	Recombinant sequences	Completeness	Organism	Length(nt)	In our previous studies	Host-Taxonomy	Host-Family	Host-Genus	Host-Species	Host-Species-Abbreviation	Virus-Genus	Virus-Subgenus (in public database)	Virus-Subgenus (reclassified in this study)	Virus-Species	Virus-Species-Abbreviation	Continent	Region	Country	Country-Abbreviation	Province	Province-Abbreviation	Collection_date
1	KP876512	KP876512_Bat/MiFu-CHN		NCBI		yes			Partial RdRp	Miniopterus bat coronavirus BtCoV/3760-1	371		Bat	Vespertilionidae	Miniopterus	Miniopterus fuliginosus	MiFu	Alphacoronavirus		Minunacovirus	Miniopterus bat coronavirus 1	MiBt1A	Asia	Eastern Asia	China	CHN			2012-08-01
2	KP876507	KP876507_Bat/MiSc-CHN		NCBI		yes			Partial RdRp	Miniopterus bat coronavirus BtCoV/4068-1	403		Bat	Vespertilionidae	Miniopterus	Miniopterus schreibersii	MiSc	Alphacoronavirus		Minunacovirus	Miniopterus bat coronavirus 1	MiBt1A	Asia	Eastern Asia	China	CHN			2012-09-01
3	MN312254	MN312254_Bat/RhSp.-CHN		NCBI		yes			Partial RdRp	Bat coronavirus 1	398		Bat	Rhinolophidae	Rhinolophus	Rhinolophus sp.	RhSp.	Alphacoronavirus	unclassified Alphacoronavirus	Minunacovirus	Miniopterus bat coronavirus 1	MiBt1A	Asia	Eastern Asia	China	CHN			null
4	MN312262	MN312262_Bat/MiSp.-CHN		NCBI		yes			Partial RdRp	Bat coronavirus 1	401		Bat	Vespertilionidae	Miniopterus	Miniopterus sp.	MiSp.	Alphacoronavirus	unclassified Alphacoronavirus	Minunacovirus	Miniopterus bat coronavirus 1	MiBt1A	Asia	Eastern Asia	China	CHN			null
5	KP876506	KP876506_Bat/MiFu-CHN		NCBI		yes			Partial RdRp	Miniopterus bat coronavirus BtCoV/3736-1	377		Bat	Vespertilionidae	Miniopterus	Miniopterus fuliginosus	MiFu	Alphacoronavirus		Minunacovirus	Miniopterus bat coronavirus 1	MiBt1A	Asia	Eastern Asia	China	CHN			2012-08-01
6	MN312283	MN312283_Bat/MiFu-CHN		NCBI		yes			Partial RdRp	Bat coronavirus 1	404		Bat	Vespertilionidae	Miniopterus	Miniopterus fuliginosus	MiFu	Alphacoronavirus	unclassified Alphacoronavirus	Minunacovirus	Miniopterus bat coronavirus 1	MiBt1A	Asia	Eastern Asia	China	CHN			null
7	MN312279	MN312279_Bat/MiFu-CHN		NCBI		yes			Partial RdRp	Bat coronavirus 1	400		Bat	Vespertilionidae	Miniopterus	Miniopterus fuliginosus	MiFu	Alphacoronavirus	unclassified Alphacoronavirus	Minunacovirus	Miniopterus bat coronavirus 1	MiBt1A	Asia	Eastern Asia	China	CHN			null
8	KX285141	KX285141_Bat/MyRi-CHN		NCBI		yes			Partial RdRp	Bat coronavirus 1	387		Bat	Vespertilionidae	Myotis	Myotis ricketti	MyRi	Alphacoronavirus	unclassified Alphacoronavirus	Minunacovirus	Miniopterus bat coronavirus 1	MiBt1A	Asia	Eastern Asia	China	CHN			2013-02-21
9	KP876509	KP876509_Bat/RhSi-CHN		NCBI		yes			Partial RdRp	Rhinolophus bat coronavirus BtCoV/3716	369		Bat	Rhinolophidae	Rhinolophus	Rhinolophus sinicus	RhSi	Alphacoronavirus		Minunacovirus	Miniopterus bat coronavirus 1	MiBt1A	Asia	Eastern Asia	China	CHN			2012-08-01
10	KP876510	KP876510_Bat/MiSc-CHN		NCBI		yes			Partial RdRp	Miniopterus bat coronavirus BtCoV/4001-1	368		Bat	Vespertilionidae	Miniopterus	Miniopterus schreibersii	MiSc	Alphacoronavirus		Minunacovirus	Miniopterus bat coronavirus 1	MiBt1A	Asia	Eastern Asia	China	CHN			2012-09-01
11	MN312280	MN312280_Bat/MiFu-CHN		NCBI		yes			Partial RdRp	Bat coronavirus 1	405		Bat	Vespertilionidae	Miniopterus	Miniopterus fuliginosus	MiFu	Alphacoronavirus	unclassified Alphacoronavirus	Minunacovirus	Miniopterus bat coronavirus 1	MiBt1A	Asia	Eastern Asia	China	CHN			null
12	KX285132	KX285132_Bat/MiFu-CHN		NCBI		yes			Partial RdRp	Bat coronavirus 1	387		Bat	Vespertilionidae	Miniopterus	Miniopterus fuliginosus	MiFu	Alphacoronavirus	unclassified Alphacoronavirus	Minunacovirus	Miniopterus bat coronavirus 1	MiBt1A	Asia	Eastern Asia	China	CHN			2011-04-22
13	MN312302	MN312302_Bat/MiFu-CHN		NCBI		yes			Partial RdRp	Bat coronavirus 1	408		Bat	Vespertilionidae	Miniopterus	Miniopterus fuliginosus	MiFu	Alphacoronavirus	unclassified Alphacoronavirus	Minunacovirus	Miniopterus bat coronavirus 1	MiBt1A	Asia	Eastern Asia	China	CHN			null
14	KX285130	KX285130_Bat/MiFu-CHN		NCBI		yes			Partial RdRp	Bat coronavirus 1	387		Bat	Vespertilionidae	Miniopterus	Miniopterus fuliginosus	MiFu	Alphacoronavirus	unclassified Alphacoronavirus	Minunacovirus	Miniopterus bat coronavirus 1	MiBt1A	Asia	Eastern Asia	China	CHN			2011-04-22
15	MN312385	MN312385_Bat/MiFu-CHN		NCBI		yes			Partial RdRp	Bat coronavirus 1	358		Bat	Vespertilionidae	Miniopterus	Miniopterus fuliginosus	MiFu	Alphacoronavirus	unclassified Alphacoronavirus	Minunacovirus	Miniopterus bat coronavirus 1	MiBt1A	Asia	Eastern Asia	China	CHN			null
16	KP876514	KP876514_Bat/MiFu-CHN		NCBI		yes			Partial RdRp	Miniopterus bat coronavirus BtCoV/3759-1	377		Bat	Vespertilionidae	Miniopterus	Miniopterus fuliginosus	MiFu	Alphacoronavirus		Minunacovirus	Miniopterus bat coronavirus 1	MiBt1A	Asia	Eastern Asia	China	CHN			2012-08-01
17	KP876517	KP876517_Bat/MiSc-CHN		NCBI		yes			Partial RdRp	Miniopterus bat coronavirus BtCoV/3983	368		Bat	Vespertilionidae	Miniopterus	Miniopterus schreibersii	MiSc	Alphacoronavirus		Minunacovirus	Miniopterus bat coronavirus 1	MiBt1A	Asia	Eastern Asia	China	CHN			2012-09-01
18	KX285131	KX285131_Bat/MiFu-CHN		NCBI		yes			Partial RdRp	Bat coronavirus 1	387		Bat	Vespertilionidae	Miniopterus	Miniopterus fuliginosus	MiFu	Alphacoronavirus	unclassified Alphacoronavirus	Minunacovirus	Miniopterus bat coronavirus 1	MiBt1A	Asia	Eastern Asia	China	CHN			2011-04-22
19	KP876516	KP876516_Bat/MiFu-CHN		NCBI		yes			Partial RdRp	Miniopterus bat coronavirus BtCoV/3709	377		Bat	Vespertilionidae	Miniopterus	Miniopterus fuliginosus	MiFu	Alphacoronavirus		Minunacovirus	Miniopterus bat coronavirus 1	MiBt1A	Asia	Eastern Asia	China	CHN			2012-08-01
20	KU343190	KU343190_Bat/MiFu-CHN		NCBI		yes			Partial RdRp	Bat coronavirus MfulBtCoV/3709	816		Bat	Vespertilionidae	Miniopterus	Miniopterus fuliginosus	MiFu	Alphacoronavirus		Minunacovirus	Miniopterus bat coronavirus 1	MiBt1A	Asia	Eastern Asia	China	CHN			2012-08-06
21	MN312285	MN312285_Bat/MiSp.-CHN		NCBI		yes			Partial RdRp	Bat coronavirus 1	403		Bat	Vespertilionidae	Miniopterus	Miniopterus sp.	MiSp.	Alphacoronavirus	unclassified Alphacoronavirus	Minunacovirus	Miniopterus bat coronavirus 1	MiBt1A	Asia	Eastern Asia	China	CHN			null
22	MN312281	MN312281_Bat/MiSp.-CHN		NCBI		yes			Partial RdRp	Bat coronavirus 1	404		Bat	Vespertilionidae	Miniopterus	Miniopterus sp.	MiSp.	Alphacoronavirus	unclassified Alphacoronavirus	Minunacovirus	Miniopterus bat coronavirus 1	MiBt1A	Asia	Eastern Asia	China	CHN			null
23	MN312282	MN312282_Bat/MiSp.-CHN		NCBI		yes			Partial RdRp	Bat coronavirus 1	404		Bat	Vespertilionidae	Miniopterus	Miniopterus sp.	MiSp.	Alphacoronavirus	unclassified Alphacoronavirus	Minunacovirus	Miniopterus bat coronavirus 1	MiBt1A	Asia	Eastern Asia	China	CHN			null
24	MN312361	MN312361_Bat/MiSp.-CHN		NCBI		yes			Partial RdRp	Bat coronavirus 1	402		Bat	Vespertilionidae	Miniopterus	Miniopterus sp.	MiSp.	Alphacoronavirus	unclassified Alphacoronavirus	Minunacovirus	Miniopterus bat coronavirus 1	MiBt1A	Asia	Eastern Asia	China	CHN			null
25	MN312387	MN312387_Bat/MiFu-CHN		NCBI		yes			Partial RdRp	Bat coronavirus 1	362		Bat	Vespertilionidae	Miniopterus	Miniopterus fuliginosus	MiFu	Alphacoronavirus	unclassified Alphacoronavirus	Minunacovirus	Miniopterus bat coronavirus 1	MiBt1A	Asia	Eastern Asia	China	CHN			null
26	MN312381	MN312381_Bat/MiPu-CHN		NCBI		yes			Partial RdRp	Bat coronavirus 1	402		Bat	Vespertilionidae	Miniopterus	Miniopterus pusillus	MiPu	Alphacoronavirus	unclassified Alphacoronavirus	Minunacovirus	Miniopterus bat coronavirus 1	MiBt1A	Asia	Eastern Asia	China	CHN			null
27	EU420137	EU420137_AFCD307_Bat/MiSp.-CHN		NCBI	yes	yes			Complete Genome	Bat coronavirus 1B	28476		Bat	Vespertilionidae	Miniopterus	Miniopterus sp.	MiSp.	Alphacoronavirus	Minunacovirus	Minunacovirus	Miniopterus bat coronavirus 1	MiBt1A	Asia	Eastern Asia	China	CHN	Hong Kong		null
28	MN312384	MN312384_Bat/MiFu-CHN		NCBI		yes			Partial RdRp	Bat coronavirus 1	369		Bat	Vespertilionidae	Miniopterus	Miniopterus fuliginosus	MiFu	Alphacoronavirus	unclassified Alphacoronavirus	Minunacovirus	Miniopterus bat coronavirus 1	MiBt1A	Asia	Eastern Asia	China	CHN			null
29	MN312405	MN312405_Bat/RhSi-CHN		NCBI		yes			Partial RdRp	Bat coronavirus 1	369		Bat	Rhinolophidae	Rhinolophus	Rhinolophus sinicus	RhSi	Alphacoronavirus	unclassified Alphacoronavirus	Minunacovirus	Miniopterus bat coronavirus 1	MiBt1A	Asia	Eastern Asia	China	CHN			null
30	AY864196	AY864196_Bat/MiSp.-CHN		NCBI		yes			Partial RdRp	Miniopterus bat coronavirus 1	1613		Bat	Vespertilionidae	Miniopterus	Miniopterus sp.	MiSp.	Alphacoronavirus	Minunacovirus	Minunacovirus	Miniopterus bat coronavirus 1	MiBt1A	Asia	Eastern Asia	China	CHN	Hong Kong		null
31	MN312508	MN312508_Bat/MiFu-CHN		NCBI		yes			Partial RdRp	Bat coronavirus 1	434		Bat	Vespertilionidae	Miniopterus	Miniopterus fuliginosus	MiFu	Alphacoronavirus	unclassified Alphacoronavirus	Minunacovirus	Miniopterus bat coronavirus 1	MiBt1A	Asia	Eastern Asia	China	CHN			null
32	MN312383	MN312383_Bat/MiFu-CHN		NCBI		yes			Partial RdRp	Bat coronavirus 1	402		Bat	Vespertilionidae	Miniopterus	Miniopterus fuliginosus	MiFu	Alphacoronavirus	unclassified Alphacoronavirus	Minunacovirus	Miniopterus bat coronavirus 1	MiBt1A	Asia	Eastern Asia	China	CHN			null
33	MW600687	MW600687_Bat/MyCh-CHN		NCBI		yes			Partial RdRp	Myotis chinensis coronavirus 172286	387		Bat	Vespertilionidae	Myotis	Myotis chinensis	MyCh	Alphacoronavirus		Minunacovirus	Miniopterus bat coronavirus 1	MiBt1A	Asia	Eastern Asia	China	CHN			2017-09-11
34	DQ666338	DQ666338_Bat/MiSp.-CHN		NCBI		yes			Partial RdRp	Bat coronavirus 1B	1461		Bat	Vespertilionidae	Miniopterus	Miniopterus sp.	MiSp.	Alphacoronavirus	Minunacovirus	Minunacovirus	Miniopterus bat coronavirus 1	MiBt1A	Asia	Eastern Asia	China	CHN	Hong Kong		null
35	MN312501	MN312501_Bat/MiPu-CHN		NCBI		yes			Partial RdRp	Bat coronavirus 1	370		Bat	Vespertilionidae	Miniopterus	Miniopterus pusillus	MiPu	Alphacoronavirus	unclassified Alphacoronavirus	Minunacovirus	Miniopterus bat coronavirus 1	MiBt1A	Asia	Eastern Asia	China	CHN			null
36	MN312392	MN312392_Bat/MiPu-CHN		NCBI		yes			Partial RdRp	Bat coronavirus 1	372		Bat	Vespertilionidae	Miniopterus	Miniopterus pusillus	MiPu	Alphacoronavirus	unclassified Alphacoronavirus	Minunacovirus	Miniopterus bat coronavirus 1	MiBt1A	Asia	Eastern Asia	China	CHN			null
37	MN312548	MN312548_Bat/MiPu-CHN		NCBI		yes			Partial RdRp	Bat coronavirus 1	402		Bat	Vespertilionidae	Miniopterus	Miniopterus pusillus	MiPu	Alphacoronavirus	unclassified Alphacoronavirus	Minunacovirus	Miniopterus bat coronavirus 1	MiBt1A	Asia	Eastern Asia	China	CHN			null
38	MN312591	MN312591_Bat/TyPa-CHN		NCBI		yes			Partial RdRp	Bat coronavirus 1	353		Bat	Vespertilionidae	Tylonycteris	Tylonycteris pachypus	TyPa	Alphacoronavirus	unclassified Alphacoronavirus	Minunacovirus	Miniopterus bat coronavirus 1	MiBt1A	Asia	Eastern Asia	China	CHN			null
39	MN312386	MN312386_Bat/MiFu-CHN		NCBI		yes			Partial RdRp	Bat coronavirus 1	360		Bat	Vespertilionidae	Miniopterus	Miniopterus fuliginosus	MiFu	Alphacoronavirus	unclassified Alphacoronavirus	Minunacovirus	Miniopterus bat coronavirus 1	MiBt1A	Asia	Eastern Asia	China	CHN			null
40	MN312490	MN312490_Bat/MiPu-CHN		NCBI		yes			Partial RdRp	Bat coronavirus 1	370		Bat	Vespertilionidae	Miniopterus	Miniopterus pusillus	MiPu	Alphacoronavirus	unclassified Alphacoronavirus	Minunacovirus	Miniopterus bat coronavirus 1	MiBt1A	Asia	Eastern Asia	China	CHN			null
41	MN312590	MN312590_Bat/RhSi-CHN		NCBI		yes			Partial RdRp	Bat coronavirus 1	402		Bat	Rhinolophidae	Rhinolophus	Rhinolophus sinicus	RhSi	Alphacoronavirus	unclassified Alphacoronavirus	Minunacovirus	Miniopterus bat coronavirus 1	MiBt1A	Asia	Eastern Asia	China	CHN			null
42	MN312389	MN312389_Bat/MiFu-CHN		NCBI		yes			Partial RdRp	Bat coronavirus 1	365		Bat	Vespertilionidae	Miniopterus	Miniopterus fuliginosus	MiFu	Alphacoronavirus	unclassified Alphacoronavirus	Minunacovirus	Miniopterus bat coronavirus 1	MiBt1A	Asia	Eastern Asia	China	CHN			null
43	KX285118	KX285118_Bat/MiFu-CHN		NCBI		yes			Partial RdRp	Bat coronavirus 1	387		Bat	Vespertilionidae	Miniopterus	Miniopterus fuliginosus	MiFu	Alphacoronavirus	unclassified Alphacoronavirus	Minunacovirus	Miniopterus bat coronavirus 1	MiBt1A	Asia	Eastern Asia	China	CHN			2010-12-08
44	KX285117	KX285117_Bat/MiFu-CHN		NCBI		yes			Partial RdRp	Bat coronavirus 1	387		Bat	Vespertilionidae	Miniopterus	Miniopterus fuliginosus	MiFu	Alphacoronavirus	unclassified Alphacoronavirus	Minunacovirus	Miniopterus bat coronavirus 1	MiBt1A	Asia	Eastern Asia	China	CHN			2010-12-08
45	KJ473802	KJ473802_Bat/MiFu-CHN		NCBI		yes			Partial Genome	BtMf-AlphaCoV/GD2012-b	8382		Bat	Vespertilionidae	Miniopterus	Miniopterus fuliginosus	MiFu	Alphacoronavirus		Minunacovirus	Miniopterus bat coronavirus 1	MiBt1A	Asia	Eastern Asia	China	CHN			2012
46	MN312433	MN312433_Bat/MyHo-CHN		NCBI		yes			Partial RdRp	Bat coronavirus 1	402		Bat	Vespertilionidae	Myotis	Myotis horsfieldii	MyHo	Alphacoronavirus	unclassified Alphacoronavirus	Minunacovirus	Miniopterus bat coronavirus 1	MiBt1A	Asia	Eastern Asia	China	CHN			null
47	MN312248	MN312248_Bat/MiFu-CHN		NCBI		yes			Partial RdRp	Bat coronavirus 1	352		Bat	Vespertilionidae	Miniopterus	Miniopterus fuliginosus	MiFu	Alphacoronavirus	unclassified Alphacoronavirus	Minunacovirus	Miniopterus bat coronavirus 1	MiBt1A	Asia	Eastern Asia	China	CHN			null
48	MN312365	MN312365_Bat/MiPu-CHN		NCBI		yes			Partial RdRp	Bat coronavirus 1	369		Bat	Vespertilionidae	Miniopterus	Miniopterus pusillus	MiPu	Alphacoronavirus	unclassified Alphacoronavirus	Minunacovirus	Miniopterus bat coronavirus 1	MiBt1A	Asia	Eastern Asia	China	CHN			null
49	MN312364	MN312364_Bat/MyRi-CHN		NCBI		yes			Partial RdRp	Bat coronavirus 1	370		Bat	Vespertilionidae	Myotis	Myotis ricketti	MyRi	Alphacoronavirus	unclassified Alphacoronavirus	Minunacovirus	Miniopterus bat coronavirus 1	MiBt1A	Asia	Eastern Asia	China	CHN			null
50	MN312439	MN312439_Bat/MiPu-CHN		NCBI		yes			Partial RdRp	Bat coronavirus 1	368		Bat	Vespertilionidae	Miniopterus	Miniopterus pusillus	MiPu	Alphacoronavirus	unclassified Alphacoronavirus	Minunacovirus	Miniopterus bat coronavirus 1	MiBt1A	Asia	Eastern Asia	China	CHN			null
51	MN312373	MN312373_Bat/MiFu-CHN		NCBI		yes			Partial RdRp	Bat coronavirus 1	375		Bat	Vespertilionidae	Miniopterus	Miniopterus fuliginosus	MiFu	Alphacoronavirus	unclassified Alphacoronavirus	Minunacovirus	Miniopterus bat coronavirus 1	MiBt1A	Asia	Eastern Asia	China	CHN			null
52	MN312366	MN312366_Bat/MiPu-CHN		NCBI		yes			Partial RdRp	Bat coronavirus 1	372		Bat	Vespertilionidae	Miniopterus	Miniopterus pusillus	MiPu	Alphacoronavirus	unclassified Alphacoronavirus	Minunacovirus	Miniopterus bat coronavirus 1	MiBt1A	Asia	Eastern Asia	China	CHN			null
53	MN312401	MN312401_Bat/MiPu-CHN		NCBI		yes			Partial RdRp	Bat coronavirus 1	371		Bat	Vespertilionidae	Miniopterus	Miniopterus pusillus	MiPu	Alphacoronavirus	unclassified Alphacoronavirus	Minunacovirus	Miniopterus bat coronavirus 1	MiBt1A	Asia	Eastern Asia	China	CHN			null
54	MN312397	MN312397_Bat/MiFu-CHN		NCBI		yes			Partial RdRp	Bat coronavirus 1	371		Bat	Vespertilionidae	Miniopterus	Miniopterus fuliginosus	MiFu	Alphacoronavirus	unclassified Alphacoronavirus	Minunacovirus	Miniopterus bat coronavirus 1	MiBt1A	Asia	Eastern Asia	China	CHN			null
55	MN312394	MN312394_Bat/MiFu-CHN		NCBI		yes			Partial RdRp	Bat coronavirus 1	363		Bat	Vespertilionidae	Miniopterus	Miniopterus fuliginosus	MiFu	Alphacoronavirus	unclassified Alphacoronavirus	Minunacovirus	Miniopterus bat coronavirus 1	MiBt1A	Asia	Eastern Asia	China	CHN			null
56	MN312390	MN312390_Bat/MiPu-CHN		NCBI		yes			Partial RdRp	Bat coronavirus 1	373		Bat	Vespertilionidae	Miniopterus	Miniopterus pusillus	MiPu	Alphacoronavirus	unclassified Alphacoronavirus	Minunacovirus	Miniopterus bat coronavirus 1	MiBt1A	Asia	Eastern Asia	China	CHN			null
57	MN312489	MN312489_Bat/MiPu-CHN		NCBI		yes			Partial RdRp	Bat coronavirus 1	371		Bat	Vespertilionidae	Miniopterus	Miniopterus pusillus	MiPu	Alphacoronavirus	unclassified Alphacoronavirus	Minunacovirus	Miniopterus bat coronavirus 1	MiBt1A	Asia	Eastern Asia	China	CHN			null
58	MN312492	MN312492_Bat/MiPu-CHN		NCBI		yes			Partial RdRp	Bat coronavirus 1	369		Bat	Vespertilionidae	Miniopterus	Miniopterus pusillus	MiPu	Alphacoronavirus	unclassified Alphacoronavirus	Minunacovirus	Miniopterus bat coronavirus 1	MiBt1A	Asia	Eastern Asia	China	CHN			null
59	MN312488	MN312488_Bat/MiPu-CHN		NCBI		yes			Partial RdRp	Bat coronavirus 1	370		Bat	Vespertilionidae	Miniopterus	Miniopterus pusillus	MiPu	Alphacoronavirus	unclassified Alphacoronavirus	Minunacovirus	Miniopterus bat coronavirus 1	MiBt1A	Asia	Eastern Asia	China	CHN			null
60	MN312499	MN312499_Bat/MiPu-CHN		NCBI		yes			Partial RdRp	Bat coronavirus 1	351		Bat	Vespertilionidae	Miniopterus	Miniopterus pusillus	MiPu	Alphacoronavirus	unclassified Alphacoronavirus	Minunacovirus	Miniopterus bat coronavirus 1	MiBt1A	Asia	Eastern Asia	China	CHN			null
61	MN312435	MN312435_Bat/MiPu-CHN		NCBI		yes			Partial RdRp	Bat coronavirus 1	388		Bat	Vespertilionidae	Miniopterus	Miniopterus pusillus	MiPu	Alphacoronavirus	unclassified Alphacoronavirus	Minunacovirus	Miniopterus bat coronavirus 1	MiBt1A	Asia	Eastern Asia	China	CHN			null
62	MN312436	MN312436_Bat/MiPu-CHN		NCBI		yes			Partial RdRp	Bat coronavirus 1	391		Bat	Vespertilionidae	Miniopterus	Miniopterus pusillus	MiPu	Alphacoronavirus	unclassified Alphacoronavirus	Minunacovirus	Miniopterus bat coronavirus 1	MiBt1A	Asia	Eastern Asia	China	CHN			null
63	MN312377	MN312377_Bat/MiPu-CHN		NCBI		yes			Partial RdRp	Bat coronavirus 1	371		Bat	Vespertilionidae	Miniopterus	Miniopterus pusillus	MiPu	Alphacoronavirus	unclassified Alphacoronavirus	Minunacovirus	Miniopterus bat coronavirus 1	MiBt1A	Asia	Eastern Asia	China	CHN			null
64	MN312513	MN312513_Bat/MiPu-CHN		NCBI		yes			Partial RdRp	Bat coronavirus 1	370		Bat	Vespertilionidae	Miniopterus	Miniopterus pusillus	MiPu	Alphacoronavirus	unclassified Alphacoronavirus	Minunacovirus	Miniopterus bat coronavirus 1	MiBt1A	Asia	Eastern Asia	China	CHN			null
65	MN312437	MN312437_Bat/MiPu-CHN		NCBI		yes			Partial RdRp	Bat coronavirus 1	372		Bat	Vespertilionidae	Miniopterus	Miniopterus pusillus	MiPu	Alphacoronavirus	unclassified Alphacoronavirus	Minunacovirus	Miniopterus bat coronavirus 1	MiBt1A	Asia	Eastern Asia	China	CHN			null
66	MN312485	MN312485_Bat/MiPu-CHN		NCBI		yes			Partial RdRp	Bat coronavirus 1	372		Bat	Vespertilionidae	Miniopterus	Miniopterus pusillus	MiPu	Alphacoronavirus	unclassified Alphacoronavirus	Minunacovirus	Miniopterus bat coronavirus 1	MiBt1A	Asia	Eastern Asia	China	CHN			null
67	MN312509	MN312509_Bat/MiPu-CHN		NCBI		yes			Partial RdRp	Bat coronavirus 1	370		Bat	Vespertilionidae	Miniopterus	Miniopterus pusillus	MiPu	Alphacoronavirus	unclassified Alphacoronavirus	Minunacovirus	Miniopterus bat coronavirus 1	MiBt1A	Asia	Eastern Asia	China	CHN			null
68	MN312438	MN312438_Bat/MiPu-CHN		NCBI		yes			Partial RdRp	Bat coronavirus 1	387		Bat	Vespertilionidae	Miniopterus	Miniopterus pusillus	MiPu	Alphacoronavirus	unclassified Alphacoronavirus	Minunacovirus	Miniopterus bat coronavirus 1	MiBt1A	Asia	Eastern Asia	China	CHN			null
69	MN312510	MN312510_Bat/MiPu-CHN		NCBI		yes			Partial RdRp	Bat coronavirus 1	355		Bat	Vespertilionidae	Miniopterus	Miniopterus pusillus	MiPu	Alphacoronavirus	unclassified Alphacoronavirus	Minunacovirus	Miniopterus bat coronavirus 1	MiBt1A	Asia	Eastern Asia	China	CHN			null
70	MN312502	MN312502_Bat/MiPu-CHN		NCBI		yes			Partial RdRp	Bat coronavirus 1	370		Bat	Vespertilionidae	Miniopterus	Miniopterus pusillus	MiPu	Alphacoronavirus	unclassified Alphacoronavirus	Minunacovirus	Miniopterus bat coronavirus 1	MiBt1A	Asia	Eastern Asia	China	CHN			null
71	MN312403	MN312403_Bat/MiPu-CHN		NCBI		yes			Partial RdRp	Bat coronavirus 1	368		Bat	Vespertilionidae	Miniopterus	Miniopterus pusillus	MiPu	Alphacoronavirus	unclassified Alphacoronavirus	Minunacovirus	Miniopterus bat coronavirus 1	MiBt1A	Asia	Eastern Asia	China	CHN			null
72	MN312500	MN312500_Bat/MiPu-CHN		NCBI		yes			Partial RdRp	Bat coronavirus 1	370		Bat	Vespertilionidae	Miniopterus	Miniopterus pusillus	MiPu	Alphacoronavirus	unclassified Alphacoronavirus	Minunacovirus	Miniopterus bat coronavirus 1	MiBt1A	Asia	Eastern Asia	China	CHN			null
73	MN312400	MN312400_Bat/MiFu-CHN		NCBI		yes			Partial RdRp	Bat coronavirus 1	372		Bat	Vespertilionidae	Miniopterus	Miniopterus fuliginosus	MiFu	Alphacoronavirus	unclassified Alphacoronavirus	Minunacovirus	Miniopterus bat coronavirus 1	MiBt1A	Asia	Eastern Asia	China	CHN			null
74	MN312505	MN312505_Bat/MiPu-CHN		NCBI		yes			Partial RdRp	Bat coronavirus 1	372		Bat	Vespertilionidae	Miniopterus	Miniopterus pusillus	MiPu	Alphacoronavirus	unclassified Alphacoronavirus	Minunacovirus	Miniopterus bat coronavirus 1	MiBt1A	Asia	Eastern Asia	China	CHN			null
75	MN312487	MN312487_Bat/MiSc-CHN		NCBI		yes			Partial RdRp	Bat coronavirus 1	370		Bat	Vespertilionidae	Miniopterus	Miniopterus schreibersii	MiSc	Alphacoronavirus	unclassified Alphacoronavirus	Minunacovirus	Miniopterus bat coronavirus 1	MiBt1A	Asia	Eastern Asia	China	CHN			null
80	MN312391	MN312391_Bat/MiPu-CHN		NCBI		yes			Partial RdRp	Bat coronavirus 1	370		Bat	Vespertilionidae	Miniopterus	Miniopterus pusillus	MiPu	Alphacoronavirus	unclassified Alphacoronavirus	Minunacovirus	Miniopterus bat coronavirus 1	MiBt1A	Asia	Eastern Asia	China	CHN			null
81	MN312506	MN312506_Bat/MiPu-CHN		NCBI		yes			Partial RdRp	Bat coronavirus 1	370		Bat	Vespertilionidae	Miniopterus	Miniopterus pusillus	MiPu	Alphacoronavirus	unclassified Alphacoronavirus	Minunacovirus	Miniopterus bat coronavirus 1	MiBt1A	Asia	Eastern Asia	China	CHN			null
82	KX285464	KX285464_Bat/MiMa-THA		NCBI		yes			Partial RdRp	Bat coronavirus 1	357		Bat	Vespertilionidae	Miniopterus	Miniopterus magnater	MiMa	Alphacoronavirus	unclassified Alphacoronavirus	Minunacovirus	Miniopterus bat coronavirus 1	MiBt1A	Asia	South-Eastern Asia	Thailand	THA			2013-11-24
83	KX285447	KX285447_Bat/MiMa-THA		NCBI		yes			Partial RdRp	Bat coronavirus 1	357		Bat	Vespertilionidae	Miniopterus	Miniopterus magnater	MiMa	Alphacoronavirus	unclassified Alphacoronavirus	Minunacovirus	Miniopterus bat coronavirus 1	MiBt1A	Asia	South-Eastern Asia	Thailand	THA			2013-11-24
84	KX285448	KX285448_Bat/MiMa-THA		NCBI		yes			Partial RdRp	Bat coronavirus 1	357		Bat	Vespertilionidae	Miniopterus	Miniopterus magnater	MiMa	Alphacoronavirus	unclassified Alphacoronavirus	Minunacovirus	Miniopterus bat coronavirus 1	MiBt1A	Asia	South-Eastern Asia	Thailand	THA			2013-11-24
85	MT083469	MT083469_Bat/MiSc-THA		NCBI		yes			Partial RdRp	Bat coronavirus 1	357		Bat	Vespertilionidae	Miniopterus	Miniopterus schreibersii	MiSc	Alphacoronavirus	unclassified Alphacoronavirus	Minunacovirus	Miniopterus bat coronavirus 1	MiBt1A	Asia	South-Eastern Asia	Thailand	THA			2015-10-10
86	KJ020590	KJ020590_Bat/MiSc-THA		NCBI		yes			Partial RdRp	Bat coronavirus	357		Bat	Vespertilionidae	Miniopterus	Miniopterus schreibersii	MiSc	Alphacoronavirus		Minunacovirus	Miniopterus bat coronavirus 1	MiBt1A	Asia	South-Eastern Asia	Thailand	THA	Sa Kaeo		2008-05-01
87	MW987563	MW987563_Bat/MiFu-LKA		NCBI		yes			Partial RdRp	Bat coronavirus	378		Bat	Vespertilionidae	Miniopterus	Miniopterus fuliginosus	MiFu	Alphacoronavirus		Minunacovirus	Miniopterus bat coronavirus 1	MiBt1A	Asia	Southern Asia	Sri Lanka	LKA	Wellawaya		2018-07-08
88	MW987562	MW987562_Bat/MiFu-LKA		NCBI		yes			Partial RdRp	Bat coronavirus	378		Bat	Vespertilionidae	Miniopterus	Miniopterus fuliginosus	MiFu	Alphacoronavirus		Minunacovirus	Miniopterus bat coronavirus 1	MiBt1A	Asia	Southern Asia	Sri Lanka	LKA	Wellawaya		2018-07-07
89	MW987545	MW987545_Bat/MiFu-LKA		NCBI		yes			Partial RdRp	Bat coronavirus	378		Bat	Vespertilionidae	Miniopterus	Miniopterus fuliginosus	MiFu	Alphacoronavirus		Minunacovirus	Miniopterus bat coronavirus 1	MiBt1A	Asia	Southern Asia	Sri Lanka	LKA	Wellawaya		2018-07-08
90	MW987544	MW987544_Bat/MiFu-LKA		NCBI		yes			Partial RdRp	Bat coronavirus	378		Bat	Vespertilionidae	Miniopterus	Miniopterus fuliginosus	MiFu	Alphacoronavirus		Minunacovirus	Miniopterus bat coronavirus 1	MiBt1A	Asia	Southern Asia	Sri Lanka	LKA	Wellawaya		2018-07-07
91	MW987546	MW987546_Bat/MiFu-LKA		NCBI		yes			Partial RdRp	Bat coronavirus	378		Bat	Vespertilionidae	Miniopterus	Miniopterus fuliginosus	MiFu	Alphacoronavirus		Minunacovirus	Miniopterus bat coronavirus 1	MiBt1A	Asia	Southern Asia	Sri Lanka	LKA	Wellawaya		2018-07-07
92	MW987547	MW987547_Bat/MiFu-LKA		NCBI		yes			Partial RdRp	Bat coronavirus	378		Bat	Vespertilionidae	Miniopterus	Miniopterus fuliginosus	MiFu	Alphacoronavirus		Minunacovirus	Miniopterus bat coronavirus 1	MiBt1A	Asia	Southern Asia	Sri Lanka	LKA	Wellawaya		2018-07-07
93	MW987567	MW987567_Bat/MiFu-LKA		NCBI		yes			Partial RdRp	Bat coronavirus	378		Bat	Vespertilionidae	Miniopterus	Miniopterus fuliginosus	MiFu	Alphacoronavirus		Minunacovirus	Miniopterus bat coronavirus 1	MiBt1A	Asia	Southern Asia	Sri Lanka	LKA	Wellawaya		2018-07-08
94	OL956935	OL956935_Bat/MiFu-LKA		NCBI	yes	yes	yes		Complete Genome	Bat alphacoronavirus	27987		Bat	Vespertilionidae	Miniopterus	Miniopterus fuliginosus	MiFu	Alphacoronavirus	unclassified Alphacoronavirus	Minunacovirus	Miniopterus bat coronavirus 1	MiBt1A	Asia	Southern Asia	Sri Lanka	LKA			2018
95	MW987542	MW987542_Bat/MiFu-LKA		NCBI		yes			Partial RdRp	Bat coronavirus	378		Bat	Vespertilionidae	Miniopterus	Miniopterus fuliginosus	MiFu	Alphacoronavirus		Minunacovirus	Miniopterus bat coronavirus 1	MiBt1A	Asia	Southern Asia	Sri Lanka	LKA	Wellawaya		2018-07-08
96	MW987543	MW987543_Bat/MiFu-LKA		NCBI		yes			Partial RdRp	Bat coronavirus	378		Bat	Vespertilionidae	Miniopterus	Miniopterus fuliginosus	MiFu	Alphacoronavirus		Minunacovirus	Miniopterus bat coronavirus 1	MiBt1A	Asia	Southern Asia	Sri Lanka	LKA	Wellawaya		2018-07-09
97	MW987541	MW987541_Bat/MiFu-LKA		NCBI		yes			Partial RdRp	Bat coronavirus	378		Bat	Vespertilionidae	Miniopterus	Miniopterus fuliginosus	MiFu	Alphacoronavirus		Minunacovirus	Miniopterus bat coronavirus 1	MiBt1A	Asia	Southern Asia	Sri Lanka	LKA	Wellawaya		2018-07-07
98	MW987560	MW987560_Bat/MiFu-LKA		NCBI		yes			Partial RdRp	Bat coronavirus	378		Bat	Vespertilionidae	Miniopterus	Miniopterus fuliginosus	MiFu	Alphacoronavirus		Minunacovirus	Miniopterus bat coronavirus 1	MiBt1A	Asia	Southern Asia	Sri Lanka	LKA	Wellawaya		2018-07-08
99	MW987564	MW987564_Bat/MiFu-LKA		NCBI		yes			Partial RdRp	Bat coronavirus	378		Bat	Vespertilionidae	Miniopterus	Miniopterus fuliginosus	MiFu	Alphacoronavirus		Minunacovirus	Miniopterus bat coronavirus 1	MiBt1A	Asia	Southern Asia	Sri Lanka	LKA	Wellawaya		2018-07-08
100	MW987561	MW987561_Bat/MiFu-LKA		NCBI		yes			Partial RdRp	Bat coronavirus	378		Bat	Vespertilionidae	Miniopterus	Miniopterus fuliginosus	MiFu	Alphacoronavirus		Minunacovirus	Miniopterus bat coronavirus 1	MiBt1A	Asia	Southern Asia	Sri Lanka	LKA	Wellawaya		2018-07-10
101	MW987558	MW987558_Bat/MiFu-LKA		NCBI		yes			Partial RdRp	Bat coronavirus	378		Bat	Vespertilionidae	Miniopterus	Miniopterus fuliginosus	MiFu	Alphacoronavirus		Minunacovirus	Miniopterus bat coronavirus 1	MiBt1A	Asia	Southern Asia	Sri Lanka	LKA	Wellawaya		2019-01-23
102	MW987559	MW987559_Bat/MiFu-LKA		NCBI		yes			Partial RdRp	Bat coronavirus	378		Bat	Vespertilionidae	Miniopterus	Miniopterus fuliginosus	MiFu	Alphacoronavirus		Minunacovirus	Miniopterus bat coronavirus 1	MiBt1A	Asia	Southern Asia	Sri Lanka	LKA	Wellawaya		2018-07-08
103	MW987566	MW987566_Bat/MiFu-LKA		NCBI		yes			Partial RdRp	Bat coronavirus	378		Bat	Vespertilionidae	Miniopterus	Miniopterus fuliginosus	MiFu	Alphacoronavirus		Minunacovirus	Miniopterus bat coronavirus 1	MiBt1A	Asia	Southern Asia	Sri Lanka	LKA	Wellawaya		2018-07-08
104	MW987565	MW987565_Bat/MiFu-LKA		NCBI		yes			Partial RdRp	Bat coronavirus	378		Bat	Vespertilionidae	Miniopterus	Miniopterus fuliginosus	MiFu	Alphacoronavirus		Minunacovirus	Miniopterus bat coronavirus 1	MiBt1A	Asia	Southern Asia	Sri Lanka	LKA	Wellawaya		2019-01-23
105	MW987556	MW987556_Bat/MiFu-LKA		NCBI		yes			Partial RdRp	Bat coronavirus	378		Bat	Vespertilionidae	Miniopterus	Miniopterus fuliginosus	MiFu	Alphacoronavirus		Minunacovirus	Miniopterus bat coronavirus 1	MiBt1A	Asia	Southern Asia	Sri Lanka	LKA	Wellawaya		2018-07-07
106	MW987557	MW987557_Bat/MiFu-LKA		NCBI		yes			Partial RdRp	Bat coronavirus	378		Bat	Vespertilionidae	Miniopterus	Miniopterus fuliginosus	MiFu	Alphacoronavirus		Minunacovirus	Miniopterus bat coronavirus 1	MiBt1A	Asia	Southern Asia	Sri Lanka	LKA	Wellawaya		2018-07-10
107	MW987552	MW987552_Bat/MiFu-LKA		NCBI		yes			Partial RdRp	Bat coronavirus	378		Bat	Vespertilionidae	Miniopterus	Miniopterus fuliginosus	MiFu	Alphacoronavirus		Minunacovirus	Miniopterus bat coronavirus 1	MiBt1A	Asia	Southern Asia	Sri Lanka	LKA	Wellawaya		2018-07-08
108	MW987553	MW987553_Bat/MiFu-LKA		NCBI		yes			Partial RdRp	Bat coronavirus	378		Bat	Vespertilionidae	Miniopterus	Miniopterus fuliginosus	MiFu	Alphacoronavirus		Minunacovirus	Miniopterus bat coronavirus 1	MiBt1A	Asia	Southern Asia	Sri Lanka	LKA	Wellawaya		2018-07-10
109	MW987554	MW987554_Bat/MiFu-LKA		NCBI		yes			Partial RdRp	Bat coronavirus	378		Bat	Vespertilionidae	Miniopterus	Miniopterus fuliginosus	MiFu	Alphacoronavirus		Minunacovirus	Miniopterus bat coronavirus 1	MiBt1A	Asia	Southern Asia	Sri Lanka	LKA	Wellawaya		2018-07-07
110	MW987555	MW987555_Bat/MiFu-LKA		NCBI		yes			Partial RdRp	Bat coronavirus	378		Bat	Vespertilionidae	Miniopterus	Miniopterus fuliginosus	MiFu	Alphacoronavirus		Minunacovirus	Miniopterus bat coronavirus 1	MiBt1A	Asia	Southern Asia	Sri Lanka	LKA	Wellawaya		2018-07-07
111	MW987550	MW987550_Bat/MiFu-LKA		NCBI		yes			Partial RdRp	Bat coronavirus	378		Bat	Vespertilionidae	Miniopterus	Miniopterus fuliginosus	MiFu	Alphacoronavirus		Minunacovirus	Miniopterus bat coronavirus 1	MiBt1A	Asia	Southern Asia	Sri Lanka	LKA	Wellawaya		2018-07-07
112	MW987551	MW987551_Bat/MiFu-LKA		NCBI		yes			Partial RdRp	Bat coronavirus	378		Bat	Vespertilionidae	Miniopterus	Miniopterus fuliginosus	MiFu	Alphacoronavirus		Minunacovirus	Miniopterus bat coronavirus 1	MiBt1A	Asia	Southern Asia	Sri Lanka	LKA	Wellawaya		2019-01-23
113	MW987548	MW987548_Bat/MiFu-LKA		NCBI		yes			Partial RdRp	Bat coronavirus	378		Bat	Vespertilionidae	Miniopterus	Miniopterus fuliginosus	MiFu	Alphacoronavirus		Minunacovirus	Miniopterus bat coronavirus 1	MiBt1A	Asia	Southern Asia	Sri Lanka	LKA	Wellawaya		2018-07-07
114	MW987549	MW987549_Bat/MiFu-LKA		NCBI		yes			Partial RdRp	Bat coronavirus	378		Bat	Vespertilionidae	Miniopterus	Miniopterus fuliginosus	MiFu	Alphacoronavirus		Minunacovirus	Miniopterus bat coronavirus 1	MiBt1A	Asia	Southern Asia	Sri Lanka	LKA	Wellawaya		2018-07-08
115	KX285123	KX285123_Bat/MiFu-CHN		NCBI		yes			Partial RdRp	Bat coronavirus 1	387		Bat	Vespertilionidae	Miniopterus	Miniopterus fuliginosus	MiFu	Alphacoronavirus	unclassified Alphacoronavirus	Minunacovirus	Miniopterus bat coronavirus 1	MiBt1A	Asia	Eastern Asia	China	CHN			2010-12-13
116	KX285122	KX285122_Bat/MiFu-CHN		NCBI		yes			Partial RdRp	Bat coronavirus 1	387		Bat	Vespertilionidae	Miniopterus	Miniopterus fuliginosus	MiFu	Alphacoronavirus	unclassified Alphacoronavirus	Minunacovirus	Miniopterus bat coronavirus 1	MiBt1A	Asia	Eastern Asia	China	CHN			2010-12-09
117	KX285115	KX285115_Bat/MiFu-CHN		NCBI		yes			Partial RdRp	Bat coronavirus 1	387		Bat	Vespertilionidae	Miniopterus	Miniopterus fuliginosus	MiFu	Alphacoronavirus	unclassified Alphacoronavirus	Minunacovirus	Miniopterus bat coronavirus 1	MiBt1A	Asia	Eastern Asia	China	CHN			2010-12-12
118	KX285121	KX285121_Bat/MiFu-CHN		NCBI		yes			Partial RdRp	Bat coronavirus 1	387		Bat	Vespertilionidae	Miniopterus	Miniopterus fuliginosus	MiFu	Alphacoronavirus	unclassified Alphacoronavirus	Minunacovirus	Miniopterus bat coronavirus 1	MiBt1A	Asia	Eastern Asia	China	CHN			2010-12-09
119	MN312560	MN312560_Bat/MiSc-CHN		NCBI		yes			Partial RdRp	Bat coronavirus 1	402		Bat	Vespertilionidae	Miniopterus	Miniopterus schreibersii	MiSc	Alphacoronavirus		Minunacovirus	Miniopterus bat coronavirus 1	MiBt1A	Asia	Eastern Asia	China	CHN			null
120	MN312550	MN312550_Bat/MiSc-CHN		NCBI		yes			Partial RdRp	Bat coronavirus 1	411		Bat	Vespertilionidae	Miniopterus	Miniopterus schreibersii	MiSc	Alphacoronavirus	unclassified Alphacoronavirus	Minunacovirus	Miniopterus bat coronavirus 1	MiBt1A	Asia	Eastern Asia	China	CHN			null
121	MN312551	MN312551_Bat/MiSc-CHN		NCBI		yes			Partial RdRp	Bat coronavirus 1	411		Bat	Vespertilionidae	Miniopterus	Miniopterus schreibersii	MiSc	Alphacoronavirus	unclassified Alphacoronavirus	Minunacovirus	Miniopterus bat coronavirus 1	MiBt1A	Asia	Eastern Asia	China	CHN			null
122	MN312468	MN312468_Bat/MiSp.-CHN		NCBI		yes			Partial RdRp	Bat coronavirus 1	339		Bat	Vespertilionidae	Miniopterus	Miniopterus sp.	MiSp.	Alphacoronavirus	unclassified Alphacoronavirus	Minunacovirus	Miniopterus bat coronavirus 1	MiBt1A	Asia	Eastern Asia	China	CHN			null
123	MN312306	MN312306_Bat/MiSp.-LAO		NCBI		yes			Partial RdRp	Bat coronavirus 1	402		Bat	Vespertilionidae	Miniopterus	Miniopterus sp.	MiSp.	Alphacoronavirus	unclassified Alphacoronavirus	Minunacovirus	Miniopterus bat coronavirus 1	MiBt1A	Asia	South-eastern Asia	Laos	LAO			null
124	KX285461	KX285461_Bat/MiMa-THA		NCBI		yes			Partial RdRp	Bat coronavirus 1	357		Bat	Vespertilionidae	Miniopterus	Miniopterus magnater	MiMa	Alphacoronavirus	unclassified Alphacoronavirus	Minunacovirus	Miniopterus bat coronavirus 1	MiBt1A	Asia	South-Eastern Asia	Thailand	THA			2013-11-24
125	KX285491	KX285491_Bat/MiMa-THA		NCBI		yes			Partial RdRp	Bat coronavirus 1	357		Bat	Vespertilionidae	Miniopterus	Miniopterus magnater	MiMa	Alphacoronavirus	unclassified Alphacoronavirus	Minunacovirus	Miniopterus bat coronavirus 1	MiBt1A	Asia	South-Eastern Asia	Thailand	THA			2013-11-24
126	KX285481	KX285481_Bat/MiMa-THA		NCBI		yes			Partial RdRp	Bat coronavirus 1	357		Bat	Vespertilionidae	Miniopterus	Miniopterus magnater	MiMa	Alphacoronavirus	unclassified Alphacoronavirus	Minunacovirus	Miniopterus bat coronavirus 1	MiBt1A	Asia	South-Eastern Asia	Thailand	THA			2013-11-24
127	KX285480	KX285480_Bat/MiMa-THA		NCBI		yes			Partial RdRp	Bat coronavirus 1	357		Bat	Vespertilionidae	Miniopterus	Miniopterus magnater	MiMa	Alphacoronavirus	unclassified Alphacoronavirus	Minunacovirus	Miniopterus bat coronavirus 1	MiBt1A	Asia	South-Eastern Asia	Thailand	THA			2013-11-24
128	KX285456	KX285456_Bat/MiMa-THA		NCBI		yes			Partial RdRp	Bat coronavirus 1	357		Bat	Vespertilionidae	Miniopterus	Miniopterus magnater	MiMa	Alphacoronavirus	unclassified Alphacoronavirus	Minunacovirus	Miniopterus bat coronavirus 1	MiBt1A	Asia	South-Eastern Asia	Thailand	THA			2013-11-24
129	KX285445	KX285445_Bat/MiMa-THA		NCBI		yes			Partial RdRp	Bat coronavirus 1	357		Bat	Vespertilionidae	Miniopterus	Miniopterus magnater	MiMa	Alphacoronavirus	unclassified Alphacoronavirus	Minunacovirus	Miniopterus bat coronavirus 1	MiBt1A	Asia	South-Eastern Asia	Thailand	THA			2013-11-24
130	KX285459	KX285459_Bat/MiMa-THA		NCBI		yes			Partial RdRp	Bat coronavirus 1	357		Bat	Vespertilionidae	Miniopterus	Miniopterus magnater	MiMa	Alphacoronavirus	unclassified Alphacoronavirus	Minunacovirus	Miniopterus bat coronavirus 1	MiBt1A	Asia	South-Eastern Asia	Thailand	THA			2013-11-24
131	KX285474	KX285474_Bat/MiMa-THA		NCBI		yes			Partial RdRp	Bat coronavirus 1	357		Bat	Vespertilionidae	Miniopterus	Miniopterus magnater	MiMa	Alphacoronavirus	unclassified Alphacoronavirus	Minunacovirus	Miniopterus bat coronavirus 1	MiBt1A	Asia	South-Eastern Asia	Thailand	THA			2013-11-24
132	KY783876	KY783876_Bat/MiSc-CHN		NCBI		yes			Partial RdRp	Bat coronavirus	387		Bat	Vespertilionidae	Miniopterus	Miniopterus schreibersii	MiSc	Alphacoronavirus		Minunacovirus	Miniopterus bat coronavirus 1	MiBt1A	Asia	Eastern Asia	China	CHN	Macau		2015-07-15
133	KY783878	KY783878_Bat/MiSc-CHN		NCBI		yes			Partial RdRp	Bat coronavirus	387		Bat	Vespertilionidae	Miniopterus	Miniopterus schreibersii	MiSc	Alphacoronavirus		Minunacovirus	Miniopterus bat coronavirus 1	MiBt1A	Asia	Eastern Asia	China	CHN	Macau		2015-07-15
134	KY783872	KY783872_Bat/MiSc-CHN		NCBI		yes			Partial RdRp	Bat coronavirus	387		Bat	Vespertilionidae	Miniopterus	Miniopterus schreibersii	MiSc	Alphacoronavirus		Minunacovirus	Miniopterus bat coronavirus 1	MiBt1A	Asia	Eastern Asia	China	CHN	Macau		2015-07-15
135	KY783877	KY783877_Bat/MiSc-CHN		NCBI		yes			Partial RdRp	Bat coronavirus	387		Bat	Vespertilionidae	Miniopterus	Miniopterus schreibersii	MiSc	Alphacoronavirus		Minunacovirus	Miniopterus bat coronavirus 1	MiBt1A	Asia	Eastern Asia	China	CHN	Macau		2015-07-15
136	KY783880	KY783880_Bat/MiSc-CHN		NCBI		yes			Partial RdRp	Bat coronavirus	387		Bat	Vespertilionidae	Miniopterus	Miniopterus schreibersii	MiSc	Alphacoronavirus		Minunacovirus	Miniopterus bat coronavirus 1	MiBt1A	Asia	Eastern Asia	China	CHN	Macau		2015-07-15
137	KX285475	KX285475_Bat/MiMa-THA		NCBI		yes			Partial RdRp	Bat coronavirus 1	357		Bat	Vespertilionidae	Miniopterus	Miniopterus magnater	MiMa	Alphacoronavirus	unclassified Alphacoronavirus	Minunacovirus	Miniopterus bat coronavirus 1	MiBt1A	Asia	South-Eastern Asia	Thailand	THA			2013-11-24
138	KX285471	KX285471_Bat/MiMa-THA		NCBI		yes			Partial RdRp	Bat coronavirus 1	357		Bat	Vespertilionidae	Miniopterus	Miniopterus magnater	MiMa	Alphacoronavirus	unclassified Alphacoronavirus	Minunacovirus	Miniopterus bat coronavirus 1	MiBt1A	Asia	South-Eastern Asia	Thailand	THA			2013-11-24
139	KX285486	KX285486_Bat/MiMa-THA		NCBI		yes			Partial RdRp	Bat coronavirus 1	357		Bat	Vespertilionidae	Miniopterus	Miniopterus magnater	MiMa	Alphacoronavirus	unclassified Alphacoronavirus	Minunacovirus	Miniopterus bat coronavirus 1	MiBt1A	Asia	South-Eastern Asia	Thailand	THA			2013-11-24
140	KX285487	KX285487_Bat/MiMa-THA		NCBI		yes			Partial RdRp	Bat coronavirus 1	357		Bat	Vespertilionidae	Miniopterus	Miniopterus magnater	MiMa	Alphacoronavirus	unclassified Alphacoronavirus	Minunacovirus	Miniopterus bat coronavirus 1	MiBt1A	Asia	South-Eastern Asia	Thailand	THA			2013-11-24
141	KX285477	KX285477_Bat/MiMa-THA		NCBI		yes			Partial RdRp	Bat coronavirus 1	357		Bat	Vespertilionidae	Miniopterus	Miniopterus magnater	MiMa	Alphacoronavirus	unclassified Alphacoronavirus	Minunacovirus	Miniopterus bat coronavirus 1	MiBt1A	Asia	South-Eastern Asia	Thailand	THA			2013-11-24
142	KX285492	KX285492_Bat/MiMa-THA		NCBI		yes			Partial RdRp	Bat coronavirus 1	357		Bat	Vespertilionidae	Miniopterus	Miniopterus magnater	MiMa	Alphacoronavirus	unclassified Alphacoronavirus	Minunacovirus	Miniopterus bat coronavirus 1	MiBt1A	Asia	South-Eastern Asia	Thailand	THA			2013-11-24
143	KX285493	KX285493_Bat/MiMa-THA		NCBI		yes			Partial RdRp	Bat coronavirus 1	357		Bat	Vespertilionidae	Miniopterus	Miniopterus magnater	MiMa	Alphacoronavirus	unclassified Alphacoronavirus	Minunacovirus	Miniopterus bat coronavirus 1	MiBt1A	Asia	South-Eastern Asia	Thailand	THA			2013-11-24
144	KX285484	KX285484_Bat/MiMa-THA		NCBI		yes			Partial RdRp	Bat coronavirus 1	357		Bat	Vespertilionidae	Miniopterus	Miniopterus magnater	MiMa	Alphacoronavirus	unclassified Alphacoronavirus	Minunacovirus	Miniopterus bat coronavirus 1	MiBt1A	Asia	South-Eastern Asia	Thailand	THA			2013-11-24
145	KX285482	KX285482_Bat/MiMa-THA		NCBI		yes			Partial RdRp	Bat coronavirus 1	357		Bat	Vespertilionidae	Miniopterus	Miniopterus magnater	MiMa	Alphacoronavirus	unclassified Alphacoronavirus	Minunacovirus	Miniopterus bat coronavirus 1	MiBt1A	Asia	South-Eastern Asia	Thailand	THA			2013-11-24
146	KX285453	KX285453_Bat/RhCo-THA		NCBI		yes			Partial RdRp	Bat coronavirus 1	357		Bat	Rhinolophidae	Rhinolophus	Rhinolophus coelophyllus	RhCo	Alphacoronavirus	unclassified Alphacoronavirus	Minunacovirus	Miniopterus bat coronavirus 1	MiBt1A	Asia	South-Eastern Asia	Thailand	THA			2013-11-24
147	KX285452	KX285452_Bat/RhCo-THA		NCBI		yes			Partial RdRp	Bat coronavirus 1	357		Bat	Rhinolophidae	Rhinolophus	Rhinolophus coelophyllus	RhCo	Alphacoronavirus	unclassified Alphacoronavirus	Minunacovirus	Miniopterus bat coronavirus 1	MiBt1A	Asia	South-Eastern Asia	Thailand	THA			2013-11-24
148	KJ020578	KJ020578_Bat/MiSc-THA		NCBI		yes			Partial RdRp	Bat coronavirus	357		Bat	Vespertilionidae	Miniopterus	Miniopterus schreibersii	MiSc	Alphacoronavirus		Minunacovirus	Miniopterus bat coronavirus 1	MiBt1A	Asia	South-Eastern Asia	Thailand	THA	Sa Kaeo		2008-05-01
149	KJ020580	KJ020580_Bat/MiSc-THA		NCBI		yes			Partial RdRp	Bat coronavirus	357		Bat	Vespertilionidae	Miniopterus	Miniopterus schreibersii	MiSc	Alphacoronavirus		Minunacovirus	Miniopterus bat coronavirus 1	MiBt1A	Asia	South-Eastern Asia	Thailand	THA	Sa Kaeo		2008-05-01
150	KJ020577	KJ020577_Bat/MiSc-THA		NCBI		yes			Partial RdRp	Bat coronavirus	357		Bat	Vespertilionidae	Miniopterus	Miniopterus schreibersii	MiSc	Alphacoronavirus		Minunacovirus	Miniopterus bat coronavirus 1	MiBt1A	Asia	South-Eastern Asia	Thailand	THA	Sa Kaeo		2008-05-01
151	KJ020581	KJ020581_Bat/MiSc-THA		NCBI		yes			Partial RdRp	Bat coronavirus	357		Bat	Vespertilionidae	Miniopterus	Miniopterus schreibersii	MiSc	Alphacoronavirus		Minunacovirus	Miniopterus bat coronavirus 1	MiBt1A	Asia	South-Eastern Asia	Thailand	THA	Sa Kaeo		2008-05-01
152	KJ020582	KJ020582_Bat/MiSc-THA		NCBI		yes			Partial RdRp	Bat coronavirus	357		Bat	Vespertilionidae	Miniopterus	Miniopterus schreibersii	MiSc	Alphacoronavirus		Minunacovirus	Miniopterus bat coronavirus 1	MiBt1A	Asia	South-Eastern Asia	Thailand	THA	Sa Kaeo		2008-05-01
153	KJ020619	KJ020619_Bat/HiLe-THA		NCBI		yes			Partial RdRp	Bat coronavirus	357		Bat	Hipposideridae	Hipposideros	Hipposideros lekaguli	HiLe	Alphacoronavirus		Minunacovirus	Miniopterus bat coronavirus 1	MiBt1A	Asia	South-Eastern Asia	Thailand	THA	Sa Kaeo		2012-05-01
154	MG333997	MG333997_Bat/PtLy-THA		NCBI		yes			Partial RdRp	Bat coronavirus	357		Bat	Pteropodidae	Pteropus	Pteropus lylei	PtLy	Alphacoronavirus		Minunacovirus	Miniopterus bat coronavirus 1	MiBt1A	Asia	South-Eastern Asia	Thailand	THA			2012-01-01
155	MT221721	MT221721_Bat/MiMa-THA		NCBI		yes			Partial RdRp	Bat coronavirus 1	357		Bat	Vespertilionidae	Miniopterus	Miniopterus magnater	MiMa	Alphacoronavirus	unclassified Alphacoronavirus	Minunacovirus	Miniopterus bat coronavirus 1	MiBt1A	Asia	South-Eastern Asia	Thailand	THA			2012-05-05
156	KX285438	KX285438_Bat/HiLe-THA		NCBI		yes			Partial RdRp	Bat coronavirus 1	357		Bat	Hipposideridae	Hipposideros	Hipposideros lekaguli	HiLe	Alphacoronavirus	unclassified Alphacoronavirus	Minunacovirus	Miniopterus bat coronavirus 1	MiBt1A	Asia	South-Eastern Asia	Thailand	THA			2012-05-05
157	KJ020627	KJ020627_Bat/MiMa-THA		NCBI		yes			Partial RdRp	Bat coronavirus	357		Bat	Vespertilionidae	Miniopterus	Miniopterus magnater	MiMa	Alphacoronavirus		Minunacovirus	Miniopterus bat coronavirus 1	MiBt1A	Asia	South-Eastern Asia	Thailand	THA	Sa Kaeo		2012-05-01
158	KJ020623	KJ020623_Bat/HiLe-THA		NCBI		yes			Partial RdRp	Bat coronavirus	357		Bat	Hipposideridae	Hipposideros	Hipposideros lekaguli	HiLe	Alphacoronavirus		Minunacovirus	Miniopterus bat coronavirus 1	MiBt1A	Asia	South-Eastern Asia	Thailand	THA	Sa Kaeo		2012-05-01
159	KJ020601	KJ020601_Bat/HiAr-THA		NCBI		yes			Partial RdRp	Bat coronavirus	357		Bat	Hipposideridae	Hipposideros	Hipposideros armiger	HiAr	Alphacoronavirus		Minunacovirus	Miniopterus bat coronavirus 1	MiBt1A	Asia	South-Eastern Asia	Thailand	THA	Chachoengsao		2012-01-01
160	KX285454	KX285454_Bat/MiMa-THA		NCBI		yes			Partial RdRp	Bat coronavirus 1	357		Bat	Vespertilionidae	Miniopterus	Miniopterus magnater	MiMa	Alphacoronavirus	unclassified Alphacoronavirus	Minunacovirus	Miniopterus bat coronavirus 1	MiBt1A	Asia	South-Eastern Asia	Thailand	THA			2013-11-24
161	MN312343	MN312343_Bat/MiSp.-CHN		NCBI		yes			Partial RdRp	Bat coronavirus 1	408		Bat	Vespertilionidae	Miniopterus	Miniopterus sp.	MiSp.	Alphacoronavirus	unclassified Alphacoronavirus	Minunacovirus	Miniopterus bat coronavirus 1	MiBt1A	Asia	Eastern Asia	China	CHN			null
162	KP876521	KP876521_Bat/MiSc-CHN		NCBI		yes			Partial RdRp	Miniopterus bat coronavirus BtCoV/3728-1	419		Bat	Vespertilionidae	Miniopterus	Miniopterus schreibersii	MiSc	Alphacoronavirus		Minunacovirus	Miniopterus bat coronavirus 1	MiBt1A	Asia	Eastern Asia	China	CHN			2012-08-01
163	KP876525	KP876525_Bat/RhSi-CHN		NCBI		yes			Partial RdRp	Rhinolophus bat coronavirus BtCoV/4030-1	419		Bat	Rhinolophidae	Rhinolophus	Rhinolophus sinicus	RhSi	Alphacoronavirus		Minunacovirus	Miniopterus bat coronavirus 1	MiBt1A	Asia	Eastern Asia	China	CHN			2012-09-01
164	KP876523	KP876523_Bat/MiSc-CHN		NCBI		yes			Partial RdRp	Miniopterus bat coronavirus BtCoV/4056-1	419		Bat	Vespertilionidae	Miniopterus	Miniopterus schreibersii	MiSc	Alphacoronavirus		Minunacovirus	Miniopterus bat coronavirus 1	MiBt1A	Asia	Eastern Asia	China	CHN			2012-09-01
165	MN312317	MN312317_Bat/MiSp.-CHN		NCBI		yes			Partial RdRp	Bat coronavirus 1	397		Bat	Vespertilionidae	Miniopterus	Miniopterus sp.	MiSp.	Alphacoronavirus	unclassified Alphacoronavirus	Minunacovirus	Miniopterus bat coronavirus 1	MiBt1A	Asia	Eastern Asia	China	CHN			null
166	MN312296	MN312296_Bat/MiFus-CHN		NCBI		yes			Partial RdRp	Bat coronavirus 1	394		Bat	Vespertilionidae	Miniopterus	Miniopterus fuscus	MiFus	Alphacoronavirus	unclassified Alphacoronavirus	Minunacovirus	Miniopterus bat coronavirus 1	MiBt1A	Asia	Eastern Asia	China	CHN			null
167	KX285488	KX285488_Bat/MiMa-THA		NCBI		yes			Partial RdRp	Bat coronavirus 1	357		Bat	Vespertilionidae	Miniopterus	Miniopterus magnater	MiMa	Alphacoronavirus	unclassified Alphacoronavirus	Minunacovirus	Miniopterus bat coronavirus 1	MiBt1A	Asia	South-Eastern Asia	Thailand	THA			2013-11-24
168	KX285124	KX285124_Bat/MiFu-CHN		NCBI		yes			Partial RdRp	Bat coronavirus 1	387		Bat	Vespertilionidae	Miniopterus	Miniopterus fuliginosus	MiFu	Alphacoronavirus	unclassified Alphacoronavirus	Minunacovirus	Miniopterus bat coronavirus 1	MiBt1A	Asia	Eastern Asia	China	CHN			2010-12-04
169	KX285450	KX285450_Bat/MiMa-THA		NCBI		yes			Partial RdRp	Bat coronavirus 1	357		Bat	Vespertilionidae	Miniopterus	Miniopterus magnater	MiMa	Alphacoronavirus	unclassified Alphacoronavirus	Minunacovirus	Miniopterus bat coronavirus 1	MiBt1A	Asia	South-Eastern Asia	Thailand	THA			2013-11-24
170	KX285446	KX285446_Bat/MiMa-THA		NCBI		yes			Partial RdRp	Bat coronavirus 1	357		Bat	Vespertilionidae	Miniopterus	Miniopterus magnater	MiMa	Alphacoronavirus	unclassified Alphacoronavirus	Minunacovirus	Miniopterus bat coronavirus 1	MiBt1A	Asia	South-Eastern Asia	Thailand	THA			2013-11-24
171	MN312470	MN312470_Bat/MiSp.-CHN		NCBI		yes			Partial RdRp	Bat coronavirus 1	357		Bat	Vespertilionidae	Miniopterus	Miniopterus sp.	MiSp.	Alphacoronavirus	unclassified Alphacoronavirus	Minunacovirus	Miniopterus bat coronavirus 1	MiBt1A	Asia	Eastern Asia	China	CHN			null
172	MN312360	MN312360_Bat/MiSp.-CHN		NCBI		yes			Partial RdRp	Bat coronavirus 1	409		Bat	Vespertilionidae	Miniopterus	Miniopterus sp.	MiSp.	Alphacoronavirus	unclassified Alphacoronavirus	Minunacovirus	Miniopterus bat coronavirus 1	MiBt1A	Asia	Eastern Asia	China	CHN			null
173	KX285483	KX285483_Bat/MiMa-THA		NCBI		yes			Partial RdRp	Bat coronavirus 1	357		Bat	Vespertilionidae	Miniopterus	Miniopterus magnater	MiMa	Alphacoronavirus	unclassified Alphacoronavirus	Minunacovirus	Miniopterus bat coronavirus 1	MiBt1A	Asia	South-Eastern Asia	Thailand	THA			2013-11-24
174	MW450840	MW450840_ATG32_Bat/MiSc-CHN		NCBI	yes	yes	yes	yes	Complete Genome	Alphacoronavirus sp.	28319		Bat	Vespertilionidae	Miniopterus	Miniopterus schreibersii	MiSc	Alphacoronavirus		Minunacovirus	Miniopterus bat coronavirus 1	MiBt1A	Asia	Eastern Asia	China	CHN	Yunnan		2020-02-20
175	KJ020579	KJ020579_Bat/MiSc-THA		NCBI		yes			Partial RdRp	Bat coronavirus	357		Bat	Vespertilionidae	Miniopterus	Miniopterus schreibersii	MiSc	Alphacoronavirus		Minunacovirus	Miniopterus bat coronavirus 1	MiBt1A	Asia	South-Eastern Asia	Thailand	THA	Sa Kaeo		2008-05-01
176	KJ020583	KJ020583_Bat/MiSc-THA		NCBI		yes			Partial RdRp	Bat coronavirus	357		Bat	Vespertilionidae	Miniopterus	Miniopterus schreibersii	MiSc	Alphacoronavirus		Minunacovirus	Miniopterus bat coronavirus 1	MiBt1A	Asia	South-Eastern Asia	Thailand	THA	Sa Kaeo		2008-05-01
177	MN312563	MN312563_Bat/MiSp.-CHN		NCBI		yes			Partial RdRp	Bat coronavirus 1	328		Bat	Vespertilionidae	Miniopterus	Miniopterus sp.	MiSp.	Alphacoronavirus	unclassified Alphacoronavirus	Minunacovirus	Miniopterus bat coronavirus 1	MiBt1A	Asia	Eastern Asia	China	CHN			null
178	KX285473	KX285473_Bat/MiMa-THA		NCBI		yes			Partial RdRp	Bat coronavirus 1	357		Bat	Vespertilionidae	Miniopterus	Miniopterus magnater	MiMa	Alphacoronavirus	unclassified Alphacoronavirus	Minunacovirus	Miniopterus bat coronavirus 1	MiBt1A	Asia	South-Eastern Asia	Thailand	THA			2013-11-24
179	KP876519	KP876519_Bat/MiSc-CHN		NCBI		yes			Partial RdRp	Miniopterus bat coronavirus BtCoV/4036-1	403		Bat	Vespertilionidae	Miniopterus	Miniopterus schreibersii	MiSc	Alphacoronavirus		Minunacovirus	Miniopterus bat coronavirus 1	MiBt1A	Asia	Eastern Asia	China	CHN			2012-09-01
180	KJ020625	KJ020625_Bat/MiMa-THA		NCBI		yes			Partial RdRp	Bat coronavirus	357		Bat	Vespertilionidae	Miniopterus	Miniopterus magnater	MiMa	Alphacoronavirus		Minunacovirus	Miniopterus bat coronavirus 1	MiBt1A	Asia	South-Eastern Asia	Thailand	THA	Sa Kaeo		2012-05-01
181	KJ020626	KJ020626_Bat/MiMa-THA		NCBI		yes			Partial RdRp	Bat coronavirus	357		Bat	Vespertilionidae	Miniopterus	Miniopterus magnater	MiMa	Alphacoronavirus		Minunacovirus	Miniopterus bat coronavirus 1	MiBt1A	Asia	South-Eastern Asia	Thailand	THA	Sa Kaeo		2012-05-01
182	KX285455	KX285455_Bat/MiMa-THA		NCBI		yes			Partial RdRp	Bat coronavirus 1	357		Bat	Vespertilionidae	Miniopterus	Miniopterus magnater	MiMa	Alphacoronavirus	unclassified Alphacoronavirus	Minunacovirus	Miniopterus bat coronavirus 1	MiBt1A	Asia	South-Eastern Asia	Thailand	THA			2013-11-24
183	KX285457	KX285457_Bat/MiMa-THA		NCBI		yes			Partial RdRp	Bat coronavirus 1	357		Bat	Vespertilionidae	Miniopterus	Miniopterus magnater	MiMa	Alphacoronavirus	unclassified Alphacoronavirus	Minunacovirus	Miniopterus bat coronavirus 1	MiBt1A	Asia	South-Eastern Asia	Thailand	THA			2013-11-24
184	MN312451	MN312451_Bat/RhSi-CHN		NCBI		yes			Partial RdRp	Bat coronavirus 1	401		Bat	Rhinolophidae	Rhinolophus	Rhinolophus sinicus	RhSi	Alphacoronavirus	unclassified Alphacoronavirus	Minunacovirus	Miniopterus bat coronavirus 1	MiBt1A	Asia	Eastern Asia	China	CHN			null
185	MN312353	MN312353_Bat/MiSp.-CHN		NCBI		yes			Partial RdRp	Bat coronavirus 1	402		Bat	Vespertilionidae	Miniopterus	Miniopterus sp.	MiSp.	Alphacoronavirus	unclassified Alphacoronavirus	Minunacovirus	Miniopterus bat coronavirus 1	MiBt1A	Asia	Eastern Asia	China	CHN			null
186	KJ020615	KJ020615_Bat/MiMa-THA		NCBI		yes			Partial RdRp	Bat coronavirus	387		Bat	Vespertilionidae	Miniopterus	Miniopterus magnater	MiMa	Alphacoronavirus		Minunacovirus	Miniopterus bat coronavirus 1	MiBt1A	Asia	South-Eastern Asia	Thailand	THA	Sa Kaeo		2012-05-01
187	KJ020613	KJ020613_Bat/MiMa-THA		NCBI		yes			Partial RdRp	Bat coronavirus	387		Bat	Vespertilionidae	Miniopterus	Miniopterus magnater	MiMa	Alphacoronavirus		Minunacovirus	Miniopterus bat coronavirus 1	MiBt1A	Asia	South-Eastern Asia	Thailand	THA	Sa Kaeo		2012-05-01
188	KJ020612	KJ020612_Bat/MiMa-THA		NCBI		yes			Partial RdRp	Bat coronavirus	387		Bat	Vespertilionidae	Miniopterus	Miniopterus magnater	MiMa	Alphacoronavirus		Minunacovirus	Miniopterus bat coronavirus 1	MiBt1A	Asia	South-Eastern Asia	Thailand	THA	Sa Kaeo		2012-05-01
189	KJ020616	KJ020616_Bat/MiMa-THA		NCBI		yes			Partial RdRp	Bat coronavirus	387		Bat	Vespertilionidae	Miniopterus	Miniopterus magnater	MiMa	Alphacoronavirus		Minunacovirus	Miniopterus bat coronavirus 1	MiBt1A	Asia	South-Eastern Asia	Thailand	THA	Sa Kaeo		2012-05-01
190	KX285462	KX285462_Bat/MiMa-THA		NCBI		yes			Partial RdRp	Bat coronavirus 1	357		Bat	Vespertilionidae	Miniopterus	Miniopterus magnater	MiMa	Alphacoronavirus	unclassified Alphacoronavirus	Minunacovirus	Miniopterus bat coronavirus 1	MiBt1A	Asia	South-Eastern Asia	Thailand	THA			2013-11-24
191	KX285489	KX285489_Bat/MiMa-THA		NCBI		yes			Partial RdRp	Bat coronavirus 1	357		Bat	Vespertilionidae	Miniopterus	Miniopterus magnater	MiMa	Alphacoronavirus	unclassified Alphacoronavirus	Minunacovirus	Miniopterus bat coronavirus 1	MiBt1A	Asia	South-Eastern Asia	Thailand	THA			2013-11-24
192	KJ020631	KJ020631_Bat/MiMa-THA		NCBI		yes			Partial RdRp	Bat coronavirus	357		Bat	Vespertilionidae	Miniopterus	Miniopterus magnater	MiMa	Alphacoronavirus		Minunacovirus	Miniopterus bat coronavirus 1	MiBt1A	Asia	South-Eastern Asia	Thailand	THA	Sa Kaeo		2012-05-01
193	MN312362	MN312362_Bat/MiSp.-CHN		NCBI		yes			Partial RdRp	Bat coronavirus 1	407		Bat	Vespertilionidae	Miniopterus	Miniopterus sp.	MiSp.	Alphacoronavirus	unclassified Alphacoronavirus	Minunacovirus	Miniopterus bat coronavirus 1	MiBt1A	Asia	Eastern Asia	China	CHN			null
194	KX285479	KX285479_Bat/MiMa-THA		NCBI		yes			Partial RdRp	Bat coronavirus 1	357		Bat	Vespertilionidae	Miniopterus	Miniopterus magnater	MiMa	Alphacoronavirus	unclassified Alphacoronavirus	Minunacovirus	Miniopterus bat coronavirus 1	MiBt1A	Asia	South-Eastern Asia	Thailand	THA			2013-11-24
195	KX285449	KX285449_Bat/MiMa-THA		NCBI		yes			Partial RdRp	Bat coronavirus 1	387		Bat	Vespertilionidae	Miniopterus	Miniopterus magnater	MiMa	Alphacoronavirus	unclassified Alphacoronavirus	Minunacovirus	Miniopterus bat coronavirus 1	MiBt1A	Asia	South-Eastern Asia	Thailand	THA			2013-11-24
196	KU343189	KU343189_Bat/MiSc-CHN		NCBI		yes			Partial RdRp	Bat coronavirus MsBtCoV/3710	816		Bat	Vespertilionidae	Miniopterus	Miniopterus schreibersii	MiSc	Alphacoronavirus		Minunacovirus	Miniopterus bat coronavirus 1	MiBt1A	Asia	Eastern Asia	China	CHN			2012-08-06
197	KP876518	KP876518_Bat/MiSc-CHN		NCBI		yes			Partial RdRp	Miniopterus bat coronavirus BtCov/3710	2772		Bat	Vespertilionidae	Miniopterus	Miniopterus schreibersii	MiSc	Alphacoronavirus		Minunacovirus	Miniopterus bat coronavirus 1	MiBt1A	Asia	Eastern Asia	China	CHN			2012-08-01
198	KX285469	KX285469_Bat/MiMa-THA		NCBI		yes			Partial RdRp	Bat coronavirus 1	357		Bat	Vespertilionidae	Miniopterus	Miniopterus magnater	MiMa	Alphacoronavirus	unclassified Alphacoronavirus	Minunacovirus	Miniopterus bat coronavirus 1	MiBt1A	Asia	South-Eastern Asia	Thailand	THA			2013-11-24
199	KX285444	KX285444_Bat/MiMa-THA		NCBI		yes			Partial RdRp	Bat coronavirus 1	357		Bat	Vespertilionidae	Miniopterus	Miniopterus magnater	MiMa	Alphacoronavirus	unclassified Alphacoronavirus	Minunacovirus	Miniopterus bat coronavirus 1	MiBt1A	Asia	South-Eastern Asia	Thailand	THA			2013-11-24
200	KX285478	KX285478_Bat/MiMa-THA		NCBI		yes			Partial RdRp	Bat coronavirus 1	357		Bat	Vespertilionidae	Miniopterus	Miniopterus magnater	MiMa	Alphacoronavirus	unclassified Alphacoronavirus	Minunacovirus	Miniopterus bat coronavirus 1	MiBt1A	Asia	South-Eastern Asia	Thailand	THA			2013-11-24
201	KX285490	KX285490_Bat/MiMa-THA		NCBI		yes			Partial RdRp	Bat coronavirus 1	357		Bat	Vespertilionidae	Miniopterus	Miniopterus magnater	MiMa	Alphacoronavirus	unclassified Alphacoronavirus	Minunacovirus	Miniopterus bat coronavirus 1	MiBt1A	Asia	South-Eastern Asia	Thailand	THA			2013-11-24
202	KJ020588	KJ020588_Bat/MiSc-THA		NCBI		yes			Partial RdRp	Bat coronavirus	357		Bat	Vespertilionidae	Miniopterus	Miniopterus schreibersii	MiSc	Alphacoronavirus		Minunacovirus	Miniopterus bat coronavirus 1	MiBt1A	Asia	South-Eastern Asia	Thailand	THA	Sa Kaeo		2008-05-01
203	KX285476	KX285476_Bat/MiMa-THA		NCBI		yes			Partial RdRp	Bat coronavirus 1	357		Bat	Vespertilionidae	Miniopterus	Miniopterus magnater	MiMa	Alphacoronavirus	unclassified Alphacoronavirus	Minunacovirus	Miniopterus bat coronavirus 1	MiBt1A	Asia	South-Eastern Asia	Thailand	THA			2013-11-24
204	KX285467	KX285467_Bat/MiMa-THA		NCBI		yes			Partial RdRp	Bat coronavirus 1	357		Bat	Vespertilionidae	Miniopterus	Miniopterus magnater	MiMa	Alphacoronavirus	unclassified Alphacoronavirus	Minunacovirus	Miniopterus bat coronavirus 1	MiBt1A	Asia	South-Eastern Asia	Thailand	THA			2013-11-24
205	KX285451	KX285451_Bat/MiMa-THA		NCBI		yes			Partial RdRp	Bat coronavirus 1	357		Bat	Vespertilionidae	Miniopterus	Miniopterus magnater	MiMa	Alphacoronavirus	unclassified Alphacoronavirus	Minunacovirus	Miniopterus bat coronavirus 1	MiBt1A	Asia	South-Eastern Asia	Thailand	THA			2013-11-24
206	MN312358	MN312358_Bat/MiSp.-CHN		NCBI		yes			Partial RdRp	Bat coronavirus 1	409		Bat	Vespertilionidae	Miniopterus	Miniopterus sp.	MiSp.	Alphacoronavirus	unclassified Alphacoronavirus	Minunacovirus	Miniopterus bat coronavirus 1	MiBt1A	Asia	Eastern Asia	China	CHN			null
207	MN312298	MN312298_Bat/MiSp.-CHN		NCBI		yes			Partial RdRp	Bat coronavirus 1	408		Bat	Vespertilionidae	Miniopterus	Miniopterus sp.	MiSp.	Alphacoronavirus	unclassified Alphacoronavirus	Minunacovirus	Miniopterus bat coronavirus 1	MiBt1A	Asia	Eastern Asia	China	CHN			null
208	MN312460	MN312460_Bat/MiSp.-CHN		NCBI		yes			Partial RdRp	Bat coronavirus 1	356		Bat	Vespertilionidae	Miniopterus	Miniopterus sp.	MiSp.	Alphacoronavirus	unclassified Alphacoronavirus	Minunacovirus	Miniopterus bat coronavirus 1	MiBt1A	Asia	Eastern Asia	China	CHN			null
209	MN312566	MN312566_Bat/MiFus-CHN		NCBI		yes			Partial RdRp	Bat coronavirus 1	387		Bat	Vespertilionidae	Miniopterus	Miniopterus fuscus	MiFus	Alphacoronavirus	unclassified Alphacoronavirus	Minunacovirus	Miniopterus bat coronavirus 1	MiBt1A	Asia	Eastern Asia	China	CHN			null
210	MN312305	MN312305_Bat/MiFus-LAO		NCBI		yes			Partial RdRp	Bat coronavirus 1	402		Bat	Vespertilionidae	Miniopterus	Miniopterus fuscus	MiFus	Alphacoronavirus	unclassified Alphacoronavirus	Minunacovirus	Miniopterus bat coronavirus 1	MiBt1A	Asia	South-eastern Asia	Laos	LAO			null
211	KX285494	KX285494_Bat/MiMa-THA		NCBI		yes			Partial RdRp	Bat coronavirus 1	357		Bat	Vespertilionidae	Miniopterus	Miniopterus magnater	MiMa	Alphacoronavirus	unclassified Alphacoronavirus	Minunacovirus	Miniopterus bat coronavirus 1	MiBt1A	Asia	South-Eastern Asia	Thailand	THA			2013-11-24
212	KX285470	KX285470_Bat/MiMa-THA		NCBI		yes			Partial RdRp	Bat coronavirus 1	357		Bat	Vespertilionidae	Miniopterus	Miniopterus magnater	MiMa	Alphacoronavirus	unclassified Alphacoronavirus	Minunacovirus	Miniopterus bat coronavirus 1	MiBt1A	Asia	South-Eastern Asia	Thailand	THA			2013-11-24
213	KX285468	KX285468_Bat/MiMa-THA		NCBI		yes			Partial RdRp	Bat coronavirus 1	357		Bat	Vespertilionidae	Miniopterus	Miniopterus magnater	MiMa	Alphacoronavirus	unclassified Alphacoronavirus	Minunacovirus	Miniopterus bat coronavirus 1	MiBt1A	Asia	South-Eastern Asia	Thailand	THA			2013-11-24
214	KX285465	KX285465_Bat/MiMa-THA		NCBI		yes			Partial RdRp	Bat coronavirus 1	357		Bat	Vespertilionidae	Miniopterus	Miniopterus magnater	MiMa	Alphacoronavirus	unclassified Alphacoronavirus	Minunacovirus	Miniopterus bat coronavirus 1	MiBt1A	Asia	South-Eastern Asia	Thailand	THA			2013-11-24
215	KX285463	KX285463_Bat/MiMa-THA		NCBI		yes			Partial RdRp	Bat coronavirus 1	357		Bat	Vespertilionidae	Miniopterus	Miniopterus magnater	MiMa	Alphacoronavirus	unclassified Alphacoronavirus	Minunacovirus	Miniopterus bat coronavirus 1	MiBt1A	Asia	South-Eastern Asia	Thailand	THA			2013-11-24
216	KX285460	KX285460_Bat/MiMa-THA		NCBI		yes			Partial RdRp	Bat coronavirus 1	357		Bat	Vespertilionidae	Miniopterus	Miniopterus magnater	MiMa	Alphacoronavirus	unclassified Alphacoronavirus	Minunacovirus	Miniopterus bat coronavirus 1	MiBt1A	Asia	South-Eastern Asia	Thailand	THA			2013-11-24
217	KX285458	KX285458_Bat/MiMa-THA		NCBI		yes			Partial RdRp	Bat coronavirus 1	357		Bat	Vespertilionidae	Miniopterus	Miniopterus magnater	MiMa	Alphacoronavirus	unclassified Alphacoronavirus	Minunacovirus	Miniopterus bat coronavirus 1	MiBt1A	Asia	South-Eastern Asia	Thailand	THA			2013-11-24
218	MK991903	MK991903_Bat/MiSc-PRK		NCBI		yes			Partial RdRp	Bat coronavirus	311		Bat	Vespertilionidae	Miniopterus	Miniopterus schreibersii	MiSc	Alphacoronavirus		Minunacovirus	Miniopterus bat coronavirus 1	MiBt1A	Asia	Eastern Asia	South Korea	PRK			2016-05-18
219	MK991901	MK991901_Bat/MiSc-PRK		NCBI		yes			Partial RdRp	Bat coronavirus	419		Bat	Vespertilionidae	Miniopterus	Miniopterus schreibersii	MiSc	Alphacoronavirus		Minunacovirus	Miniopterus bat coronavirus 1	MiBt1A	Asia	Eastern Asia	South Korea	PRK			2016-03-16
220	OQ401106	OQ401106_Bat/RhFe-KOR		NCBI		yes			Partial RdRp	Alphacoronavirus sp.	301		Bat	Rhinolophidae	Rhinolophus	Rhinolophus ferrumequinum	RhFe	Alphacoronavirus		Minunacovirus	Miniopterus bat coronavirus 1	MiBt1A	Asia	Eastern Asia	South Korea	KOR			2021-03-05
221	OQ401110	OQ401110_Bat/MiFu-KOR		NCBI		yes			Partial RdRp	Alphacoronavirus sp.	294		Bat	Vespertilionidae	Miniopterus	Miniopterus fuliginosus	MiFu	Alphacoronavirus		Minunacovirus	Miniopterus bat coronavirus 1	MiBt1A	Asia	Eastern Asia	South Korea	KOR			2021-06-01
222	OQ401109	OQ401109_Bat/MiFu-KOR		NCBI		yes			Partial RdRp	Alphacoronavirus sp.	330		Bat	Vespertilionidae	Miniopterus	Miniopterus fuliginosus	MiFu	Alphacoronavirus		Minunacovirus	Miniopterus bat coronavirus 1	MiBt1A	Asia	Eastern Asia	South Korea	KOR			2021-06-01
223	KJ473803	KJ473803_Bat/MiFu-CHN		NCBI		yes			Partial Genome	BtMf-AlphaCoV/HuB2013-a	10269		Bat	Vespertilionidae	Miniopterus	Miniopterus fuliginosus	MiFu	Alphacoronavirus		Minunacovirus	Miniopterus bat coronavirus 1	MiBt1A	Asia	Eastern Asia	China	CHN			2013
224	EU420138	EU420138_Bat/MiSp.-CHN		NCBI	yes	yes			Complete Genome	Miniopterus bat coronavirus 1	28326		Bat	Vespertilionidae	Miniopterus	Miniopterus sp.	MiSp.	Alphacoronavirus	Minunacovirus	Minunacovirus	Miniopterus bat coronavirus 1	MiBt1A	Asia	Eastern Asia	China	CHN	Hong Kong		null
225	NC_010437	NC_010437_BatCoV1A_Bat/MiSp.-CHN	yes	NCBI	yes	yes			Complete Genome	Bat coronavirus 1A	28326		Bat	Vespertilionidae	Miniopterus	Miniopterus sp.	MiSp.	Alphacoronavirus	Minunacovirus	Minunacovirus	Miniopterus bat coronavirus 1	MiBt1A	Asia	Eastern Asia	China	CHN	Hong Kong		null
226	MN312421	MN312421_Bat/MiFu-CHN		NCBI		yes			Partial RdRp	Bat coronavirus 1	402		Bat	Vespertilionidae	Miniopterus	Miniopterus fuliginosus	MiFu	Alphacoronavirus	unclassified Alphacoronavirus	Minunacovirus	Miniopterus bat coronavirus 1	MiBt1A	Asia	Eastern Asia	China	CHN			null
227	KF569989	KF569989_Bat/MyDav-CHN		NCBI		yes			Partial RdRp	Myotis davidii coronavirus	417		Bat	Vespertilionidae	Myotis	Myotis davidii	MyDav	Alphacoronavirus		Minunacovirus	Miniopterus bat coronavirus 1	MiBt1A	Asia	Eastern Asia	China	CHN			2011
228	KJ473795	KJ473795_MfAH2011		NCBI	yes	yes	yes		Complete Genome	BtMf-AlphaCoV/AH2011	28310	yes	Bat	Vespertilionidae	Miniopterus	Miniopterus fuliginosus	MiFu	Alphacoronavirus		Minunacovirus	Miniopterus bat coronavirus 1	MiBt1A	Asia	Eastern Asia	China	CHN	Anhui	AH	2011
229	KY783890	KY783890_Bat/MiSc-CHN		NCBI		yes			Partial RdRp	Bat coronavirus	396		Bat	Vespertilionidae	Miniopterus	Miniopterus schreibersii	MiSc	Alphacoronavirus		Minunacovirus	Miniopterus bat coronavirus 1	MiBt1A	Asia	Eastern Asia	China	CHN	Macau		2016-03-09
230	KY783891	KY783891_Bat/MiSc-CHN		NCBI		yes			Partial RdRp	Bat coronavirus	393		Bat	Vespertilionidae	Miniopterus	Miniopterus schreibersii	MiSc	Alphacoronavirus		Minunacovirus	Miniopterus bat coronavirus 1	MiBt1A	Asia	Eastern Asia	China	CHN	Macau		2016-03-09
231	KY783871	KY783871_Bat/MiSc-CHN		NCBI		yes			Partial RdRp	Bat coronavirus	359		Bat	Vespertilionidae	Miniopterus	Miniopterus schreibersii	MiSc	Alphacoronavirus		Minunacovirus	Miniopterus bat coronavirus 1	MiBt1A	Asia	Eastern Asia	China	CHN	Macau		2015-07-15
232	KJ473796	KJ473796_MfJX2012		NCBI	yes	yes	yes		Complete Genome	BtMf-AlphaCoV/JX2012	28311	yes	Bat	Vespertilionidae	Miniopterus	Miniopterus fuliginosus	MiFu	Alphacoronavirus		Minunacovirus	Miniopterus bat coronavirus 1	MiBt1A	Asia	Eastern Asia	China	CHN	Jiangxi	JX	2012
233	KY783899	KY783899_Bat/MiSc-CHN		NCBI		yes			Partial RdRp	Bat coronavirus	391		Bat	Vespertilionidae	Miniopterus	Miniopterus schreibersii	MiSc	Alphacoronavirus		Minunacovirus	Miniopterus bat coronavirus 1	MiBt1A	Asia	Eastern Asia	China	CHN	Macau		2016-03-09
234	MN611524	MN611524_Bat/MiSc-CHN		NCBI	yes	yes			Complete Genome	Miniopterus schreibersii bat coronavirus 1-related	28316		Bat	Vespertilionidae	Miniopterus	Miniopterus schreibersii	MiSc	Alphacoronavirus	Minunacovirus	Minunacovirus	Miniopterus bat coronavirus 1	MiBt1A	Asia	Eastern Asia	China	CHN			2018-03-01
235	KX285172	KX285172_Bat/MiFu-CHN		NCBI		yes			Partial RdRp	Bat coronavirus 1	310		Bat	Vespertilionidae	Miniopterus	Miniopterus fuliginosus	MiFu	Alphacoronavirus	unclassified Alphacoronavirus	Minunacovirus	Miniopterus bat coronavirus 1	MiBt1A	Asia	Eastern Asia	China	CHN			2013-04-24
236	KT381918	KT381918_Bat/MiFu-CHN		NCBI		yes			Partial RdRp	Miniopterus fuliginosus coronavirus	375		Bat	Vespertilionidae	Miniopterus	Miniopterus fuliginosus	MiFu	Alphacoronavirus		Minunacovirus	Miniopterus bat coronavirus 1	MiBt1A	Asia	Eastern Asia	China	CHN	Taiwan		2013-09-25
237	KT381917	KT381917_Bat/MiFu-CHN		NCBI		yes			Partial RdRp	Miniopterus fuliginosus coronavirus	375		Bat	Vespertilionidae	Miniopterus	Miniopterus fuliginosus	MiFu	Alphacoronavirus		Minunacovirus	Miniopterus bat coronavirus 1	MiBt1A	Asia	Eastern Asia	China	CHN	Taiwan		2013-09-25
238	KT381925	KT381925_Bat/KeTi-CHN		NCBI		yes			Partial RdRp	Myotis latirostis coronavirus	375		Bat	Vespertilionidae	Kerivoula	Kerivoula titania	KeTi	Alphacoronavirus		Minunacovirus	Miniopterus bat coronavirus 1	MiBt1A	Asia	Eastern Asia	China	CHN	Taiwan		2014-06-01
239	KY783897	KY783897_Bat/MiSc-CHN		NCBI		yes			Partial RdRp	Bat coronavirus	392		Bat	Vespertilionidae	Miniopterus	Miniopterus schreibersii	MiSc	Alphacoronavirus		Minunacovirus	Miniopterus bat coronavirus 1	MiBt1A	Asia	Eastern Asia	China	CHN	Macau		2016-03-09
240	MN312486	MN312486_Bat/MiSc-CHN		NCBI		yes			Partial RdRp	Bat coronavirus 1	373		Bat	Vespertilionidae	Miniopterus	Miniopterus schreibersii	MiSc	Alphacoronavirus	unclassified Alphacoronavirus	Minunacovirus	Miniopterus bat coronavirus 1	MiBt1A	Asia	Eastern Asia	China	CHN			null
241	MN312498	MN312498_Bat/MiSc-CHN		NCBI		yes			Partial RdRp	Bat coronavirus 1	368		Bat	Vespertilionidae	Miniopterus	Miniopterus schreibersii	MiSc	Alphacoronavirus	unclassified Alphacoronavirus	Minunacovirus	Miniopterus bat coronavirus 1	MiBt1A	Asia	Eastern Asia	China	CHN			null
242	MN312491	MN312491_Bat/MiSc-CHN		NCBI		yes			Partial RdRp	Bat coronavirus 1	368		Bat	Vespertilionidae	Miniopterus	Miniopterus schreibersii	MiSc	Alphacoronavirus	unclassified Alphacoronavirus	Minunacovirus	Miniopterus bat coronavirus 1	MiBt1A	Asia	Eastern Asia	China	CHN			null
243	MN312404	MN312404_Bat/MiFu-CHN		NCBI		yes			Partial RdRp	Bat coronavirus 1	368		Bat	Vespertilionidae	Miniopterus	Miniopterus fuliginosus	MiFu	Alphacoronavirus	unclassified Alphacoronavirus	Minunacovirus	Miniopterus bat coronavirus 1	MiBt1A	Asia	Eastern Asia	China	CHN			null
244	MN312483	MN312483_Bat/MiSc-CHN		NCBI		yes			Partial RdRp	Bat coronavirus 1	375		Bat	Vespertilionidae	Miniopterus	Miniopterus schreibersii	MiSc	Alphacoronavirus	unclassified Alphacoronavirus	Minunacovirus	Miniopterus bat coronavirus 1	MiBt1A	Asia	Eastern Asia	China	CHN			null
245	DQ666337	DQ666337_Bat/MiSp.-CHN		NCBI		yes			Partial RdRp	Bat coronavirus 1A	1461		Bat	Vespertilionidae	Miniopterus	Miniopterus sp.	MiSp.	Alphacoronavirus	Minunacovirus	Minunacovirus	Miniopterus bat coronavirus 1	MiBt1A	Asia	Eastern Asia	China	CHN	Hong Kong		null
246	KY783887	KY783887_Bat/MiSc-CHN		NCBI		yes			Partial RdRp	Bat coronavirus	387		Bat	Vespertilionidae	Miniopterus	Miniopterus schreibersii	MiSc	Alphacoronavirus		Minunacovirus	Miniopterus bat coronavirus 1	MiBt1A	Asia	Eastern Asia	China	CHN	Macau		2016-03-09
247	KY783888	KY783888_Bat/MiSc-CHN		NCBI		yes			Partial RdRp	Bat coronavirus	387		Bat	Vespertilionidae	Miniopterus	Miniopterus schreibersii	MiSc	Alphacoronavirus		Minunacovirus	Miniopterus bat coronavirus 1	MiBt1A	Asia	Eastern Asia	China	CHN	Macau		2016-03-09
248	MN312484	MN312484_Bat/MiSc-CHN		NCBI		yes			Partial RdRp	Bat coronavirus 1	374		Bat	Vespertilionidae	Miniopterus	Miniopterus schreibersii	MiSc	Alphacoronavirus	unclassified Alphacoronavirus	Minunacovirus	Miniopterus bat coronavirus 1	MiBt1A	Asia	Eastern Asia	China	CHN			null
249	MN312495	MN312495_Bat/MiSc-CHN		NCBI		yes			Partial RdRp	Bat coronavirus 1	351		Bat	Vespertilionidae	Miniopterus	Miniopterus schreibersii	MiSc	Alphacoronavirus	unclassified Alphacoronavirus	Minunacovirus	Miniopterus bat coronavirus 1	MiBt1A	Asia	Eastern Asia	China	CHN			null
250	MN312493	MN312493_Bat/MiSc-CHN		NCBI		yes			Partial RdRp	Bat coronavirus 1	370		Bat	Vespertilionidae	Miniopterus	Miniopterus schreibersii	MiSc	Alphacoronavirus	unclassified Alphacoronavirus	Minunacovirus	Miniopterus bat coronavirus 1	MiBt1A	Asia	Eastern Asia	China	CHN			null
251	KY783893	KY783893_Bat/MiSc-CHN		NCBI		yes			Partial RdRp	Bat coronavirus	387		Bat	Vespertilionidae	Miniopterus	Miniopterus schreibersii	MiSc	Alphacoronavirus		Minunacovirus	Miniopterus bat coronavirus 1	MiBt1A	Asia	Eastern Asia	China	CHN	Macau		2016-03-09
252	KY783896	KY783896_Bat/RhPu-CHN		NCBI		yes			Partial RdRp	Bat coronavirus	387		Bat	Rhinolophidae	Rhinolophus	Rhinolophus pusillus	RhPu	Alphacoronavirus		Minunacovirus	Miniopterus bat coronavirus 1	MiBt1A	Asia	Eastern Asia	China	CHN	Macau		2016-02-24
253	KY783901	KY783901_Bat/MiSc-CHN		NCBI		yes			Partial RdRp	Bat coronavirus	394		Bat	Vespertilionidae	Miniopterus	Miniopterus schreibersii	MiSc	Alphacoronavirus		Minunacovirus	Miniopterus bat coronavirus 1	MiBt1A	Asia	Eastern Asia	China	CHN	Macau		2016-03-09
254	KY783900	KY783900_Bat/MiSc-CHN		NCBI		yes			Partial RdRp	Bat coronavirus	392		Bat	Vespertilionidae	Miniopterus	Miniopterus schreibersii	MiSc	Alphacoronavirus		Minunacovirus	Miniopterus bat coronavirus 1	MiBt1A	Asia	Eastern Asia	China	CHN	Macau		2016-03-09
255	KY783892	KY783892_Bat/MiSc-CHN		NCBI		yes			Partial RdRp	Bat coronavirus	394		Bat	Vespertilionidae	Miniopterus	Miniopterus schreibersii	MiSc	Alphacoronavirus		Minunacovirus	Miniopterus bat coronavirus 1	MiBt1A	Asia	Eastern Asia	China	CHN	Macau		2016-03-09
256	KY783874	KY783874_Bat/MiSc-CHN		NCBI		yes			Partial RdRp	Bat coronavirus	359		Bat	Vespertilionidae	Miniopterus	Miniopterus schreibersii	MiSc	Alphacoronavirus		Minunacovirus	Miniopterus bat coronavirus 1	MiBt1A	Asia	Eastern Asia	China	CHN	Macau		2015-07-15
257	KY783898	KY783898_Bat/MiSc-CHN		NCBI		yes			Partial RdRp	Bat coronavirus	392		Bat	Vespertilionidae	Miniopterus	Miniopterus schreibersii	MiSc	Alphacoronavirus		Minunacovirus	Miniopterus bat coronavirus 1	MiBt1A	Asia	Eastern Asia	China	CHN	Macau		2016-03-09
258	KF294279	KF294279_Bat/MiSc-CHN		NCBI		yes			Partial RdRp	Bat coronavirus	2780		Bat	Vespertilionidae	Miniopterus	Miniopterus schreibersii	MiSc	Alphacoronavirus		Minunacovirus	Miniopterus bat coronavirus 1	MiBt1A	Asia	Eastern Asia	China	CHN			2012
259	KF294278	KF294278_Bat/MiSc-CHN		NCBI		yes			Partial RdRp	Bat coronavirus	2780		Bat	Vespertilionidae	Miniopterus	Miniopterus schreibersii	MiSc	Alphacoronavirus		Minunacovirus	Miniopterus bat coronavirus 1	MiBt1A	Asia	Eastern Asia	China	CHN			2012
260	KF294276	KF294276_Bat/MiSc-CHN		NCBI		yes			Partial RdRp	Bat coronavirus	2780		Bat	Vespertilionidae	Miniopterus	Miniopterus schreibersii	MiSc	Alphacoronavirus		Minunacovirus	Miniopterus bat coronavirus 1	MiBt1A	Asia	Eastern Asia	China	CHN			2012
261	KF294273	KF294273_Bat/MiSc-CHN		NCBI		yes			Partial RdRp	Bat coronavirus	2780		Bat	Vespertilionidae	Miniopterus	Miniopterus schreibersii	MiSc	Alphacoronavirus		Minunacovirus	Miniopterus bat coronavirus 1	MiBt1A	Asia	Eastern Asia	China	CHN			2012
262	KF294280	KF294280_Bat/MiSc-CHN		NCBI		yes			Partial RdRp	Bat coronavirus	2780		Bat	Vespertilionidae	Miniopterus	Miniopterus schreibersii	MiSc	Alphacoronavirus		Minunacovirus	Miniopterus bat coronavirus 1	MiBt1A	Asia	Eastern Asia	China	CHN			2012
263	KX285436	KX285436_Bat/MiSc-THA		NCBI		yes			Partial RdRp	Bat coronavirus 1	152		Bat	Vespertilionidae	Miniopterus	Miniopterus schreibersii	MiSc	Alphacoronavirus		Minunacovirus	Miniopterus bat coronavirus 1	MiBt1A	Asia	South-Eastern Asia	Thailand	THA			2008-05-28
264	KF294274	KF294274_Bat/MiSc-CHN		NCBI		yes			Partial RdRp	Bat coronavirus	400		Bat	Vespertilionidae	Miniopterus	Miniopterus schreibersii	MiSc	Alphacoronavirus		Minunacovirus	Miniopterus bat coronavirus 1	MiBt1A	Asia	Eastern Asia	China	CHN			2012
265	MN312452	MN312452_Bat/MiSc-CHN		NCBI		yes			Partial RdRp	Bat coronavirus 1	410		Bat	Vespertilionidae	Miniopterus	Miniopterus schreibersii	MiSc	Alphacoronavirus	unclassified Alphacoronavirus	Minunacovirus	Miniopterus bat coronavirus 1	MiBt1A	Asia	Eastern Asia	China	CHN			null
266	KX285178	KX285178_Bat/MiFu-CHN		NCBI		yes			Partial RdRp	Bat coronavirus 1	354		Bat	Vespertilionidae	Miniopterus	Miniopterus fuliginosus	MiFu	Alphacoronavirus	unclassified Alphacoronavirus	Minunacovirus	Miniopterus bat coronavirus 1	MiBt1A	Asia	Eastern Asia	China	CHN			2013-04-24
267	KX285175	KX285175_Bat/MiFu-CHN		NCBI		yes			Partial RdRp	Bat coronavirus 1	316		Bat	Vespertilionidae	Miniopterus	Miniopterus fuliginosus	MiFu	Alphacoronavirus	unclassified Alphacoronavirus	Minunacovirus	Miniopterus bat coronavirus 1	MiBt1A	Asia	Eastern Asia	China	CHN			2013-04-24
268	OQ401139	OQ401139_Bat/MiFu-KOR		NCBI		yes			Partial RdRp	Alphacoronavirus sp.	333		Bat	Vespertilionidae	Miniopterus	Miniopterus fuliginosus	MiFu	Alphacoronavirus		Minunacovirus	Miniopterus bat coronavirus 1	MiBt1A	Asia	Eastern Asia	South Korea	KOR			2022-09-22
269	KX285177	KX285177_Bat/MiFu-CHN		NCBI		yes			Partial RdRp	Bat coronavirus 1	337		Bat	Vespertilionidae	Miniopterus	Miniopterus fuliginosus	MiFu	Alphacoronavirus	unclassified Alphacoronavirus	Minunacovirus	Miniopterus bat coronavirus 1	MiBt1A	Asia	Eastern Asia	China	CHN			2013-04-24
270	KX285174	KX285174_Bat/MiFu-CHN		NCBI		yes			Partial RdRp	Bat coronavirus 1	301		Bat	Vespertilionidae	Miniopterus	Miniopterus fuliginosus	MiFu	Alphacoronavirus	unclassified Alphacoronavirus	Minunacovirus	Miniopterus bat coronavirus 1	MiBt1A	Asia	Eastern Asia	China	CHN			2013-04-24
271	KX285171	KX285171_Bat/MiFu-CHN		NCBI		yes			Partial RdRp	Bat coronavirus 1	348		Bat	Vespertilionidae	Miniopterus	Miniopterus fuliginosus	MiFu	Alphacoronavirus	unclassified Alphacoronavirus	Minunacovirus	Miniopterus bat coronavirus 1	MiBt1A	Asia	Eastern Asia	China	CHN			2013-04-24
272	MN312592	MN312592_Bat/MiFu-CHN		NCBI		yes			Partial RdRp	Bat coronavirus 1	402		Bat	Vespertilionidae	Miniopterus	Miniopterus fuliginosus	MiFu	Alphacoronavirus	unclassified Alphacoronavirus	Minunacovirus	Miniopterus bat coronavirus 1	MiBt1A	Asia	Eastern Asia	China	CHN			null
273	KX285129	KX285129_Bat/MiFu-CHN		NCBI		yes			Partial RdRp	Bat coronavirus 1	387		Bat	Vespertilionidae	Miniopterus	Miniopterus fuliginosus	MiFu	Alphacoronavirus	unclassified Alphacoronavirus	Minunacovirus	Miniopterus bat coronavirus 1	MiBt1A	Asia	Eastern Asia	China	CHN			2011-04-09
274	KJ473804	KJ473804_Bat/MiFu-CHN		NCBI		yes			Partial RdRp	BtMf-AlphaCoV/HeN2013-a	2780		Bat	Vespertilionidae	Miniopterus	Miniopterus fuliginosus	MiFu	Alphacoronavirus	unclassified Alphacoronavirus	Minunacovirus	Miniopterus bat coronavirus 1	MiBt1A	Asia	Eastern Asia	China	CHN			2013
275	MN312453	MN312453_Bat/MiSc-CHN		NCBI		yes			Partial RdRp	Bat coronavirus 1	408		Bat	Vespertilionidae	Miniopterus	Miniopterus schreibersii	MiSc	Alphacoronavirus	unclassified Alphacoronavirus	Minunacovirus	Miniopterus bat coronavirus 1	MiBt1A	Asia	Eastern Asia	China	CHN			null
276	KX285170	KX285170_Bat/MiFu-CHN		NCBI		yes			Partial RdRp	Bat coronavirus 1	330		Bat	Vespertilionidae	Miniopterus	Miniopterus fuliginosus	MiFu	Alphacoronavirus	unclassified Alphacoronavirus	Minunacovirus	Miniopterus bat coronavirus 1	MiBt1A	Asia	Eastern Asia	China	CHN			2013-04-24
277	KX285173	KX285173_Bat/MiFu-CHN		NCBI		yes			Partial RdRp	Bat coronavirus 1	361		Bat	Vespertilionidae	Miniopterus	Miniopterus fuliginosus	MiFu	Alphacoronavirus	unclassified Alphacoronavirus	Minunacovirus	Miniopterus bat coronavirus 1	MiBt1A	Asia	Eastern Asia	China	CHN			2013-04-24
278	KF294281	KF294281_Bat/MiSc-CHN		NCBI		yes			Partial RdRp	Bat coronavirus	2780		Bat	Vespertilionidae	Miniopterus	Miniopterus schreibersii	MiSc	Alphacoronavirus		Minunacovirus	Miniopterus bat coronavirus 1	MiBt1A	Asia	Eastern Asia	China	CHN			2012
279	MN312537	MN312537_Bat/MiSc-CHN		NCBI		yes			Partial RdRp	Bat coronavirus 1	358		Bat	Vespertilionidae	Miniopterus	Miniopterus schreibersii	MiSc	Alphacoronavirus	unclassified Alphacoronavirus	Minunacovirus	Miniopterus bat coronavirus 1	MiBt1A	Asia	Eastern Asia	China	CHN			null
280	KJ473801	KJ473801_Bat/MiFu-CHN		NCBI		yes			Partial Genome	BtMf-AlphaCoV/GD2012-a	10014		Bat	Vespertilionidae	Miniopterus	Miniopterus fuliginosus	MiFu	Alphacoronavirus		Minunacovirus	Miniopterus bat coronavirus 1	MiBt1A	Asia	Eastern Asia	China	CHN			2012
281	MN312372	MN312372_Bat/MiFu-CHN		NCBI		yes			Partial RdRp	Bat coronavirus 1	372		Bat	Vespertilionidae	Miniopterus	Miniopterus fuliginosus	MiFu	Alphacoronavirus	unclassified Alphacoronavirus	Minunacovirus	Miniopterus bat coronavirus 1	MiBt1A	Asia	Eastern Asia	China	CHN			null
282	MN312547	MN312547_Bat/MiSc-CHN		NCBI		yes			Partial RdRp	Bat coronavirus 1	328		Bat	Vespertilionidae	Miniopterus	Miniopterus schreibersii	MiSc	Alphacoronavirus	unclassified Alphacoronavirus	Minunacovirus	Miniopterus bat coronavirus 1	MiBt1A	Asia	Eastern Asia	China	CHN			null
283	MN312399	MN312399_Bat/MiFu-CHN		NCBI		yes			Partial RdRp	Bat coronavirus 1	371		Bat	Vespertilionidae	Miniopterus	Miniopterus fuliginosus	MiFu	Alphacoronavirus	unclassified Alphacoronavirus	Minunacovirus	Miniopterus bat coronavirus 1	MiBt1A	Asia	Eastern Asia	China	CHN			null
284	MN312512	MN312512_Bat/MiSc-CHN		NCBI		yes			Partial RdRp	Bat coronavirus 1	410		Bat	Vespertilionidae	Miniopterus	Miniopterus schreibersii	MiSc	Alphacoronavirus	unclassified Alphacoronavirus	Minunacovirus	Miniopterus bat coronavirus 1	MiBt1A	Asia	Eastern Asia	China	CHN			null
285	MN312504	MN312504_Bat/MiSc-CHN		NCBI		yes			Partial RdRp	Bat coronavirus 1	370		Bat	Vespertilionidae	Miniopterus	Miniopterus schreibersii	MiSc	Alphacoronavirus	unclassified Alphacoronavirus	Minunacovirus	Miniopterus bat coronavirus 1	MiBt1A	Asia	Eastern Asia	China	CHN			null
286	MN312497	MN312497_Bat/MiSc-CHN		NCBI		yes			Partial RdRp	Bat coronavirus 1	351		Bat	Vespertilionidae	Miniopterus	Miniopterus schreibersii	MiSc	Alphacoronavirus	unclassified Alphacoronavirus	Minunacovirus	Miniopterus bat coronavirus 1	MiBt1A	Asia	Eastern Asia	China	CHN			null
287	MN312496	MN312496_Bat/MiSc-CHN		NCBI		yes			Partial RdRp	Bat coronavirus 1	351		Bat	Vespertilionidae	Miniopterus	Miniopterus schreibersii	MiSc	Alphacoronavirus	unclassified Alphacoronavirus	Minunacovirus	Miniopterus bat coronavirus 1	MiBt1A	Asia	Eastern Asia	China	CHN			null
288	MN312494	MN312494_Bat/MiSc-CHN		NCBI		yes			Partial RdRp	Bat coronavirus 1	375		Bat	Vespertilionidae	Miniopterus	Miniopterus schreibersii	MiSc	Alphacoronavirus	unclassified Alphacoronavirus	Minunacovirus	Miniopterus bat coronavirus 1	MiBt1A	Asia	Eastern Asia	China	CHN			null
289	KY783903	KY783903_Bat/MiSc-CHN		NCBI		yes			Partial RdRp	Bat coronavirus	387		Bat	Vespertilionidae	Miniopterus	Miniopterus schreibersii	MiSc	Alphacoronavirus		Minunacovirus	Miniopterus bat coronavirus 1	MiBt1A	Asia	Eastern Asia	China	CHN	Macau		2016-03-09
290	KY783894	KY783894_Bat/MiSc-CHN		NCBI		yes			Partial RdRp	Bat coronavirus	387		Bat	Vespertilionidae	Miniopterus	Miniopterus schreibersii	MiSc	Alphacoronavirus		Minunacovirus	Miniopterus bat coronavirus 1	MiBt1A	Asia	Eastern Asia	China	CHN	Macau		2016-03-09
291	KY783879	KY783879_Bat/MiSc-CHN		NCBI		yes			Partial RdRp	Bat coronavirus	359		Bat	Vespertilionidae	Miniopterus	Miniopterus schreibersii	MiSc	Alphacoronavirus		Minunacovirus	Miniopterus bat coronavirus 1	MiBt1A	Asia	Eastern Asia	China	CHN	Macau		2015-07-15
292	KY783875	KY783875_Bat/MiSc-CHN		NCBI		yes			Partial RdRp	Bat coronavirus	359		Bat	Vespertilionidae	Miniopterus	Miniopterus schreibersii	MiSc	Alphacoronavirus		Minunacovirus	Miniopterus bat coronavirus 1	MiBt1A	Asia	Eastern Asia	China	CHN	Macau		2015-07-15
293	KY783873	KY783873_Bat/MiSc-CHN		NCBI		yes			Partial RdRp	Bat coronavirus	359		Bat	Vespertilionidae	Miniopterus	Miniopterus schreibersii	MiSc	Alphacoronavirus		Minunacovirus	Miniopterus bat coronavirus 1	MiBt1A	Asia	Eastern Asia	China	CHN	Macau		2015-07-15
294	MN312447	MN312447_Bat/MyRi-CHN		NCBI		yes			Partial RdRp	Bat coronavirus 1	358		Bat	Vespertilionidae	Myotis	Myotis ricketti	MyRi	Alphacoronavirus	unclassified Alphacoronavirus	Minunacovirus	Miniopterus bat coronavirus 1	MiBt1A	Asia	Eastern Asia	China	CHN			null
295	KF294270	KF294270_Bat/MiSc-CHN		NCBI		yes			Partial RdRp	Bat coronavirus	2780		Bat	Vespertilionidae	Miniopterus	Miniopterus schreibersii	MiSc	Alphacoronavirus		Minunacovirus	Miniopterus bat coronavirus 1	MiBt1A	Asia	Eastern Asia	China	CHN			2012
296	KF294272	KF294272_Bat/RhPe-CHN		NCBI		yes			Partial RdRp	Bat coronavirus	378		Bat	Rhinolophidae	Rhinolophus	Rhinolophus pearsoni	RhPe	Alphacoronavirus		Minunacovirus	Miniopterus bat coronavirus 1	MiBt1A	Asia	Eastern Asia	China	CHN			2012
297	KX285116	KX285116_Bat/MiFu-CHN		NCBI		yes			Partial RdRp	Bat coronavirus 1	387		Bat	Vespertilionidae	Miniopterus	Miniopterus fuliginosus	MiFu	Alphacoronavirus	unclassified Alphacoronavirus	Minunacovirus	Miniopterus bat coronavirus 1	MiBt1A	Asia	Eastern Asia	China	CHN			2010-12-08
298	MN312559	MN312559_Bat/MiSc-CHN		NCBI		yes			Partial RdRp	Bat coronavirus 1	402		Bat	Vespertilionidae	Miniopterus	Miniopterus schreibersii	MiSc	Alphacoronavirus		Minunacovirus	Miniopterus bat coronavirus 1	MiBt1A	Asia	Eastern Asia	China	CHN			null
299	OQ613363	OQ613363_Bat/RhFe-PRT		NCBI		yes			Partial RdRp	Bat coronavirus	368		Bat	Rhinolophidae	Rhinolophus	Rhinolophus ferrumequinum	RhFe	Alphacoronavirus		Minunacovirus	Miniopterus bat coronavirus 1	MiBt1A	Europe	Southern Europe	Portugal	PRT			2022-07-01
300	OQ613364	OQ613364_Bat/MiSc-PRT		NCBI		yes			Partial RdRp	Bat coronavirus	378		Bat	Vespertilionidae	Miniopterus	Miniopterus schreibersii	MiSc	Alphacoronavirus		Minunacovirus	Miniopterus bat coronavirus 1	MiBt1A	Europe	Southern Europe	Portugal	PRT			2022-07-01
301	OQ613366	OQ613366_Bat/RhMe-PRT		NCBI		yes			Partial RdRp	Bat coronavirus	364		Bat	Rhinolophidae	Rhinolophus	Rhinolophus mehelyi	RhMe	Alphacoronavirus		Minunacovirus	Miniopterus bat coronavirus 1	MiBt1A	Europe	Southern Europe	Portugal	PRT			2022-07-01
302	OQ613362	OQ613362_Bat/MyMy-PRT		NCBI		yes			Partial RdRp	Bat coronavirus	369		Bat	Vespertilionidae	Myotis	Myotis myotis	MyMy	Alphacoronavirus		Minunacovirus	Miniopterus bat coronavirus 1	MiBt1A	Europe	Southern Europe	Portugal	PRT			2022-07-01
303	OQ613361	OQ613361_Bat/MyMy-PRT		NCBI		yes			Partial RdRp	Bat coronavirus	379		Bat	Vespertilionidae	Myotis	Myotis myotis	MyMy	Alphacoronavirus		Minunacovirus	Miniopterus bat coronavirus 1	MiBt1A	Europe	Southern Europe	Portugal	PRT			2022-07-01
304	KY423492	KY423492_Bat/MiSc-ESP		NCBI		yes			Partial RdRp	Alphacoronavirus sp.	174		Bat	Vespertilionidae	Miniopterus	Miniopterus schreibersii	MiSc	Alphacoronavirus		Minunacovirus	Miniopterus bat coronavirus 1	MiBt1A	Europe	Southern Europe	Spain	ESP			2011-09-28
305	OQ613369	OQ613369_Bat/MyMy-PRT		NCBI		yes			Partial RdRp	Bat coronavirus	338		Bat	Vespertilionidae	Myotis	Myotis myotis	MyMy	Alphacoronavirus		Minunacovirus	Miniopterus bat coronavirus 1	MiBt1A	Europe	Southern Europe	Portugal	PRT			2022-07-01
306	KY423495	KY423495_Bat/MyMy-ESP		NCBI		yes			Partial RdRp	Alphacoronavirus sp.	174		Bat	Vespertilionidae	Myotis	Myotis myotis	MyMy	Alphacoronavirus		Minunacovirus	Miniopterus bat coronavirus 1	MiBt1A	Europe	Southern Europe	Spain	ESP			2015-06-04
307	KY423494	KY423494_Bat/MyMy-ESP		NCBI		yes			Partial RdRp	Alphacoronavirus sp.	174		Bat	Vespertilionidae	Myotis	Myotis myotis	MyMy	Alphacoronavirus		Minunacovirus	Miniopterus bat coronavirus 1	MiBt1A	Europe	Southern Europe	Spain	ESP			2015-06-04
308	KY423493	KY423493_Bat/RhFe-ESP		NCBI		yes			Partial RdRp	Alphacoronavirus sp.	174		Bat	Rhinolophidae	Rhinolophus	Rhinolophus ferrumequinum	RhFe	Alphacoronavirus		Minunacovirus	Miniopterus bat coronavirus 1	MiBt1A	Europe	Southern Europe	Spain	ESP			2015-06-04
309	MW880974	MW880974_Bat/MiSc-LBN		NCBI		yes			Partial RdRp	Bat coronavirus	234		Bat	Vespertilionidae	Miniopterus	Miniopterus schreibersii	MiSc	Alphacoronavirus		Minunacovirus	Miniopterus bat coronavirus 1	MiBt1A	Asia	Western Asia	Lebanon	LBN			2020-06-27
310	MW880986	MW880986_Bat/MiSc-LBN		NCBI		yes			Partial RdRp	Bat coronavirus	361		Bat	Vespertilionidae	Miniopterus	Miniopterus schreibersii	MiSc	Alphacoronavirus		Minunacovirus	Miniopterus bat coronavirus 1	MiBt1A	Asia	Western Asia	Lebanon	LBN			2020-06-27
311	MW880992	MW880992_Bat/MiSc-LBN		NCBI		yes			Partial RdRp	Bat coronavirus	384		Bat	Vespertilionidae	Miniopterus	Miniopterus schreibersii	MiSc	Alphacoronavirus		Minunacovirus	Miniopterus bat coronavirus 1	MiBt1A	Asia	Western Asia	Lebanon	LBN			2020-06-27
312	MW880997	MW880997_Bat/MiSc-LBN		NCBI		yes			Partial RdRp	Bat coronavirus	321		Bat	Vespertilionidae	Miniopterus	Miniopterus schreibersii	MiSc	Alphacoronavirus		Minunacovirus	Miniopterus bat coronavirus 1	MiBt1A	Asia	Western Asia	Lebanon	LBN			2020-06-27
313	MW880975	MW880975_Bat/MiSc-LBN		NCBI		yes			Partial RdRp	Bat coronavirus	305		Bat	Vespertilionidae	Miniopterus	Miniopterus schreibersii	MiSc	Alphacoronavirus		Minunacovirus	Miniopterus bat coronavirus 1	MiBt1A	Asia	Western Asia	Lebanon	LBN			2020-07-02
314	OP776451	OP776451_Bat/MiSc-ITA		NCBI		yes			Partial RdRp	Bat coronavirus	333		Bat	Vespertilionidae	Miniopterus	Miniopterus schreibersii	MiSc	Alphacoronavirus		Minunacovirus	Miniopterus bat coronavirus 1	MiBt1A	Europe	Southern Europe	Italy	ITA			2021-04-28
315	GU190240	GU190240_Bat/MiSc-BGR		NCBI		yes			Partial RdRp	Bat coronavirus BR98-55/BGR/2008	817		Bat	Vespertilionidae	Miniopterus	Miniopterus schreibersii	MiSc	Alphacoronavirus		Minunacovirus	Miniopterus bat coronavirus 1	MiBt1A	Europe	Eastern Europe	Bulgaria	BGR			2008
316	MW881005	MW881005_Bat/MiSc-LBN		NCBI		yes			Partial RdRp	Bat coronavirus	332		Bat	Vespertilionidae	Miniopterus	Miniopterus schreibersii	MiSc	Alphacoronavirus		Minunacovirus	Miniopterus bat coronavirus 1	MiBt1A	Asia	Western Asia	Lebanon	LBN			2020-07-02
317	MW881003	MW881003_Bat/MiSc-LBN		NCBI		yes			Partial RdRp	Bat coronavirus	332		Bat	Vespertilionidae	Miniopterus	Miniopterus schreibersii	MiSc	Alphacoronavirus		Minunacovirus	Miniopterus bat coronavirus 1	MiBt1A	Asia	Western Asia	Lebanon	LBN			2020-06-27
318	MW881002	MW881002_Bat/MiSc-LBN		NCBI		yes			Partial RdRp	Bat coronavirus	308		Bat	Vespertilionidae	Miniopterus	Miniopterus schreibersii	MiSc	Alphacoronavirus		Minunacovirus	Miniopterus bat coronavirus 1	MiBt1A	Asia	Western Asia	Lebanon	LBN			2020-06-27
319	MW881000	MW881000_Bat/MiSc-LBN		NCBI		yes			Partial RdRp	Bat coronavirus	319		Bat	Vespertilionidae	Miniopterus	Miniopterus schreibersii	MiSc	Alphacoronavirus		Minunacovirus	Miniopterus bat coronavirus 1	MiBt1A	Asia	Western Asia	Lebanon	LBN			2020-06-27
320	MG310240	MG310240_Bat/MiNa-ZAF		NCBI		yes			Partial RdRp	Bat alphacoronavirus	621		Bat	Vespertilionidae	Miniopterus	Miniopterus natalensis	MiNa	Alphacoronavirus	unclassified Alphacoronavirus	Minunacovirus	Miniopterus bat coronavirus 1	MiBt1A	Africa	Southern Africa	South Africa	ZAF	Western Cape		2015-09-22
321	JQ519817	JQ519817_Bat/MiSp.-ZAF		NCBI		yes			Partial RdRp	Miniopterus bat coronavirus/South Africa/Irene/2009	277		Bat	Vespertilionidae	Miniopterus	Miniopterus sp.	MiSp.	Alphacoronavirus		Minunacovirus	Miniopterus bat coronavirus 1	MiBt1A	Africa	Southern Africa	South Africa	ZAF			2009
322	MK569438	MK569438_Bat/MiNa-ZAF		NCBI		yes			Partial RdRp	Alphacoronavirus sp.	266		Bat	Vespertilionidae	Miniopterus	Miniopterus natalensis	MiNa	Alphacoronavirus		Minunacovirus	Miniopterus bat coronavirus 1	MiBt1A	Africa	Southern Africa	South Africa	ZAF			2017-11-20
323	MK569428	MK569428_Bat/MiNa-ZAF		NCBI		yes			Partial RdRp	Alphacoronavirus sp.	260		Bat	Vespertilionidae	Miniopterus	Miniopterus natalensis	MiNa	Alphacoronavirus		Minunacovirus	Miniopterus bat coronavirus 1	MiBt1A	Africa	Southern Africa	South Africa	ZAF			2017-02-06
324	MK569450	MK569450_Bat/MiNa-ZAF		NCBI		yes			Partial RdRp	Alphacoronavirus sp.	249		Bat	Vespertilionidae	Miniopterus	Miniopterus natalensis	MiNa	Alphacoronavirus		Minunacovirus	Miniopterus bat coronavirus 1	MiBt1A	Africa	Southern Africa	South Africa	ZAF			2017-11-23
325	MK569437	MK569437_Bat/MiNa-ZAF		NCBI		yes			Partial RdRp	Alphacoronavirus sp.	269		Bat	Vespertilionidae	Miniopterus	Miniopterus natalensis	MiNa	Alphacoronavirus		Minunacovirus	Miniopterus bat coronavirus 1	MiBt1A	Africa	Southern Africa	South Africa	ZAF			2017-11-20
326	MK569441	MK569441_Bat/MiNa-ZAF		NCBI		yes			Partial RdRp	Alphacoronavirus sp.	233		Bat	Vespertilionidae	Miniopterus	Miniopterus natalensis	MiNa	Alphacoronavirus		Minunacovirus	Miniopterus bat coronavirus 1	MiBt1A	Africa	Southern Africa	South Africa	ZAF			2017-11-20
327	MK569445	MK569445_Bat/MiNa-ZAF		NCBI		yes			Partial RdRp	Alphacoronavirus sp.	238		Bat	Vespertilionidae	Miniopterus	Miniopterus natalensis	MiNa	Alphacoronavirus		Minunacovirus	Miniopterus bat coronavirus 1	MiBt1A	Africa	Southern Africa	South Africa	ZAF			2017-11-21
328	MK569419	MK569419_Bat/MiNa-ZAF		NCBI		yes			Partial RdRp	Alphacoronavirus sp.	242		Bat	Vespertilionidae	Miniopterus	Miniopterus natalensis	MiNa	Alphacoronavirus		Minunacovirus	Miniopterus bat coronavirus 1	MiBt1A	Africa	Southern Africa	South Africa	ZAF			2015-11-09
329	MK569427	MK569427_Bat/MiNa-ZAF		NCBI		yes			Partial RdRp	Alphacoronavirus sp.	236		Bat	Vespertilionidae	Miniopterus	Miniopterus natalensis	MiNa	Alphacoronavirus		Minunacovirus	Miniopterus bat coronavirus 1	MiBt1A	Africa	Southern Africa	South Africa	ZAF			2016-11-07
330	MK860792	MK860792_Bat/MiNa-ZAF		NCBI		yes			Partial RdRp	Alphacoronavirus BtCoV/Miniopterus/UP6369/LP/RSA/2016	240		Bat	Vespertilionidae	Miniopterus	Miniopterus natalensis	MiNa	Alphacoronavirus		Minunacovirus	Miniopterus bat coronavirus 1	MiBt1A	Africa	Southern Africa	South Africa	ZAF			2016-04-04
331	MK569434	MK569434_Bat/MiNa-ZAF		NCBI		yes			Partial RdRp	Alphacoronavirus sp.	235		Bat	Vespertilionidae	Miniopterus	Miniopterus natalensis	MiNa	Alphacoronavirus		Minunacovirus	Miniopterus bat coronavirus 1	MiBt1A	Africa	Southern Africa	South Africa	ZAF			2017-09-07
332	HQ728484	HQ728484_Bat/MiNa-KEN		NCBI		yes			Partial Genome	Miniopterus bat coronavirus/Kenya/KY27/2006	15314		Bat	Vespertilionidae	Miniopterus	Miniopterus natalensis	MiNa	Alphacoronavirus		Minunacovirus	Miniopterus bat coronavirus 1	MiBt1A	Africa	Eastern Africa	Kenya	KEN			2006-08-01
333	MN183161	MN183161_Bat/MiMo-MOZ		NCBI		yes			Partial RdRp	Bat coronavirus	442		Bat	Vespertilionidae	Miniopterus	Miniopterus mossambicus	MiMo	Alphacoronavirus		Minunacovirus	Miniopterus bat coronavirus 1	MiBt1A	Africa	Eastern Africa	Mozambique	MOZ	Inhassoro		2015-02-05
334	MN183159	MN183159_Bat/RhRh-MOZ		NCBI		yes			Partial RdRp	Bat coronavirus	442		Bat	Rhinolophidae	Rhinolophus	Rhinolophus rhodesiae	RhRh	Alphacoronavirus		Minunacovirus	Miniopterus bat coronavirus 1	MiBt1A	Africa	Eastern Africa	Mozambique	MOZ	Inhassoro		2015-02-05
335	MN183160	MN183160_Bat/MiMo-MOZ		NCBI		yes			Partial RdRp	Bat coronavirus	442		Bat	Vespertilionidae	Miniopterus	Miniopterus mossambicus	MiMo	Alphacoronavirus		Minunacovirus	Miniopterus bat coronavirus 1	MiBt1A	Africa	Eastern Africa	Mozambique	MOZ	Inhassoro		2015-02-05
336	MN183157	MN183157_Bat/MiMo-MOZ		NCBI		yes			Partial RdRp	Bat coronavirus	442		Bat	Vespertilionidae	Miniopterus	Miniopterus mossambicus	MiMo	Alphacoronavirus		Minunacovirus	Miniopterus bat coronavirus 1	MiBt1A	Africa	Eastern Africa	Mozambique	MOZ	Inhassoro		2015-02-05
337	MN183158	MN183158_Bat/MiMo-MOZ		NCBI		yes			Partial RdRp	Bat coronavirus	442		Bat	Vespertilionidae	Miniopterus	Miniopterus mossambicus	MiMo	Alphacoronavirus		Minunacovirus	Miniopterus bat coronavirus 1	MiBt1A	Africa	Eastern Africa	Mozambique	MOZ	Inhassoro		2015-02-05
338	GQ920803	GQ920803_Bat/SctSp.-KEN		NCBI		yes			Partial RdRp	Kenya bat coronavirus BtKY04	121		Bat	Vespertilionidae	Scotoecus	Scotoecus sp.	SctSp.	Alphacoronavirus		Minunacovirus	Miniopterus bat coronavirus 1	MiBt1A	Africa	Eastern Africa	Kenya	KEN			2006-08-01
339	GQ920824	GQ920824_Bat/MiNa-KEN		NCBI		yes			Partial RdRp	Miniopterus bat coronavirus/Kenya/KY27/2006	121		Bat	Vespertilionidae	Miniopterus	Miniopterus natalensis	MiNa	Alphacoronavirus		Minunacovirus	Miniopterus bat coronavirus 1	MiBt1A	Africa	Eastern Africa	Kenya	KEN			2006-08-01
340	GQ920838	GQ920838_Bat/MiAf-KEN		NCBI		yes			Partial RdRp	Kenya bat coronavirus BtKY42	121		Bat	Vespertilionidae	Miniopterus	Miniopterus africanus	MiAf	Alphacoronavirus		Minunacovirus	Miniopterus bat coronavirus 1	MiBt1A	Africa	Eastern Africa	Kenya	KEN			2006-08-01
341	MT125490	MT125490_Bat/MiSp.-GIN		NCBI		yes			Partial RdRp	Kenya Bat coronavirus/BtKY66/65/63/60	394		Bat	Vespertilionidae	Miniopterus	Miniopterus sp.	MiSp.	Alphacoronavirus		Minunacovirus	Miniopterus bat coronavirus 1	MiBt1A	Africa	Western Africa	Guinea	GIN			2018-01-25
342	MT125485	MT125485_Bat/GlPo-GIN		NCBI		yes			Partial RdRp	Kenya Bat coronavirus/BtKY66/65/63/60	394		Bat	Vespertilionidae	Glauconycteris	Glauconycteris poensis	GlPo	Alphacoronavirus		Minunacovirus	Miniopterus bat coronavirus 1	MiBt1A	Africa	Western Africa	Guinea	GIN			2018-01-23
343	GQ920833	GQ920833_Bat/MiIn-KEN		NCBI		yes			Partial RdRp	Kenya bat coronavirus BtKY34	121		Bat	Vespertilionidae	Miniopterus	Miniopterus inflatus	MiIn	Alphacoronavirus		Minunacovirus	Miniopterus bat coronavirus 1	MiBt1A	Africa	Eastern Africa	Kenya	KEN			2006-08-01
344	GQ920834	GQ920834_Bat/MiIn-KEN		NCBI		yes			Partial RdRp	Kenya bat coronavirus BtKY37	121		Bat	Vespertilionidae	Miniopterus	Miniopterus inflatus	MiIn	Alphacoronavirus		Minunacovirus	Miniopterus bat coronavirus 1	MiBt1A	Africa	Eastern Africa	Kenya	KEN			2006-08-01
345	GU065409	GU065409_Bat/MiNa-KEN		NCBI		yes			Partial RdRp	Kenya bat coronavirus BtKY65	409		Bat	Vespertilionidae	Miniopterus	Miniopterus natalensis	MiNa	Alphacoronavirus		Minunacovirus	Miniopterus bat coronavirus 1	MiBt1A	Africa	Eastern Africa	Kenya	KEN			2007-07-01
346	MT125373	MT125373_Bat/MyWe-UGA		NCBI		yes			Partial RdRp	Kenya Bat coronavirus/BtKY66/65/63/60	394		Bat	Vespertilionidae	Myotis	Myotis welwitschii	MyWe	Alphacoronavirus		Minunacovirus	Miniopterus bat coronavirus 1	MiBt1A	Africa	Eastern Africa	Uganda	UGA			2017-07-24
347	GU065410	GU065410_Bat/MiNa-KEN		NCBI		yes			Partial RdRp	Kenya bat coronavirus BtKY66	429		Bat	Vespertilionidae	Miniopterus	Miniopterus natalensis	MiNa	Alphacoronavirus		Minunacovirus	Miniopterus bat coronavirus 1	MiBt1A	Africa	Eastern Africa	Kenya	KEN			2007-07-01
348	GQ920828	GQ920828_Bat/MiIn-KEN		NCBI		yes			Partial RdRp	Kenya bat coronavirus BtKY36	121		Bat	Vespertilionidae	Miniopterus	Miniopterus inflatus	MiIn	Alphacoronavirus		Minunacovirus	Miniopterus bat coronavirus 1	MiBt1A	Africa	Eastern Africa	Kenya	KEN			2006-08-01
349	GQ920827	GQ920827_Bat/MiIn-KEN		NCBI		yes			Partial RdRp	Kenya bat coronavirus BtKY35	121		Bat	Vespertilionidae	Miniopterus	Miniopterus inflatus	MiIn	Alphacoronavirus		Minunacovirus	Miniopterus bat coronavirus 1	MiBt1A	Africa	Eastern Africa	Kenya	KEN			2006-08-01
350	GU065407	GU065407_Bat/MiNa-KEN		NCBI		yes			Partial RdRp	Kenya bat coronavirus BtKY63	420		Bat	Vespertilionidae	Miniopterus	Miniopterus natalensis	MiNa	Alphacoronavirus		Minunacovirus	Miniopterus bat coronavirus 1	MiBt1A	Africa	Eastern Africa	Kenya	KEN			2007-07-01
351	GU065404	GU065404_Bat/EiHe-KEN		NCBI		yes			Partial RdRp	Kenya bat coronavirus BtKY60	416		Bat	Pteropodidae	Eidolon	Eidolon helvum	EiHe	Alphacoronavirus		Minunacovirus	Miniopterus bat coronavirus 1	MiBt1A	Africa	Eastern Africa	Kenya	KEN			2007-07-01
352	GU065406	GU065406_Bat/MiNa-KEN		NCBI		yes			Partial RdRp	Kenya bat coronavirus BtKY62	407		Bat	Vespertilionidae	Miniopterus	Miniopterus natalensis	MiNa	Alphacoronavirus		Minunacovirus	Miniopterus bat coronavirus 1	MiBt1A	Africa	Eastern Africa	Kenya	KEN			2007-07-01
353	GU065408	GU065408_Bat/MiNa-KEN		NCBI		yes			Partial RdRp	Kenya bat coronavirus BtKY64	414		Bat	Vespertilionidae	Miniopterus	Miniopterus natalensis	MiNa	Alphacoronavirus		Minunacovirus	Miniopterus bat coronavirus 1	MiBt1A	Africa	Eastern Africa	Kenya	KEN			2007-07-01
354	GU065405	GU065405_Bat/MiNa-KEN		NCBI		yes			Partial RdRp	Kenya bat coronavirus BtKY61	418		Bat	Vespertilionidae	Miniopterus	Miniopterus natalensis	MiNa	Alphacoronavirus		Minunacovirus	Miniopterus bat coronavirus 1	MiBt1A	Africa	Eastern Africa	Kenya	KEN			2007-07-01
355	GU065411	GU065411_Bat/MiNa-KEN		NCBI		yes			Partial RdRp	Kenya bat coronavirus BtKY67	432		Bat	Vespertilionidae	Miniopterus	Miniopterus natalensis	MiNa	Alphacoronavirus		Minunacovirus	Miniopterus bat coronavirus 1	MiBt1A	Africa	Eastern Africa	Kenya	KEN			2007-07-01
356	OM470441	OM470441_Bat/MiSp.-ZWE		NCBI		yes			Partial RdRp	Bat alphacoronavirus	392		Bat	Vespertilionidae	Miniopteris	Miniopterus sp.	MiSp.	Alphacoronavirus	unclassified Alphacoronavirus	Minunacovirus	Miniopterus bat coronavirus 1	MiBt1A	Africa	Eastern Africa	Zimbabwe	ZWE			2020
357	KX284929	KX284929_Bat/MiIn-KEN		NCBI		yes			Partial RdRp	Kenya bat coronavirus BtKY33/2006	387		Bat	Vespertilionidae	Miniopterus	Miniopterus inflatus	MiIn	Alphacoronavirus	unclassified Alphacoronavirus	Minunacovirus	Miniopterus bat coronavirus 1	MiBt1A	Africa	Middle Africa	Kenya	KEN			2012-07-30
358	GU065426	GU065426_Bat/MiSp.-KEN		NCBI		yes			Partial RdRp	Kenya bat coronavirus BtKY82	414		Bat	Vespertilionidae	Miniopterus	Miniopterus sp.	MiSp.	Alphacoronavirus		Minunacovirus	Miniopterus bat coronavirus 1	MiBt1A	Africa	Eastern Africa	Kenya	KEN			2007-07-01
359	MG310236	MG310236_Bat/MiNa-ZAF		NCBI		yes			Partial RdRp	Bat alphacoronavirus	621		Bat	Vespertilionidae	Miniopterus	Miniopterus natalensis	MiNa	Alphacoronavirus	unclassified Alphacoronavirus	Minunacovirus	Miniopterus bat coronavirus 1	MiBt1A	Africa	Southern Africa	South Africa	ZAF	Western Cape		2016-03-07
360	MG310248	MG310248_Bat/MiNa-ZAF		NCBI		yes			Partial RdRp	Bat alphacoronavirus	393		Bat	Vespertilionidae	Miniopterus	Miniopterus natalensis	MiNa	Alphacoronavirus	unclassified Alphacoronavirus	Minunacovirus	Miniopterus bat coronavirus 1	MiBt1A	Africa	Southern Africa	South Africa	ZAF	Eastern Cape		2014-10-29
361	KF843851	KF843851_Bat/MiNa-ZAF		NCBI		yes			Partial RdRp	Alphacoronavirus BtCoV/MSTM2/Min_nat/RSA/2010	916		Bat	Vespertilionidae	Miniopterus	Miniopterus natalensis	MiNa	Alphacoronavirus	unclassified Alphacoronavirus	Minunacovirus	Miniopterus bat coronavirus 1	MiBt1A	Africa	Southern Africa	South Africa	ZAF			2010
362	MG193611	MG193611_Bat/MiNa-ZAF		NCBI		yes			Partial RdRp	Bat alphacoronavirus	852		Bat	Vespertilionidae	Miniopterus	Miniopterus natalensis	MiNa	Alphacoronavirus	unclassified Alphacoronavirus	Minunacovirus	Miniopterus bat coronavirus 1	MiBt1A	Africa	Southern Africa	South Africa	ZAF	KwaZulu-Natal		2016-09-21
363	KF843852	KF843852_Bat/MiNa-ZAF		NCBI		yes			Partial RdRp	Alphacoronavirus BtCoV/MSTM6/Min_nat/RSA/2010	395		Bat	Vespertilionidae	Miniopterus	Miniopterus natalensis	MiNa	Alphacoronavirus	unclassified Alphacoronavirus	Minunacovirus	Miniopterus bat coronavirus 1	MiBt1A	Africa	Southern Africa	South Africa	ZAF			2010
364	MK569433	MK569433_Bat/MiNa-ZAF		NCBI		yes			Partial RdRp	Alphacoronavirus sp.	401		Bat	Vespertilionidae	Miniopterus	Miniopterus natalensis	MiNa	Alphacoronavirus	unclassified Alphacoronavirus	Minunacovirus	Miniopterus bat coronavirus 1	MiBt1A	Africa	Southern Africa	South Africa	ZAF			2017-05-24
365	MK569440	MK569440_Bat/MiNa-ZAF		NCBI		yes			Partial RdRp	Alphacoronavirus sp.	271		Bat	Vespertilionidae	Miniopterus	Miniopterus natalensis	MiNa	Alphacoronavirus		Minunacovirus	Miniopterus bat coronavirus 1	MiBt1A	Africa	Southern Africa	South Africa	ZAF			2017-11-20
366	MK569425	MK569425_Bat/MiNa-ZAF		NCBI		yes			Partial RdRp	Alphacoronavirus sp.	252		Bat	Vespertilionidae	Miniopterus	Miniopterus natalensis	MiNa	Alphacoronavirus		Minunacovirus	Miniopterus bat coronavirus 1	MiBt1A	Africa	Southern Africa	South Africa	ZAF			2016-04-07
367	MK569417	MK569417_Bat/MiNa-ZAF		NCBI		yes			Partial RdRp	Alphacoronavirus sp.	235		Bat	Vespertilionidae	Miniopterus	Miniopterus natalensis	MiNa	Alphacoronavirus		Minunacovirus	Miniopterus bat coronavirus 1	MiBt1A	Africa	Southern Africa	South Africa	ZAF			2015-09-15
368	MK569418	MK569418_Bat/MiNa-ZAF		NCBI		yes			Partial RdRp	Alphacoronavirus sp.	231		Bat	Vespertilionidae	Miniopterus	Miniopterus natalensis	MiNa	Alphacoronavirus		Minunacovirus	Miniopterus bat coronavirus 1	MiBt1A	Africa	Southern Africa	South Africa	ZAF			2015-11-09
369	HQ728485	HQ728485_Bat/MiIn-KEN		NCBI		yes			Partial Genome	Miniopterus bat coronavirus/Kenya/KY33/2006	15908		Bat	Vespertilionidae	Miniopterus	Miniopterus inflatus	MiIn	Alphacoronavirus		Minunacovirus	Miniopterus bat coronavirus 1	MiBt1A	Africa	Eastern Africa	Kenya	KEN			2006-08-01
370	MH170091	MH170091_Bat/MiMi-KEN		NCBI		yes			Partial RdRp	Bat coronavirus	350		Bat	Vespertilionidae	Miniopterus	Miniopterus minor	MiMi	Alphacoronavirus		Minunacovirus	Miniopterus bat coronavirus 1	MiBt1A	Africa	Eastern Africa	Kenya	KEN			2015-03-01
371	MH170093	MH170093_Bat/MiMi-KEN		NCBI		yes			Partial RdRp	Bat coronavirus	350		Bat	Vespertilionidae	Miniopterus	Miniopterus minor	MiMi	Alphacoronavirus		Minunacovirus	Miniopterus bat coronavirus 1	MiBt1A	Africa	Eastern Africa	Kenya	KEN			2015-03-01
372	KY783865	KY783865_Bat/RhPu-CHN		NCBI		yes			Partial RdRp	Bat coronavirus	387		Bat	Rhinolophidae	Rhinolophus	Rhinolophus pusillus	RhPu	Alphacoronavirus		Minunacovirus	Miniopterus bat coronavirus 1	MiBt1A	Asia	Eastern Asia	China	CHN	Macau		2015-07-14
373	MH170092	MH170092_Bat/MiMi-KEN		NCBI		yes			Partial RdRp	Bat coronavirus	350		Bat	Vespertilionidae	Miniopterus	Miniopterus minor	MiMi	Alphacoronavirus		Minunacovirus	Miniopterus bat coronavirus 1	MiBt1A	Africa	Eastern Africa	Kenya	KEN			2015-03-01
374	MH170094	MH170094_Bat/MiMi-KEN		NCBI		yes			Partial RdRp	Bat coronavirus	350		Bat	Vespertilionidae	Miniopterus	Miniopterus minor	MiMi	Alphacoronavirus		Minunacovirus	Miniopterus bat coronavirus 1	MiBt1A	Africa	Eastern Africa	Kenya	KEN			2015-03-01
375	MK569439	MK569439_Bat/MiNa-ZAF		NCBI		yes			Partial RdRp	Alphacoronavirus sp.	266		Bat	Vespertilionidae	Miniopterus	Miniopterus natalensis	MiNa	Alphacoronavirus		Minunacovirus	Miniopterus bat coronavirus 1	MiBt1A	Africa	Southern Africa	South Africa	ZAF			2017-11-20
376	MK569415	MK569415_Bat/MiNa-ZAF		NCBI		yes			Partial RdRp	Alphacoronavirus sp.	239		Bat	Vespertilionidae	Miniopterus	Miniopterus natalensis	MiNa	Alphacoronavirus		Minunacovirus	Miniopterus bat coronavirus 1	MiBt1A	Africa	Southern Africa	South Africa	ZAF			2015-09-14
377	MK569424	MK569424_Bat/MiNa-ZAF		NCBI		yes			Partial RdRp	Alphacoronavirus sp.	399		Bat	Vespertilionidae	Miniopterus	Miniopterus natalensis	MiNa	Alphacoronavirus	unclassified Alphacoronavirus	Minunacovirus	Miniopterus bat coronavirus 1	MiBt1A	Africa	Southern Africa	South Africa	ZAF			2016-04-05
378	MK569422	MK569422_Bat/MiNa-ZAF		NCBI		yes			Partial RdRp	Alphacoronavirus sp.	236		Bat	Vespertilionidae	Miniopterus	Miniopterus natalensis	MiNa	Alphacoronavirus		Minunacovirus	Miniopterus bat coronavirus 1	MiBt1A	Africa	Southern Africa	South Africa	ZAF			2016-04-04
379	MK569436	MK569436_Bat/MiNa-ZAF		NCBI		yes			Partial RdRp	Alphacoronavirus sp.	236		Bat	Vespertilionidae	Miniopterus	Miniopterus natalensis	MiNa	Alphacoronavirus		Minunacovirus	Miniopterus bat coronavirus 1	MiBt1A	Africa	Southern Africa	South Africa	ZAF			2017-11-20
380	MK569462	MK569462_Bat/AeIn-ZAF		NCBI		yes			Partial RdRp	Alphacoronavirus sp.	211		Bat	Pteropodidae	Aethomys	Aethomys ineptus	AeIn	Alphacoronavirus		Minunacovirus	Miniopterus bat coronavirus 1	MiBt1A	Africa	Southern Africa	South Africa	ZAF			2017-11-23
381	MK569447	MK569447_Bat/MiNa-ZAF		NCBI		yes			Partial RdRp	Alphacoronavirus sp.	264		Bat	Vespertilionidae	Miniopterus	Miniopterus natalensis	MiNa	Alphacoronavirus		Minunacovirus	Miniopterus bat coronavirus 1	MiBt1A	Africa	Southern Africa	South Africa	ZAF			2017-11-21
382	MK569460	MK569460_Bat/RhSim-ZAF		NCBI		yes			Partial RdRp	Alphacoronavirus sp.	263		Bat	Rhinolophidae	Rhinolophus	Rhinolophus simulator	RhSim	Alphacoronavirus		Minunacovirus	Miniopterus bat coronavirus 1	MiBt1A	Africa	Southern Africa	South Africa	ZAF			2016-04-04
383	MK569442	MK569442_Bat/MiNa-ZAF		NCBI		yes			Partial RdRp	Alphacoronavirus sp.	245		Bat	Vespertilionidae	Miniopterus	Miniopterus natalensis	MiNa	Alphacoronavirus		Minunacovirus	Miniopterus bat coronavirus 1	MiBt1A	Africa	Southern Africa	South Africa	ZAF			2017-11-20
384	MK569451	MK569451_Bat/NyTh-ZAF		NCBI		yes			Partial RdRp	Alphacoronavirus sp.	246		Bat	Nycteridae	Nycteris	Nycteris thebaica	NyTh	Alphacoronavirus		Minunacovirus	Miniopterus bat coronavirus 1	MiBt1A	Africa	Southern Africa	South Africa	ZAF			2015-05-15
385	MK569446	MK569446_Bat/MiNa-ZAF		NCBI		yes			Partial RdRp	Alphacoronavirus sp.	233		Bat	Vespertilionidae	Miniopterus	Miniopterus natalensis	MiNa	Alphacoronavirus		Minunacovirus	Miniopterus bat coronavirus 1	MiBt1A	Africa	Southern Africa	South Africa	ZAF			2017-11-21
386	MK569444	MK569444_Bat/MiNa-ZAF		NCBI		yes			Partial RdRp	Alphacoronavirus sp.	233		Bat	Vespertilionidae	Miniopterus	Miniopterus natalensis	MiNa	Alphacoronavirus		Minunacovirus	Miniopterus bat coronavirus 1	MiBt1A	Africa	Southern Africa	South Africa	ZAF			2017-11-21
387	MK569423	MK569423_Bat/MiNa-ZAF		NCBI		yes			Partial RdRp	Alphacoronavirus sp.	255		Bat	Vespertilionidae	Miniopterus	Miniopterus natalensis	MiNa	Alphacoronavirus		Minunacovirus	Miniopterus bat coronavirus 1	MiBt1A	Africa	Southern Africa	South Africa	ZAF			2016-04-05
388	MK569452	MK569452_Bat/NyTh-ZAF		NCBI		yes			Partial RdRp	Alphacoronavirus sp.	236		Bat	Nycteridae	Nycteris	Nycteris thebaica	NyTh	Alphacoronavirus		Minunacovirus	Miniopterus bat coronavirus 1	MiBt1A	Africa	Southern Africa	South Africa	ZAF			2015-05-15
389	MK569416	MK569416_Bat/MiNa-ZAF		NCBI		yes			Partial RdRp	Alphacoronavirus sp.	269		Bat	Vespertilionidae	Miniopterus	Miniopterus natalensis	MiNa	Alphacoronavirus		Minunacovirus	Miniopterus bat coronavirus 1	MiBt1A	Africa	Southern Africa	South Africa	ZAF			2015-09-14
390	MK569414	MK569414_Bat/MiNa-ZAF		NCBI		yes			Partial RdRp	Alphacoronavirus sp.	353		Bat	Vespertilionidae	Miniopterus	Miniopterus natalensis	MiNa	Alphacoronavirus	unclassified Alphacoronavirus	Minunacovirus	Miniopterus bat coronavirus 1	MiBt1A	Africa	Southern Africa	South Africa	ZAF			2015-07-15
391	MG310239	MG310239_Bat/MiNa-ZAF		NCBI		yes			Partial RdRp	Bat alphacoronavirus	621		Bat	Vespertilionidae	Miniopterus	Miniopterus natalensis	MiNa	Alphacoronavirus	unclassified Alphacoronavirus	Minunacovirus	Miniopterus bat coronavirus 1	MiBt1A	Africa	Southern Africa	South Africa	ZAF	Western Cape		2015-09-22
392	MK569449	MK569449_Bat/MiNa-ZAF		NCBI		yes			Partial RdRp	Alphacoronavirus sp.	233		Bat	Vespertilionidae	Miniopterus	Miniopterus natalensis	MiNa	Alphacoronavirus		Minunacovirus	Miniopterus bat coronavirus 1	MiBt1A	Africa	Southern Africa	South Africa	ZAF			2017-11-21
393	MK569454	MK569454_Bat/NyTh-ZAF		NCBI		yes			Partial RdRp	Alphacoronavirus sp.	265		Bat	Nycteridae	Nycteris	Nycteris thebaica	NyTh	Alphacoronavirus		Minunacovirus	Miniopterus bat coronavirus 1	MiBt1A	Africa	Southern Africa	South Africa	ZAF			2017-02-07
394	MK860794	MK860794_Bat/RhSm-ZAF		NCBI		yes			Partial RdRp	Alphacoronavirus BtCoV/Rhinolophus/UP6043/LP/RSA/2015	261		Bat	Rhinolophidae	Rhinolophus	Rhinolophus smithersi	RhSm	Alphacoronavirus		Minunacovirus	Miniopterus bat coronavirus 1	MiBt1A	Africa	Southern Africa	South Africa	ZAF			2015-11-11
395	MK569448	MK569448_Bat/MiNa-ZAF		NCBI		yes			Partial RdRp	Alphacoronavirus sp.	248		Bat	Vespertilionidae	Miniopterus	Miniopterus natalensis	MiNa	Alphacoronavirus		Minunacovirus	Miniopterus bat coronavirus 1	MiBt1A	Africa	Southern Africa	South Africa	ZAF			2017-11-21
396	MK569430	MK569430_Bat/MiNa-ZAF		NCBI		yes			Partial RdRp	Alphacoronavirus sp.	246		Bat	Vespertilionidae	Miniopterus	Miniopterus natalensis	MiNa	Alphacoronavirus		Minunacovirus	Miniopterus bat coronavirus 1	MiBt1A	Africa	Southern Africa	South Africa	ZAF			2017-02-07
397	MK569429	MK569429_Bat/MiNa-ZAF		NCBI		yes			Partial RdRp	Alphacoronavirus sp.	233		Bat	Vespertilionidae	Miniopterus	Miniopterus natalensis	MiNa	Alphacoronavirus		Minunacovirus	Miniopterus bat coronavirus 1	MiBt1A	Africa	Southern Africa	South Africa	ZAF			2017-02-07
398	MK569426	MK569426_Bat/MiNa-ZAF		NCBI		yes			Partial RdRp	Alphacoronavirus sp.	236		Bat	Vespertilionidae	Miniopterus	Miniopterus natalensis	MiNa	Alphacoronavirus		Minunacovirus	Miniopterus bat coronavirus 1	MiBt1A	Africa	Southern Africa	South Africa	ZAF			2016-04-07
399	MK569420	MK569420_Bat/MiNa-ZAF		NCBI		yes			Partial RdRp	Alphacoronavirus sp.	222		Bat	Vespertilionidae	Miniopterus	Miniopterus natalensis	MiNa	Alphacoronavirus		Minunacovirus	Miniopterus bat coronavirus 1	MiBt1A	Africa	Southern Africa	South Africa	ZAF			2015-11-10
400	MK569435	MK569435_Bat/MiNa-ZAF		NCBI		yes			Partial RdRp	Alphacoronavirus sp.	390		Bat	Vespertilionidae	Miniopterus	Miniopterus natalensis	MiNa	Alphacoronavirus	unclassified Alphacoronavirus	Minunacovirus	Miniopterus bat coronavirus 1	MiBt1A	Africa	Southern Africa	South Africa	ZAF			2017-09-07
401	MG193609	MG193609_Bat/MiNa-ZAF		NCBI		yes			Partial RdRp	Bat alphacoronavirus	852		Bat	Vespertilionidae	Miniopterus	Miniopterus natalensis	MiNa	Alphacoronavirus	unclassified Alphacoronavirus	Minunacovirus	Miniopterus bat coronavirus 1	MiBt1A	Africa	Southern Africa	South Africa	ZAF	KwaZulu-Natal		2016-10-20
402	EU834956	EU834956_Bat/MiAu-AUS		NCBI		yes			Partial RdRp	Bat coronavirus M.aus/Australia/CoV180/1996	396		Bat	Vespertilionidae	Miniopterus	Miniopterus australis	MiAu	Alphacoronavirus	unclassified Alphacoronavirus	Minunacovirus	Miniopterus bat coronavirus 1	MiBt1A	Oceania	Australia and New Zealand	Australia	AUS			1996
403	EU834955	EU834955_Bat/MiSc-AUS		NCBI		yes			Partial RdRp	Bat coronavirus M.sch/Australia/CoV146/2007	428		Bat	Vespertilionidae	Miniopterus	Miniopterus schreibersii	MiSc	Alphacoronavirus	unclassified Alphacoronavirus	Minunacovirus	Miniopterus bat coronavirus 1	MiBt1A	Oceania	Australia and New Zealand	Australia	AUS			2007
404	EU834952	EU834952_Bat/MiAu-AUS		NCBI		yes			Partial RdRp	Bat coronavirus M.aus/Australia/CoV088/2007	431		Bat	Vespertilionidae	Miniopterus	Miniopterus australis	MiAu	Alphacoronavirus	unclassified Alphacoronavirus	Minunacovirus	Miniopterus bat coronavirus 1	MiBt1A	Oceania	Australia and New Zealand	Australia	AUS			2007
405	EU834954	EU834954_Bat/MiAu-AUS		NCBI		yes			Partial RdRp	Bat coronavirus M.aus/Australia/CoV132/2007	429		Bat	Vespertilionidae	Miniopterus	Miniopterus australis	MiAu	Alphacoronavirus	unclassified Alphacoronavirus	Minunacovirus	Miniopterus bat coronavirus 1	MiBt1A	Oceania	Australia and New Zealand	Australia	AUS			2007
406	EU834953	EU834953_Bat/RhMeg-AUS		NCBI		yes			Partial RdRp	Bat coronavirus R.meg/Australia/CoV100/2007	432		Bat	Rhinolophidae	Rhinolophus	Rhinolophus megaphyllus	RhMeg	Alphacoronavirus	unclassified Alphacoronavirus	Minunacovirus	Miniopterus bat coronavirus 1	MiBt1A	Oceania	Australia and New Zealand	Australia	AUS			2007
407	KJ020632	KJ020632_Bat/TaMe-THA		NCBI		yes			Partial RdRp	Bat coronavirus	357		Bat	Emballonuridae	Taphozous	Taphozous melanopogon	TaMe	Alphacoronavirus		Minunacovirus	Miniopterus bat coronavirus HKU8	MiHKU8	Asia	South-Eastern Asia	Thailand	THA	Chachoengsao		2012-05-01
408	MN312288	MN312288_Bat/MiFu-CHN		NCBI		yes			Partial RdRp	Bat alphacoronavirus	402		Bat	Vespertilionidae	Miniopterus	Miniopterus fuliginosus	MiFu	Alphacoronavirus	unclassified Alphacoronavirus	Minunacovirus	Miniopterus bat coronavirus HKU8	MiHKU8	Asia	Eastern Asia	China	CHN			null
409	MW987571	MW987571_Bat/MiFu-LKA		NCBI		yes			Partial RdRp	Bat coronavirus	378		Bat	Vespertilionidae	Miniopterus	Miniopterus fuliginosus	MiFu	Alphacoronavirus		Minunacovirus	Miniopterus bat coronavirus HKU8	MiHKU8	Asia	Southern Asia	Sri Lanka	LKA	Wellawaya		2019-01-23
410	AB619642	AB619642_Bat/MiFu-JPN		NCBI		yes			Partial RdRp	Bat coronavirus M.ful/Japan/03/2010	327		Bat	Vespertilionidae	Miniopterus	Miniopterus fuliginosus	MiFu	Alphacoronavirus	unclassified Alphacoronavirus	Minunacovirus	Miniopterus bat coronavirus HKU8	MiHKU8	Asia	Eastern Asia	Japan	JPN			null
411	MK991929	MK991929_Bat/MiSc-PRK		NCBI		yes			Partial RdRp	Bat coronavirus	383		Bat	Vespertilionidae	Miniopterus	Miniopterus schreibersii	MiSc	Alphacoronavirus		Minunacovirus	Miniopterus bat coronavirus HKU8	MiHKU8	Asia	Eastern Asia	South Korea	PRK			2018-04-01
412	MK991943	MK991943_Bat/RhFe-PRK		NCBI		yes			Partial RdRp	Bat coronavirus	374		Bat	Rhinolophidae	Rhinolophus	Rhinolophus ferrumequinum	RhFe	Alphacoronavirus		Minunacovirus	Miniopterus bat coronavirus HKU8	MiHKU8	Asia	Eastern Asia	South Korea	PRK			2018-08-10
413	OQ401140	OQ401140_Bat/MyBo-KOR		NCBI		yes			Partial RdRp	Alphacoronavirus sp.	337		Bat	Vespertilionidae	Myotis	Myotis bombinus	MyBo	Alphacoronavirus		Minunacovirus	Miniopterus bat coronavirus HKU8	MiHKU8	Asia	Eastern Asia	South Korea	KOR			2022-09-22
414	OQ401135	OQ401135_Bat/MiFu-KOR		NCBI		yes			Partial RdRp	Alphacoronavirus sp.	316		Bat	Vespertilionidae	Miniopterus	Miniopterus fuliginosus	MiFu	Alphacoronavirus		Minunacovirus	Miniopterus bat coronavirus HKU8	MiHKU8	Asia	Eastern Asia	South Korea	KOR			2022-09-22
415	MK991950	MK991950_Bat/MiSc-PRK		NCBI		yes			Partial RdRp	Bat coronavirus	408		Bat	Vespertilionidae	Miniopterus	Miniopterus schreibersii	MiSc	Alphacoronavirus		Minunacovirus	Miniopterus bat coronavirus HKU8	MiHKU8	Asia	Eastern Asia	South Korea	PRK			2018-12-20
416	OQ401137	OQ401137_Bat/MiFu-KOR		NCBI		yes			Partial RdRp	Alphacoronavirus sp.	324		Bat	Vespertilionidae	Miniopterus	Miniopterus fuliginosus	MiFu	Alphacoronavirus		Minunacovirus	Miniopterus bat coronavirus HKU8	MiHKU8	Asia	Eastern Asia	South Korea	KOR			2022-09-22
417	AB619640	AB619640_Bat/MiFu-JPN		NCBI		yes			Partial RdRp	Bat coronavirus M.ful/Japan/01/2010	327		Bat	Vespertilionidae	Miniopterus	Miniopterus fuliginosus	MiFu	Alphacoronavirus	unclassified Alphacoronavirus	Minunacovirus	Miniopterus bat coronavirus HKU8	MiHKU8	Asia	Eastern Asia	Japan	JPN			null
418	AB619639	AB619639_Bat/MiFu-JPN		NCBI		yes			Partial RdRp	Bat coronavirus M.ful/Japan/02/2009	327		Bat	Vespertilionidae	Miniopterus	Miniopterus fuliginosus	MiFu	Alphacoronavirus	unclassified Alphacoronavirus	Minunacovirus	Miniopterus bat coronavirus HKU8	MiHKU8	Asia	Eastern Asia	Japan	JPN			null
419	OQ401136	OQ401136_Bat/MiFu-KOR		NCBI		yes			Partial RdRp	Alphacoronavirus sp.	315		Bat	Vespertilionidae	Miniopterus	Miniopterus fuliginosus	MiFu	Alphacoronavirus		Minunacovirus	Miniopterus bat coronavirus HKU8	MiHKU8	Asia	Eastern Asia	South Korea	KOR			2022-09-22
420	AB619638	AB619638_Bat/MiFu-JPN		NCBI		yes			Partial RdRp	Bat coronavirus M.ful/Japan/01/2009	327		Bat	Vespertilionidae	Miniopterus	Miniopterus fuliginosus	MiFu	Alphacoronavirus	unclassified Alphacoronavirus	Minunacovirus	Miniopterus bat coronavirus HKU8	MiHKU8	Asia	Eastern Asia	Japan	JPN			null
421	MK991945	MK991945_Bat/RhFe-PRK		NCBI		yes			Partial RdRp	Bat coronavirus	409		Bat	Rhinolophidae	Rhinolophus	Rhinolophus ferrumequinum	RhFe	Alphacoronavirus		Minunacovirus	Miniopterus bat coronavirus HKU8	MiHKU8	Asia	Eastern Asia	South Korea	PRK			2018-09-29
422	MK991914	MK991914_Bat/MiSc-PRK		NCBI		yes			Partial RdRp	Bat coronavirus	400		Bat	Vespertilionidae	Miniopterus	Miniopterus schreibersii	MiSc	Alphacoronavirus		Minunacovirus	Miniopterus bat coronavirus HKU8	MiHKU8	Asia	Eastern Asia	South Korea	PRK			2016-08-28
423	MK991942	MK991942_Bat/RhFe-PRK		NCBI		yes			Partial RdRp	Bat coronavirus	392		Bat	Rhinolophidae	Rhinolophus	Rhinolophus ferrumequinum	RhFe	Alphacoronavirus		Minunacovirus	Miniopterus bat coronavirus HKU8	MiHKU8	Asia	Eastern Asia	South Korea	PRK			2018-08-10
424	OQ401157	OQ401157_Bat/MiFu-KOR		NCBI		yes			Partial RdRp	Alphacoronavirus sp.	348		Bat	Vespertilionidae	Miniopterus	Miniopterus fuliginosus	MiFu	Alphacoronavirus		Minunacovirus	Miniopterus bat coronavirus HKU8	MiHKU8	Asia	Eastern Asia	South Korea	KOR			2022-06-18
425	AB619641	AB619641_Bat/MiFu-JPN		NCBI		yes			Partial RdRp	Bat coronavirus M.ful/Japan/02/2010	327		Bat	Vespertilionidae	Miniopterus	Miniopterus fuliginosus	MiFu	Alphacoronavirus	unclassified Alphacoronavirus	Minunacovirus	Miniopterus bat coronavirus HKU8	MiHKU8	Asia	Eastern Asia	Japan	JPN			null
426	GU190243	GU190243_Bat/MiSc-BGR		NCBI		yes			Partial RdRp	Bat coronavirus BR98-30/BGR/2008	817		Bat	Vespertilionidae	Miniopterus	Miniopterus schreibersii	MiSc	Alphacoronavirus		Minunacovirus	Miniopterus bat coronavirus HKU8	MiHKU8	Europe	Eastern Europe	Bulgaria	BGR			2008
427	GU190244	GU190244_Bat/MiSc-BGR		NCBI		yes			Partial RdRp	Bat coronavirus BR98-31/BGR/2008	817		Bat	Vespertilionidae	Miniopterus	Miniopterus schreibersii	MiSc	Alphacoronavirus		Minunacovirus	Miniopterus bat coronavirus HKU8	MiHKU8	Europe	Eastern Europe	Bulgaria	BGR			2008
428	OQ613365	OQ613365_Bat/MiSc-PRT		NCBI		yes			Partial RdRp	Bat coronavirus	379		Bat	Vespertilionidae	Miniopterus	Miniopterus schreibersii	MiSc	Alphacoronavirus		Minunacovirus	Miniopterus bat coronavirus HKU8	MiHKU8	Europe	Southern Europe	Portugal	PRT			2022-07-01
429	HQ184061	HQ184061_Bat/HySa-ESP		NCBI		yes			Partial RdRp	Alphacoronavirus H.sav/L/Spain/2007	396		Bat	Vespertilionidae	Hypsugo	Hypsugo savii	HySa	Alphacoronavirus	unclassified Alphacoronavirus	Minunacovirus	Miniopterus bat coronavirus HKU8	MiHKU8	Europe	Southern Europe	Spain	ESP			2007
430	KJ020589	KJ020589_Bat/MiSc-THA		NCBI		yes			Partial RdRp	Bat coronavirus	357		Bat	Vespertilionidae	Miniopterus	Miniopterus schreibersii	MiSc	Alphacoronavirus		Minunacovirus	Miniopterus bat coronavirus HKU8	MiHKU8	Asia	South-Eastern Asia	Thailand	THA	Sa Kaeo		2008-05-01
431	KY783870	KY783870_Bat/MiSc-CHN		NCBI		yes			Partial RdRp	Bat coronavirus	361		Bat	Vespertilionidae	Miniopterus	Miniopterus schreibersii	MiSc	Alphacoronavirus		Minunacovirus	Miniopterus bat coronavirus HKU8	MiHKU8	Asia	Eastern Asia	China	CHN	Macau		2015-07-15
432	KF294277	KF294277_Bat/MiSc-CHN		NCBI		yes			Partial RdRp	Bat coronavirus	2780		Bat	Vespertilionidae	Miniopterus	Miniopterus schreibersii	MiSc	Alphacoronavirus		Minunacovirus	Miniopterus bat coronavirus HKU8	MiHKU8	Asia	Eastern Asia	China	CHN			2012
433	KF294269	KF294269_Bat/MiSc-CHN		NCBI		yes			Partial RdRp	Bat coronavirus	2780		Bat	Vespertilionidae	Miniopterus	Miniopterus schreibersii	MiSc	Alphacoronavirus		Minunacovirus	Miniopterus bat coronavirus HKU8	MiHKU8	Asia	Eastern Asia	China	CHN			2012
434	KF294275	KF294275_Bat/MiSc-CHN		NCBI		yes			Partial RdRp	Bat coronavirus	2780		Bat	Vespertilionidae	Miniopterus	Miniopterus schreibersii	MiSc	Alphacoronavirus		Minunacovirus	Miniopterus bat coronavirus HKU8	MiHKU8	Asia	Eastern Asia	China	CHN			2012
435	KF294271	KF294271_Bat/MiSc-CHN		NCBI		yes			Partial RdRp	Bat coronavirus	2780		Bat	Vespertilionidae	Miniopterus	Miniopterus schreibersii	MiSc	Alphacoronavirus		Minunacovirus	Miniopterus bat coronavirus HKU8	MiHKU8	Asia	Eastern Asia	China	CHN			2012
436	KF294268	KF294268_Bat/MiSc-CHN		NCBI		yes			Partial RdRp	Bat coronavirus	2780		Bat	Vespertilionidae	Miniopterus	Miniopterus schreibersii	MiSc	Alphacoronavirus		Minunacovirus	Miniopterus bat coronavirus HKU8	MiHKU8	Asia	Eastern Asia	China	CHN			2012
437	MN312565	MN312565_Bat/MiSc-CHN		NCBI		yes			Partial RdRp	Bat alphacoronavirus	375		Bat	Vespertilionidae	Miniopterus	Miniopterus schreibersii	MiSc	Alphacoronavirus	unclassified Alphacoronavirus	Minunacovirus	Miniopterus bat coronavirus HKU8	MiHKU8	Asia	Eastern Asia	China	CHN			null
438	MN312567	MN312567_Bat/MiFus-CHN		NCBI		yes			Partial RdRp	Bat alphacoronavirus	387		Bat	Vespertilionidae	Miniopterus	Miniopterus fuscus	MiFus	Alphacoronavirus	unclassified Alphacoronavirus	Minunacovirus	Miniopterus bat coronavirus HKU8	MiHKU8	Asia	Eastern Asia	China	CHN			null
439	MN312304	MN312304_Bat/MiSp.-LAO		NCBI		yes			Partial RdRp	Bat alphacoronavirus	370		Bat	Vespertilionidae	Miniopterus	Miniopterus sp.	MiSp.	Alphacoronavirus	unclassified Alphacoronavirus	Minunacovirus	Miniopterus bat coronavirus HKU8	MiHKU8	Asia	South-eastern Asia	Laos	LAO			null
440	MN312309	MN312309_Bat/MiSp.-LAO		NCBI		yes			Partial RdRp	Bat alphacoronavirus	370		Bat	Vespertilionidae	Miniopterus	Miniopterus sp.	MiSp.	Alphacoronavirus	unclassified Alphacoronavirus	Minunacovirus	Miniopterus bat coronavirus HKU8	MiHKU8	Asia	South-eastern Asia	Laos	LAO			null
441	MN312564	MN312564_Bat/MiSc-CHN		NCBI		yes			Partial RdRp	Bat alphacoronavirus	355		Bat	Vespertilionidae	Miniopterus	Miniopterus schreibersii	MiSc	Alphacoronavirus	unclassified Alphacoronavirus	Minunacovirus	Miniopterus bat coronavirus HKU8	MiHKU8	Asia	Eastern Asia	China	CHN			null
442	KU343194	KU343194_Bat/MiSc-CHN		NCBI		yes			Partial RdRp	Bat coronavirus MsBtCoV/4039	816		Bat	Vespertilionidae	Miniopterus	Miniopterus schreibersii	MiSc	Alphacoronavirus		Minunacovirus	Miniopterus bat coronavirus HKU8	MiHKU8	Asia	Eastern Asia	China	CHN			2012-09-16
443	MN312469	MN312469_Bat/MiSp.-CHN		NCBI		yes			Partial RdRp	Bat alphacoronavirus	283		Bat	Vespertilionidae	Miniopterus	Miniopterus sp.	MiSp.	Alphacoronavirus		Minunacovirus	Miniopterus bat coronavirus HKU8	MiHKU8	Asia	Eastern Asia	China	CHN			null
444	MN312467	MN312467_Bat/MiSp.-CHN		NCBI		yes			Partial RdRp	Bat alphacoronavirus	360		Bat	Vespertilionidae	Miniopterus	Miniopterus sp.	MiSp.	Alphacoronavirus	unclassified Alphacoronavirus	Minunacovirus	Miniopterus bat coronavirus HKU8	MiHKU8	Asia	Eastern Asia	China	CHN			null
445	KP895493	KP895493_Bat/MyDau-CHN		NCBI		yes			Partial RdRp	Myotis Bat Alphacoronavirus strain MJ_51C	371		Bat	Vespertilionidae	Myotis	Myotis daubentonii	MyDau	Alphacoronavirus	unclassified Alphacoronavirus	Minunacovirus	Miniopterus bat coronavirus HKU8	MiHKU8	Asia	Eastern Asia	China	CHN			2013-07-25
446	KP895491	KP895491_Bat/MyDau-CHN		NCBI		yes			Partial RdRp	Myotis Bat Alphacoronavirus strain MJ_26C	371		Bat	Vespertilionidae	Myotis	Myotis daubentonii	MyDau	Alphacoronavirus	unclassified Alphacoronavirus	Minunacovirus	Miniopterus bat coronavirus HKU8	MiHKU8	Asia	Eastern Asia	China	CHN			2013-07-25
447	KJ020614	KJ020614_Bat/MiMa-THA		NCBI		yes			Partial RdRp	Bat coronavirus	387		Bat	Vespertilionidae	Miniopterus	Miniopterus magnater	MiMa	Alphacoronavirus		Minunacovirus	Miniopterus bat coronavirus HKU8	MiHKU8	Asia	South-Eastern Asia	Thailand	THA	Sa Kaeo		2012-05-01
448	MN312342	MN312342_Bat/MiSp.-CHN		NCBI		yes			Partial RdRp	Bat alphacoronavirus	403		Bat	Vespertilionidae	Miniopterus	Miniopterus sp.	MiSp.	Alphacoronavirus	unclassified Alphacoronavirus	Minunacovirus	Miniopterus bat coronavirus HKU8	MiHKU8	Asia	Eastern Asia	China	CHN			null
449	KJ020611	KJ020611_Bat/MiMa-THA		NCBI		yes			Partial RdRp	Bat coronavirus	387		Bat	Vespertilionidae	Miniopterus	Miniopterus magnater	MiMa	Alphacoronavirus		Minunacovirus	Miniopterus bat coronavirus HKU8	MiHKU8	Asia	South-Eastern Asia	Thailand	THA	Sa Kaeo		2012-05-01
450	KP876538	KP876538_Bat/MiSc-CHN		NCBI		yes			Partial RdRp	Miniopterus bat coronavirus BtCoV/4039	367		Bat	Vespertilionidae	Miniopterus	Miniopterus schreibersii	MiSc	Alphacoronavirus		Minunacovirus	Miniopterus bat coronavirus HKU8	MiHKU8	Asia	Eastern Asia	China	CHN			2012-09-01
451	KJ020630	KJ020630_Bat/MiMa-THA		NCBI		yes			Partial RdRp	Bat coronavirus	357		Bat	Vespertilionidae	Miniopterus	Miniopterus magnater	MiMa	Alphacoronavirus		Minunacovirus	Miniopterus bat coronavirus HKU8	MiHKU8	Asia	South-Eastern Asia	Thailand	THA	Sa Kaeo		2012-05-01
452	MW987568	MW987568_Bat/MiFu-LKA		NCBI		yes			Partial RdRp	Bat coronavirus	378		Bat	Vespertilionidae	Miniopterus	Miniopterus fuliginosus	MiFu	Alphacoronavirus		Minunacovirus	Miniopterus bat coronavirus HKU8	MiHKU8	Asia	Southern Asia	Sri Lanka	LKA	Wellawaya		2018-07-07
453	MW987569	MW987569_Bat/MiFu-LKA		NCBI		yes			Partial RdRp	Bat coronavirus	378		Bat	Vespertilionidae	Miniopterus	Miniopterus fuliginosus	MiFu	Alphacoronavirus		Minunacovirus	Miniopterus bat coronavirus HKU8	MiHKU8	Asia	Southern Asia	Sri Lanka	LKA	Wellawaya		2019-01-23
454	MW987570	MW987570_Bat/MiFu-LKA		NCBI		yes			Partial RdRp	Bat coronavirus	378		Bat	Vespertilionidae	Miniopterus	Miniopterus fuliginosus	MiFu	Alphacoronavirus		Minunacovirus	Miniopterus bat coronavirus HKU8	MiHKU8	Asia	Southern Asia	Sri Lanka	LKA	Wellawaya		2019-01-23
455	MN611518	MN611518_HKU8r_Bat/MiPu-CHN		NCBI	yes	yes			Complete Genome	Miniopterus pusillus bat coronavirus HKU8-related	28751		Bat	Vespertilionidae	Miniopterus	Miniopterus pusillus	MiPu	Alphacoronavirus	Minunacovirus	Minunacovirus	Miniopterus bat coronavirus HKU8	MiHKU8	Asia	Eastern Asia	China	CHN			2018-03-01
456	MN312287	MN312287_Bat/MiFu-CHN		NCBI		yes			Partial RdRp	Miniopterus bat coronavirus HKU8	400		Bat	Vespertilionidae	Miniopterus	Miniopterus fuliginosus	MiFu	Alphacoronavirus	Minunacovirus	Minunacovirus	Miniopterus bat coronavirus HKU8	MiHKU8	Asia	Eastern Asia	China	CHN			null
457	KU343191	KU343191_Bat/MiSc-CHN		NCBI		yes			Partial RdRp	Bat coronavirus MsBtCoV/4001-2	816		Bat	Vespertilionidae	Miniopterus	Miniopterus schreibersii	MiSc	Alphacoronavirus		Minunacovirus	Miniopterus bat coronavirus HKU8	MiHKU8	Asia	Eastern Asia	China	CHN			2012-09-16
458	KX285435	KX285435_Bat/MiSc-THA		NCBI		yes			Partial RdRp	Miniopterus bat coronavirus HKU8	152		Bat	Vespertilionidae	Miniopterus	Miniopterus schreibersii	MiSc	Alphacoronavirus	Minunacovirus	Minunacovirus	Miniopterus bat coronavirus HKU8	MiHKU8	Asia	South-Eastern Asia	Thailand	THA			2008-05-28
459	KX285434	KX285434_Bat/MiSc-THA		NCBI		yes			Partial RdRp	Miniopterus bat coronavirus HKU8	152		Bat	Vespertilionidae	Miniopterus	Miniopterus schreibersii	MiSc	Alphacoronavirus	Minunacovirus	Minunacovirus	Miniopterus bat coronavirus HKU8	MiHKU8	Asia	South-Eastern Asia	Thailand	THA			2008-05-28
460	KX285437	KX285437_Bat/MiSc-THA		NCBI		yes			Partial RdRp	Miniopterus bat coronavirus HKU8	152		Bat	Vespertilionidae	Miniopterus	Miniopterus schreibersii	MiSc	Alphacoronavirus	Minunacovirus	Minunacovirus	Miniopterus bat coronavirus HKU8	MiHKU8	Asia	South-Eastern Asia	Thailand	THA			2008-05-28
461	MN312378	MN312378_Bat/MiFu-CHN		NCBI		yes			Partial RdRp	Miniopterus bat coronavirus HKU8	370		Bat	Vespertilionidae	Miniopterus	Miniopterus fuliginosus	MiFu	Alphacoronavirus	Minunacovirus	Minunacovirus	Miniopterus bat coronavirus HKU8	MiHKU8	Asia	Eastern Asia	China	CHN			null
462	MN312382	MN312382_Bat/MiFu-CHN		NCBI		yes			Partial RdRp	Miniopterus bat coronavirus HKU8	402		Bat	Vespertilionidae	Miniopterus	Miniopterus fuliginosus	MiFu	Alphacoronavirus	Minunacovirus	Minunacovirus	Miniopterus bat coronavirus HKU8	MiHKU8	Asia	Eastern Asia	China	CHN			null
463	KX285133	KX285133_Bat/MiFu-CHN		NCBI		yes			Partial RdRp	Miniopterus bat coronavirus HKU8	387		Bat	Vespertilionidae	Miniopterus	Miniopterus fuliginosus	MiFu	Alphacoronavirus	Minunacovirus	Minunacovirus	Miniopterus bat coronavirus HKU8	MiHKU8	Asia	Eastern Asia	China	CHN			2011-04-22
464	KP876513	KP876513_Bat/MiFu-CHN		NCBI		yes			Partial RdRp	Miniopterus bat coronavirus BtCoV/3760-2	384		Bat	Vespertilionidae	Miniopterus	Miniopterus fuliginosus	MiFu	Alphacoronavirus		Minunacovirus	Miniopterus bat coronavirus HKU8	MiHKU8	Asia	Eastern Asia	China	CHN			2012-08-01
465	KP876515	KP876515_Bat/MiFu-CHN		NCBI		yes			Partial RdRp	Miniopterus bat coronavirus BtCoV/3759-2	375		Bat	Vespertilionidae	Miniopterus	Miniopterus fuliginosus	MiFu	Alphacoronavirus		Minunacovirus	Miniopterus bat coronavirus HKU8	MiHKU8	Asia	Eastern Asia	China	CHN			2012-08-01
466	KP876511	KP876511_Bat/MiSc-CHN		NCBI		yes			Partial RdRp	Miniopterus bat coronavirus BtCoV/4001-2	375		Bat	Vespertilionidae	Miniopterus	Miniopterus schreibersii	MiSc	Alphacoronavirus		Minunacovirus	Miniopterus bat coronavirus HKU8	MiHKU8	Asia	Eastern Asia	China	CHN			2012-09-01
467	KP895490	KP895490_Bat/MyDau-CHN		NCBI		yes			Partial RdRp	Myotis Bat Alphacoronavirus strain MJ_2C	371		Bat	Vespertilionidae	Myotis	Myotis daubentonii	MyDau	Alphacoronavirus	unclassified Alphacoronavirus	Minunacovirus	Miniopterus bat coronavirus HKU8	MiHKU8	Asia	Eastern Asia	China	CHN			2013-07-25
468	KJ020596	KJ020596_Bat/MiSc-THA		NCBI		yes			Partial RdRp	Bat coronavirus	357		Bat	Vespertilionidae	Miniopterus	Miniopterus schreibersii	MiSc	Alphacoronavirus		Minunacovirus	Miniopterus bat coronavirus HKU8	MiHKU8	Asia	South-Eastern Asia	Thailand	THA	Sa Kaeo		2008-07-01
469	KJ020595	KJ020595_Bat/MiSc-THA		NCBI		yes			Partial RdRp	Bat coronavirus	357		Bat	Vespertilionidae	Miniopterus	Miniopterus schreibersii	MiSc	Alphacoronavirus		Minunacovirus	Miniopterus bat coronavirus HKU8	MiHKU8	Asia	South-Eastern Asia	Thailand	THA	Sa Kaeo		2008-07-01
470	KJ020593	KJ020593_Bat/MiSc-THA		NCBI		yes			Partial RdRp	Bat coronavirus	357		Bat	Vespertilionidae	Miniopterus	Miniopterus schreibersii	MiSc	Alphacoronavirus		Minunacovirus	Miniopterus bat coronavirus HKU8	MiHKU8	Asia	South-Eastern Asia	Thailand	THA	Sa Kaeo		2008-07-01
471	KJ020594	KJ020594_Bat/MiSc-THA		NCBI		yes			Partial RdRp	Bat coronavirus	357		Bat	Vespertilionidae	Miniopterus	Miniopterus schreibersii	MiSc	Alphacoronavirus		Minunacovirus	Miniopterus bat coronavirus HKU8	MiHKU8	Asia	South-Eastern Asia	Thailand	THA	Sa Kaeo		2008-07-01
472	KJ020597	KJ020597_Bat/MiSc-THA		NCBI		yes			Partial RdRp	Bat coronavirus	357		Bat	Vespertilionidae	Miniopterus	Miniopterus schreibersii	MiSc	Alphacoronavirus		Minunacovirus	Miniopterus bat coronavirus HKU8	MiHKU8	Asia	South-Eastern Asia	Thailand	THA	Sa Kaeo		2008-07-01
473	MT221722	MT221722_Bat/MiPu-THA		NCBI		yes			Partial RdRp	Miniopterus bat coronavirus HKU8	357		Bat	Vespertilionidae	Miniopterus	Miniopterus pusillus	MiPu	Alphacoronavirus	Minunacovirus	Minunacovirus	Miniopterus bat coronavirus HKU8	MiHKU8	Asia	South-Eastern Asia	Thailand	THA			2012-05-05
474	KJ020624	KJ020624_Bat/MiPu-THA		NCBI		yes			Partial RdRp	Bat coronavirus	357		Bat	Vespertilionidae	Miniopterus	Miniopterus pusillus	MiPu	Alphacoronavirus		Minunacovirus	Miniopterus bat coronavirus HKU8	MiHKU8	Asia	South-Eastern Asia	Thailand	THA	Sa Kaeo		2012-05-01
475	KJ020591	KJ020591_Bat/MiSc-THA		NCBI		yes			Partial RdRp	Bat coronavirus	357		Bat	Vespertilionidae	Miniopterus	Miniopterus schreibersii	MiSc	Alphacoronavirus		Minunacovirus	Miniopterus bat coronavirus HKU8	MiHKU8	Asia	South-Eastern Asia	Thailand	THA	Sa Kaeo		2008-05-01
476	KJ473797	KJ473797_MfGD2012		NCBI	yes	yes	yes		Complete Genome	BtMf-AlphaCoV/GD2012	28758	yes	Bat	Vespertilionidae	Miniopterus	Miniopterus fuliginosus	MiFu	Alphacoronavirus		Minunacovirus	Miniopterus bat coronavirus HKU8	MiHKU8	Asia	Eastern Asia	China	CHN	Guangdong	GD	2012
477	DQ666340	DQ666340_Bat/MiSp.-CHN		NCBI		yes			Partial RdRp	Miniopterus bat coronavirus HKU8	1461		Bat	Vespertilionidae	Miniopterus	Miniopterus sp.	MiSp.	Alphacoronavirus	Minunacovirus	Minunacovirus	Miniopterus bat coronavirus HKU8	MiHKU8	Asia	Eastern Asia	China	CHN	Hong Kong		null
478	NC_010438	NC_010438_HKU8_Bat/MiSp.-CHN	yes	NCBI	yes	yes		yes	Complete Genome	Miniopterus bat coronavirus HKU8	28773		Bat	Vespertilionidae	Miniopterus	Miniopterus sp.	MiSp.	Alphacoronavirus	Minunacovirus	Minunacovirus	Miniopterus bat coronavirus HKU8	MiHKU8	Asia	Eastern Asia	China	CHN	Hong Kong		null
479	EU420139	EU420139_HKU8_Bat/MiSp.-CHN		NCBI	yes	yes		yes	Complete Genome	Miniopterus bat coronavirus HKU8	28773		Bat	Vespertilionidae	Miniopterus	Miniopterus sp.	MiSp.	Alphacoronavirus	Minunacovirus	Minunacovirus	Miniopterus bat coronavirus HKU8	MiHKU8	Asia	Eastern Asia	China	CHN	Hong Kong		null
480	DQ249228	DQ249228_Bat/MiSp.-CHN		NCBI		yes			Partial RdRp	Miniopterus bat coronavirus HKU8	2780		Bat	Vespertilionidae	Miniopterus	Miniopterus sp.	MiSp.	Alphacoronavirus	Minunacovirus	Minunacovirus	Miniopterus bat coronavirus HKU8	MiHKU8	Asia	Eastern Asia	China	CHN			null
481	MN312507	MN312507_Bat/MiFu-CHN		NCBI		yes			Partial RdRp	Miniopterus bat coronavirus HKU8	393		Bat	Vespertilionidae	Miniopterus	Miniopterus fuliginosus	MiFu	Alphacoronavirus	Minunacovirus	Minunacovirus	Miniopterus bat coronavirus HKU8	MiHKU8	Asia	Eastern Asia	China	CHN			null
482	MN312379	MN312379_Bat/MiPu-CHN		NCBI		yes			Partial RdRp	Miniopterus bat coronavirus HKU8	358		Bat	Vespertilionidae	Miniopterus	Miniopterus pusillus	MiPu	Alphacoronavirus	Minunacovirus	Minunacovirus	Miniopterus bat coronavirus HKU8	MiHKU8	Asia	Eastern Asia	China	CHN			null
483	MN312380	MN312380_Bat/MiFu-CHN		NCBI		yes			Partial RdRp	Miniopterus bat coronavirus HKU8	364		Bat	Vespertilionidae	Miniopterus	Miniopterus fuliginosus	MiFu	Alphacoronavirus	Minunacovirus	Minunacovirus	Miniopterus bat coronavirus HKU8	MiHKU8	Asia	Eastern Asia	China	CHN			null
484	MN312402	MN312402_Bat/MiFu-CHN		NCBI		yes			Partial RdRp	Miniopterus bat coronavirus HKU8	379		Bat	Vespertilionidae	Miniopterus	Miniopterus fuliginosus	MiFu	Alphacoronavirus	Minunacovirus	Minunacovirus	Miniopterus bat coronavirus HKU8	MiHKU8	Asia	Eastern Asia	China	CHN			null
485	MN312398	MN312398_Bat/MiFu-CHN		NCBI		yes			Partial RdRp	Miniopterus bat coronavirus HKU8	362		Bat	Vespertilionidae	Miniopterus	Miniopterus fuliginosus	MiFu	Alphacoronavirus	Minunacovirus	Minunacovirus	Miniopterus bat coronavirus HKU8	MiHKU8	Asia	Eastern Asia	China	CHN			null
486	MN312388	MN312388_Bat/MiPu-CHN		NCBI		yes			Partial RdRp	Miniopterus bat coronavirus HKU8	367		Bat	Vespertilionidae	Miniopterus	Miniopterus pusillus	MiPu	Alphacoronavirus	Minunacovirus	Minunacovirus	Miniopterus bat coronavirus HKU8	MiHKU8	Asia	Eastern Asia	China	CHN			null
487	KP876505	KP876505_Bat/MiFu-CHN		NCBI		yes			Partial RdRp	Miniopterus bat coronavirus BtCoV/3736-2	374		Bat	Vespertilionidae	Miniopterus	Miniopterus fuliginosus	MiFu	Alphacoronavirus		Minunacovirus	Miniopterus bat coronavirus HKU8	MiHKU8	Asia	Eastern Asia	China	CHN			2012-08-01
488	OQ401156	OQ401156_Bat/MiFu-KOR		NCBI		yes			Partial RdRp	Alphacoronavirus sp.	329		Bat	Vespertilionidae	Miniopterus	Miniopterus fuliginosus	MiFu	Alphacoronavirus		Minunacovirus	Miniopterus bat coronavirus HKU8	MiHKU8	Asia	Eastern Asia	South Korea	KOR			2022-06-18
489	LC334383	LC334383_Bat/MiSc-FRA		NCBI		yes			Partial RdRp	Alphacoronavirus sp.	124		Bat	Vespertilionidae	Miniopterus	Miniopterus schreibersii	MiSc	Alphacoronavirus		Minunacovirus	Miniopterus bat coronavirus HKU8	MiHKU8	Europe	Western Europe	France	FRA	Ariege, Mas-d'Azil		null
490	MK991948	MK991948_Bat/MyMac-PRK		NCBI		yes			Partial RdRp	Bat coronavirus	372		Bat	Vespertilionidae	Myotis	Myotis macropus	MyMac	Alphacoronavirus		Minunacovirus	Miniopterus bat coronavirus HKU8	MiHKU8	Asia	Eastern Asia	South Korea	PRK			2018-10-24
491	MK991951	MK991951_Bat/MiSc-PRK		NCBI		yes			Partial RdRp	Bat coronavirus	415		Bat	Vespertilionidae	Miniopterus	Miniopterus schreibersii	MiSc	Alphacoronavirus		Minunacovirus	Miniopterus bat coronavirus HKU8	MiHKU8	Asia	Eastern Asia	South Korea	PRK			2018-12-25
492	MN312568	MN312568_Bat/MiFus-CHN		NCBI		yes			Partial RdRp	Miniopterus bat coronavirus HKU8	352		Bat	Vespertilionidae	Miniopterus	Miniopterus fuscus	MiFus	Alphacoronavirus	Minunacovirus	Minunacovirus	Miniopterus bat coronavirus HKU8	MiHKU8	Asia	Eastern Asia	China	CHN			null
493	KJ020585	KJ020585_Bat/MiSc-THA		NCBI		yes			Partial RdRp	Bat coronavirus	357		Bat	Vespertilionidae	Miniopterus	Miniopterus schreibersii	MiSc	Alphacoronavirus		Minunacovirus	Miniopterus bat coronavirus HKU8	MiHKU8	Asia	South-Eastern Asia	Thailand	THA	Sa Kaeo		2008-07-01
494	KJ020587	KJ020587_Bat/MiSc-THA		NCBI		yes			Partial RdRp	Bat coronavirus	357		Bat	Vespertilionidae	Miniopterus	Miniopterus schreibersii	MiSc	Alphacoronavirus		Minunacovirus	Miniopterus bat coronavirus HKU8	MiHKU8	Asia	South-Eastern Asia	Thailand	THA	Sa Kaeo		2008-07-01
495	KJ020592	KJ020592_Bat/MiSc-THA		NCBI		yes			Partial RdRp	Bat coronavirus	357		Bat	Vespertilionidae	Miniopterus	Miniopterus schreibersii	MiSc	Alphacoronavirus		Minunacovirus	Miniopterus bat coronavirus HKU8	MiHKU8	Asia	South-Eastern Asia	Thailand	THA	Sa Kaeo		2008-05-01
496	KP876535	KP876535_Bat/MiFus-CHN		NCBI		yes			Partial RdRp	Miniopterus bat coronavirus BtCoV/4023-2	365		Bat	Vespertilionidae	Miniopterus	Miniopterus fuscus	MiFus	Alphacoronavirus		Minunacovirus	Miniopterus bat coronavirus HKU8	MiHKU8	Asia	Eastern Asia	China	CHN			2012-09-01
497	KP876508	KP876508_Bat/MiSc-CHN		NCBI		yes			Partial RdRp	Miniopterus bat coronavirus BtCoV/4068-2	403		Bat	Vespertilionidae	Miniopterus	Miniopterus schreibersii	MiSc	Alphacoronavirus		Minunacovirus	Miniopterus bat coronavirus HKU8	MiHKU8	Asia	Eastern Asia	China	CHN			2012-09-01
498	KP876524	KP876524_Bat/MiSc-CHN		NCBI		yes			Partial RdRp	Miniopterus bat coronavirus BtCoV/4056-2	403		Bat	Vespertilionidae	Miniopterus	Miniopterus schreibersii	MiSc	Alphacoronavirus		Minunacovirus	Miniopterus bat coronavirus HKU8	MiHKU8	Asia	Eastern Asia	China	CHN			2012-09-01
499	KP876526	KP876526_Bat/RhSi-CHN		NCBI		yes			Partial RdRp	Rhinolophus bat coronavirus BtCoV/4030-2	403		Bat	Rhinolophidae	Rhinolophus	Rhinolophus sinicus	RhSi	Alphacoronavirus		Minunacovirus	Miniopterus bat coronavirus HKU8	MiHKU8	Asia	Eastern Asia	China	CHN			2012-09-01
500	KP876520	KP876520_Bat/MiSc-CHN		NCBI		yes			Partial RdRp	Miniopterus bat coronavirus BtCoV/4036-2	403		Bat	Vespertilionidae	Miniopterus	Miniopterus schreibersii	MiSc	Alphacoronavirus		Minunacovirus	Miniopterus bat coronavirus HKU8	MiHKU8	Asia	Eastern Asia	China	CHN			2012-09-01
501	OL405718	OL405718_Bat/RhSh-CHN		NCBI		yes			Partial RdRp	Miniopterus bat coronavirus HKU8	379		Bat	Rhinolophidae	Rhinolophus	Rhinolophus shameli	RhSh	Alphacoronavirus	Minunacovirus	Minunacovirus	Miniopterus bat coronavirus HKU8	MiHKU8	Asia	Eastern Asia	China	CHN			null
502	KP876545	KP876545_Bat/RhSi-CHN		NCBI		yes			Partial RdRp	Rhinolophus bat coronavirus BtCov/3990	364		Bat	Rhinolophidae	Rhinolophus	Rhinolophus sinicus	RhSi	Alphacoronavirus		Minunacovirus	Miniopterus bat coronavirus HKU8	MiHKU8	Asia	Eastern Asia	China	CHN			2012-09-01
503	KP876544	KP876544_Bat/RhAf-CHN		NCBI		yes			Partial RdRp	Rhinolophus bat coronavirus BtCoV/3994	371		Bat	Rhinolophidae	Rhinolophus	Rhinolophus affinis	RhAf	Alphacoronavirus		Minunacovirus	Miniopterus bat coronavirus HKU8	MiHKU8	Asia	Eastern Asia	China	CHN			2012-09-01
504	KP876533	KP876533_Bat/RhSi-CHN		NCBI		yes			Partial RdRp	Rhinolophus bat coronavirus BtCoV/3992-2	368		Bat	Rhinolophidae	Rhinolophus	Rhinolophus sinicus	RhSi	Alphacoronavirus		Minunacovirus	Miniopterus bat coronavirus HKU8	MiHKU8	Asia	Eastern Asia	China	CHN			2012-09-01
505	KP876543	KP876543_Bat/MiFus-CHN		NCBI		yes			Partial RdRp	Miniopterus bat coronavirus BtCoV/4040	367		Bat	Vespertilionidae	Miniopterus	Miniopterus fuscus	MiFus	Alphacoronavirus		Minunacovirus	Miniopterus bat coronavirus HKU8	MiHKU8	Asia	Eastern Asia	China	CHN			2012-09-01
506	KU343193	KU343193_Bat/MiFus-CHN		NCBI		yes			Partial RdRp	Bat coronavirus MfusBtCoV 4040	816		Bat	Vespertilionidae	Miniopterus	Miniopterus fuscus	MiFus	Alphacoronavirus		Minunacovirus	Miniopterus bat coronavirus HKU8	MiHKU8	Asia	Eastern Asia	China	CHN			2012-09-16
507	KU343192	KU343192_Bat/MiFus-CHN		NCBI		yes			Partial RdRp	Bat coronavirus MfusBtCoV/4023-2	816		Bat	Vespertilionidae	Miniopterus	Miniopterus fuscus	MiFus	Alphacoronavirus		Minunacovirus	Miniopterus bat coronavirus HKU8	MiHKU8	Asia	Eastern Asia	China	CHN			2012-09-16
508	OM480510	OM480510_HKU8-Civet/PaLa-CHN		NCBI	yes	yes	yes		Partial Genome	Civet coronavirus HKU8	21824		Civet	Viverridae	Paguma	Paguma larvata	PaLa	Alphacoronavirus		Minunacovirus	Miniopterus bat coronavirus HKU8	MiHKU8	Asia	Eastern Asia	China	CHN	Hunan		2020
509	KJ020586	KJ020586_Bat/MiSc-THA		NCBI		yes			Partial RdRp	Bat coronavirus	357		Bat	Vespertilionidae	Miniopterus	Miniopterus schreibersii	MiSc	Alphacoronavirus		Minunacovirus	Miniopterus bat coronavirus HKU8	MiHKU8	Asia	South-Eastern Asia	Thailand	THA	Sa Kaeo		2008-07-01
510	KJ020584	KJ020584_Bat/MiSc-THA		NCBI		yes			Partial RdRp	Bat coronavirus	357		Bat	Vespertilionidae	Miniopterus	Miniopterus schreibersii	MiSc	Alphacoronavirus		Minunacovirus	Miniopterus bat coronavirus HKU8	MiHKU8	Asia	South-Eastern Asia	Thailand	THA	Sa Kaeo		2008-07-01
511	ON834691	ON834691_Bat/MiSc-ITA		NCBI		yes			Partial RdRp	Alphacoronavirus sp.	643		Bat	Vespertilionidae	Miniopterus	Miniopterus schreibersii	MiSc	Alphacoronavirus		Minunacovirus	Miniopterus bat coronavirus HKU8	MiHKU8	Europe	Southern Europe	Italy	ITA	Arezzo		2021-04-28
512	OP627105	OP627105_Bat/MiSc-ITA		NCBI		yes			Partial RdRp	Alphacoronavirus sp.	441		Bat	Vespertilionidae	Miniopterus	Miniopterus schreibersii	MiSc	Alphacoronavirus		Minunacovirus	Miniopterus bat coronavirus HKU8	MiHKU8	Europe	Southern Europe	Italy	ITA			2021-04-28
513	ON834690	ON834690_Bat/MiSc-ITA		NCBI		yes			Partial RdRp	Alphacoronavirus sp.	441		Bat	Vespertilionidae	Miniopterus	Miniopterus schreibersii	MiSc	Alphacoronavirus		Minunacovirus	Miniopterus bat coronavirus HKU8	MiHKU8	Europe	Southern Europe	Italy	ITA	Arezzo		2021-04-28
514	KY423484	KY423484_Bat/MiSc-FRA		NCBI		yes			Partial RdRp	Alphacoronavirus sp.	393		Bat	Vespertilionidae	Miniopterus	Miniopterus schreibersii	MiSc	Alphacoronavirus	unclassified Alphacoronavirus	Minunacovirus	Miniopterus bat coronavirus HKU8	MiHKU8	Europe	Western Europe	France	FRA			2014-09-23
515	KY423483	KY423483_Bat/MiSc-FRA		NCBI		yes			Partial RdRp	Alphacoronavirus sp.	393		Bat	Vespertilionidae	Miniopterus	Miniopterus schreibersii	MiSc	Alphacoronavirus	unclassified Alphacoronavirus	Minunacovirus	Miniopterus bat coronavirus HKU8	MiHKU8	Europe	Western Europe	France	FRA			2014-09-23
516	KY423482	KY423482_Bat/MiSc-FRA		NCBI		yes			Partial RdRp	Alphacoronavirus sp.	393		Bat	Vespertilionidae	Miniopterus	Miniopterus schreibersii	MiSc	Alphacoronavirus	unclassified Alphacoronavirus	Minunacovirus	Miniopterus bat coronavirus HKU8	MiHKU8	Europe	Western Europe	France	FRA			2014-09-23
517	MW880977	MW880977_Bat/MiSc-LBN		NCBI		yes			Partial RdRp	Bat coronavirus	370		Bat	Vespertilionidae	Miniopterus	Miniopterus schreibersii	MiSc	Alphacoronavirus		Minunacovirus	Miniopterus bat coronavirus HKU8	MiHKU8	Asia	Western Asia	Lebanon	LBN			2020-06-27
518	MN701038	MN701038_Bat/MyPu-DZA		NCBI		yes			Partial RdRp	Alphacoronavirus sp.	413		Bat	Vespertilionidae	Myotis	Myotis punicus	MyPu	Alphacoronavirus	unclassified Alphacoronavirus	Minunacovirus	Miniopterus bat coronavirus HKU8	MiHKU8	Africa	Northern Africa	Algeria	DZA			2017
519	GU190242	GU190242_Bat/MiSc-BGR		NCBI		yes			Partial RdRp	Bat coronavirus BR98-18/BGR/2008	817		Bat	Vespertilionidae	Miniopterus	Miniopterus schreibersii	MiSc	Alphacoronavirus		Minunacovirus	Miniopterus bat coronavirus HKU8	MiHKU8	Europe	Eastern Europe	Bulgaria	BGR			2008
520	GU190247	GU190247_Bat/MiSc-BGR		NCBI		yes			Partial RdRp	Bat coronavirus BR98-52/BGR/2008	817		Bat	Vespertilionidae	Miniopterus	Miniopterus schreibersii	MiSc	Alphacoronavirus		Minunacovirus	Miniopterus bat coronavirus HKU8	MiHKU8	Europe	Eastern Europe	Bulgaria	BGR			2008
521	GU190246	GU190246_Bat/MiSc-BGR		NCBI		yes			Partial RdRp	Bat coronavirus BR98-40/BGR/2008	817		Bat	Vespertilionidae	Miniopterus	Miniopterus schreibersii	MiSc	Alphacoronavirus		Minunacovirus	Miniopterus bat coronavirus HKU8	MiHKU8	Europe	Eastern Europe	Bulgaria	BGR			2008
522	GU190248	GU190248_Bat/MiSc-BGR		NCBI		yes			Partial RdRp	Bat coronavirus BR98-53/BGR/2008	817		Bat	Vespertilionidae	Miniopterus	Miniopterus schreibersii	MiSc	Alphacoronavirus		Minunacovirus	Miniopterus bat coronavirus HKU8	MiHKU8	Europe	Eastern Europe	Bulgaria	BGR			2008
523	GU190245	GU190245_Bat/MiSc-BGR		NCBI		yes			Partial RdRp	Bat coronavirus BR98-37/BGR/2008	817		Bat	Vespertilionidae	Miniopterus	Miniopterus schreibersii	MiSc	Alphacoronavirus		Minunacovirus	Miniopterus bat coronavirus HKU8	MiHKU8	Europe	Eastern Europe	Bulgaria	BGR			2008
524	GU190241	GU190241_Bat/MiSc-BGR		NCBI		yes			Partial RdRp	Bat coronavirus BR98-14/BGR/2008	817		Bat	Vespertilionidae	Miniopterus	Miniopterus schreibersii	MiSc	Alphacoronavirus		Minunacovirus	Miniopterus bat coronavirus HKU8	MiHKU8	Europe	Eastern Europe	Bulgaria	BGR			2008
525	OQ613367	OQ613367_Bat/MiSc-PRT		NCBI		yes			Partial RdRp	Bat coronavirus	368		Bat	Vespertilionidae	Miniopterus	Miniopterus schreibersii	MiSc	Alphacoronavirus		Minunacovirus	Miniopterus bat coronavirus HKU8	MiHKU8	Europe	Southern Europe	Portugal	PRT			2022-07-01
526	OQ613368	OQ613368_Bat/MyMy-PRT		NCBI		yes			Partial RdRp	Bat coronavirus	369		Bat	Vespertilionidae	Myotis	Myotis myotis	MyMy	Alphacoronavirus		Minunacovirus	Miniopterus bat coronavirus HKU8	MiHKU8	Europe	Southern Europe	Portugal	PRT			2022-07-01
527	MN823620	MN823620_Bat/MiSc-DZA		NCBI		yes			Partial RdRp	Alphacoronavirus sp.	393		Bat	Vespertilionidae	Miniopterus	Miniopterus schreibersii	MiSc	Alphacoronavirus	unclassified Alphacoronavirus	Minunacovirus	Miniopterus bat coronavirus HKU8	MiHKU8	Africa	Northern Africa	Algeria	DZA			2017
528	KY423489	KY423489_Bat/MyMy-ESP		NCBI		yes			Partial RdRp	Alphacoronavirus sp.	174		Bat	Vespertilionidae	Myotis	Myotis myotis	MyMy	Alphacoronavirus		Minunacovirus	Miniopterus bat coronavirus HKU8	MiHKU8	Europe	Southern Europe	Spain	ESP			2011-08-09
529	KY423488	KY423488_Bat/MyMy-ESP		NCBI		yes			Partial RdRp	Alphacoronavirus sp.	174		Bat	Vespertilionidae	Myotis	Myotis myotis	MyMy	Alphacoronavirus		Minunacovirus	Miniopterus bat coronavirus HKU8	MiHKU8	Europe	Southern Europe	Spain	ESP			2011-08-09
530	KY423487	KY423487_Bat/MyPu-TUN		NCBI		yes			Partial RdRp	Alphacoronavirus sp.	174		Bat	Vespertilionidae	Myotis	Myotis punicus	MyPu	Alphacoronavirus		Minunacovirus	Miniopterus bat coronavirus HKU8	MiHKU8	Africa	Northern Africa	Tunisia	TUN			2012-02-27
531	KY423486	KY423486_Bat/MyPu-TUN		NCBI		yes			Partial RdRp	Alphacoronavirus sp.	174		Bat	Vespertilionidae	Myotis	Myotis punicus	MyPu	Alphacoronavirus		Minunacovirus	Miniopterus bat coronavirus HKU8	MiHKU8	Africa	Northern Africa	Tunisia	TUN			2012-02-27
532	KY423485	KY423485_Bat/EpIs-TUN		NCBI		yes			Partial RdRp	Alphacoronavirus sp.	174		Bat	Vespertilionidae	Eptesicus	Eptesicus isabellinus	EpIs	Alphacoronavirus		Minunacovirus	Miniopterus bat coronavirus HKU8	MiHKU8	Africa	Northern Africa	Tunisia	TUN			2012-07-27
533	KX285466	KX285466_Bat/MiMa-THA		NCBI		yes			Partial RdRp	Miniopterus bat coronavirus HKU8	357		Bat	Vespertilionidae	Miniopterus	Miniopterus magnater	MiMa	Alphacoronavirus	Minunacovirus	Minunacovirus	Miniopterus bat coronavirus HKU8	MiHKU8	Asia	South-Eastern Asia	Thailand	THA			2013-11-24
534	KX285485	KX285485_Bat/MiMa-THA		NCBI		yes			Partial RdRp	Miniopterus bat coronavirus HKU8	357		Bat	Vespertilionidae	Miniopterus	Miniopterus magnater	MiMa	Alphacoronavirus	Minunacovirus	Minunacovirus	Miniopterus bat coronavirus HKU8	MiHKU8	Asia	South-Eastern Asia	Thailand	THA			2013-11-24
535	MN312511	MN312511_Bat/MiSc-CHN		NCBI		yes			Partial RdRp	Miniopterus bat coronavirus HKU8	417		Bat	Vespertilionidae	Miniopterus	Miniopterus schreibersii	MiSc	Alphacoronavirus	Minunacovirus	Minunacovirus	Miniopterus bat coronavirus HKU8	MiHKU8	Asia	Eastern Asia	China	CHN			null
536	MN312313	MN312313_Bat/MiFus-LAO		NCBI		yes			Partial RdRp	Miniopterus bat coronavirus HKU8	377		Bat	Vespertilionidae	Miniopterus	Miniopterus fuscus	MiFus	Alphacoronavirus	Minunacovirus	Minunacovirus	Miniopterus bat coronavirus HKU8	MiHKU8	Asia	South-eastern Asia	Laos	LAO			null
537	MN312284	MN312284_Bat/MiFu-CHN		NCBI		yes			Partial RdRp	Miniopterus bat coronavirus HKU8	400		Bat	Vespertilionidae	Miniopterus	Miniopterus fuliginosus	MiFu	Alphacoronavirus	Minunacovirus	Minunacovirus	Miniopterus bat coronavirus HKU8	MiHKU8	Asia	Eastern Asia	China	CHN			null
538	MN312297	MN312297_Bat/MiFus-CHN		NCBI		yes			Partial RdRp	Miniopterus bat coronavirus HKU8	402		Bat	Vespertilionidae	Miniopterus	Miniopterus fuscus	MiFus	Alphacoronavirus	Minunacovirus	Minunacovirus	Miniopterus bat coronavirus HKU8	MiHKU8	Asia	Eastern Asia	China	CHN			null
539	MN312295	MN312295_Bat/MiFus-CHN		NCBI		yes			Partial RdRp	Miniopterus bat coronavirus HKU8	408		Bat	Vespertilionidae	Miniopterus	Miniopterus fuscus	MiFus	Alphacoronavirus	Minunacovirus	Minunacovirus	Miniopterus bat coronavirus HKU8	MiHKU8	Asia	Eastern Asia	China	CHN			null
540	MN312300	MN312300_Bat/MiFus-CHN		NCBI		yes			Partial RdRp	Miniopterus bat coronavirus HKU8	407		Bat	Vespertilionidae	Miniopterus	Miniopterus fuscus	MiFus	Alphacoronavirus	Minunacovirus	Minunacovirus	Miniopterus bat coronavirus HKU8	MiHKU8	Asia	Eastern Asia	China	CHN			null
541	MN312422	MN312422_Bat/MiFu-CHN		NCBI		yes			Partial RdRp	Miniopterus bat coronavirus HKU8	402		Bat	Vespertilionidae	Miniopterus	Miniopterus fuliginosus	MiFu	Alphacoronavirus	Minunacovirus	Minunacovirus	Miniopterus bat coronavirus HKU8	MiHKU8	Asia	Eastern Asia	China	CHN			null
542	MN312562	MN312562_Bat/MiSp.-CHN		NCBI		yes			Partial RdRp	Miniopterus bat coronavirus HKU8	355		Bat	Vespertilionidae	Miniopterus	Miniopterus sp.	MiSp.	Alphacoronavirus	Minunacovirus	Minunacovirus	Miniopterus bat coronavirus HKU8	MiHKU8	Asia	Eastern Asia	China	CHN			null
543	KP876522	KP876522_Bat/MiSc-CHN		NCBI		yes			Partial RdRp	Miniopterus bat coronavirus BtCoV/3728-2	403		Bat	Vespertilionidae	Miniopterus	Miniopterus schreibersii	MiSc	Alphacoronavirus		Minunacovirus	Miniopterus bat coronavirus HKU8	MiHKU8	Asia	Eastern Asia	China	CHN			2012-08-01
544	KP876542	KP876542_Bat/MiSc-CHN		NCBI		yes			Partial RdRp	Miniopterus bat coronavirus BtCoV/3767	377		Bat	Vespertilionidae	Miniopterus	Miniopterus schreibersii	MiSc	Alphacoronavirus		Minunacovirus	Miniopterus bat coronavirus HKU8	MiHKU8	Asia	Eastern Asia	China	CHN			2012-08-01
545	KJ473798	KJ473798_MfHuB2013		NCBI	yes	yes	yes		Complete Genome	BtMf-AlphaCoV/HuB2013	28755	yes	Bat	Vespertilionidae	Miniopterus	Miniopterus fuliginosus	MiFu	Alphacoronavirus		Minunacovirus	Miniopterus bat coronavirus HKU8	MiHKU8	Asia	Eastern Asia	China	CHN	Hubei	HB	2013
546	KF294282	KF294282_Bat/MiSc-CHN		NCBI		yes			Partial RdRp	Bat coronavirus	2780		Bat	Vespertilionidae	Miniopterus	Miniopterus schreibersii	MiSc	Alphacoronavirus		Minunacovirus	Miniopterus bat coronavirus HKU8	MiHKU8	Asia	Eastern Asia	China	CHN			2012
547	MW450843	MW450843_ATG20_Bat/RhSi-CHN		NCBI	yes	yes	yes	yes	Complete Genome	Alphacoronavirus sp.	28716		Bat	Rhinolophidae	Rhinolophus	Rhinolophus sinicus	RhSi	Alphacoronavirus		Minunacovirus	Miniopterus bat coronavirus HKU8	MiHKU8	Asia	Eastern Asia	China	CHN	Yunnan		2020-02-19
548	MW450842	MW450842_BF3/2_Bat/RhSi-CHN		NCBI	yes	yes	yes	yes	Complete Genome	Alphacoronavirus sp.	28162		Bat	Rhinolophidae	Rhinolophus	Rhinolophus sinicus	RhSi	Alphacoronavirus		Minunacovirus	Miniopterus bat coronavirus HKU8	MiHKU8	Asia	Eastern Asia	China	CHN	Yunnan		2020-02-19
549	MW450841	MW450841_BF3/1_Bat/RhSi-CHN		NCBI	yes	yes	yes	yes	Complete Genome	Alphacoronavirus sp.	28162		Bat	Rhinolophidae	Rhinolophus	Rhinolophus sinicus	RhSi	Alphacoronavirus		Minunacovirus	Miniopterus bat coronavirus HKU8	MiHKU8	Asia	Eastern Asia	China	CHN	Yunnan		2020-02-19
550	MN312503	MN312503_Bat/MiSp.-CHN		NCBI		yes			Partial RdRp	Miniopterus bat coronavirus HKU8	365		Bat	Vespertilionidae	Miniopterus	Miniopterus sp.	MiSp.	Alphacoronavirus	Minunacovirus	Minunacovirus	Miniopterus bat coronavirus HKU8	MiHKU8	Asia	Eastern Asia	China	CHN			null
551	KJ473800	KJ473800_MfHeN2013		NCBI	yes	yes	yes		Complete Genome	BtMf-AlphaCoV/HeN2013	28735	yes	Bat	Vespertilionidae	Miniopterus	Miniopterus fuliginosus	MiFu	Alphacoronavirus		Minunacovirus	Miniopterus bat coronavirus HKU8	MiHKU8	Asia	Eastern Asia	China	CHN	Henan	HA	2013
552	KJ473799	KJ473799_MfFJ2012		NCBI	yes	yes	yes	yes	Complete Genome	BtMf-AlphaCoV/FJ2012	28765	yes	Bat	Vespertilionidae	Miniopterus	Miniopterus fuliginosus	MiFu	Alphacoronavirus		Minunacovirus	Miniopterus bat coronavirus HKU8	MiHKU8	Asia	Eastern Asia	China	CHN	Fujian	FJ	2012
553	HQ184058	HQ184058_Bat/PiKu-ESP		NCBI		yes			Partial RdRp	Alphacoronavirus P.kuh/Iprima/Spain/2007	396		Bat	Vespertilionidae	Pipistrellus	Pipistrellus kuhlii	PiKu	Alphacoronavirus	unclassified Alphacoronavirus	Nyctacovirus	Pipistrellus kuhlii coronavirus 3398	PKBt3398	Europe	Southern Europe	Spain	ESP			2007
554	MW089336	MW089336_Bat/PiKu-ITA		NCBI		yes			Partial RdRp	Alphacoronavirus sp.	1224		Bat	Vespertilionidae	Pipistrellus	Pipistrellus kuhlii	PiKu	Alphacoronavirus		Nyctacovirus	Pipistrellus kuhlii coronavirus 3398	PKBt3398	Europe	Southern Europe	Italy	ITA			44760
555	MH938450	MH938450_Bat/PiKu-ITA		NCBI	yes	yes	yes		Complete Genome	Alphacoronavirus Bat-CoV/P.kuhlii/Italy/206679-3/2010	28146		Bat	Vespertilionidae	Pipistrellus	Pipistrellus kuhlii	PiKu	Alphacoronavirus	Nyctacovirus	Nyctacovirus	Pipistrellus kuhlii coronavirus 3398	PKBt3398	Europe	Southern Europe	Italy	ITA			2010
556	KF500949	KF500949_Bat/PiKu-ITA		NCBI		yes			Partial RdRp	Alphacoronavirus Pipistrellus kuhlii/Italy/206679-3/2010	718		Bat	Vespertilionidae	Pipistrellus	Pipistrellus kuhlii	PiKu	Alphacoronavirus	unclassified Alphacoronavirus	Nyctacovirus	Pipistrellus kuhlii coronavirus 3398	PKBt3398	Europe	Southern Europe	Italy	ITA			2010
557	KY780383	KY780383_Bat/PiKu-ITA		NCBI		yes			Partial RdRp	Bat coronavirus	408		Bat	Vespertilionidae	Pipistrellus	Pipistrellus kuhlii	PiKu	Alphacoronavirus		Nyctacovirus	Pipistrellus kuhlii coronavirus 3398	PKBt3398	Europe	Southern Europe	Italy	ITA			2014
558	MH938449	MH938449_Bat/PiKu-ITA		NCBI	yes	yes	yes		Complete Genome	Alphacoronavirus Bat-CoV/P.kuhlii/Italy/3398-19/2015	28128		Bat	Vespertilionidae	Pipistrellus	Pipistrellus kuhlii	PiKu	Alphacoronavirus	Nyctacovirus	Nyctacovirus	Pipistrellus kuhlii coronavirus 3398	PKBt3398	Europe	Southern Europe	Italy	ITA			2015
559	NC_046964	NC_046964_Bat3398_Bat/PiKu-ITA	yes	NCBI	yes	yes	yes		Complete Genome	Alphacoronavirus Bat-CoV/P.kuhlii/Italy/3398-19/2015	28128		Bat	Vespertilionidae	Pipistrellus	Pipistrellus kuhlii	PiKu	Alphacoronavirus	Nyctacovirus	Nyctacovirus	Pipistrellus kuhlii coronavirus 3398	PKBt3398	Europe	Southern Europe	Italy	ITA			2015
560	MT083394	MT083394_Bat/TyPa-BGD		NCBI		yes			Partial RdRp	Coronavirus PREDICT CoV-88	387		Bat	Vespertilionidae	Tylonycteris	Tylonycteris pachypus	TyPa	Alphacoronavirus		Nyctacovirus	Bat Nyctacovirus new lineage 7	BatNycta_NL7	Asia	Southern Asia	Bangladesh	BGD			2018-02-27
561	MT083345	MT083345_Bat/TyPa-BGD		NCBI		yes			Partial RdRp	Coronavirus PREDICT CoV-88	387		Bat	Vespertilionidae	Tylonycteris	Tylonycteris pachypus	TyPa	Alphacoronavirus		Nyctacovirus	Bat Nyctacovirus new lineage 7	BatNycta_NL7	Asia	Southern Asia	Bangladesh	BGD			2016-09-02
562	MT083336	MT083336_Bat/TyPa-BGD		NCBI		yes			Partial RdRp	Coronavirus PREDICT CoV-88	393		Bat	Vespertilionidae	Tylonycteris	Tylonycteris pachypus	TyPa	Alphacoronavirus		Nyctacovirus	Bat Nyctacovirus new lineage 7	BatNycta_NL7	Asia	Southern Asia	Bangladesh	BGD			2016-09-02
563	MT083360	MT083360_Bat/TyPa-BGD		NCBI		yes			Partial RdRp	Coronavirus PREDICT CoV-88	387		Bat	Vespertilionidae	Tylonycteris	Tylonycteris pachypus	TyPa	Alphacoronavirus		Nyctacovirus	Bat Nyctacovirus new lineage 7	BatNycta_NL7	Asia	Southern Asia	Bangladesh	BGD			2016-08-31
564	MT083342	MT083342_Bat/TyPa-BGD		NCBI		yes			Partial RdRp	Coronavirus PREDICT CoV-88	387		Bat	Vespertilionidae	Tylonycteris	Tylonycteris pachypus	TyPa	Alphacoronavirus		Nyctacovirus	Bat Nyctacovirus new lineage 7	BatNycta_NL7	Asia	Southern Asia	Bangladesh	BGD			2016-08-31
565	MT083343	MT083343_Bat/TyPa-BGD		NCBI		yes			Partial RdRp	Coronavirus PREDICT CoV-88	387		Bat	Vespertilionidae	Tylonycteris	Tylonycteris pachypus	TyPa	Alphacoronavirus		Nyctacovirus	Bat Nyctacovirus new lineage 7	BatNycta_NL7	Asia	Southern Asia	Bangladesh	BGD			2016-09-02
566	MT083361	MT083361_Bat/TyPa-BGD		NCBI		yes			Partial RdRp	Coronavirus PREDICT CoV-88	387		Bat	Vespertilionidae	Tylonycteris	Tylonycteris pachypus	TyPa	Alphacoronavirus		Nyctacovirus	Bat Nyctacovirus new lineage 7	BatNycta_NL7	Asia	Southern Asia	Bangladesh	BGD			2016-09-02
567	MT083358	MT083358_Bat/TyPa-BGD		NCBI		yes			Partial RdRp	Coronavirus PREDICT CoV-88	387		Bat	Vespertilionidae	Tylonycteris	Tylonycteris pachypus	TyPa	Alphacoronavirus		Nyctacovirus	Bat Nyctacovirus new lineage 7	BatNycta_NL7	Asia	Southern Asia	Bangladesh	BGD			2016-08-31
568	MT083344	MT083344_Bat/TyPa-BGD		NCBI		yes			Partial RdRp	Coronavirus PREDICT CoV-88	387		Bat	Vespertilionidae	Tylonycteris	Tylonycteris pachypus	TyPa	Alphacoronavirus		Nyctacovirus	Bat Nyctacovirus new lineage 7	BatNycta_NL7	Asia	Southern Asia	Bangladesh	BGD			2016-09-02
569	OK663607	OK663607_Bat/PiAb-CHN		NCBI		yes			Partial RdRp	Bat alphacoronavirus	411		Bat	Vespertilionidae	Pipistrellus	Pipistrellus abramus	PiAb	Alphacoronavirus	unclassified Alphacoronavirus	Nyctacovirus	Bat Nyctacovirus new lineage 7	BatNycta_NL7	Asia	Eastern Asia	China	CHN			2018-07-25
570	OK663606	OK663606_Bat/PiAb-CHN		NCBI		yes			Partial RdRp	Bat alphacoronavirus	411		Bat	Vespertilionidae	Pipistrellus	Pipistrellus abramus	PiAb	Alphacoronavirus	unclassified Alphacoronavirus	Nyctacovirus	Bat Nyctacovirus new lineage 7	BatNycta_NL7	Asia	Eastern Asia	China	CHN			2018-07-27
571	KY009627	KY009627_Bat/EpSer-CHN		NCBI		yes			Partial RdRp	Bat coronavirus	409		Bat	Vespertilionidae	Eptesicus	Eptesicus serotinus	EpSer	Alphacoronavirus		Nyctacovirus	Bat Nyctacovirus new lineage 7	BatNycta_NL7	Asia	Eastern Asia	China	CHN			2015
572	KY009631	KY009631_Bat/EpSer-CHN		NCBI		yes			Partial RdRp	Bat coronavirus	409		Bat	Vespertilionidae	Eptesicus	Eptesicus serotinus	EpSer	Alphacoronavirus		Nyctacovirus	Bat Nyctacovirus new lineage 7	BatNycta_NL7	Asia	Eastern Asia	China	CHN			2015
573	MN312575	MN312575_Bat/HySp-CHN		NCBI		yes			Partial RdRp	Bat alphacoronavirus	419		Bat	Vespertilionidae	Hypsugo	Hypsugo sp.	HySp	Alphacoronavirus	unclassified Alphacoronavirus	Nyctacovirus	Bat Nyctacovirus new lineage 7	BatNycta_NL7	Asia	Eastern Asia	China	CHN			null
574	MN312572	MN312572_Bat/HySp-CHN		NCBI		yes			Partial RdRp	Bat alphacoronavirus	418		Bat	Vespertilionidae	Hypsugo	Hypsugo sp.	HySp	Alphacoronavirus	unclassified Alphacoronavirus	Nyctacovirus	Bat Nyctacovirus new lineage 7	BatNycta_NL7	Asia	Eastern Asia	China	CHN			null
575	KX447543	KX447543_Bat/PiAb-CHN		NCBI		yes			Partial RdRp	Pipistrellus bat alphacoronavirus	383		Bat	Vespertilionidae	Pipistrellus	Pipistrellus abramus	PiAb	Alphacoronavirus	unclassified Alphacoronavirus	Nyctacovirus	Bat Nyctacovirus new lineage 7	BatNycta_NL7	Asia	Eastern Asia	China	CHN			2014-05-08
576	MN312574	MN312574_Bat/HySp-CHN		NCBI		yes			Partial RdRp	Bat alphacoronavirus	409		Bat	Vespertilionidae	Hypsugo	Hypsugo sp.	HySp	Alphacoronavirus	unclassified Alphacoronavirus	Nyctacovirus	Bat Nyctacovirus new lineage 7	BatNycta_NL7	Asia	Eastern Asia	China	CHN			null
577	MN312570	MN312570_Bat/HySp-CHN		NCBI		yes			Partial RdRp	Bat alphacoronavirus	409		Bat	Vespertilionidae	Hypsugo	Hypsugo sp.	HySp	Alphacoronavirus	unclassified Alphacoronavirus	Nyctacovirus	Bat Nyctacovirus new lineage 7	BatNycta_NL7	Asia	Eastern Asia	China	CHN			null
578	MN312573	MN312573_Bat/HySp-CHN		NCBI		yes			Partial RdRp	Bat alphacoronavirus	408		Bat	Vespertilionidae	Hypsugo	Hypsugo sp.	HySp	Alphacoronavirus	unclassified Alphacoronavirus	Nyctacovirus	Bat Nyctacovirus new lineage 7	BatNycta_NL7	Asia	Eastern Asia	China	CHN			null
579	KX285212	KX285212_Bat/PiPi-CHN		NCBI		yes			Partial RdRp	Coronavirus PREDICT CoV-61	387		Bat	Vespertilionidae	Pipistrellus	Pipistrellus pipistrellus	PiPi	Alphacoronavirus	unclassified Alphacoronavirus	Nyctacovirus	Bat Nyctacovirus new lineage 7	BatNycta_NL7	Asia	Eastern Asia	China	CHN			2013-07-20
580	MN312569	MN312569_Bat/HySp-CHN		NCBI		yes			Partial RdRp	Bat alphacoronavirus	409		Bat	Vespertilionidae	Hypsugo	Hypsugo sp.	HySp	Alphacoronavirus	unclassified Alphacoronavirus	Nyctacovirus	Bat Nyctacovirus new lineage 7	BatNycta_NL7	Asia	Eastern Asia	China	CHN			null
581	KX285211	KX285211_Bat/PiPi-CHN		NCBI		yes			Partial RdRp	Coronavirus PREDICT CoV-61	387		Bat	Vespertilionidae	Pipistrellus	Pipistrellus pipistrellus	PiPi	Alphacoronavirus	unclassified Alphacoronavirus	Nyctacovirus	Bat Nyctacovirus new lineage 7	BatNycta_NL7	Asia	Eastern Asia	China	CHN			2013-07-20
582	KX285210	KX285210_Bat/PiPi-CHN		NCBI		yes			Partial RdRp	Coronavirus PREDICT CoV-61	387		Bat	Vespertilionidae	Pipistrellus	Pipistrellus pipistrellus	PiPi	Alphacoronavirus	unclassified Alphacoronavirus	Nyctacovirus	Bat Nyctacovirus new lineage 7	BatNycta_NL7	Asia	Eastern Asia	China	CHN			2013-07-20
583	KX447542	KX447542_Bat/PiAb-CHN		NCBI		yes			Partial RdRp	Pipistrellus bat alphacoronavirus	383		Bat	Vespertilionidae	Pipistrellus	Pipistrellus abramus	PiAb	Alphacoronavirus	unclassified Alphacoronavirus	Nyctacovirus	Bat Nyctacovirus new lineage 7	BatNycta_NL7	Asia	Eastern Asia	China	CHN			2014-05-08
584	KX285213	KX285213_Bat/PiPi-CHN		NCBI		yes			Partial RdRp	Coronavirus PREDICT CoV-61	348		Bat	Vespertilionidae	Pipistrellus	Pipistrellus pipistrellus	PiPi	Alphacoronavirus	unclassified Alphacoronavirus	Nyctacovirus	Bat Nyctacovirus new lineage 7	BatNycta_NL7	Asia	Eastern Asia	China	CHN			2013-07-20
585	MN312571	MN312571_Bat/HySp-CHN		NCBI		yes			Partial RdRp	Bat alphacoronavirus	321		Bat	Vespertilionidae	Hypsugo	Hypsugo sp.	HySp	Alphacoronavirus	unclassified Alphacoronavirus	Nyctacovirus	Bat Nyctacovirus new lineage 7	BatNycta_NL7	Asia	Eastern Asia	China	CHN			null
586	KJ473809	KJ473809_NvSC2013		NCBI	yes	yes	yes		Complete Genome	BtNv-AlphaCoV/SC2013	27783	yes	Bat	Vespertilionidae	Nyctalus	Nyctalus velutinus	NyVe	Alphacoronavirus		Nyctacovirus	Nyctalus velutinus alphacoronavirus SC-2013	NvSC13	Asia	Eastern Asia	China	CHN	Sichuan	SC	2013
587	NC_028833	NC_028833_NvSC2013	yes	NCBI	yes	yes	yes		Complete Genome	BtNv-AlphaCoV/SC2013	27783	yes	Bat	Vespertilionidae	Nyctalus	Nyctalus velutinus	NyVe	Alphacoronavirus		Nyctacovirus	Nyctalus velutinus alphacoronavirus SC-2013	NvSC13	Asia	Eastern Asia	China	CHN	Sichuan	SC	2013
588	MT891183	MT891183_Bat/TyPa-MYS		NCBI		yes			Partial RdRp	Coronavirus CoV-104	387		Bat	Vespertilionidae	Tylonycteris	Tylonycteris pachypus	TyPa	Alphacoronavirus		Nyctacovirus	Tylonycteris bat coronavirus HKU33	TyHKU33	Asia	South-Eastern Asia	Malaysia	MYS			2018-10-06
589	MK720944	MK720944_HKU33_Bat/TyRo-CHN	yes	NCBI	yes	yes	yes		Complete Genome	Tylonycteris bat coronavirus HKU33	27636		Bat	Vespertilionidae	Tylonycteris	Tylonycteris robustula	TyRo	Alphacoronavirus	Alphacoronavirus HKU33	Nyctacovirus	Tylonycteris bat coronavirus HKU33	TyHKU33	Asia	Eastern Asia	China	CHN	Guizhou		2015-09-09
590	KX447559	KX447559_Bat/TyRo-CHN		NCBI		yes			Partial RdRp	Tylonycteris bat alphacoronavirus	383		Bat	Vespertilionidae	Tylonycteris	Tylonycteris robustula	TyRo	Alphacoronavirus	unclassified Alphacoronavirus	Nyctacovirus	Tylonycteris bat coronavirus HKU33	TyHKU33	Asia	Eastern Asia	China	CHN			2015-09-09
591	MW600668	MW600668_Bat/TyRo-CHN		NCBI		yes			Partial RdRp	Tylonycteris robustula coronavirus 162280	387		Bat	Vespertilionidae	Tylonycteris	Tylonycteris robustula	TyRo	Alphacoronavirus		Nyctacovirus	Tylonycteris bat coronavirus HKU33	TyHKU33	Asia	Eastern Asia	China	CHN			2016-08-18
592	MW600667	MW600667_Bat/TyRo-CHN		NCBI		yes			Partial RdRp	Tylonycteris robustula coronavirus 162272	387		Bat	Vespertilionidae	Tylonycteris	Tylonycteris robustula	TyRo	Alphacoronavirus		Nyctacovirus	Tylonycteris bat coronavirus HKU33	TyHKU33	Asia	Eastern Asia	China	CHN			2016-08-18
593	MW600666	MW600666_Bat/TyRo-CHN		NCBI		yes			Partial RdRp	Tylonycteris robustula coronavirus 162269	387		Bat	Vespertilionidae	Tylonycteris	Tylonycteris robustula	TyRo	Alphacoronavirus		Nyctacovirus	Tylonycteris bat coronavirus HKU33	TyHKU33	Asia	Eastern Asia	China	CHN			2016-08-18
594	ON745166	ON745166_Bat/TyRo-CHN		NCBI	yes	yes	yes		Partial Genome	Tylonycteris robustula coronavirus	27721		Bat	Vespertilionidae	Tylonycteris	Tylonycteris robustula	TyRo	Alphacoronavirus		Nyctacovirus	Tylonycteris bat coronavirus HKU33	TyHKU33	Asia	Eastern Asia	China	CHN	Yunnan		2016-08-18
595	MN602061	MN602061_Bat/VeBa-AUS		NCBI		yes			Partial RdRp	Vespadelus baverstocki alphacoronavirus	394		Bat	Vespertilionidae	Vespadelus	Vespadelus baverstocki	VeBa	Alphacoronavirus	unclassified Alphacoronavirus	Nyctacovirus	Alphacoronavirus WA2028	WA2028	Oceania	Australia and New Zealand	Australia	AUS			2016/2017
596	MN602065	MN602065_Bat/EpRe-AUS		NCBI		yes			Partial RdRp	Vespadelus regulus alphacoronavirus	383		Bat	Vespertilionidae	Eptesicus	Eptesicus regulus	EpRe	Alphacoronavirus	unclassified Alphacoronavirus	Nyctacovirus	Alphacoronavirus WA2028	WA2028	Oceania	Australia and New Zealand	Australia	AUS			2016/2017
597	MK472071	MK472071_WAAlc1_Bat/VeRe-AUS		NCBI	yes	yes	yes		Complete Genome	Alphacoronavirus sp.	27535		Bat	Vespertilionidae	Vespadelus	Vespadelus regulus	VeRe	Alphacoronavirus		Nyctacovirus	Alphacoronavirus WA2028	WA2028	Oceania	Australia and New Zealand	Australia	AUS			2018
598	MN602064	MN602064_Bat/EpRe-AUS		NCBI		yes			Partial RdRp	Vespadelus regulus alphacoronavirus	394		Bat	Vespertilionidae	Eptesicus	Eptesicus regulus	EpRe	Alphacoronavirus	unclassified Alphacoronavirus	Nyctacovirus	Alphacoronavirus WA2028	WA2028	Oceania	Australia and New Zealand	Australia	AUS			2016/2017
599	MN602063	MN602063_Bat/EpRe-AUS		NCBI		yes			Partial RdRp	Vespadelus regulus alphacoronavirus	394		Bat	Vespertilionidae	Eptesicus	Eptesicus regulus	EpRe	Alphacoronavirus	unclassified Alphacoronavirus	Nyctacovirus	Alphacoronavirus WA2028	WA2028	Oceania	Australia and New Zealand	Australia	AUS			2016/2017
600	MN602062	MN602062_Bat/EpRe-AUS		NCBI		yes			Partial RdRp	Vespadelus regulus alphacoronavirus	394		Bat	Vespertilionidae	Eptesicus	Eptesicus regulus	EpRe	Alphacoronavirus	unclassified Alphacoronavirus	Nyctacovirus	Alphacoronavirus WA2028	WA2028	Oceania	Australia and New Zealand	Australia	AUS			2016/2017
601	MN602066	MN602066_Bat/FaMa-AUS		NCBI		yes			Partial RdRp	Falsistrellus mackenziei alphacoronavirus	394		Bat	Vespertilionidae	Falsistrellus	Falsistrellus mackenziei	FaMa	Alphacoronavirus	unclassified Alphacoronavirus	Nyctacovirus	Alphacoronavirus WA2028	WA2028	Oceania	Australia and New Zealand	Australia	AUS			2016/2017
602	OK094717	OK094717_Bat/ChTu-NZL		NCBI		yes			Partial RdRp	Chalinolobus tuberculatus alphacoronavirus	387		Bat	Vespertilionidae	Chalinolobus	Chalinolobus tuberculatus	ChTu	Alphacoronavirus		Nyctacovirus	Alphacoronavirus WA2028	WA2028	Oceania	Australia and Oceania	New Zealand	NZL			2020-02-25
603	MN602059	MN602059_Bat/ChMo-AUS		NCBI		yes			Partial RdRp	Chalinolobus morio alphacoronavirus	394		Bat	Vespertilionidae	Chalinolobus	Chalinolobus morio	ChMo	Alphacoronavirus	unclassified Alphacoronavirus	Nyctacovirus	Alphacoronavirus WA2028	WA2028	Oceania	Australia and New Zealand	Australia	AUS			2016/2017
604	MN602060	MN602060_Bat/ChMo-AUS		NCBI		yes			Partial RdRp	Chalinolobus morio alphacoronavirus	394		Bat	Vespertilionidae	Chalinolobus	Chalinolobus morio	ChMo	Alphacoronavirus	unclassified Alphacoronavirus	Nyctacovirus	Alphacoronavirus WA2028	WA2028	Oceania	Australia and New Zealand	Australia	AUS			2016/2017
605	EU834951	EU834951_Bat/MyMac-AUS		NCBI		yes			Partial RdRp	Bat coronavirus M.mac/Australia/CoV034/2008	422		Bat	Vespertilionidae	Myotis	Myotis macropus	MyMac	Alphacoronavirus	unclassified Alphacoronavirus	Nyctacovirus	Alphacoronavirus WA2028	WA2028	Oceania	Australia and New Zealand	Australia	AUS			2008
606	MN602055	MN602055_Bat/ChGo-AUS		NCBI		yes			Partial RdRp	Chalinolobus gouldii alphacoronavirus	394		Bat	Vespertilionidae	Chalinolobus	Chalinolobus gouldii	ChGo	Alphacoronavirus	unclassified Alphacoronavirus	Nyctacovirus	Alphacoronavirus WA2028	WA2028	Oceania	Australia and New Zealand	Australia	AUS			2016/2017
607	MK472069	MK472069_WA3301_Bat/MySp.-AUS		NCBI	yes	yes	yes		Complete Genome	Alphacoronavirus sp.	27404		Bat	Vespertilionidae	Myotis	Myotis sp.	MySp.	Alphacoronavirus		Nyctacovirus	Alphacoronavirus WA2028	WA2028	Oceania	Australia and New Zealand	Australia	AUS			2018
608	MN602054	MN602054_Bat/ChGo-AUS		NCBI		yes			Partial RdRp	Chalinolobus gouldii alphacoronavirus	394		Bat	Vespertilionidae	Chalinolobus	Chalinolobus gouldii	ChGo	Alphacoronavirus	unclassified Alphacoronavirus	Nyctacovirus	Alphacoronavirus WA2028	WA2028	Oceania	Australia and New Zealand	Australia	AUS			2016/2017
609	MN602057	MN602057_Bat/EpRe-AUS		NCBI		yes			Partial RdRp	Vespadelus regulus alphacoronavirus	394		Bat	Vespertilionidae	Eptesicus	Eptesicus regulus	EpRe	Alphacoronavirus	unclassified Alphacoronavirus	Nyctacovirus	Alphacoronavirus WA2028	WA2028	Oceania	Australia and New Zealand	Australia	AUS			2016/2017
610	MK472068	MK472068_WA2028_Bat/ChGo-AUS	yes	NCBI	yes	yes	yes		Complete Genome	Alphacoronavirus sp.	27435		Bat	Vespertilionidae	Chalinolobus	Chalinolobus gouldii	ChGo	Alphacoronavirus		Nyctacovirus	Alphacoronavirus WA2028	WA2028	Oceania	Australia and New Zealand	Australia	AUS			2018
611	MN602058	MN602058_Bat/ChGo-AUS		NCBI		yes			Partial RdRp	Chalinolobus gouldii alphacoronavirus	394		Bat	Vespertilionidae	Chalinolobus	Chalinolobus gouldii	ChGo	Alphacoronavirus	unclassified Alphacoronavirus	Nyctacovirus	Alphacoronavirus WA2028	WA2028	Oceania	Australia and New Zealand	Australia	AUS			2016/2017
612	MN602056	MN602056_Bat/ChGo-AUS		NCBI		yes			Partial RdRp	Chalinolobus gouldii alphacoronavirus	394		Bat	Vespertilionidae	Chalinolobus	Chalinolobus gouldii	ChGo	Alphacoronavirus	unclassified Alphacoronavirus	Nyctacovirus	Alphacoronavirus WA2028	WA2028	Oceania	Australia and New Zealand	Australia	AUS			2016/2017
613	MN482242	MN482242_B40_Bat/PiPy-DNK		NCBI	yes	yes	yes		Complete Genome	Bat coronavirus	27943		Bat	Vespertilionidae	Pipistrellus	Pipistrellus pygmaeus	PiPy	Alphacoronavirus		Nyctacovirus	Bat Nyctacovirus new lineage 6	BatNycta_NL6	Europe	Northern Europe	Denmark	DNK	Funen		2013-08-01
614	MH921428	MH921428_Bat/PiPi-CHN		NCBI		yes			Partial RdRp	Bat coronavirus	409		Bat	Vespertilionidae	Pipistrellus	Pipistrellus pipistrellus	PiPi	Alphacoronavirus		Nyctacovirus	Bat Nyctacovirus new lineage 6	BatNycta_NL6	Asia	Eastern Asia	China	CHN	Xinjiang		2016
615	MH921429	MH921429_Bat/PiPi-CHN		NCBI		yes			Partial RdRp	Bat coronavirus	439		Bat	Vespertilionidae	Pipistrellus	Pipistrellus pipistrellus	PiPi	Alphacoronavirus		Nyctacovirus	Bat Nyctacovirus new lineage 6	BatNycta_NL6	Asia	Eastern Asia	China	CHN	Xinjiang		2016
616	GQ259964	GQ259964_Bat/PiPi-NLD		NCBI		yes			Partial RdRp	Coronavirus P.pipi/VM312/2008/NLD	285		Bat	Vespertilionidae	Pipistrellus	Pipistrellus pipistrellus	PiPi	Alphacoronavirus		Nyctacovirus	Bat Nyctacovirus new lineage 6	BatNycta_NL6	Europe	Western Europe	Netherlands	NLD			2008
617	KT345295	KT345295_Bat/PiPi-FRA		NCBI		yes			Partial RdRp	Alphacoronavirus Pip2_Cr_FR_2014	452		Bat	Vespertilionidae	Pipistrellus	Pipistrellus pipistrellus	PiPi	Alphacoronavirus	unclassified Alphacoronavirus	Nyctacovirus	Bat Nyctacovirus new lineage 6	BatNycta_NL6	Europe	Western Europe	France	FRA	Crosses		2014-07-01
618	KT345294	KT345294_Bat/PiPi-FRA		NCBI		yes			Partial RdRp	Alphacoronavirus Pip1_Cr_FR_2014	453		Bat	Vespertilionidae	Pipistrellus	Pipistrellus pipistrellus	PiPi	Alphacoronavirus	unclassified Alphacoronavirus	Nyctacovirus	Bat Nyctacovirus new lineage 6	BatNycta_NL6	Europe	Western Europe	France	FRA	Crosses		2014-07-01
619	KY780384	KY780384_Bat/PiPi-ITA		NCBI		yes			Partial RdRp	Bat coronavirus	396		Bat	Vespertilionidae	Pipistrellus	Pipistrellus pipistrellus	PiPi	Alphacoronavirus		Nyctacovirus	Bat Nyctacovirus new lineage 6	BatNycta_NL6	Europe	Southern Europe	Italy	ITA			2014
620	KY780385	KY780385_Bat/PiPi-ITA		NCBI		yes			Partial RdRp	Bat coronavirus	396		Bat	Vespertilionidae	Pipistrellus	Pipistrellus pipistrellus	PiPi	Alphacoronavirus		Nyctacovirus	Bat Nyctacovirus new lineage 6	BatNycta_NL6	Europe	Southern Europe	Italy	ITA			2014
621	MH938448	MH938448_Bat/PiKu-ITA		NCBI	yes	yes	yes		Complete Genome	Alphacoronavirus Bat-CoV/P.kuhlii/Italy/206645-41/2011	27862		Bat	Vespertilionidae	Pipistrellus	Pipistrellus kuhlii	PiKu	Alphacoronavirus	Nyctacovirus	Nyctacovirus	Bat Nyctacovirus new lineage 6	BatNycta_NL6	Europe	Southern Europe	Italy	ITA			2011
622	KF500945	KF500945_Bat/PiKu-ITA		NCBI		yes			Partial RdRp	Alphacoronavirus Pipistrellus kuhlii/Italy/206645-41/2010	718		Bat	Vespertilionidae	Pipistrellus	Pipistrellus kuhlii	PiKu	Alphacoronavirus	unclassified Alphacoronavirus	Nyctacovirus	Bat Nyctacovirus new lineage 6	BatNycta_NL6	Europe	Southern Europe	Italy	ITA			2010
623	GU190239	GU190239_Bat/NyLe-BGR		NCBI		yes			Partial RdRp	Bat coronavirus BNM98-30/BGR/2008	817		Bat	Vespertilionidae	Nyctalus	Nyctalus leisleri	NyLe	Alphacoronavirus		Nyctacovirus	Bat Nyctacovirus new lineage 6	BatNycta_NL6	Europe	Eastern Europe	Bulgaria	BGR			2008
624	GQ259963	GQ259963_Bat/NyNo-NLD		NCBI		yes			Partial RdRp	Coronavirus N.noc/VM199/2007/NLD	277		Bat	Vespertilionidae	Nyctalus	Nyctalus noctula	NyNo	Alphacoronavirus		Nyctacovirus	Bat Nyctacovirus new lineage 6	BatNycta_NL6	Europe	Western Europe	Netherlands	NLD			2007
625	GQ259962	GQ259962_Bat/NyNo-NLD		NCBI		yes			Partial RdRp	Coronavirus N.noc/VM366/2008/NLD	305		Bat	Vespertilionidae	Nyctalus	Nyctalus noctula	NyNo	Alphacoronavirus	unclassified Betacoronavirus	Nyctacovirus	Bat Nyctacovirus new lineage 6	BatNycta_NL6	Europe	Western Europe	Netherlands	NLD			2008
626	GQ259961	GQ259961_Bat/NyNo-NLD		NCBI		yes			Partial RdRp	Coronavirus N.noc/VM176/2007/NLD	337		Bat	Vespertilionidae	Nyctalus	Nyctalus noctula	NyNo	Alphacoronavirus	unclassified Betacoronavirus	Nyctacovirus	Bat Nyctacovirus new lineage 6	BatNycta_NL6	Europe	Western Europe	Netherlands	NLD			2007
627	HQ184055	HQ184055_Bat/NyLa-ESP		NCBI		yes			Partial RdRp	Alphacoronavirus N.las/G/Spain/2007	396		Bat	Vespertilionidae	Nyctalus	Nyctalus lasiopterus	NyLa	Alphacoronavirus	unclassified Alphacoronavirus	Nyctacovirus	Bat Nyctacovirus new lineage 6	BatNycta_NL6	Europe	Southern Europe	Spain	ESP			2007
628	HQ184057	HQ184057_Bat/MyMy-ESP		NCBI		yes			Partial RdRp	Alphacoronavirus M.myo/I/Spain/2007	396		Bat	Vespertilionidae	Myotis	Myotis myotis	MyMy	Alphacoronavirus	unclassified Alphacoronavirus	Nyctacovirus	Bat Nyctacovirus new lineage 6	BatNycta_NL6	Europe	Southern Europe	Spain	ESP			2007
629	HQ184054	HQ184054_Bat/NyLa-ESP		NCBI		yes			Partial RdRp	Alphacoronavirus N.las/F/Spain/2007	396		Bat	Vespertilionidae	Nyctalus	Nyctalus lasiopterus	NyLa	Alphacoronavirus	unclassified Alphacoronavirus	Nyctacovirus	Bat Nyctacovirus new lineage 6	BatNycta_NL6	Europe	Southern Europe	Spain	ESP			2007
630	HQ184053	HQ184053_Bat/NyLa-ESP		NCBI		yes			Partial RdRp	Alphacoronavirus N.las/E/Spain/2007	396		Bat	Vespertilionidae	Nyctalus	Nyctalus lasiopterus	NyLa	Alphacoronavirus	unclassified Alphacoronavirus	Nyctacovirus	Bat Nyctacovirus new lineage 6	BatNycta_NL6	Europe	Southern Europe	Spain	ESP			2007
631	HQ184052	HQ184052_Bat/NyLa-ESP		NCBI		yes			Partial RdRp	Alphacoronavirus N.las/D/Spain/2007	396		Bat	Vespertilionidae	Nyctalus	Nyctalus lasiopterus	NyLa	Alphacoronavirus	unclassified Alphacoronavirus	Nyctacovirus	Bat Nyctacovirus new lineage 6	BatNycta_NL6	Europe	Southern Europe	Spain	ESP			2007
632	HQ184051	HQ184051_Bat/NyLa-ESP		NCBI		yes			Partial RdRp	Alphacoronavirus N.las/C/Spain/2007	396		Bat	Vespertilionidae	Nyctalus	Nyctalus lasiopterus	NyLa	Alphacoronavirus	unclassified Alphacoronavirus	Nyctacovirus	Bat Nyctacovirus new lineage 6	BatNycta_NL6	Europe	Southern Europe	Spain	ESP			2007
633	GQ259960	GQ259960_Bat/NyNo-NLD		NCBI		yes			Partial RdRp	Coronavirus N.noc/VM182/2007/NLD	268		Bat	Vespertilionidae	Nyctalus	Nyctalus noctula	NyNo	Alphacoronavirus		Nyctacovirus	Bat Nyctacovirus new lineage 6	BatNycta_NL6	Europe	Western Europe	Netherlands	NLD			2007
634	MG252875	MG252875_Bat/NeNa-ZAF		NCBI		yes			Partial RdRp	Bat alphacoronavirus	852		Bat	Vespertilionidae	Laephotis	Neoromicia nanus	NeNa	Alphacoronavirus	unclassified Alphacoronavirus	Nyctacovirus	Bat Nyctacovirus new lineage 6	BatNycta_NL6	Africa	Southern Africa	South Africa	ZAF	KwaZulu-Natal		2016-09-06
635	OL807608	OL807608_Bat/AfNa-SWZ		NCBI	yes	yes	yes		Partial Genome	Afronycteris nana bat alphacoronavirus/Bat77/Eswatini/2014	26977		Bat	Vespertilionidae	Afronycteris	Afronycteris nana	AfNa	Alphacoronavirus	unclassified Alphacoronavirus	Nyctacovirus	Bat Nyctacovirus new lineage 6	BatNycta_NL6	Africa	Southern Africa	Eswatini	SWZ			2014-03-01
636	KF843854	KF843854_Bat/NeCa-ZAF		NCBI		yes			Partial RdRp	Alphacoronavirus BtCoV/VH_NC2/Neo_cap/RSA/2012	395		Bat	Vespertilionidae	Laephotis	Neoromicia capensis	NeCa	Alphacoronavirus	unclassified Alphacoronavirus	Nyctacovirus	Bat Nyctacovirus new lineage 6	BatNycta_NL6	Africa	Southern Africa	South Africa	ZAF			2012
637	MG205589	MG205589_Bat/NeCa-ZAF		NCBI		yes			Partial RdRp	Bat alphacoronavirus	852		Bat	Vespertilionidae	Laephotis	Neoromicia capensis	NeCa	Alphacoronavirus	unclassified Alphacoronavirus	Nyctacovirus	Bat Nyctacovirus new lineage 6	BatNycta_NL6	Africa	Southern Africa	South Africa	ZAF	Western Cape		2014-11-03
638	MG193610	MG193610_Bat/NeCa-ZAF		NCBI		yes			Partial RdRp	Bat alphacoronavirus	852		Bat	Vespertilionidae	Laephotis	Neoromicia capensis	NeCa	Alphacoronavirus	unclassified Alphacoronavirus	Nyctacovirus	Bat Nyctacovirus new lineage 6	BatNycta_NL6	Africa	Southern Africa	South Africa	ZAF	Western Cape		2015-09-23
639	MG205585	MG205585_Bat/NeCa-ZAF		NCBI		yes			Partial RdRp	Bat alphacoronavirus	852		Bat	Vespertilionidae	Laephotis	Neoromicia capensis	NeCa	Alphacoronavirus	unclassified Alphacoronavirus	Nyctacovirus	Bat Nyctacovirus new lineage 6	BatNycta_NL6	Africa	Southern Africa	South Africa	ZAF	Western Cape		2015-09-23
640	MG252866	MG252866_Bat/NeCa-ZAF		NCBI		yes			Partial RdRp	Bat alphacoronavirus	852		Bat	Vespertilionidae	Laephotis	Neoromicia capensis	NeCa	Alphacoronavirus	unclassified Alphacoronavirus	Nyctacovirus	Bat Nyctacovirus new lineage 6	BatNycta_NL6	Africa	Southern Africa	South Africa	ZAF	Western Cape		2015-09-23
641	MG252860	MG252860_Bat/NeCa-ZAF		NCBI		yes			Partial RdRp	Bat alphacoronavirus	852		Bat	Vespertilionidae	Laephotis	Neoromicia capensis	NeCa	Alphacoronavirus	unclassified Alphacoronavirus	Nyctacovirus	Bat Nyctacovirus new lineage 6	BatNycta_NL6	Africa	Southern Africa	South Africa	ZAF	Western Cape		2015-09-23
642	MG193605	MG193605_Bat/NeCa-ZAF		NCBI		yes			Partial RdRp	Bat alphacoronavirus	852		Bat	Vespertilionidae	Laephotis	Neoromicia capensis	NeCa	Alphacoronavirus	unclassified Alphacoronavirus	Nyctacovirus	Bat Nyctacovirus new lineage 6	BatNycta_NL6	Africa	Southern Africa	South Africa	ZAF	Western Cape		2015-09-23
643	MG205599	MG205599_Bat/NeCa-ZAF		NCBI		yes			Partial RdRp	Bat alphacoronavirus	852		Bat	Vespertilionidae	Laephotis	Neoromicia capensis	NeCa	Alphacoronavirus	unclassified Alphacoronavirus	Nyctacovirus	Bat Nyctacovirus new lineage 6	BatNycta_NL6	Africa	Southern Africa	South Africa	ZAF	Western Cape		2015-09-23
644	KF843855	KF843855_Bat/NeCa-ZAF		NCBI		yes			Partial RdRp	Alphacoronavirus BtCoV/GrNC1/Neo_cap/RSA/2012	404		Bat	Vespertilionidae	Laephotis	Neoromicia capensis	NeCa	Alphacoronavirus	unclassified Alphacoronavirus	Nyctacovirus	Bat Nyctacovirus new lineage 6	BatNycta_NL6	Africa	Southern Africa	South Africa	ZAF			2012
645	KF843862	KF843862_Bat/NeCa-ZAF		NCBI		yes			Partial RdRp	Alphacoronavirus BtCoV/GrNC8/Neo_cap/RSA/2012	395		Bat	Vespertilionidae	Laephotis	Neoromicia capensis	NeCa	Alphacoronavirus	unclassified Alphacoronavirus	Nyctacovirus	Bat Nyctacovirus new lineage 6	BatNycta_NL6	Africa	Southern Africa	South Africa	ZAF			2012
646	KF843861	KF843861_Bat/NeCa-ZAF		NCBI		yes			Partial RdRp	Alphacoronavirus BtCoV/GrNC7/Neo_cap/RSA/2012	395		Bat	Vespertilionidae	Laephotis	Neoromicia capensis	NeCa	Alphacoronavirus	unclassified Alphacoronavirus	Nyctacovirus	Bat Nyctacovirus new lineage 6	BatNycta_NL6	Africa	Southern Africa	South Africa	ZAF			2012
647	KF843860	KF843860_Bat/NeCa-ZAF		NCBI		yes			Partial RdRp	Alphacoronavirus BtCoV/GrNC6/Neo_cap/RSA/2012	395		Bat	Vespertilionidae	Laephotis	Neoromicia capensis	NeCa	Alphacoronavirus	unclassified Alphacoronavirus	Nyctacovirus	Bat Nyctacovirus new lineage 6	BatNycta_NL6	Africa	Southern Africa	South Africa	ZAF			2012
648	KF843859	KF843859_Bat/NeCa-ZAF		NCBI		yes			Partial RdRp	Alphacoronavirus BtCoV/GrNC5/Neo_cap/RSA/2012	395		Bat	Vespertilionidae	Laephotis	Neoromicia capensis	NeCa	Alphacoronavirus	unclassified Alphacoronavirus	Nyctacovirus	Bat Nyctacovirus new lineage 6	BatNycta_NL6	Africa	Southern Africa	South Africa	ZAF			2012
649	KF843857	KF843857_Bat/NeCa-ZAF		NCBI		yes			Partial RdRp	Alphacoronavirus BtCoV/GrNC3/Neo_cap/RSA/2012	395		Bat	Vespertilionidae	Laephotis	Neoromicia capensis	NeCa	Alphacoronavirus	unclassified Alphacoronavirus	Nyctacovirus	Bat Nyctacovirus new lineage 6	BatNycta_NL6	Africa	Southern Africa	South Africa	ZAF			2012
650	KF843856	KF843856_Bat/NeCa-ZAF		NCBI		yes			Partial RdRp	Alphacoronavirus BtCoV/GrNC2/Neo_cap/RSA/2012	395		Bat	Vespertilionidae	Laephotis	Neoromicia capensis	NeCa	Alphacoronavirus	unclassified Alphacoronavirus	Nyctacovirus	Bat Nyctacovirus new lineage 6	BatNycta_NL6	Africa	Southern Africa	South Africa	ZAF			2012
651	MG310257	MG310257_Bat/NeCa-ZAF		NCBI		yes			Partial RdRp	Bat alphacoronavirus	393		Bat	Vespertilionidae	Laephotis	Neoromicia capensis	NeCa	Alphacoronavirus	unclassified Alphacoronavirus	Nyctacovirus	Bat Nyctacovirus new lineage 6	BatNycta_NL6	Africa	Southern Africa	South Africa	ZAF	Eastern Cape		2014-01-15
652	MG205590	MG205590_Bat/NeCa-ZAF		NCBI		yes			Partial RdRp	Bat alphacoronavirus	852		Bat	Vespertilionidae	Laephotis	Neoromicia capensis	NeCa	Alphacoronavirus	unclassified Alphacoronavirus	Nyctacovirus	Bat Nyctacovirus new lineage 6	BatNycta_NL6	Africa	Southern Africa	South Africa	ZAF	Western Cape		2015-01-05
653	MG817491	MG817491_Bat/NeCa-ZAF		NCBI		yes			Partial RdRp	Bat alphacoronavirus	852		Bat	Vespertilionidae	Laephotis	Neoromicia capensis	NeCa	Alphacoronavirus	unclassified Alphacoronavirus	Nyctacovirus	Bat Nyctacovirus new lineage 6	BatNycta_NL6	Africa	Southern Africa	South Africa	ZAF	Western Cape		2015-09-19
654	MG205598	MG205598_Bat/NeCa-ZAF		NCBI		yes			Partial RdRp	Bat alphacoronavirus	852		Bat	Vespertilionidae	Laephotis	Neoromicia capensis	NeCa	Alphacoronavirus	unclassified Alphacoronavirus	Nyctacovirus	Bat Nyctacovirus new lineage 6	BatNycta_NL6	Africa	Southern Africa	South Africa	ZAF	Western Cape		2015-09-19
655	MG252863	MG252863_Bat/NeCa-ZAF		NCBI		yes			Partial RdRp	Bat alphacoronavirus	852		Bat	Vespertilionidae	Laephotis	Neoromicia capensis	NeCa	Alphacoronavirus	unclassified Alphacoronavirus	Nyctacovirus	Bat Nyctacovirus new lineage 6	BatNycta_NL6	Africa	Southern Africa	South Africa	ZAF	Western Cape		2015-01-06
656	MG310222	MG310222_Bat/NeCa-ZAF		NCBI		yes			Partial RdRp	Bat alphacoronavirus	852		Bat	Vespertilionidae	Laephotis	Neoromicia capensis	NeCa	Alphacoronavirus	unclassified Alphacoronavirus	Nyctacovirus	Bat Nyctacovirus new lineage 6	BatNycta_NL6	Africa	Southern Africa	South Africa	ZAF	Western Cape		2015-01-06
657	MG817498	MG817498_Bat/NeCa-ZAF		NCBI		yes			Partial RdRp	Bat alphacoronavirus	627		Bat	Vespertilionidae	Laephotis	Neoromicia capensis	NeCa	Alphacoronavirus	unclassified Alphacoronavirus	Nyctacovirus	Bat Nyctacovirus new lineage 6	BatNycta_NL6	Africa	Southern Africa	South Africa	ZAF	Western Cape		2015-01-06
658	MG310242	MG310242_Bat/NeCa-ZAF		NCBI		yes			Partial RdRp	Bat alphacoronavirus	393		Bat	Vespertilionidae	Laephotis	Neoromicia capensis	NeCa	Alphacoronavirus	unclassified Alphacoronavirus	Nyctacovirus	Bat Nyctacovirus new lineage 6	BatNycta_NL6	Africa	Southern Africa	South Africa	ZAF	Western Cape		2015-09-20
659	MG817499	MG817499_Bat/NeCa-ZAF		NCBI		yes			Partial RdRp	Bat alphacoronavirus	837		Bat	Vespertilionidae	Laephotis	Neoromicia capensis	NeCa	Alphacoronavirus	unclassified Alphacoronavirus	Nyctacovirus	Bat Nyctacovirus new lineage 6	BatNycta_NL6	Africa	Southern Africa	South Africa	ZAF	Western Cape		2015-01-07
660	MG310241	MG310241_Bat/NeCa-ZAF		NCBI		yes			Partial RdRp	Bat alphacoronavirus	603		Bat	Vespertilionidae	Laephotis	Neoromicia capensis	NeCa	Alphacoronavirus	unclassified Alphacoronavirus	Nyctacovirus	Bat Nyctacovirus new lineage 6	BatNycta_NL6	Africa	Southern Africa	South Africa	ZAF	Western Cape		2015-09-20
661	MG193616	MG193616_Bat/NeCa-ZAF		NCBI		yes			Partial RdRp	Bat alphacoronavirus	852		Bat	Vespertilionidae	Laephotis	Neoromicia capensis	NeCa	Alphacoronavirus	unclassified Alphacoronavirus	Nyctacovirus	Bat Nyctacovirus new lineage 6	BatNycta_NL6	Africa	Southern Africa	South Africa	ZAF	Western Cape		2015-01-07
662	MG310235	MG310235_Bat/NeCa-ZAF		NCBI		yes			Partial RdRp	Bat alphacoronavirus	843		Bat	Vespertilionidae	Laephotis	Neoromicia capensis	NeCa	Alphacoronavirus	unclassified Alphacoronavirus	Nyctacovirus	Bat Nyctacovirus new lineage 6	BatNycta_NL6	Africa	Southern Africa	South Africa	ZAF	Western Cape		2015-01-08
663	MG310232	MG310232_Bat/NeCa-ZAF		NCBI		yes			Partial RdRp	Bat alphacoronavirus	852		Bat	Vespertilionidae	Laephotis	Neoromicia capensis	NeCa	Alphacoronavirus	unclassified Alphacoronavirus	Nyctacovirus	Bat Nyctacovirus new lineage 6	BatNycta_NL6	Africa	Southern Africa	South Africa	ZAF	Western Cape		2015-01-06
664	MG817495	MG817495_Bat/NeCa-ZAF		NCBI		yes			Partial RdRp	Bat alphacoronavirus	314		Bat	Vespertilionidae	Laephotis	Neoromicia capensis	NeCa	Alphacoronavirus	unclassified Alphacoronavirus	Nyctacovirus	Bat Nyctacovirus new lineage 6	BatNycta_NL6	Africa	Southern Africa	South Africa	ZAF	Western Cape		2015-01-07
665	MG205592	MG205592_Bat/NeCa-ZAF		NCBI		yes			Partial RdRp	Bat alphacoronavirus	852		Bat	Vespertilionidae	Laephotis	Neoromicia capensis	NeCa	Alphacoronavirus	unclassified Alphacoronavirus	Nyctacovirus	Bat Nyctacovirus new lineage 6	BatNycta_NL6	Africa	Southern Africa	South Africa	ZAF	Western Cape		2015-01-08
666	MG310247	MG310247_Bat/NeCa-ZAF		NCBI		yes			Partial RdRp	Bat alphacoronavirus	393		Bat	Vespertilionidae	Laephotis	Neoromicia capensis	NeCa	Alphacoronavirus	unclassified Alphacoronavirus	Nyctacovirus	Bat Nyctacovirus new lineage 6	BatNycta_NL6	Africa	Southern Africa	South Africa	ZAF	Western Cape		2015-01-08
667	MG310246	MG310246_Bat/NeCa-ZAF		NCBI		yes			Partial RdRp	Bat alphacoronavirus	393		Bat	Vespertilionidae	Laephotis	Neoromicia capensis	NeCa	Alphacoronavirus	unclassified Alphacoronavirus	Nyctacovirus	Bat Nyctacovirus new lineage 6	BatNycta_NL6	Africa	Southern Africa	South Africa	ZAF	Western Cape		2015-01-08
668	MG310249	MG310249_Bat/NeCa-ZAF		NCBI		yes			Partial RdRp	Bat alphacoronavirus	393		Bat	Vespertilionidae	Laephotis	Neoromicia capensis	NeCa	Alphacoronavirus	unclassified Alphacoronavirus	Nyctacovirus	Bat Nyctacovirus new lineage 6	BatNycta_NL6	Africa	Southern Africa	South Africa	ZAF	Eastern Cape		2014-10-27
669	MG310253	MG310253_Bat/NeCa-ZAF		NCBI		yes			Partial RdRp	Bat alphacoronavirus	603		Bat	Vespertilionidae	Laephotis	Neoromicia capensis	NeCa	Alphacoronavirus	unclassified Alphacoronavirus	Nyctacovirus	Bat Nyctacovirus new lineage 6	BatNycta_NL6	Africa	Southern Africa	South Africa	ZAF	Eastern Cape		2014-10-21
670	MG310251	MG310251_Bat/NeCa-ZAF		NCBI		yes			Partial RdRp	Bat alphacoronavirus	600		Bat	Vespertilionidae	Laephotis	Neoromicia capensis	NeCa	Alphacoronavirus	unclassified Alphacoronavirus	Nyctacovirus	Bat Nyctacovirus new lineage 6	BatNycta_NL6	Africa	Southern Africa	South Africa	ZAF	Eastern Cape		2014-10-27
671	MG193608	MG193608_Bat/NeCa-ZAF		NCBI		yes			Partial RdRp	Bat alphacoronavirus	852		Bat	Vespertilionidae	Laephotis	Neoromicia capensis	NeCa	Alphacoronavirus	unclassified Alphacoronavirus	Nyctacovirus	Bat Nyctacovirus new lineage 6	BatNycta_NL6	Africa	Southern Africa	South Africa	ZAF	Eastern Cape		2014-10-27
672	MG252874	MG252874_Bat/NeCa-ZAF		NCBI		yes			Partial RdRp	Bat alphacoronavirus	852		Bat	Vespertilionidae	Laephotis	Neoromicia capensis	NeCa	Alphacoronavirus	unclassified Alphacoronavirus	Nyctacovirus	Bat Nyctacovirus new lineage 6	BatNycta_NL6	Africa	Southern Africa	South Africa	ZAF	Western Cape		2016-03-04
673	MG252870	MG252870_Bat/NeCa-ZAF		NCBI		yes			Partial RdRp	Bat alphacoronavirus	852		Bat	Vespertilionidae	Laephotis	Neoromicia capensis	NeCa	Alphacoronavirus	unclassified Alphacoronavirus	Nyctacovirus	Bat Nyctacovirus new lineage 6	BatNycta_NL6	Africa	Southern Africa	South Africa	ZAF	Western Cape		2016-03-03
674	MG252871	MG252871_Bat/NeCa-ZAF		NCBI		yes			Partial RdRp	Bat alphacoronavirus	852		Bat	Vespertilionidae	Laephotis	Neoromicia capensis	NeCa	Alphacoronavirus	unclassified Alphacoronavirus	Nyctacovirus	Bat Nyctacovirus new lineage 6	BatNycta_NL6	Africa	Southern Africa	South Africa	ZAF	Western Cape		2016-03-04
675	MG310256	MG310256_Bat/NeCa-ZAF		NCBI		yes			Partial RdRp	Bat alphacoronavirus	393		Bat	Vespertilionidae	Laephotis	Neoromicia capensis	NeCa	Alphacoronavirus	unclassified Alphacoronavirus	Nyctacovirus	Bat Nyctacovirus new lineage 6	BatNycta_NL6	Africa	Southern Africa	South Africa	ZAF	Western Cape		2014-01-22
676	MF593271	MF593271_Bat/NeCa-ZAF		NCBI		yes			Partial RdRp	Alphacoronavirus sp.	648		Bat	Vespertilionidae	Laephotis	Neoromicia capensis	NeCa	Alphacoronavirus	unclassified Alphacoronavirus	Nyctacovirus	Bat Nyctacovirus new lineage 6	BatNycta_NL6	Africa	Southern Africa	South Africa	ZAF			2013-01-19
677	JQ519818	JQ519818_Bat/NeSp.-ZAF		NCBI		yes			Partial RdRp	Neoromicia bat coronavirus/South Africa/167/2007	277		Bat	Vespertilionidae	Neoromicia	Neoromicia sp.	NeSp.	Alphacoronavirus		Nyctacovirus	Bat Nyctacovirus new lineage 6	BatNycta_NL6	Africa	Southern Africa	South Africa	ZAF			2007
678	MG310250	MG310250_Bat/NeCa-ZAF		NCBI		yes			Partial RdRp	Bat alphacoronavirus	393		Bat	Vespertilionidae	Laephotis	Neoromicia capensis	NeCa	Alphacoronavirus	unclassified Alphacoronavirus	Nyctacovirus	Bat Nyctacovirus new lineage 6	BatNycta_NL6	Africa	Southern Africa	South Africa	ZAF	Eastern Cape		2014-10-27
679	MG310252	MG310252_Bat/NeCa-ZAF		NCBI		yes			Partial RdRp	Bat alphacoronavirus	393		Bat	Vespertilionidae	Laephotis	Neoromicia capensis	NeCa	Alphacoronavirus	unclassified Alphacoronavirus	Nyctacovirus	Bat Nyctacovirus new lineage 6	BatNycta_NL6	Africa	Southern Africa	South Africa	ZAF	Eastern Cape		2014-10-27
680	MG844337	MG844337_Bat/NeCa-ZAF		NCBI		yes			Partial RdRp	Bat alphacoronavirus	395		Bat	Vespertilionidae	Laephotis	Neoromicia capensis	NeCa	Alphacoronavirus	unclassified Alphacoronavirus	Nyctacovirus	Bat Nyctacovirus new lineage 6	BatNycta_NL6	Africa	Southern Africa	South Africa	ZAF	KwaZulu-Natal		2014-09-23
681	MG844343	MG844343_Bat/NeCa-ZAF		NCBI		yes			Partial RdRp	Bat alphacoronavirus	395		Bat	Vespertilionidae	Laephotis	Neoromicia capensis	NeCa	Alphacoronavirus	unclassified Alphacoronavirus	Nyctacovirus	Bat Nyctacovirus new lineage 6	BatNycta_NL6	Africa	Southern Africa	South Africa	ZAF	KwaZulu-Natal		2014-09-23
682	MG844332	MG844332_Bat/NeCa-ZAF		NCBI		yes			Partial RdRp	Bat alphacoronavirus	395		Bat	Vespertilionidae	Laephotis	Neoromicia capensis	NeCa	Alphacoronavirus	unclassified Alphacoronavirus	Nyctacovirus	Bat Nyctacovirus new lineage 6	BatNycta_NL6	Africa	Southern Africa	South Africa	ZAF	KwaZulu-Natal		2014-09-23
683	MG844335	MG844335_Bat/NeCa-ZAF		NCBI		yes			Partial RdRp	Bat alphacoronavirus	395		Bat	Vespertilionidae	Laephotis	Neoromicia capensis	NeCa	Alphacoronavirus	unclassified Alphacoronavirus	Nyctacovirus	Bat Nyctacovirus new lineage 6	BatNycta_NL6	Africa	Southern Africa	South Africa	ZAF	KwaZulu-Natal		2014-09-23
684	MG844331	MG844331_Bat/NeCa-ZAF		NCBI		yes			Partial RdRp	Bat alphacoronavirus	395		Bat	Vespertilionidae	Laephotis	Neoromicia capensis	NeCa	Alphacoronavirus	unclassified Alphacoronavirus	Nyctacovirus	Bat Nyctacovirus new lineage 6	BatNycta_NL6	Africa	Southern Africa	South Africa	ZAF	KwaZulu-Natal		2014-09-23
685	MG844330	MG844330_Bat/NeCa-ZAF		NCBI		yes			Partial RdRp	Bat alphacoronavirus	395		Bat	Vespertilionidae	Laephotis	Neoromicia capensis	NeCa	Alphacoronavirus	unclassified Alphacoronavirus	Nyctacovirus	Bat Nyctacovirus new lineage 6	BatNycta_NL6	Africa	Southern Africa	South Africa	ZAF	KwaZulu-Natal		2014-09-23
686	MG844342	MG844342_Bat/NeCa-ZAF		NCBI		yes			Partial RdRp	Bat alphacoronavirus	395		Bat	Vespertilionidae	Laephotis	Neoromicia capensis	NeCa	Alphacoronavirus	unclassified Alphacoronavirus	Nyctacovirus	Bat Nyctacovirus new lineage 6	BatNycta_NL6	Africa	Southern Africa	South Africa	ZAF	KwaZulu-Natal		2014-09-23
687	MG193613	MG193613_Bat/NeCa-ZAF		NCBI		yes			Partial RdRp	Bat alphacoronavirus	852		Bat	Vespertilionidae	Laephotis	Neoromicia capensis	NeCa	Alphacoronavirus	unclassified Alphacoronavirus	Nyctacovirus	Bat Nyctacovirus new lineage 6	BatNycta_NL6	Africa	Southern Africa	South Africa	ZAF	KwaZulu-Natal		2014-09-23
688	MG205588	MG205588_Bat/NeCa-ZAF		NCBI		yes			Partial RdRp	Bat alphacoronavirus	852		Bat	Vespertilionidae	Laephotis	Neoromicia capensis	NeCa	Alphacoronavirus	unclassified Alphacoronavirus	Nyctacovirus	Bat Nyctacovirus new lineage 6	BatNycta_NL6	Africa	Southern Africa	South Africa	ZAF	KwaZulu-Natal		2014-09-23
689	MG205587	MG205587_Bat/NeCa-ZAF		NCBI		yes			Partial RdRp	Bat alphacoronavirus	852		Bat	Vespertilionidae	Laephotis	Neoromicia capensis	NeCa	Alphacoronavirus	unclassified Alphacoronavirus	Nyctacovirus	Bat Nyctacovirus new lineage 6	BatNycta_NL6	Africa	Southern Africa	South Africa	ZAF	KwaZulu-Natal		2014-09-23
690	MG252865	MG252865_Bat/NeCa-ZAF		NCBI		yes			Partial RdRp	Bat alphacoronavirus	852		Bat	Vespertilionidae	Laephotis	Neoromicia capensis	NeCa	Alphacoronavirus	unclassified Alphacoronavirus	Nyctacovirus	Bat Nyctacovirus new lineage 6	BatNycta_NL6	Africa	Southern Africa	South Africa	ZAF	KwaZulu-Natal		2014-09-23
691	MG844340	MG844340_Bat/NeCa-ZAF		NCBI		yes			Partial RdRp	Bat alphacoronavirus	395		Bat	Vespertilionidae	Laephotis	Neoromicia capensis	NeCa	Alphacoronavirus	unclassified Alphacoronavirus	Nyctacovirus	Bat Nyctacovirus new lineage 6	BatNycta_NL6	Africa	Southern Africa	South Africa	ZAF	KwaZulu-Natal		2014-09-23
692	MG844333	MG844333_Bat/NeCa-ZAF		NCBI		yes			Partial RdRp	Bat alphacoronavirus	395		Bat	Vespertilionidae	Laephotis	Neoromicia capensis	NeCa	Alphacoronavirus	unclassified Alphacoronavirus	Nyctacovirus	Bat Nyctacovirus new lineage 6	BatNycta_NL6	Africa	Southern Africa	South Africa	ZAF	KwaZulu-Natal		2014-09-23
693	MG844339	MG844339_Bat/NeCa-ZAF		NCBI		yes			Partial RdRp	Bat alphacoronavirus	395		Bat	Vespertilionidae	Laephotis	Neoromicia capensis	NeCa	Alphacoronavirus	unclassified Alphacoronavirus	Nyctacovirus	Bat Nyctacovirus new lineage 6	BatNycta_NL6	Africa	Southern Africa	South Africa	ZAF	KwaZulu-Natal		2014-09-23
694	MG844341	MG844341_Bat/NeCa-ZAF		NCBI		yes			Partial RdRp	Bat alphacoronavirus	395		Bat	Vespertilionidae	Laephotis	Neoromicia capensis	NeCa	Alphacoronavirus	unclassified Alphacoronavirus	Nyctacovirus	Bat Nyctacovirus new lineage 6	BatNycta_NL6	Africa	Southern Africa	South Africa	ZAF	KwaZulu-Natal		2014-09-23
695	MG844327	MG844327_Bat/NeCa-ZAF		NCBI		yes			Partial RdRp	Bat alphacoronavirus	395		Bat	Vespertilionidae	Laephotis	Neoromicia capensis	NeCa	Alphacoronavirus	unclassified Alphacoronavirus	Nyctacovirus	Bat Nyctacovirus new lineage 6	BatNycta_NL6	Africa	Southern Africa	South Africa	ZAF	KwaZulu-Natal		2014-09-23
696	MG817497	MG817497_Bat/NeCa-ZAF		NCBI		yes			Partial RdRp	Bat alphacoronavirus	352		Bat	Vespertilionidae	Laephotis	Neoromicia capensis	NeCa	Alphacoronavirus	unclassified Alphacoronavirus	Nyctacovirus	Bat Nyctacovirus new lineage 6	BatNycta_NL6	Africa	Southern Africa	South Africa	ZAF	KwaZulu-Natal		2016-01-12
697	MG193614	MG193614_Bat/NeCa-ZAF		NCBI		yes			Partial RdRp	Bat alphacoronavirus	852		Bat	Vespertilionidae	Laephotis	Neoromicia capensis	NeCa	Alphacoronavirus	unclassified Alphacoronavirus	Nyctacovirus	Bat Nyctacovirus new lineage 6	BatNycta_NL6	Africa	Southern Africa	South Africa	ZAF	KwaZulu-Natal		2016-01-11
698	MG193612	MG193612_Bat/NeCa-ZAF		NCBI		yes			Partial RdRp	Bat alphacoronavirus	852		Bat	Vespertilionidae	Laephotis	Neoromicia capensis	NeCa	Alphacoronavirus	unclassified Alphacoronavirus	Nyctacovirus	Bat Nyctacovirus new lineage 6	BatNycta_NL6	Africa	Southern Africa	South Africa	ZAF	KwaZulu-Natal		2016-01-11
699	MG252868	MG252868_Bat/NeCa-ZAF		NCBI		yes			Partial RdRp	Bat alphacoronavirus	852		Bat	Vespertilionidae	Laephotis	Neoromicia capensis	NeCa	Alphacoronavirus	unclassified Alphacoronavirus	Nyctacovirus	Bat Nyctacovirus new lineage 6	BatNycta_NL6	Africa	Southern Africa	South Africa	ZAF	KwaZulu-Natal		2016-01-11
700	MG844334	MG844334_Bat/NeCa-ZAF		NCBI		yes			Partial RdRp	Bat alphacoronavirus	395		Bat	Vespertilionidae	Laephotis	Neoromicia capensis	NeCa	Alphacoronavirus	unclassified Alphacoronavirus	Nyctacovirus	Bat Nyctacovirus new lineage 6	BatNycta_NL6	Africa	Southern Africa	South Africa	ZAF	KwaZulu-Natal		2014-09-23
701	MG844329	MG844329_Bat/NeCa-ZAF		NCBI		yes			Partial RdRp	Bat alphacoronavirus	395		Bat	Vespertilionidae	Laephotis	Neoromicia capensis	NeCa	Alphacoronavirus	unclassified Alphacoronavirus	Nyctacovirus	Bat Nyctacovirus new lineage 6	BatNycta_NL6	Africa	Southern Africa	South Africa	ZAF	KwaZulu-Natal		2014-09-23
702	MG844328	MG844328_Bat/NeCa-ZAF		NCBI		yes			Partial RdRp	Bat alphacoronavirus	395		Bat	Vespertilionidae	Laephotis	Neoromicia capensis	NeCa	Alphacoronavirus	unclassified Alphacoronavirus	Nyctacovirus	Bat Nyctacovirus new lineage 6	BatNycta_NL6	Africa	Southern Africa	South Africa	ZAF	KwaZulu-Natal		2014-09-23
703	MG844338	MG844338_Bat/NeCa-ZAF		NCBI		yes			Partial RdRp	Bat alphacoronavirus	395		Bat	Vespertilionidae	Laephotis	Neoromicia capensis	NeCa	Alphacoronavirus	unclassified Alphacoronavirus	Nyctacovirus	Bat Nyctacovirus new lineage 6	BatNycta_NL6	Africa	Southern Africa	South Africa	ZAF	KwaZulu-Natal		2014-09-23
704	MG205586	MG205586_Bat/NeCa-ZAF		NCBI		yes			Partial RdRp	Bat alphacoronavirus	852		Bat	Vespertilionidae	Laephotis	Neoromicia capensis	NeCa	Alphacoronavirus	unclassified Alphacoronavirus	Nyctacovirus	Bat Nyctacovirus new lineage 6	BatNycta_NL6	Africa	Southern Africa	South Africa	ZAF	KwaZulu-Natal		2014-09-23
705	MG310255	MG310255_Bat/NeCa-ZAF		NCBI		yes			Partial RdRp	Bat alphacoronavirus	393		Bat	Vespertilionidae	Laephotis	Neoromicia capensis	NeCa	Alphacoronavirus	unclassified Alphacoronavirus	Nyctacovirus	Bat Nyctacovirus new lineage 6	BatNycta_NL6	Africa	Southern Africa	South Africa	ZAF	KwaZulu-Natal		2014-09-23
706	MG844336	MG844336_Bat/NeCa-ZAF		NCBI		yes			Partial RdRp	Bat alphacoronavirus	395		Bat	Vespertilionidae	Laephotis	Neoromicia capensis	NeCa	Alphacoronavirus	unclassified Alphacoronavirus	Nyctacovirus	Bat Nyctacovirus new lineage 6	BatNycta_NL6	Africa	Southern Africa	South Africa	ZAF	KwaZulu-Natal		2014-09-23
707	KT717382	KT717382_Bat/ArLi-BRA		NCBI					Partial RdRp	Bat coronavirus Art.lit/2294/BRA/2012	394		Bat	Phyllostomidae	Artibeus	Artibeus lituratus	ArLi	Alphacoronavirus		unclassified Alphacoronavirus	unclassified Alphacoronavirus	Alphacoronavirus sp.	South America	South America	Brazil	BRA			2012
708	MH974775	MH974775_Bat/PhDi-BRA		NCBI					Partial RdRp	Bat coronavirus	426		Bat	Phyllostomidae	Phyllostomus	Phyllostomus discolor	PhDi	Alphacoronavirus		unclassified Alphacoronavirus	unclassified Alphacoronavirus	Alphacoronavirus sp.	South America	South America	Brazil	BRA			2016
709	JQ731786	JQ731786_Bat/ArJa-PAN		NCBI					Partial RdRp	Coronavirus BtCoV/KP565/Art_jam/PAN/2010	816		Bat	Phyllostomidae	Artibeus	Artibeus jamaicensis	ArJa	Alphacoronavirus		unclassified Alphacoronavirus	unclassified Alphacoronavirus	Alphacoronavirus sp.	North America	Central America	Panama	PAN			2010
710	JQ731784	JQ731784_Bat/ArJa-PAN		NCBI					Partial RdRp	Coronavirus BtCoV/KP256/Art_jam/PAN/2010	816		Bat	Phyllostomidae	Artibeus	Artibeus jamaicensis	ArJa	Alphacoronavirus		unclassified Alphacoronavirus	unclassified Alphacoronavirus	Alphacoronavirus sp.	North America	Central America	Panama	PAN			2010
711	KT717380	KT717380_Bat/ArLi-BRA		NCBI					Partial RdRp	Bat coronavirus Art.lit/1816/BRA/2010	388		Bat	Phyllostomidae	Artibeus	Artibeus lituratus	ArLi	Alphacoronavirus		unclassified Alphacoronavirus	unclassified Alphacoronavirus	Alphacoronavirus sp.	South America	South America	Brazil	BRA			2010
712	KX285063	KX285063_Bat/GlSp-BRA		NCBI					Partial RdRp	Coronavirus PREDICT CoV-18	381		Bat		Glossophaginae	Glossophaginae sp.	GlSp	Alphacoronavirus		unclassified Alphacoronavirus	unclassified Alphacoronavirus	Alphacoronavirus sp.	South America	South America	Brazil	BRA			2010-10-08
713	JQ731778	JQ731778_Bat/AnGe-CRI		NCBI					Partial RdRp	Coronavirus BtCoV/KCR24/Ano_geo/CRC/2010	816		Bat	Phyllostomidae	Anoura	Anoura geoffroyi	AnGe	Alphacoronavirus		unclassified Alphacoronavirus	unclassified Alphacoronavirus	Alphacoronavirus sp.	North America	Central America	Costa Rica	CRI			2010
714	JQ731777	JQ731777_Bat/AnGe-CRI		NCBI					Partial RdRp	Coronavirus BtCoV/KCR293/Ano_geo/CRC/2010	816		Bat	Phyllostomidae	Anoura	Anoura geoffroyi	AnGe	Alphacoronavirus		unclassified Alphacoronavirus	unclassified Alphacoronavirus	Alphacoronavirus sp.	North America	Central America	Costa Rica	CRI			2010
715	JQ731776	JQ731776_Bat/AnGe-CRI		NCBI					Partial RdRp	Coronavirus BtCoV/KCR291/Ano_geo/CRC/2010	816		Bat	Phyllostomidae	Anoura	Anoura geoffroyi	AnGe	Alphacoronavirus		unclassified Alphacoronavirus	unclassified Alphacoronavirus	Alphacoronavirus sp.	North America	Central America	Costa Rica	CRI			2010
716	JQ731775	JQ731775_Bat/AnGe-CRI		NCBI					Partial RdRp	Coronavirus BtCoV/KCR289/Ano_geo/CRC/2010	816		Bat	Phyllostomidae	Anoura	Anoura geoffroyi	AnGe	Alphacoronavirus		unclassified Alphacoronavirus	unclassified Alphacoronavirus	Alphacoronavirus sp.	North America	Central America	Costa Rica	CRI			2010
717	MG252867	MG252867_Bat/RhCl-ZAF		NCBI		yes			Partial RdRp	Bat alphacoronavirus	852		Bat	Rhinolophidae	Rhinolophus	Rhinolophus clivosus	RhCl	Alphacoronavirus	unclassified Alphacoronavirus	Decacovirus	unclassified Decacovirus	Decacovirus sp.	Africa	Southern Africa	South Africa	ZAF	Western Cape		2015-09-25
718	MG193603	MG193603_Bat/RhCa-ZAF		NCBI		yes			Partial RdRp	Bat alphacoronavirus	852		Bat	Rhinolophidae	Rhinolophus	Rhinolophus capensis	RhCa	Alphacoronavirus	unclassified Alphacoronavirus	Decacovirus	unclassified Decacovirus	Decacovirus sp.	Africa	Southern Africa	South Africa	ZAF	Western Cape		2015-09-21
719	MK569431	MK569431_Bat/MiNa-ZAF		NCBI		yes			Partial RdRp	Alphacoronavirus sp.	351		Bat	Vespertilionidae	Miniopterus	Miniopterus natalensis	MiNa	Alphacoronavirus	unclassified Alphacoronavirus	Decacovirus	unclassified Decacovirus	Decacovirus sp.	Africa	Southern Africa	South Africa	ZAF			2017-02-07
720	MK569461	MK569461_Bat/RhSim-ZAF		NCBI		yes			Partial RdRp	Alphacoronavirus sp.	351		Bat	Rhinolophidae	Rhinolophus	Rhinolophus simulator	RhSim	Alphacoronavirus	unclassified Alphacoronavirus	Decacovirus	unclassified Decacovirus	Decacovirus sp.	Africa	Southern Africa	South Africa	ZAF			2017-08-29
721	MG310237	MG310237_Bat/RhCl-ZAF		NCBI		yes			Partial RdRp	Bat alphacoronavirus	621		Bat	Rhinolophidae	Rhinolophus	Rhinolophus clivosus	RhCl	Alphacoronavirus	unclassified Alphacoronavirus	Decacovirus	unclassified Decacovirus	Decacovirus sp.	Africa	Southern Africa	South Africa	ZAF	KwaZulu-Natal		2015-12-09
722	MK569458	MK569458_Bat/RhSim-ZAF		NCBI		yes			Partial RdRp	Alphacoronavirus sp.	252		Bat	Rhinolophidae	Rhinolophus	Rhinolophus simulator	RhSim	Alphacoronavirus		Decacovirus	unclassified Decacovirus	Decacovirus sp.	Africa	Southern Africa	South Africa	ZAF			2015-02-24
723	MK569456	MK569456_Bat/RhSim-ZAF		NCBI		yes			Partial RdRp	Alphacoronavirus sp.	404		Bat	Rhinolophidae	Rhinolophus	Rhinolophus simulator	RhSim	Alphacoronavirus	unclassified Alphacoronavirus	Decacovirus	unclassified Decacovirus	Decacovirus sp.	Africa	Southern Africa	South Africa	ZAF			2015-02-23
724	MK569457	MK569457_Bat/RhSim-ZAF		NCBI		yes			Partial RdRp	Alphacoronavirus sp.	249		Bat	Rhinolophidae	Rhinolophus	Rhinolophus simulator	RhSim	Alphacoronavirus		Decacovirus	unclassified Decacovirus	Decacovirus sp.	Africa	Southern Africa	South Africa	ZAF			2015-02-23
725	MK569455	MK569455_Bat/RhSim-ZAF		NCBI		yes			Partial RdRp	Alphacoronavirus sp.	236		Bat	Rhinolophidae	Rhinolophus	Rhinolophus simulator	RhSim	Alphacoronavirus		Decacovirus	unclassified Decacovirus	Decacovirus sp.	Africa	Southern Africa	South Africa	ZAF			2015-02-23
726	MK569459	MK569459_Bat/RhSim-ZAF		NCBI		yes			Partial RdRp	Alphacoronavirus sp.	223		Bat	Rhinolophidae	Rhinolophus	Rhinolophus simulator	RhSim	Alphacoronavirus		Decacovirus	unclassified Decacovirus	Decacovirus sp.	Africa	Southern Africa	South Africa	ZAF			2015-09-15
727	GU065423	GU065423_Bat/RoAe-KEN		NCBI		yes			Partial RdRp	Kenya bat coronavirus BtKY79	413		Bat	Pteropodidae	Rousettus	Rousettus aegyptiacus	RoAe	Alphacoronavirus		Decacovirus	unclassified Decacovirus	Decacovirus sp.	Africa	Eastern Africa	Kenya	KEN			2007-07-01
728	GU065419	GU065419_Bat/RhSp.-KEN		NCBI		yes			Partial RdRp	Kenya bat coronavirus BtKY75	426		Bat	Rhinolophidae	Rhinolophus	Rhinolophus sp.	RhSp.	Alphacoronavirus		Decacovirus	unclassified Decacovirus	Decacovirus sp.	Africa	Eastern Africa	Kenya	KEN			2007-07-01
729	GU065415	GU065415_Bat/RhSp.-KEN		NCBI		yes			Partial RdRp	Kenya bat coronavirus BtKY71	442		Bat	Rhinolophidae	Rhinolophus	Rhinolophus sp.	RhSp.	Alphacoronavirus		Decacovirus	unclassified Decacovirus	Decacovirus sp.	Africa	Eastern Africa	Kenya	KEN			2007-07-01
730	GU065414	GU065414_Bat/RhSp.-KEN		NCBI		yes			Partial RdRp	Kenya bat coronavirus BtKY70	442		Bat	Rhinolophidae	Rhinolophus	Rhinolophus sp.	RhSp.	Alphacoronavirus		Decacovirus	unclassified Decacovirus	Decacovirus sp.	Africa	Eastern Africa	Kenya	KEN			2007-07-01
731	GU065418	GU065418_Bat/RhSp.-KEN		NCBI		yes			Partial RdRp	Kenya bat coronavirus BtKY74	418		Bat	Rhinolophidae	Rhinolophus	Rhinolophus sp.	RhSp.	Alphacoronavirus		Decacovirus	unclassified Decacovirus	Decacovirus sp.	Africa	Eastern Africa	Kenya	KEN			2007-07-01
732	GU065413	GU065413_Bat/RhSp.-KEN		NCBI		yes			Partial RdRp	Kenya bat coronavirus BtKY69	428		Bat	Rhinolophidae	Rhinolophus	Rhinolophus sp.	RhSp.	Alphacoronavirus		Decacovirus	unclassified Decacovirus	Decacovirus sp.	Africa	Eastern Africa	Kenya	KEN			2007-07-01
733	GU065412	GU065412_Bat/RhSp.-KEN		NCBI		yes			Partial RdRp	Kenya bat coronavirus BtKY68	407		Bat	Rhinolophidae	Rhinolophus	Rhinolophus sp.	RhSp.	Alphacoronavirus		Decacovirus	unclassified Decacovirus	Decacovirus sp.	Africa	Eastern Africa	Kenya	KEN			2007-07-01
734	GU065417	GU065417_Bat/RhSp.-KEN		NCBI		yes			Partial RdRp	Kenya bat coronavirus BtKY73	406		Bat	Rhinolophidae	Rhinolophus	Rhinolophus sp.	RhSp.	Alphacoronavirus		Decacovirus	unclassified Decacovirus	Decacovirus sp.	Africa	Eastern Africa	Kenya	KEN			2007-07-01
735	OM469942	OM469942_Bat/HiSp-ZWE		NCBI		yes			Partial RdRp	Bat alphacoronavirus	392		Bat	Hipposideridae	Hipposideros	Hipposideros sp.	HiSp	Alphacoronavirus	unclassified Alphacoronavirus	Decacovirus	unclassified Decacovirus	Decacovirus sp.	Africa	Eastern Africa	Zimbabwe	ZWE			2020
736	OM469943	OM469943_Bat/RhSp.-ZWE		NCBI		yes			Partial RdRp	Bat alphacoronavirus	392		Bat	Rhinolophidae	Rhinolophus	Rhinolophus sp.	RhSp.	Alphacoronavirus	unclassified Alphacoronavirus	Decacovirus	unclassified Decacovirus	Decacovirus sp.	Africa	Eastern Africa	Zimbabwe	ZWE			2020
737	OM470467	OM470467_Bat/RhSp.-ZWE		NCBI		yes			Partial RdRp	Bat alphacoronavirus	392		Bat	Rhinolophidae	Rhinolophus	Rhinolophus sp.	RhSp.	Alphacoronavirus	unclassified Alphacoronavirus	Decacovirus	unclassified Decacovirus	Decacovirus sp.	Africa	Eastern Africa	Zimbabwe	ZWE			2020
738	OM469951	OM469951_Bat/RhSp.-ZWE		NCBI		yes			Partial RdRp	Bat alphacoronavirus	392		Bat	Rhinolophidae	Rhinolophus	Rhinolophus sp.	RhSp.	Alphacoronavirus	unclassified Alphacoronavirus	Decacovirus	unclassified Decacovirus	Decacovirus sp.	Africa	Eastern Africa	Zimbabwe	ZWE			2020
739	OM469950	OM469950_Bat/RhSp.-ZWE		NCBI		yes			Partial RdRp	Bat alphacoronavirus	392		Bat	Rhinolophidae	Rhinolophus	Rhinolophus sp.	RhSp.	Alphacoronavirus	unclassified Alphacoronavirus	Decacovirus	unclassified Decacovirus	Decacovirus sp.	Africa	Eastern Africa	Zimbabwe	ZWE			2020
740	OM469949	OM469949_Bat/RhSp.-ZWE		NCBI		yes			Partial RdRp	Bat alphacoronavirus	392		Bat	Rhinolophidae	Rhinolophus	Rhinolophus sp.	RhSp.	Alphacoronavirus	unclassified Alphacoronavirus	Decacovirus	unclassified Decacovirus	Decacovirus sp.	Africa	Eastern Africa	Zimbabwe	ZWE			2020
741	OM469948	OM469948_Bat/RhSp.-ZWE		NCBI		yes			Partial RdRp	Bat alphacoronavirus	392		Bat	Rhinolophidae	Rhinolophus	Rhinolophus sp.	RhSp.	Alphacoronavirus	unclassified Alphacoronavirus	Decacovirus	unclassified Decacovirus	Decacovirus sp.	Africa	Eastern Africa	Zimbabwe	ZWE			2020
742	OM469947	OM469947_Bat/RhSp.-ZWE		NCBI		yes			Partial RdRp	Bat alphacoronavirus	392		Bat	Rhinolophidae	Rhinolophus	Rhinolophus sp.	RhSp.	Alphacoronavirus	unclassified Alphacoronavirus	Decacovirus	unclassified Decacovirus	Decacovirus sp.	Africa	Eastern Africa	Zimbabwe	ZWE			2020
743	OM469946	OM469946_Bat/RhSp.-ZWE		NCBI		yes			Partial RdRp	Bat alphacoronavirus	392		Bat	Rhinolophidae	Rhinolophus	Rhinolophus sp.	RhSp.	Alphacoronavirus	unclassified Alphacoronavirus	Decacovirus	unclassified Decacovirus	Decacovirus sp.	Africa	Eastern Africa	Zimbabwe	ZWE			2020
744	OM469941	OM469941_Bat/RhSp.-ZWE		NCBI		yes			Partial RdRp	Bat alphacoronavirus	392		Bat	Rhinolophidae	Rhinolophus	Rhinolophus sp.	RhSp.	Alphacoronavirus	unclassified Alphacoronavirus	Decacovirus	unclassified Decacovirus	Decacovirus sp.	Africa	Eastern Africa	Zimbabwe	ZWE			2020
745	OM469940	OM469940_Bat/RhSp.-ZWE		NCBI		yes			Partial RdRp	Bat alphacoronavirus	392		Bat	Rhinolophidae	Rhinolophus	Rhinolophus sp.	RhSp.	Alphacoronavirus	unclassified Alphacoronavirus	Decacovirus	unclassified Decacovirus	Decacovirus sp.	Africa	Eastern Africa	Zimbabwe	ZWE			2020
746	MH170128	MH170128_Bat/RhSp.-KEN		NCBI		yes			Partial RdRp	Bat coronavirus	350		Bat	Rhinolophidae	Rhinolophus	Rhinolophus sp.	RhSp.	Alphacoronavirus		Decacovirus	unclassified Decacovirus	Decacovirus sp.	Africa	Eastern Africa	Kenya	KEN			2015-03-01
747	MH170127	MH170127_Bat/HiSp-KEN		NCBI		yes			Partial RdRp	Bat coronavirus	350		Bat	Hipposideridae	Hipposideros	Hipposideros sp.	HiSp	Alphacoronavirus		Decacovirus	unclassified Decacovirus	Decacovirus sp.	Africa	Eastern Africa	Kenya	KEN			2015-03-01
748	HQ728480	HQ728480_Bat/CaCo-KEN		NCBI		yes			Partial Genome	Cardioderma bat coronavirus/Kenya/KY43/2006	15474		Bat		Cardioderma	Cardioderma cor	CaCo	Alphacoronavirus		Decacovirus	unclassified Decacovirus	Decacovirus sp.	Africa	Eastern Africa	Kenya	KEN			2006-08-01
749	KY780389	KY780389_Bat/RhFe-ITA		NCBI		yes			Partial RdRp	Bat coronavirus	441		Bat	Rhinolophidae	Rhinolophus	Rhinolophus ferrumequinum	RhFe	Alphacoronavirus		Decacovirus	unclassified Decacovirus	Decacovirus sp.	Europe	Southern Europe	Italy	ITA			2016
750	KJ652329	KJ652329_Bat/RhFe-HUN		NCBI		yes			Partial RdRp	Coronavirus BtCoV/M8/HUN/2013	336		Bat	Rhinolophidae	Rhinolophus	Rhinolophus ferrumequinum	RhFe	Alphacoronavirus		Decacovirus	unclassified Decacovirus	Decacovirus sp.	Europe	Eastern Europe	Hungary	HUN			2013
751	KJ652330	KJ652330_Bat/RhHi-HUN		NCBI		yes			Partial RdRp	Coronavirus BtCoV/M9/HUN/2013	336		Bat	Rhinolophidae	Rhinolophus	Rhinolophus hipposideros	RhHi	Alphacoronavirus		Decacovirus	unclassified Decacovirus	Decacovirus sp.	Europe	Eastern Europe	Hungary	HUN			2013
752	KY780393	KY780393_Bat/RhFe-ITA		NCBI		yes			Partial RdRp	Bat coronavirus	441		Bat	Rhinolophidae	Rhinolophus	Rhinolophus ferrumequinum	RhFe	Alphacoronavirus		Decacovirus	unclassified Decacovirus	Decacovirus sp.	Europe	Southern Europe	Italy	ITA			2016
753	KY780392	KY780392_Bat/RhFe-ITA		NCBI		yes			Partial RdRp	Bat coronavirus	441		Bat	Rhinolophidae	Rhinolophus	Rhinolophus ferrumequinum	RhFe	Alphacoronavirus		Decacovirus	unclassified Decacovirus	Decacovirus sp.	Europe	Southern Europe	Italy	ITA			2016
754	KY780388	KY780388_Bat/RhFe-ITA		NCBI		yes			Partial RdRp	Bat coronavirus	441		Bat	Rhinolophidae	Rhinolophus	Rhinolophus ferrumequinum	RhFe	Alphacoronavirus		Decacovirus	unclassified Decacovirus	Decacovirus sp.	Europe	Southern Europe	Italy	ITA			2016
755	KY780390	KY780390_Bat/RhFe-ITA		NCBI		yes			Partial RdRp	Bat coronavirus	440		Bat	Rhinolophidae	Rhinolophus	Rhinolophus ferrumequinum	RhFe	Alphacoronavirus		Decacovirus	unclassified Decacovirus	Decacovirus sp.	Europe	Southern Europe	Italy	ITA			2016
756	MH170123	MH170123_Bat/RhSp.-KEN		NCBI		yes			Partial RdRp	Bat coronavirus	324		Bat	Rhinolophidae	Rhinolophus	Rhinolophus sp.	RhSp.	Alphacoronavirus		Decacovirus	unclassified Decacovirus	Decacovirus sp.	Africa	Eastern Africa	Kenya	KEN			2015-03-01
757	KX285111	KX285111_Bat/RhSp.-RWA		NCBI		yes			Partial RdRp	Coronavirus PREDICT CoV-42	387		Bat	Rhinolophidae	Rhinolophus	Rhinolophus sp.	RhSp.	Alphacoronavirus	unclassified Alphacoronavirus	Decacovirus	unclassified Decacovirus	Decacovirus sp.	Africa	Eastern Africa	Rwanda	RWA			2011-09-27
758	OL791332	OL791332_Bat/RhEu-GEO		NCBI		yes			Partial RdRp	Decacovirus sp.	411		Bat	Rhinolophidae	Rhinolophus	Rhinolophus euryale	RhEu	Alphacoronavirus	Decacovirus	Decacovirus	unclassified Decacovirus	Decacovirus sp.	Asia	Western Asia	Georgia	GEO			2014-07-24
759	OL791331	OL791331_Bat/RhEu-GEO		NCBI		yes			Partial RdRp	Decacovirus sp.	411		Bat	Rhinolophidae	Rhinolophus	Rhinolophus euryale	RhEu	Alphacoronavirus	Decacovirus	Decacovirus	unclassified Decacovirus	Decacovirus sp.	Asia	Western Asia	Georgia	GEO			2014-07-24
760	GU190233	GU190233_Bat/RhFe-BGR		NCBI		yes			Partial RdRp	Bat coronavirus BM48-28/BGR/2008	817		Bat	Rhinolophidae	Rhinolophus	Rhinolophus ferrumequinum	RhFe	Alphacoronavirus		Decacovirus	unclassified Decacovirus	Decacovirus sp.	Europe	Eastern Europe	Bulgaria	BGR			2008
761	GU190235	GU190235_Bat/RhBl-BGR		NCBI		yes			Partial RdRp	Bat coronavirus BM98-05/BGR/2008	817		Bat	Rhinolophidae	Rhinolophus	Rhinolophus blasii	RhBl	Alphacoronavirus		Decacovirus	unclassified Decacovirus	Decacovirus sp.	Europe	Eastern Europe	Bulgaria	BGR			2008
762	MW880980	MW880980_Bat/RhFe-LBN		NCBI		yes			Partial RdRp	Bat coronavirus	320		Bat	Rhinolophidae	Rhinolophus	Rhinolophus ferrumequinum	RhFe	Alphacoronavirus		Decacovirus	unclassified Decacovirus	Decacovirus sp.	Asia	Western Asia	Lebanon	LBN			2020-06-27
763	MW880981	MW880981_Bat/RhFe-LBN		NCBI		yes			Partial RdRp	Bat coronavirus	308		Bat	Rhinolophidae	Rhinolophus	Rhinolophus ferrumequinum	RhFe	Alphacoronavirus		Decacovirus	unclassified Decacovirus	Decacovirus sp.	Asia	Western Asia	Lebanon	LBN			2020-07-02
764	GU190236	GU190236_Bat/RhBl-BGR		NCBI		yes			Partial RdRp	Bat coronavirus BR98-12/BGR/2008	817		Bat	Rhinolophidae	Rhinolophus	Rhinolophus blasii	RhBl	Alphacoronavirus		Decacovirus	unclassified Decacovirus	Decacovirus sp.	Europe	Eastern Europe	Bulgaria	BGR			2008
765	GU190232	GU190232_Bat/RhBl-BGR		NCBI		yes			Partial RdRp	Bat coronavirus BB98-15/BGR/2008	817		Bat	Rhinolophidae	Rhinolophus	Rhinolophus blasii	RhBl	Alphacoronavirus		Decacovirus	unclassified Decacovirus	Decacovirus sp.	Europe	Eastern Europe	Bulgaria	BGR			2008
766	GU190234	GU190234_Bat/RhBl-BGR		NCBI		yes			Partial RdRp	Bat coronavirus BM48-39/BGR/2008	817		Bat	Rhinolophidae	Rhinolophus	Rhinolophus blasii	RhBl	Alphacoronavirus		Decacovirus	unclassified Decacovirus	Decacovirus sp.	Europe	Eastern Europe	Bulgaria	BGR			2008
767	KY423467	KY423467_Bat/RhFe-FRA		NCBI		yes			Partial RdRp	Alphacoronavirus sp.	351		Bat	Rhinolophidae	Rhinolophus	Rhinolophus ferrumequinum	RhFe	Alphacoronavirus	unclassified Alphacoronavirus	Decacovirus	unclassified Decacovirus	Decacovirus sp.	Europe	Western Europe	France	FRA			2014-08-29
768	KY423468	KY423468_Bat/RhFe-FRA		NCBI		yes			Partial RdRp	Alphacoronavirus sp.	370		Bat	Rhinolophidae	Rhinolophus	Rhinolophus ferrumequinum	RhFe	Alphacoronavirus	unclassified Alphacoronavirus	Decacovirus	unclassified Decacovirus	Decacovirus sp.	Europe	Western Europe	France	FRA			2014-08-29
769	KY423478	KY423478_Bat/RhFe-FRA		NCBI		yes			Partial RdRp	Alphacoronavirus sp.	344		Bat	Rhinolophidae	Rhinolophus	Rhinolophus ferrumequinum	RhFe	Alphacoronavirus	unclassified Alphacoronavirus	Decacovirus	unclassified Decacovirus	Decacovirus sp.	Europe	Western Europe	France	FRA			2015-03-05
770	KY423473	KY423473_Bat/RhFe-FRA		NCBI		yes			Partial RdRp	Alphacoronavirus sp.	393		Bat	Rhinolophidae	Rhinolophus	Rhinolophus ferrumequinum	RhFe	Alphacoronavirus	unclassified Alphacoronavirus	Decacovirus	unclassified Decacovirus	Decacovirus sp.	Europe	Western Europe	France	FRA			2015-03-05
771	KY423480	KY423480_Bat/RhFe-FRA		NCBI		yes			Partial RdRp	Alphacoronavirus sp.	367		Bat	Rhinolophidae	Rhinolophus	Rhinolophus ferrumequinum	RhFe	Alphacoronavirus	unclassified Alphacoronavirus	Decacovirus	unclassified Decacovirus	Decacovirus sp.	Europe	Western Europe	France	FRA			2015-03-05
772	KY423481	KY423481_Bat/RhFe-FRA		NCBI		yes			Partial RdRp	Alphacoronavirus sp.	302		Bat	Rhinolophidae	Rhinolophus	Rhinolophus ferrumequinum	RhFe	Alphacoronavirus		Decacovirus	unclassified Decacovirus	Decacovirus sp.	Europe	Western Europe	France	FRA			2015-03-05
773	KY423479	KY423479_Bat/RhFe-FRA		NCBI		yes			Partial RdRp	Alphacoronavirus sp.	348		Bat	Rhinolophidae	Rhinolophus	Rhinolophus ferrumequinum	RhFe	Alphacoronavirus	unclassified Alphacoronavirus	Decacovirus	unclassified Decacovirus	Decacovirus sp.	Europe	Western Europe	France	FRA			2015-03-05
774	KY423474	KY423474_Bat/RhFe-FRA		NCBI		yes			Partial RdRp	Alphacoronavirus sp.	393		Bat	Rhinolophidae	Rhinolophus	Rhinolophus ferrumequinum	RhFe	Alphacoronavirus	unclassified Alphacoronavirus	Decacovirus	unclassified Decacovirus	Decacovirus sp.	Europe	Western Europe	France	FRA			2015-03-05
775	KY423472	KY423472_Bat/RhFe-FRA		NCBI		yes			Partial RdRp	Alphacoronavirus sp.	393		Bat	Rhinolophidae	Rhinolophus	Rhinolophus ferrumequinum	RhFe	Alphacoronavirus	unclassified Alphacoronavirus	Decacovirus	unclassified Decacovirus	Decacovirus sp.	Europe	Western Europe	France	FRA			2015-03-05
776	KY423471	KY423471_Bat/RhFe-FRA		NCBI		yes			Partial RdRp	Alphacoronavirus sp.	393		Bat	Rhinolophidae	Rhinolophus	Rhinolophus ferrumequinum	RhFe	Alphacoronavirus	unclassified Alphacoronavirus	Decacovirus	unclassified Decacovirus	Decacovirus sp.	Europe	Western Europe	France	FRA			2015-03-05
777	KY423470	KY423470_Bat/RhFe-FRA		NCBI		yes			Partial RdRp	Alphacoronavirus sp.	393		Bat	Rhinolophidae	Rhinolophus	Rhinolophus ferrumequinum	RhFe	Alphacoronavirus	unclassified Alphacoronavirus	Decacovirus	unclassified Decacovirus	Decacovirus sp.	Europe	Western Europe	France	FRA			2015-03-05
778	KY423469	KY423469_Bat/RhFe-FRA		NCBI		yes			Partial RdRp	Alphacoronavirus sp.	393		Bat	Rhinolophidae	Rhinolophus	Rhinolophus ferrumequinum	RhFe	Alphacoronavirus	unclassified Alphacoronavirus	Decacovirus	unclassified Decacovirus	Decacovirus sp.	Europe	Western Europe	France	FRA			2015-03-05
779	KY423476	KY423476_Bat/RhFe-FRA		NCBI		yes			Partial RdRp	Alphacoronavirus sp.	350		Bat	Rhinolophidae	Rhinolophus	Rhinolophus ferrumequinum	RhFe	Alphacoronavirus	unclassified Alphacoronavirus	Decacovirus	unclassified Decacovirus	Decacovirus sp.	Europe	Western Europe	France	FRA			2015-03-05
780	KY423475	KY423475_Bat/RhFe-FRA		NCBI		yes			Partial RdRp	Alphacoronavirus sp.	348		Bat	Rhinolophidae	Rhinolophus	Rhinolophus ferrumequinum	RhFe	Alphacoronavirus	unclassified Alphacoronavirus	Decacovirus	unclassified Decacovirus	Decacovirus sp.	Europe	Western Europe	France	FRA			2015-03-05
781	KY423477	KY423477_Bat/RhFe-FRA		NCBI		yes			Partial RdRp	Alphacoronavirus sp.	339		Bat	Rhinolophidae	Rhinolophus	Rhinolophus ferrumequinum	RhFe	Alphacoronavirus	unclassified Alphacoronavirus	Decacovirus	unclassified Decacovirus	Decacovirus sp.	Europe	Western Europe	France	FRA			2015-03-05
782	MT082121	MT082121_Bat/RhAl-CMR		NCBI		yes			Partial RdRp	Kenya bat coronavirus BtKY83/59/58	387		Bat	Rhinolophidae	Rhinolophus	Rhinolophus alcyone	RhAl	Alphacoronavirus		Decacovirus	unclassified Decacovirus	Decacovirus sp.	Africa	Middle Africa	Cameroon	CMR			2018-05-09
783	GU065427	GU065427_Bat/RhSp.-KEN		NCBI		yes			Partial RdRp	Kenya bat coronavirus BtKY83	435		Bat	Rhinolophidae	Rhinolophus	Rhinolophus sp.	RhSp.	Alphacoronavirus		Decacovirus	unclassified Decacovirus	Decacovirus sp.	Africa	Eastern Africa	Kenya	KEN			2007-07-01
784	GU065402	GU065402_Bat/RhLa-KEN		NCBI		yes			Partial RdRp	Kenya bat coronavirus BtKY58	423		Bat	Rhinolophidae	Rhinolophus	Rhinolophus landeri	RhLa	Alphacoronavirus		Decacovirus	unclassified Decacovirus	Decacovirus sp.	Africa	Eastern Africa	Kenya	KEN			2007-07-01
785	GU065401	GU065401_Bat/RhLa-KEN		NCBI		yes			Partial RdRp	Kenya bat coronavirus BtKY57	414		Bat	Rhinolophidae	Rhinolophus	Rhinolophus landeri	RhLa	Alphacoronavirus		Decacovirus	unclassified Decacovirus	Decacovirus sp.	Africa	Eastern Africa	Kenya	KEN			2007-07-01
786	GU065403	GU065403_Bat/RhLa-KEN		NCBI		yes			Partial RdRp	Kenya bat coronavirus BtKY59	426		Bat	Rhinolophidae	Rhinolophus	Rhinolophus landeri	RhLa	Alphacoronavirus		Decacovirus	unclassified Decacovirus	Decacovirus sp.	Africa	Eastern Africa	Kenya	KEN			2007-07-01
787	MT586849	MT586849_Bat/RhDa-GIN		NCBI		yes			Partial RdRp	Bat coronavirus	374		Bat	Rhinolophidae	Rhinolophus	Rhinolophus darlingi	RhDa	Alphacoronavirus		Decacovirus	unclassified Decacovirus	Decacovirus sp.	Africa	Western Africa	Guinea	GIN	Kankan		2016-09-22
788	MT586850	MT586850_Bat/RhDa-GIN		NCBI		yes			Partial RdRp	Bat coronavirus	374		Bat	Rhinolophidae	Rhinolophus	Rhinolophus darlingi	RhDa	Alphacoronavirus		Decacovirus	unclassified Decacovirus	Decacovirus sp.	Africa	Western Africa	Guinea	GIN	Kankan		2016-09-25
789	MN183156	MN183156_Bat/RhLo-MOZ		NCBI		yes			Partial RdRp	Bat coronavirus	442		Bat	Rhinolophidae	Rhinolophus	Rhinolophus lobatus	RhLo	Alphacoronavirus		Decacovirus	unclassified Decacovirus	Decacovirus sp.	Africa	Eastern Africa	Mozambique	MOZ	Inhassoro		2015-02-04
790	MN183155	MN183155_Bat/RhLo-MOZ		NCBI		yes			Partial RdRp	Bat coronavirus	442		Bat	Rhinolophidae	Rhinolophus	Rhinolophus lobatus	RhLo	Alphacoronavirus		Decacovirus	unclassified Decacovirus	Decacovirus sp.	Africa	Eastern Africa	Mozambique	MOZ	Inhassoro		2015-02-04
791	OM470098	OM470098_Bat/RhSp.-ZWE		NCBI		yes			Partial RdRp	Bat alphacoronavirus	392		Bat	Rhinolophidae	Rhinolophus	Rhinolophus sp.	RhSp.	Alphacoronavirus	unclassified Alphacoronavirus	Decacovirus	unclassified Decacovirus	Decacovirus sp.	Africa	Eastern Africa	Zimbabwe	ZWE			2020
792	MN183154	MN183154_Bat/RhLo-MOZ		NCBI		yes			Partial RdRp	Bat coronavirus	442		Bat	Rhinolophidae	Rhinolophus	Rhinolophus lobatus	RhLo	Alphacoronavirus		Decacovirus	unclassified Decacovirus	Decacovirus sp.	Africa	Eastern Africa	Mozambique	MOZ	Inhassoro		2015-02-04
793	MN183153	MN183153_Bat/RhRh-MOZ		NCBI		yes			Partial RdRp	Bat coronavirus	442		Bat	Rhinolophidae	Rhinolophus	Rhinolophus rhodesiae	RhRh	Alphacoronavirus		Decacovirus	unclassified Decacovirus	Decacovirus sp.	Africa	Eastern Africa	Mozambique	MOZ	Inhassoro		2015-02-05
794	MN183152	MN183152_Bat/RhSp.-MOZ		NCBI		yes			Partial RdRp	Bat coronavirus	442		Bat	Rhinolophidae	Rhinolophus	Rhinolophus sp.	RhSp.	Alphacoronavirus		Decacovirus	unclassified Decacovirus	Decacovirus sp.	Africa	Eastern Africa	Mozambique	MOZ	Inhassoro		2015-02-06
795	OM470096	OM470096_Bat/RhSp.-ZWE		NCBI		yes			Partial RdRp	Bat alphacoronavirus	392		Bat	Rhinolophidae	Rhinolophus	Rhinolophus sp.	RhSp.	Alphacoronavirus	unclassified Alphacoronavirus	Decacovirus	unclassified Decacovirus	Decacovirus sp.	Africa	Eastern Africa	Zimbabwe	ZWE			2020
796	OM470107	OM470107_Bat/RhSp.-ZWE		NCBI		yes			Partial RdRp	Bat alphacoronavirus	392		Bat	Rhinolophidae	Rhinolophus	Rhinolophus sp.	RhSp.	Alphacoronavirus	unclassified Alphacoronavirus	Decacovirus	unclassified Decacovirus	Decacovirus sp.	Africa	Eastern Africa	Zimbabwe	ZWE			2021
797	MN183151	MN183151_Bat/RhRh-MOZ		NCBI		yes			Partial RdRp	Bat coronavirus	442		Bat	Rhinolophidae	Rhinolophus	Rhinolophus rhodesiae	RhRh	Alphacoronavirus		Decacovirus	unclassified Decacovirus	Decacovirus sp.	Africa	Eastern Africa	Mozambique	MOZ	Inhassoro		2015-02-05
798	MN183150	MN183150_Bat/RhRh-MOZ		NCBI		yes			Partial RdRp	Bat coronavirus	442		Bat	Rhinolophidae	Rhinolophus	Rhinolophus rhodesiae	RhRh	Alphacoronavirus		Decacovirus	unclassified Decacovirus	Decacovirus sp.	Africa	Eastern Africa	Mozambique	MOZ	Inhassoro		2015-02-05
799	MN183149	MN183149_Bat/RhRh-MOZ		NCBI		yes			Partial RdRp	Bat coronavirus	442		Bat	Rhinolophidae	Rhinolophus	Rhinolophus rhodesiae	RhRh	Alphacoronavirus		Decacovirus	unclassified Decacovirus	Decacovirus sp.	Africa	Eastern Africa	Mozambique	MOZ	Inhassoro		2015-02-05
800	MN183148	MN183148_Bat/RhRh-MOZ		NCBI		yes			Partial RdRp	Bat coronavirus	442		Bat	Rhinolophidae	Rhinolophus	Rhinolophus rhodesiae	RhRh	Alphacoronavirus		Decacovirus	unclassified Decacovirus	Decacovirus sp.	Africa	Eastern Africa	Mozambique	MOZ	Inhassoro		2015-02-05
801	MN183147	MN183147_Bat/RhRh-MOZ		NCBI		yes			Partial RdRp	Bat coronavirus	442		Bat	Rhinolophidae	Rhinolophus	Rhinolophus rhodesiae	RhRh	Alphacoronavirus		Decacovirus	unclassified Decacovirus	Decacovirus sp.	Africa	Eastern Africa	Mozambique	MOZ	Inhassoro		2015-02-05
802	MN183146	MN183146_Bat/RhRh-MOZ		NCBI		yes			Partial RdRp	Bat coronavirus	442		Bat	Rhinolophidae	Rhinolophus	Rhinolophus rhodesiae	RhRh	Alphacoronavirus		Decacovirus	unclassified Decacovirus	Decacovirus sp.	Africa	Eastern Africa	Mozambique	MOZ	Inhassoro		2015-02-05
803	OM470180	OM470180_Bat/RhSp.-ZWE		NCBI		yes			Partial RdRp	Bat alphacoronavirus	392		Bat	Rhinolophidae	Rhinolophus	Rhinolophus sp.	RhSp.	Alphacoronavirus	unclassified Alphacoronavirus	Decacovirus	unclassified Decacovirus	Decacovirus sp.	Africa	Eastern Africa	Zimbabwe	ZWE			2020
804	OM469981	OM469981_Bat/RhSp.-ZWE		NCBI		yes			Partial RdRp	Bat alphacoronavirus	392		Bat	Rhinolophidae	Rhinolophus	Rhinolophus sp.	RhSp.	Alphacoronavirus	unclassified Alphacoronavirus	Decacovirus	unclassified Decacovirus	Decacovirus sp.	Africa	Eastern Africa	Zimbabwe	ZWE			2020
805	OM469969	OM469969_Bat/RhSp.-ZWE		NCBI		yes			Partial RdRp	Bat alphacoronavirus	392		Bat	Rhinolophidae	Rhinolophus	Rhinolophus sp.	RhSp.	Alphacoronavirus	unclassified Alphacoronavirus	Decacovirus	unclassified Decacovirus	Decacovirus sp.	Africa	Eastern Africa	Zimbabwe	ZWE			2020
806	OM470113	OM470113_Bat/NySp.-ZWE		NCBI		yes			Partial RdRp	Bat alphacoronavirus	392		Bat	Nycteridae	Nycteris	Nycteris sp.	NySp.	Alphacoronavirus	unclassified Alphacoronavirus	Decacovirus	unclassified Decacovirus	Decacovirus sp.	Africa	Eastern Africa	Zimbabwe	ZWE			2021
807	OM470123	OM470123_Bat/MiSp.-ZWE		NCBI		yes			Partial RdRp	Bat alphacoronavirus	392		Bat	Vespertilionidae	Miniopterus	Miniopterus sp.	MiSp.	Alphacoronavirus	unclassified Alphacoronavirus	Decacovirus	unclassified Decacovirus	Decacovirus sp.	Africa	Eastern Africa	Zimbabwe	ZWE			2021
808	OM470183	OM470183_Bat/MiSp.-ZWE		NCBI		yes			Partial RdRp	Bat alphacoronavirus	392		Bat	Vespertilionidae	Miniopteris	Miniopterus sp.	MiSp.	Alphacoronavirus	unclassified Alphacoronavirus	Decacovirus	unclassified Decacovirus	Decacovirus sp.	Africa	Eastern Africa	Zimbabwe	ZWE			2020
809	OM470124	OM470124_Bat/RhSp.-ZWE		NCBI		yes			Partial RdRp	Bat alphacoronavirus	392		Bat	Rhinolophidae	Rhinolophus	Rhinolophus sp.	RhSp.	Alphacoronavirus	unclassified Alphacoronavirus	Decacovirus	unclassified Decacovirus	Decacovirus sp.	Africa	Eastern Africa	Zimbabwe	ZWE			2021
810	OM470188	OM470188_Bat/RhSp.-ZWE		NCBI		yes			Partial RdRp	Bat alphacoronavirus	392		Bat	Rhinolophidae	Rhinolophus	Rhinolophus sp.	RhSp.	Alphacoronavirus	unclassified Alphacoronavirus	Decacovirus	unclassified Decacovirus	Decacovirus sp.	Africa	Eastern Africa	Zimbabwe	ZWE			2021
811	OM470197	OM470197_Bat/RhSp.-ZWE		NCBI		yes			Partial RdRp	Bat alphacoronavirus	392		Bat	Rhinolophidae	Rhinolophus	Rhinolophus sp.	RhSp.	Alphacoronavirus	unclassified Alphacoronavirus	Decacovirus	unclassified Decacovirus	Decacovirus sp.	Africa	Eastern Africa	Zimbabwe	ZWE			2021
812	OM469973	OM469973_Bat/RhSp.-ZWE		NCBI		yes			Partial RdRp	Bat alphacoronavirus	392		Bat	Rhinolophidae	Rhinolophus	Rhinolophus sp.	RhSp.	Alphacoronavirus	unclassified Alphacoronavirus	Decacovirus	unclassified Decacovirus	Decacovirus sp.	Africa	Eastern Africa	Zimbabwe	ZWE			2020
813	OM470104	OM470104_Bat/RhSp.-ZWE		NCBI		yes			Partial RdRp	Bat alphacoronavirus	392		Bat	Rhinolophidae	Rhinolophus	Rhinolophus sp.	RhSp.	Alphacoronavirus	unclassified Alphacoronavirus	Decacovirus	unclassified Decacovirus	Decacovirus sp.	Africa	Eastern Africa	Zimbabwe	ZWE			2021
814	OM470112	OM470112_Bat/RhSp.-ZWE		NCBI		yes			Partial RdRp	Bat alphacoronavirus	392		Bat	Rhinolophidae	Rhinolophus	Rhinolophus sp.	RhSp.	Alphacoronavirus	unclassified Alphacoronavirus	Decacovirus	unclassified Decacovirus	Decacovirus sp.	Africa	Eastern Africa	Zimbabwe	ZWE			2021
815	OM470116	OM470116_Bat/RhSp.-ZWE		NCBI		yes			Partial RdRp	Bat alphacoronavirus	392		Bat	Rhinolophidae	Rhinolophus	Rhinolophus sp.	RhSp.	Alphacoronavirus	unclassified Alphacoronavirus	Decacovirus	unclassified Decacovirus	Decacovirus sp.	Africa	Eastern Africa	Zimbabwe	ZWE			2021
816	OM470120	OM470120_Bat/MiSp.-ZWE		NCBI		yes			Partial RdRp	Bat alphacoronavirus	392		Bat	Vespertilionidae	Miniopterus	Miniopterus sp.	MiSp.	Alphacoronavirus	unclassified Alphacoronavirus	Decacovirus	unclassified Decacovirus	Decacovirus sp.	Africa	Eastern Africa	Zimbabwe	ZWE			2021
817	OM470191	OM470191_Bat/RhSp.-ZWE		NCBI		yes			Partial RdRp	Bat alphacoronavirus	392		Bat	Rhinolophidae	Rhinolophus	Rhinolophus sp.	RhSp.	Alphacoronavirus	unclassified Alphacoronavirus	Decacovirus	unclassified Decacovirus	Decacovirus sp.	Africa	Eastern Africa	Zimbabwe	ZWE			2021
818	OM470192	OM470192_Bat/RhSp.-ZWE		NCBI		yes			Partial RdRp	Bat alphacoronavirus	392		Bat	Rhinolophidae	Rhinolophus	Rhinolophus sp.	RhSp.	Alphacoronavirus	unclassified Alphacoronavirus	Decacovirus	unclassified Decacovirus	Decacovirus sp.	Africa	Eastern Africa	Zimbabwe	ZWE			2021
819	OM470199	OM470199_Bat/RhSp.-ZWE		NCBI		yes			Partial RdRp	Bat alphacoronavirus	392		Bat	Rhinolophidae	Rhinolophus	Rhinolophus sp.	RhSp.	Alphacoronavirus	unclassified Alphacoronavirus	Decacovirus	unclassified Decacovirus	Decacovirus sp.	Africa	Eastern Africa	Zimbabwe	ZWE			2021
820	OM469966	OM469966_Bat/RhSp.-ZWE		NCBI		yes			Partial RdRp	Bat alphacoronavirus	392		Bat	Rhinolophidae	Rhinolophus	Rhinolophus sp.	RhSp.	Alphacoronavirus	unclassified Alphacoronavirus	Decacovirus	unclassified Decacovirus	Decacovirus sp.	Africa	Eastern Africa	Zimbabwe	ZWE			2020
821	OM470468	OM470468_Bat/RhSp.-ZWE		NCBI		yes			Partial RdRp	Bat alphacoronavirus	392		Bat	Rhinolophidae	Rhinolophus	Rhinolophus sp.	RhSp.	Alphacoronavirus	unclassified Alphacoronavirus	Decacovirus	unclassified Decacovirus	Decacovirus sp.	Africa	Eastern Africa	Zimbabwe	ZWE			2020
822	OM470184	OM470184_Bat/RhSp.-ZWE		NCBI		yes			Partial RdRp	Bat alphacoronavirus	392		Bat	Rhinolophidae	Rhinolophus	Rhinolophus sp.	RhSp.	Alphacoronavirus	unclassified Alphacoronavirus	Decacovirus	unclassified Decacovirus	Decacovirus sp.	Africa	Eastern Africa	Zimbabwe	ZWE			2021
823	OM470182	OM470182_Bat/HiSp-ZWE		NCBI		yes			Partial RdRp	Bat alphacoronavirus	392		Bat	Hipposideridae	Hipposideros	Hipposideros sp.	HiSp	Alphacoronavirus	unclassified Alphacoronavirus	Decacovirus	unclassified Decacovirus	Decacovirus sp.	Africa	Eastern Africa	Zimbabwe	ZWE			2021
824	OM470114	OM470114_Bat/RhSp.-ZWE		NCBI		yes			Partial RdRp	Bat alphacoronavirus	392		Bat	Rhinolophidae	Rhinolophus	Rhinolophus sp.	RhSp.	Alphacoronavirus	unclassified Alphacoronavirus	Decacovirus	unclassified Decacovirus	Decacovirus sp.	Africa	Eastern Africa	Zimbabwe	ZWE			2021
825	OM470095	OM470095_Bat/RhSp.-ZWE		NCBI		yes			Partial RdRp	Bat alphacoronavirus	392		Bat	Rhinolophidae	Rhinolophus	Rhinolophus sp.	RhSp.	Alphacoronavirus	unclassified Alphacoronavirus	Decacovirus	unclassified Decacovirus	Decacovirus sp.	Africa	Eastern Africa	Zimbabwe	ZWE			2020
826	OM470094	OM470094_Bat/RhSp.-ZWE		NCBI		yes			Partial RdRp	Bat alphacoronavirus	392		Bat	Rhinolophidae	Rhinolophus	Rhinolophus sp.	RhSp.	Alphacoronavirus	unclassified Alphacoronavirus	Decacovirus	unclassified Decacovirus	Decacovirus sp.	Africa	Eastern Africa	Zimbabwe	ZWE			2020
827	OM469978	OM469978_Bat/RhSp.-ZWE		NCBI		yes			Partial RdRp	Bat alphacoronavirus	392		Bat	Rhinolophidae	Rhinolophus	Rhinolophus sp.	RhSp.	Alphacoronavirus	unclassified Alphacoronavirus	Decacovirus	unclassified Decacovirus	Decacovirus sp.	Africa	Eastern Africa	Zimbabwe	ZWE			2020
828	OM469977	OM469977_Bat/RhSp.-ZWE		NCBI		yes			Partial RdRp	Bat alphacoronavirus	392		Bat	Rhinolophidae	Rhinolophus	Rhinolophus sp.	RhSp.	Alphacoronavirus	unclassified Alphacoronavirus	Decacovirus	unclassified Decacovirus	Decacovirus sp.	Africa	Eastern Africa	Zimbabwe	ZWE			2020
829	OM469971	OM469971_Bat/RhSp.-ZWE		NCBI		yes			Partial RdRp	Bat alphacoronavirus	392		Bat	Rhinolophidae	Rhinolophus	Rhinolophus sp.	RhSp.	Alphacoronavirus	unclassified Alphacoronavirus	Decacovirus	unclassified Decacovirus	Decacovirus sp.	Africa	Eastern Africa	Zimbabwe	ZWE			2020
830	OM469970	OM469970_Bat/RhSp.-ZWE		NCBI		yes			Partial RdRp	Bat alphacoronavirus	392		Bat	Rhinolophidae	Rhinolophus	Rhinolophus sp.	RhSp.	Alphacoronavirus	unclassified Alphacoronavirus	Decacovirus	unclassified Decacovirus	Decacovirus sp.	Africa	Eastern Africa	Zimbabwe	ZWE			2020
831	OM469968	OM469968_Bat/RhSp.-ZWE		NCBI		yes			Partial RdRp	Bat alphacoronavirus	392		Bat	Rhinolophidae	Rhinolophus	Rhinolophus sp.	RhSp.	Alphacoronavirus	unclassified Alphacoronavirus	Decacovirus	unclassified Decacovirus	Decacovirus sp.	Africa	Eastern Africa	Zimbabwe	ZWE			2020
832	OM469967	OM469967_Bat/RhSp.-ZWE		NCBI		yes			Partial RdRp	Bat alphacoronavirus	392		Bat	Rhinolophidae	Rhinolophus	Rhinolophus sp.	RhSp.	Alphacoronavirus	unclassified Alphacoronavirus	Decacovirus	unclassified Decacovirus	Decacovirus sp.	Africa	Eastern Africa	Zimbabwe	ZWE			2020
833	OM470469	OM470469_Bat/RhSp.-ZWE		NCBI		yes			Partial RdRp	Bat alphacoronavirus	392		Bat	Rhinolophidae	Rhinolophus	Rhinolophus sp.	RhSp.	Alphacoronavirus	unclassified Alphacoronavirus	Decacovirus	unclassified Decacovirus	Decacovirus sp.	Africa	Eastern Africa	Zimbabwe	ZWE			2020
834	OM470198	OM470198_Bat/RhSp.-ZWE		NCBI		yes			Partial RdRp	Bat alphacoronavirus	392		Bat	Rhinolophidae	Rhinolophus	Rhinolophus sp.	RhSp.	Alphacoronavirus	unclassified Alphacoronavirus	Decacovirus	unclassified Decacovirus	Decacovirus sp.	Africa	Eastern Africa	Zimbabwe	ZWE			2021
835	OM470193	OM470193_Bat/RhSp.-ZWE		NCBI		yes			Partial RdRp	Bat alphacoronavirus	392		Bat	Rhinolophidae	Rhinolophus	Rhinolophus sp.	RhSp.	Alphacoronavirus	unclassified Alphacoronavirus	Decacovirus	unclassified Decacovirus	Decacovirus sp.	Africa	Eastern Africa	Zimbabwe	ZWE			2021
836	OM470190	OM470190_Bat/RhSp.-ZWE		NCBI		yes			Partial RdRp	Bat alphacoronavirus	392		Bat	Rhinolophidae	Rhinolophus	Rhinolophus sp.	RhSp.	Alphacoronavirus	unclassified Alphacoronavirus	Decacovirus	unclassified Decacovirus	Decacovirus sp.	Africa	Eastern Africa	Zimbabwe	ZWE			2021
837	OM470189	OM470189_Bat/RhSp.-ZWE		NCBI		yes			Partial RdRp	Bat alphacoronavirus	392		Bat	Rhinolophidae	Rhinolophus	Rhinolophus sp.	RhSp.	Alphacoronavirus	unclassified Alphacoronavirus	Decacovirus	unclassified Decacovirus	Decacovirus sp.	Africa	Eastern Africa	Zimbabwe	ZWE			2021
838	OM470187	OM470187_Bat/HiSp-ZWE		NCBI		yes			Partial RdRp	Bat alphacoronavirus	392		Bat	Hipposideridae	Hipposideros	Hipposideros sp.	HiSp	Alphacoronavirus	unclassified Alphacoronavirus	Decacovirus	unclassified Decacovirus	Decacovirus sp.	Africa	Eastern Africa	Zimbabwe	ZWE			2021
839	OM470186	OM470186_Bat/RhSp.-ZWE		NCBI		yes			Partial RdRp	Bat alphacoronavirus	392		Bat	Rhinolophidae	Rhinolophus	Rhinolophus sp.	RhSp.	Alphacoronavirus	unclassified Alphacoronavirus	Decacovirus	unclassified Decacovirus	Decacovirus sp.	Africa	Eastern Africa	Zimbabwe	ZWE			2021
840	OM470185	OM470185_Bat/HiSp-ZWE		NCBI		yes			Partial RdRp	Bat alphacoronavirus	392		Bat	Hipposideridae	Hipposideros	Hipposideros sp.	HiSp	Alphacoronavirus	unclassified Alphacoronavirus	Decacovirus	unclassified Decacovirus	Decacovirus sp.	Africa	Eastern Africa	Zimbabwe	ZWE			2021
841	OM470181	OM470181_Bat/RhSp.-ZWE		NCBI		yes			Partial RdRp	Bat alphacoronavirus	392		Bat	Rhinolophidae	Rhinolophus	Rhinolophus sp.	RhSp.	Alphacoronavirus	unclassified Alphacoronavirus	Decacovirus	unclassified Decacovirus	Decacovirus sp.	Africa	Eastern Africa	Zimbabwe	ZWE			2021
842	OM470125	OM470125_Bat/RhSp.-ZWE		NCBI		yes			Partial RdRp	Bat alphacoronavirus	392		Bat	Rhinolophidae	Rhinolophus	Rhinolophus sp.	RhSp.	Alphacoronavirus	unclassified Alphacoronavirus	Decacovirus	unclassified Decacovirus	Decacovirus sp.	Africa	Eastern Africa	Zimbabwe	ZWE			2021
843	OM470122	OM470122_Bat/RhSp.-ZWE		NCBI		yes			Partial RdRp	Bat alphacoronavirus	392		Bat	Rhinolophidae	Rhinolophus	Rhinolophus sp.	RhSp.	Alphacoronavirus	unclassified Alphacoronavirus	Decacovirus	unclassified Decacovirus	Decacovirus sp.	Africa	Eastern Africa	Zimbabwe	ZWE			2021
844	OM470119	OM470119_Bat/RhSp.-ZWE		NCBI		yes			Partial RdRp	Bat alphacoronavirus	392		Bat	Rhinolophidae	Rhinolophus	Rhinolophus sp.	RhSp.	Alphacoronavirus	unclassified Alphacoronavirus	Decacovirus	unclassified Decacovirus	Decacovirus sp.	Africa	Eastern Africa	Zimbabwe	ZWE			2021
845	OM470118	OM470118_Bat/RhSp.-ZWE		NCBI		yes			Partial RdRp	Bat alphacoronavirus	392		Bat	Rhinolophidae	Rhinolophus	Rhinolophus sp.	RhSp.	Alphacoronavirus	unclassified Alphacoronavirus	Decacovirus	unclassified Decacovirus	Decacovirus sp.	Africa	Eastern Africa	Zimbabwe	ZWE			2021
846	OM470117	OM470117_Bat/RhSp.-ZWE		NCBI		yes			Partial RdRp	Bat alphacoronavirus	392		Bat	Rhinolophidae	Rhinolophus	Rhinolophus sp.	RhSp.	Alphacoronavirus	unclassified Alphacoronavirus	Decacovirus	unclassified Decacovirus	Decacovirus sp.	Africa	Eastern Africa	Zimbabwe	ZWE			2021
847	OM470115	OM470115_Bat/RhSp.-ZWE		NCBI		yes			Partial RdRp	Bat alphacoronavirus	392		Bat	Rhinolophidae	Rhinolophus	Rhinolophus sp.	RhSp.	Alphacoronavirus	unclassified Alphacoronavirus	Decacovirus	unclassified Decacovirus	Decacovirus sp.	Africa	Eastern Africa	Zimbabwe	ZWE			2021
848	OM470111	OM470111_Bat/RhSp.-ZWE		NCBI		yes			Partial RdRp	Bat alphacoronavirus	392		Bat	Rhinolophidae	Rhinolophus	Rhinolophus sp.	RhSp.	Alphacoronavirus	unclassified Alphacoronavirus	Decacovirus	unclassified Decacovirus	Decacovirus sp.	Africa	Eastern Africa	Zimbabwe	ZWE			2021
849	OM470109	OM470109_Bat/RhSp.-ZWE		NCBI		yes			Partial RdRp	Bat alphacoronavirus	392		Bat	Rhinolophidae	Rhinolophus	Rhinolophus sp.	RhSp.	Alphacoronavirus	unclassified Alphacoronavirus	Decacovirus	unclassified Decacovirus	Decacovirus sp.	Africa	Eastern Africa	Zimbabwe	ZWE			2021
850	OM470108	OM470108_Bat/RhSp.-ZWE		NCBI		yes			Partial RdRp	Bat alphacoronavirus	392		Bat	Rhinolophidae	Rhinolophus	Rhinolophus sp.	RhSp.	Alphacoronavirus	unclassified Alphacoronavirus	Decacovirus	unclassified Decacovirus	Decacovirus sp.	Africa	Eastern Africa	Zimbabwe	ZWE			2021
851	OM470099	OM470099_Bat/HiSp-ZWE		NCBI		yes			Partial RdRp	Bat alphacoronavirus	392		Bat	Hipposideridae	Hipposideros	Hipposideros sp.	HiSp	Alphacoronavirus	unclassified Alphacoronavirus	Decacovirus	unclassified Decacovirus	Decacovirus sp.	Africa	Eastern Africa	Zimbabwe	ZWE			2020
852	OM470097	OM470097_Bat/RhSp.-ZWE		NCBI		yes			Partial RdRp	Bat alphacoronavirus	392		Bat	Rhinolophidae	Rhinolophus	Rhinolophus sp.	RhSp.	Alphacoronavirus	unclassified Alphacoronavirus	Decacovirus	unclassified Decacovirus	Decacovirus sp.	Africa	Eastern Africa	Zimbabwe	ZWE			2020
853	OM470093	OM470093_Bat/RhSp.-ZWE		NCBI		yes			Partial RdRp	Bat alphacoronavirus	392		Bat	Rhinolophidae	Rhinolophus	Rhinolophus sp.	RhSp.	Alphacoronavirus	unclassified Alphacoronavirus	Decacovirus	unclassified Decacovirus	Decacovirus sp.	Africa	Eastern Africa	Zimbabwe	ZWE			2020
854	OM470092	OM470092_Bat/HiSp-ZWE		NCBI		yes			Partial RdRp	Bat alphacoronavirus	392		Bat	Hipposideridae	Hipposideros	Hipposideros sp.	HiSp	Alphacoronavirus	unclassified Alphacoronavirus	Decacovirus	unclassified Decacovirus	Decacovirus sp.	Africa	Eastern Africa	Zimbabwe	ZWE			2020
855	OM469982	OM469982_Bat/RhSp.-ZWE		NCBI		yes			Partial RdRp	Bat alphacoronavirus	392		Bat	Rhinolophidae	Rhinolophus	Rhinolophus sp.	RhSp.	Alphacoronavirus	unclassified Alphacoronavirus	Decacovirus	unclassified Decacovirus	Decacovirus sp.	Africa	Eastern Africa	Zimbabwe	ZWE			2020
856	OM469980	OM469980_Bat/RhSp.-ZWE		NCBI		yes			Partial RdRp	Bat alphacoronavirus	392		Bat	Rhinolophidae	Rhinolophus	Rhinolophus sp.	RhSp.	Alphacoronavirus	unclassified Alphacoronavirus	Decacovirus	unclassified Decacovirus	Decacovirus sp.	Africa	Eastern Africa	Zimbabwe	ZWE			2020
857	OM469979	OM469979_Bat/RhSp.-ZWE		NCBI		yes			Partial RdRp	Bat alphacoronavirus	392		Bat	Rhinolophidae	Rhinolophus	Rhinolophus sp.	RhSp.	Alphacoronavirus	unclassified Alphacoronavirus	Decacovirus	unclassified Decacovirus	Decacovirus sp.	Africa	Eastern Africa	Zimbabwe	ZWE			2020
858	OM469976	OM469976_Bat/RhSp.-ZWE		NCBI		yes			Partial RdRp	Bat alphacoronavirus	392		Bat	Rhinolophidae	Rhinolophus	Rhinolophus sp.	RhSp.	Alphacoronavirus	unclassified Alphacoronavirus	Decacovirus	unclassified Decacovirus	Decacovirus sp.	Africa	Eastern Africa	Zimbabwe	ZWE			2020
859	OM469975	OM469975_Bat/RhSp.-ZWE		NCBI		yes			Partial RdRp	Bat alphacoronavirus	392		Bat	Rhinolophidae	Rhinolophus	Rhinolophus sp.	RhSp.	Alphacoronavirus	unclassified Alphacoronavirus	Decacovirus	unclassified Decacovirus	Decacovirus sp.	Africa	Eastern Africa	Zimbabwe	ZWE			2020
860	OM469974	OM469974_Bat/RhSp.-ZWE		NCBI		yes			Partial RdRp	Bat alphacoronavirus	392		Bat	Rhinolophidae	Rhinolophus	Rhinolophus sp.	RhSp.	Alphacoronavirus	unclassified Alphacoronavirus	Decacovirus	unclassified Decacovirus	Decacovirus sp.	Africa	Eastern Africa	Zimbabwe	ZWE			2020
861	OM469972	OM469972_Bat/RhSp.-ZWE		NCBI		yes			Partial RdRp	Bat alphacoronavirus	392		Bat	Rhinolophidae	Rhinolophus	Rhinolophus sp.	RhSp.	Alphacoronavirus	unclassified Alphacoronavirus	Decacovirus	unclassified Decacovirus	Decacovirus sp.	Africa	Eastern Africa	Zimbabwe	ZWE			2020
862	OM470100	OM470100_Bat/RhSp.-ZWE		NCBI		yes			Partial RdRp	Bat alphacoronavirus	392		Bat	Rhinolophidae	Rhinolophus	Rhinolophus sp.	RhSp.	Alphacoronavirus	unclassified Alphacoronavirus	Decacovirus	unclassified Decacovirus	Decacovirus sp.	Africa	Eastern Africa	Zimbabwe	ZWE			2021
863	MT470439	MT470439_Bat/RhSp.-IND		NCBI		yes			Partial RdRp	Bat coronavirus	401		Bat	Rhinolophidae	Rhinolophus	Rhinolophus sp.	RhSp.	Alphacoronavirus		Decacovirus	Bat Decacovirus new lineage 2	BatDeca_NL2	Asia	Southern Asia	India	IND			2020-02-06
864	MT470442	MT470442_Bat/RhSp.-IND		NCBI		yes			Partial RdRp	Bat coronavirus	401		Bat	Rhinolophidae	Rhinolophus	Rhinolophus sp.	RhSp.	Alphacoronavirus		Decacovirus	Bat Decacovirus new lineage 2	BatDeca_NL2	Asia	Southern Asia	India	IND			2020-02-06
865	MT470438	MT470438_Bat/RhSp.-IND		NCBI		yes			Partial RdRp	Bat coronavirus	401		Bat	Rhinolophidae	Rhinolophus	Rhinolophus sp.	RhSp.	Alphacoronavirus		Decacovirus	Bat Decacovirus new lineage 2	BatDeca_NL2	Asia	Southern Asia	India	IND			2020-02-06
866	KJ020633	KJ020633_Bat/MeLy-THA		NCBI		yes			Partial RdRp	Bat coronavirus	357		Bat	Megadermatidae	Megaderma	Megaderma lyra	MeLy	Alphacoronavirus		Decacovirus	Bat Decacovirus new lineage 2	BatDeca_NL2	Asia	South-Eastern Asia	Thailand	THA	Chachoengsao		2012-05-01
867	MW507203	MW507203_Bat/HiLa-KHM		NCBI		yes			Partial RdRp	Bat coronavirus	771		Bat	Hipposideridae	Hipposideros	Hipposideros larvatus	HiLa	Alphacoronavirus		Decacovirus	Bat Decacovirus new lineage 2	BatDeca_NL2	Asia	South-Eastern Asia	Cambodia	KHM			2015-07-05
868	MZ293750	MZ293750_Bat/MeLy-BGD		NCBI	yes	yes	yes		Complete Genome	Megaderma bat coronavirus	27273		Bat	Megadermatidae	Megaderma	Megaderma lyra	MeLy	Alphacoronavirus		Decacovirus	Bat Decacovirus new lineage 2	BatDeca_NL2	Asia	Southern Asia	Bangladesh	BGD			2012-12-22
869	MT083353	MT083353_Bat/MeLy-BGD		NCBI		yes			Partial RdRp	Coronavirus PREDICT CoV-103	387		Bat	Megadermatidae	Megaderma	Megaderma lyra	MeLy	Alphacoronavirus		Decacovirus	Bat Decacovirus new lineage 2	BatDeca_NL2	Asia	Southern Asia	Bangladesh	BGD			2016-08-30
870	MZ293751	MZ293751_Bat/MeLy-BGD		NCBI	yes	yes	yes		Complete Genome	Megaderma bat coronavirus	27288		Bat	Megadermatidae	Megaderma	Megaderma lyra	MeLy	Alphacoronavirus		Decacovirus	Bat Decacovirus new lineage 2	BatDeca_NL2	Asia	Southern Asia	Bangladesh	BGD			2013-05-21
871	MZ293746	MZ293746_Bat/MeLy-BGD		NCBI	yes	yes	yes		Complete Genome	Megaderma bat coronavirus	27288		Bat	Megadermatidae	Megaderma	Megaderma lyra	MeLy	Alphacoronavirus		Decacovirus	Bat Decacovirus new lineage 2	BatDeca_NL2	Asia	Southern Asia	Bangladesh	BGD			2012-10-19
873	MZ293748	MZ293748_Bat/MeLy-BGD		NCBI	yes	yes	yes		Complete Genome	Megaderma bat coronavirus	27276		Bat	Megadermatidae	Megaderma	Megaderma lyra	MeLy	Alphacoronavirus		Decacovirus	Bat Decacovirus new lineage 2	BatDeca_NL2	Asia	Southern Asia	Bangladesh	BGD			2013-05-23
874	MZ293747	MZ293747_Bat/MeLy-BGD		NCBI	yes	yes	yes		Complete Genome	Megaderma bat coronavirus	27276		Bat	Megadermatidae	Megaderma	Megaderma lyra	MeLy	Alphacoronavirus		Decacovirus	Bat Decacovirus new lineage 2	BatDeca_NL2	Asia	Southern Asia	Bangladesh	BGD			2013-05-23
875	MZ293745	MZ293745_Bat/MeLy-BGD		NCBI	yes	yes	yes		Complete Genome	Megaderma bat coronavirus	27282		Bat	Megadermatidae	Megaderma	Megaderma lyra	MeLy	Alphacoronavirus		Decacovirus	Bat Decacovirus new lineage 2	BatDeca_NL2	Asia	Southern Asia	Bangladesh	BGD			2012-10-18
876	MZ293749	MZ293749_Bat/MeLy-BGD		NCBI	yes	yes	yes		Complete Genome	Megaderma bat coronavirus	27296		Bat	Megadermatidae	Megaderma	Megaderma lyra	MeLy	Alphacoronavirus		Decacovirus	Bat Decacovirus new lineage 2	BatDeca_NL2	Asia	Southern Asia	Bangladesh	BGD			2012-12-22
877	MT083341	MT083341_Bat/MeLy-BGD		NCBI		yes			Partial RdRp	Coronavirus PREDICT CoV-103	387		Bat	Megadermatidae	Megaderma	Megaderma lyra	MeLy	Alphacoronavirus		Decacovirus	Bat Decacovirus new lineage 2	BatDeca_NL2	Asia	Southern Asia	Bangladesh	BGD			2016-08-19
878	MT083408	MT083408_Bat/MeLy-BGD		NCBI		yes			Partial RdRp	Coronavirus PREDICT CoV-103	330		Bat	Megadermatidae	Megaderma	Megaderma lyra	MeLy	Alphacoronavirus		Decacovirus	Bat Decacovirus new lineage 2	BatDeca_NL2	Asia	Southern Asia	Bangladesh	BGD			2016-08-19
879	MT083351	MT083351_Bat/MeLy-BGD		NCBI		yes			Partial RdRp	Coronavirus PREDICT CoV-103	387		Bat	Megadermatidae	Megaderma	Megaderma lyra	MeLy	Alphacoronavirus		Decacovirus	Bat Decacovirus new lineage 2	BatDeca_NL2	Asia	Southern Asia	Bangladesh	BGD			2016-08-21
880	MT083352	MT083352_Bat/MeLy-BGD		NCBI		yes			Partial RdRp	Coronavirus PREDICT CoV-103	387		Bat	Megadermatidae	Megaderma	Megaderma lyra	MeLy	Alphacoronavirus		Decacovirus	Bat Decacovirus new lineage 2	BatDeca_NL2	Asia	Southern Asia	Bangladesh	BGD			2016-08-17
881	MT083350	MT083350_Bat/MeLy-BGD		NCBI		yes			Partial RdRp	Coronavirus PREDICT CoV-103	387		Bat	Megadermatidae	Megaderma	Megaderma lyra	MeLy	Alphacoronavirus		Decacovirus	Bat Decacovirus new lineage 2	BatDeca_NL2	Asia	Southern Asia	Bangladesh	BGD			2016-08-21
882	MT083349	MT083349_Bat/MeLy-BGD		NCBI		yes			Partial RdRp	Coronavirus PREDICT CoV-103	387		Bat	Megadermatidae	Megaderma	Megaderma lyra	MeLy	Alphacoronavirus		Decacovirus	Bat Decacovirus new lineage 2	BatDeca_NL2	Asia	Southern Asia	Bangladesh	BGD			2016-08-20
883	MT083348	MT083348_Bat/MeLy-BGD		NCBI		yes			Partial RdRp	Coronavirus PREDICT CoV-103	387		Bat	Megadermatidae	Megaderma	Megaderma lyra	MeLy	Alphacoronavirus		Decacovirus	Bat Decacovirus new lineage 2	BatDeca_NL2	Asia	Southern Asia	Bangladesh	BGD			2016-08-19
884	MT083347	MT083347_Bat/MeLy-BGD		NCBI		yes			Partial RdRp	Coronavirus PREDICT CoV-103	387		Bat	Megadermatidae	Megaderma	Megaderma lyra	MeLy	Alphacoronavirus		Decacovirus	Bat Decacovirus new lineage 2	BatDeca_NL2	Asia	Southern Asia	Bangladesh	BGD			2016-08-19
885	MT083346	MT083346_Bat/MeLy-BGD		NCBI		yes			Partial RdRp	Coronavirus PREDICT CoV-103	387		Bat	Megadermatidae	Megaderma	Megaderma lyra	MeLy	Alphacoronavirus		Decacovirus	Bat Decacovirus new lineage 2	BatDeca_NL2	Asia	Southern Asia	Bangladesh	BGD			2016-08-18
886	KJ020634	KJ020634_Bat/RhSh-THA		NCBI		yes			Partial RdRp	Bat coronavirus	357		Bat	Rhinolophidae	Rhinolophus	Rhinolophus shameli	RhSh	Alphacoronavirus		Decacovirus	Bat Decacovirus new lineage 4	BatDeca_NL4	Asia	South-Eastern Asia	Thailand	THA	Sa Kaeo		2012-05-01
887	MT082358	MT082358_Bat/ScKu-KHM		NCBI		yes			Partial RdRp	Coronavirus PREDICT CoV-25	392		Bat	Vespertilionidae	Scotophilus	Scotophilus kuhlii	ScKu	Alphacoronavirus	unclassified Alphacoronavirus	Decacovirus	Bat Decacovirus new lineage 4	BatDeca_NL4	Asia	South-Eastern Asia	Cambodia	KHM			2015-09-27
888	OM219639	OM219639_PH201_Bat/RhSh-KHM		NCBI	yes	yes			Partial Genome	Bat alphacoronavirus PH201	28693		Bat	Rhinolophidae	Rhinolophus	Rhinolophus shameli	RhSh	Alphacoronavirus	unclassified Alphacoronavirus	Decacovirus	Bat Decacovirus new lineage 4	BatDeca_NL4	Asia	South-Eastern Asia	Cambodia	KHM			06-Dec-2010/07-Dec-2010
889	KX285785	KX285785_Bat/RhSh-KHM		NCBI		yes			Partial RdRp	Coronavirus PREDICT CoV-25	387		Bat	Rhinolophidae	Rhinolophus	Rhinolophus shameli	RhSh	Alphacoronavirus	unclassified Alphacoronavirus	Decacovirus	Bat Decacovirus new lineage 4	BatDeca_NL4	Asia	South-Eastern Asia	Cambodia	KHM			2010-12-06
890	MN312472	MN312472_Bat/RhSp.-CHN		NCBI		yes			Partial RdRp	Bat alphacoronavirus	361		Bat	Rhinolophidae	Rhinolophus	Rhinolophus sp.	RhSp.	Alphacoronavirus	unclassified Alphacoronavirus	Decacovirus	Bat Decacovirus new lineage 4	BatDeca_NL4	Asia	Eastern Asia	China	CHN			null
891	KP876536	KP876536_Bat/RhSi-CHN		NCBI		yes			Partial RdRp	Rhinolophus bat coronavirus BtCoV/4017-1	384		Bat	Rhinolophidae	Rhinolophus	Rhinolophus sinicus	RhSi	Alphacoronavirus		Decacovirus	Bat Decacovirus new lineage 4	BatDeca_NL4	Asia	Eastern Asia	China	CHN			2012-09-01
892	KP876534	KP876534_Bat/MiFus-CHN		NCBI		yes			Partial RdRp	Miniopterus bat coronavirus BtCoV/4023-1	306		Bat	Vespertilionidae	Miniopterus	Miniopterus fuscus	MiFus	Alphacoronavirus		Decacovirus	Bat Decacovirus new lineage 4	BatDeca_NL4	Asia	Eastern Asia	China	CHN			2012-09-01
893	KP876532	KP876532_Bat/RhSi-CHN		NCBI		yes			Partial RdRp	Rhinolophus bat coronavirus BtCoV/3992-1	259		Bat	Rhinolophidae	Rhinolophus	Rhinolophus sinicus	RhSi	Alphacoronavirus		Decacovirus	Bat Decacovirus new lineage 4	BatDeca_NL4	Asia	Eastern Asia	China	CHN			2012-09-01
894	MN312330	MN312330_Bat/RhSp.-CHN		NCBI		yes			Partial RdRp	Bat alphacoronavirus	402		Bat	Rhinolophidae	Rhinolophus	Rhinolophus sp.	RhSp.	Alphacoronavirus	unclassified Alphacoronavirus	Decacovirus	Bat Decacovirus new lineage 4	BatDeca_NL4	Asia	Eastern Asia	China	CHN			null
895	MZ081395	MZ081395_RsYN14_Bat/RhSt-CHN		NCBI	yes	yes	yes		Complete Genome	Alphacoronavirus sp.	28690		Bat	Rhinolophidae	Rhinolophus	Rhinolophus stheno	RhSt	Alphacoronavirus	unclassified Alphacoronavirus	Decacovirus	Bat Decacovirus new lineage 4	BatDeca_NL4	Asia	Eastern Asia	China	CHN	Yunnan		2020-04-18
896	MZ081394	MZ081394_RmYN24_Bat/RhMal-CHN		NCBI	yes	yes	yes		Complete Genome	Alphacoronavirus sp.	28694		Bat	Rhinolophidae	Rhinolophus	Rhinolophus malayanus	RhMal	Alphacoronavirus	unclassified Alphacoronavirus	Decacovirus	Bat Decacovirus new lineage 4	BatDeca_NL4	Asia	Eastern Asia	China	CHN	Yunnan		2020-07-28
897	MZ081393	MZ081393_RmYN17_Bat/RhMal-CHN		NCBI	yes	yes	yes		Complete Genome	Alphacoronavirus sp.	28682		Bat	Rhinolophidae	Rhinolophus	Rhinolophus malayanus	RhMal	Alphacoronavirus	unclassified Alphacoronavirus	Decacovirus	Bat Decacovirus new lineage 4	BatDeca_NL4	Asia	Eastern Asia	China	CHN	Yunnan		2020-05-25
898	MZ081392	MZ081392_McYN19_Bat/MuCy-CHN		NCBI	yes	yes	yes		Complete Genome	Alphacoronavirus sp.	28628		Bat	Vespertilionidae	Murina	Murina cyclotis	MuCy	Alphacoronavirus	unclassified Alphacoronavirus	Decacovirus	Bat Decacovirus new lineage 4	BatDeca_NL4	Asia	Eastern Asia	China	CHN	Yunnan		2020-05-25
899	MT586861	MT586861_Bat/RoAe-GIN		NCBI		yes			Partial RdRp	Bat coronavirus	374		Bat	Pteropodidae	Rousettus	Rousettus aegyptiacus	RoAe	Alphacoronavirus		Decacovirus	unclassified Decacovirus	Decacovirus sp.	Africa	Western Africa	Guinea	GIN	Gueckedou		2016-12-07
900	MT586860	MT586860_Bat/RoAe-GIN		NCBI		yes			Partial RdRp	Bat coronavirus	374		Bat	Pteropodidae	Rousettus	Rousettus aegyptiacus	RoAe	Alphacoronavirus		Decacovirus	unclassified Decacovirus	Decacovirus sp.	Africa	Western Africa	Guinea	GIN	Gueckedou		2016-12-06
901	MT586857	MT586857_Bat/RoAe-GIN		NCBI		yes			Partial RdRp	Bat coronavirus	374		Bat	Pteropodidae	Rousettus	Rousettus aegyptiacus	RoAe	Alphacoronavirus		Decacovirus	unclassified Decacovirus	Decacovirus sp.	Africa	Western Africa	Guinea	GIN	Gueckedou		2016-12-05
902	MT586863	MT586863_Bat/RoAe-GIN		NCBI		yes			Partial RdRp	Bat coronavirus	374		Bat	Pteropodidae	Rousettus	Rousettus aegyptiacus	RoAe	Alphacoronavirus		Decacovirus	unclassified Decacovirus	Decacovirus sp.	Africa	Western Africa	Guinea	GIN	Gueckedou		2016-12-07
903	MT586862	MT586862_Bat/RoAe-GIN		NCBI		yes			Partial RdRp	Bat coronavirus	374		Bat	Pteropodidae	Rousettus	Rousettus aegyptiacus	RoAe	Alphacoronavirus		Decacovirus	unclassified Decacovirus	Decacovirus sp.	Africa	Western Africa	Guinea	GIN	Gueckedou		2016-12-07
904	MT586846	MT586846_Bat/RoAe-GIN		NCBI		yes			Partial RdRp	Bat coronavirus	374		Bat	Pteropodidae	Rousettus	Rousettus aegyptiacus	RoAe	Alphacoronavirus		Decacovirus	unclassified Decacovirus	Decacovirus sp.	Africa	Western Africa	Guinea	GIN	Koundara		2016-07-22
905	MT586858	MT586858_Bat/RoAe-GIN		NCBI		yes			Partial RdRp	Bat coronavirus	374		Bat	Pteropodidae	Rousettus	Rousettus aegyptiacus	RoAe	Alphacoronavirus		Decacovirus	unclassified Decacovirus	Decacovirus sp.	Africa	Western Africa	Guinea	GIN	Gueckedou		2016-12-06
906	OL791333	OL791333_Bat/MyEm-GEO		NCBI		yes			Partial RdRp	Decacovirus sp.	411		Bat	Vespertilionidae	Myotis	Myotis emarginatus	MyEm	Alphacoronavirus	Decacovirus	Decacovirus	Rhinolophus ferrumequinum alphacoronavirus HuB-2013	RfHB13	Asia	Western Asia	Georgia	GEO			2014-07-15
907	MW880994	MW880994_Bat/RhFe-LBN		NCBI		yes			Partial RdRp	Bat coronavirus	368		Bat	Rhinolophidae	Rhinolophus	Rhinolophus ferrumequinum	RhFe	Alphacoronavirus		Decacovirus	Rhinolophus ferrumequinum alphacoronavirus HuB-2013	RfHB13	Asia	Western Asia	Lebanon	LBN			2020-07-13
908	MW881012	MW881012_Bat/RhFe-LBN		NCBI		yes			Partial RdRp	Bat coronavirus	385		Bat	Rhinolophidae	Rhinolophus	Rhinolophus ferrumequinum	RhFe	Alphacoronavirus		Decacovirus	Rhinolophus ferrumequinum alphacoronavirus HuB-2013	RfHB13	Asia	Western Asia	Lebanon	LBN			2020-06-27
909	MK991927	MK991927_Bat/RhFe-PRK		NCBI		yes			Partial RdRp	Bat coronavirus	366		Bat	Rhinolophidae	Rhinolophus	Rhinolophus ferrumequinum	RhFe	Alphacoronavirus		Decacovirus	Rhinolophus ferrumequinum alphacoronavirus HuB-2013	RfHB13	Asia	Eastern Asia	South Korea	PRK			2018-02-13
910	OQ401105	OQ401105_Bat/RhFe-KOR		NCBI		yes			Partial RdRp	Alphacoronavirus sp.	295		Bat	Rhinolophidae	Rhinolophus	Rhinolophus ferrumequinum	RhFe	Alphacoronavirus		Decacovirus	Rhinolophus ferrumequinum alphacoronavirus HuB-2013	RfHB13	Asia	Eastern Asia	South Korea	KOR			2021-03-09
911	OQ401103	OQ401103_Bat/RhFe-KOR		NCBI		yes			Partial RdRp	Alphacoronavirus sp.	332		Bat	Rhinolophidae	Rhinolophus	Rhinolophus ferrumequinum	RhFe	Alphacoronavirus		Decacovirus	Rhinolophus ferrumequinum alphacoronavirus HuB-2013	RfHB13	Asia	Eastern Asia	South Korea	KOR			2021-02-02
912	OQ401102	OQ401102_Bat/RhFe-KOR		NCBI		yes			Partial RdRp	Alphacoronavirus sp.	326		Bat	Rhinolophidae	Rhinolophus	Rhinolophus ferrumequinum	RhFe	Alphacoronavirus		Decacovirus	Rhinolophus ferrumequinum alphacoronavirus HuB-2013	RfHB13	Asia	Eastern Asia	South Korea	KOR			2021-01-27
913	OQ401107	OQ401107_Bat/RhFe-KOR		NCBI		yes			Partial RdRp	Alphacoronavirus sp.	324		Bat	Rhinolophidae	Rhinolophus	Rhinolophus ferrumequinum	RhFe	Alphacoronavirus		Decacovirus	Rhinolophus ferrumequinum alphacoronavirus HuB-2013	RfHB13	Asia	Eastern Asia	South Korea	KOR			2021-06-01
914	OQ401104	OQ401104_Bat/RhFe-KOR		NCBI		yes			Partial RdRp	Alphacoronavirus sp.	257		Bat	Rhinolophidae	Rhinolophus	Rhinolophus ferrumequinum	RhFe	Alphacoronavirus		Decacovirus	Rhinolophus ferrumequinum alphacoronavirus HuB-2013	RfHB13	Asia	Eastern Asia	South Korea	KOR			2021-02-02
915	OQ401117	OQ401117_Bat/MuHi-KOR		NCBI		yes			Partial RdRp	Alphacoronavirus sp.	271		Bat	Vespertilionidae	Murina	Murina hilgendorfi	MuHi	Alphacoronavirus		Decacovirus	Rhinolophus ferrumequinum alphacoronavirus HuB-2013	RfHB13	Asia	Eastern Asia	South Korea	KOR			2022-03-10
916	OQ401120	OQ401120_Bat/MyAu-KOR		NCBI		yes			Partial RdRp	Alphacoronavirus sp.	304		Bat	Vespertilionidae	Myotis	Myotis aurascens	MyAu	Alphacoronavirus		Decacovirus	Rhinolophus ferrumequinum alphacoronavirus HuB-2013	RfHB13	Asia	Eastern Asia	South Korea	KOR			2022-03-11
917	OQ401119	OQ401119_Bat/MuHi-KOR		NCBI		yes			Partial RdRp	Alphacoronavirus sp.	283		Bat	Vespertilionidae	Murina	Murina hilgendorfi	MuHi	Alphacoronavirus		Decacovirus	Rhinolophus ferrumequinum alphacoronavirus HuB-2013	RfHB13	Asia	Eastern Asia	South Korea	KOR			2022-03-10
918	OQ401121	OQ401121_Bat/MyAu-KOR		NCBI		yes			Partial RdRp	Alphacoronavirus sp.	291		Bat	Vespertilionidae	Myotis	Myotis aurascens	MyAu	Alphacoronavirus		Decacovirus	Rhinolophus ferrumequinum alphacoronavirus HuB-2013	RfHB13	Asia	Eastern Asia	South Korea	KOR			2022-03-11
919	OQ401118	OQ401118_Bat/MuHi-KOR		NCBI		yes			Partial RdRp	Alphacoronavirus sp.	275		Bat	Vespertilionidae	Murina	Murina hilgendorfi	MuHi	Alphacoronavirus		Decacovirus	Rhinolophus ferrumequinum alphacoronavirus HuB-2013	RfHB13	Asia	Eastern Asia	South Korea	KOR			2022-03-10
920	OQ401116	OQ401116_Bat/MyPet-KOR		NCBI		yes			Partial RdRp	Alphacoronavirus sp.	260		Bat	Vespertilionidae	Myotis	Myotis petax	MyPet	Alphacoronavirus		Decacovirus	Rhinolophus ferrumequinum alphacoronavirus HuB-2013	RfHB13	Asia	Eastern Asia	South Korea	KOR			2022-02-23
921	OQ401108	OQ401108_Bat/RhFe-KOR		NCBI		yes			Partial RdRp	Alphacoronavirus sp.	307		Bat	Rhinolophidae	Rhinolophus	Rhinolophus ferrumequinum	RhFe	Alphacoronavirus		Decacovirus	Rhinolophus ferrumequinum alphacoronavirus HuB-2013	RfHB13	Asia	Eastern Asia	South Korea	KOR			2021-06-01
922	OQ401113	OQ401113_Bat/RhFe-KOR		NCBI		yes			Partial RdRp	Alphacoronavirus sp.	340		Bat	Rhinolophidae	Rhinolophus	Rhinolophus ferrumequinum	RhFe	Alphacoronavirus		Decacovirus	Rhinolophus ferrumequinum alphacoronavirus HuB-2013	RfHB13	Asia	Eastern Asia	South Korea	KOR			2021-10-19
923	MK991941	MK991941_Bat/RhFe-PRK		NCBI		yes			Partial RdRp	Bat coronavirus	366		Bat	Rhinolophidae	Rhinolophus	Rhinolophus ferrumequinum	RhFe	Alphacoronavirus		Decacovirus	Rhinolophus ferrumequinum alphacoronavirus HuB-2013	RfHB13	Asia	Eastern Asia	South Korea	PRK			2018-06-21
924	OQ401143	OQ401143_Bat/RhFe-KOR		NCBI		yes			Partial RdRp	Alphacoronavirus sp.	350		Bat	Rhinolophidae	Rhinolophus	Rhinolophus ferrumequinum	RhFe	Alphacoronavirus		Decacovirus	Rhinolophus ferrumequinum alphacoronavirus HuB-2013	RfHB13	Asia	Eastern Asia	South Korea	KOR			2022-07-29
925	MK991944	MK991944_Bat/RhFe-PRK		NCBI		yes			Partial RdRp	Bat coronavirus	416		Bat	Rhinolophidae	Rhinolophus	Rhinolophus ferrumequinum	RhFe	Alphacoronavirus		Decacovirus	Rhinolophus ferrumequinum alphacoronavirus HuB-2013	RfHB13	Asia	Eastern Asia	South Korea	PRK			2018-09-11
926	OQ401114	OQ401114_Bat/RhFe-KOR		NCBI		yes			Partial RdRp	Alphacoronavirus sp.	339		Bat	Rhinolophidae	Rhinolophus	Rhinolophus ferrumequinum	RhFe	Alphacoronavirus		Decacovirus	Rhinolophus ferrumequinum alphacoronavirus HuB-2013	RfHB13	Asia	Eastern Asia	South Korea	KOR			2021-10-19
927	MK991938	MK991938_Bat/RhFe-PRK		NCBI		yes			Partial RdRp	Bat coronavirus	416		Bat	Rhinolophidae	Rhinolophus	Rhinolophus ferrumequinum	RhFe	Alphacoronavirus		Decacovirus	Rhinolophus ferrumequinum alphacoronavirus HuB-2013	RfHB13	Asia	Eastern Asia	South Korea	PRK			2018-05-31
928	MG772853	MG772853_Bat/RhPu-CHN		NCBI		yes			Partial RdRp	Bat SARS-like coronavirus	434		Bat	Rhinolophidae	Rhinolophus	Rhinolophus pusillus	RhPu	Alphacoronavirus	Sarbecovirus	Decacovirus	Rhinolophus ferrumequinum alphacoronavirus HuB-2013	RfHB13	Asia	Eastern Asia	China	CHN			2016-10-01
929	MG772897	MG772897_Bat/RhPu-CHN		NCBI		yes			Partial RdRp	Bat SARS-like coronavirus	424		Bat	Rhinolophidae	Rhinolophus	Rhinolophus pusillus	RhPu	Alphacoronavirus	Sarbecovirus	Decacovirus	Rhinolophus ferrumequinum alphacoronavirus HuB-2013	RfHB13	Asia	Eastern Asia	China	CHN			2015-07-01
930	MG772899	MG772899_Bat/RhPu-CHN		NCBI		yes			Partial RdRp	Bat SARS-like coronavirus	430		Bat	Rhinolophidae	Rhinolophus	Rhinolophus pusillus	RhPu	Alphacoronavirus	Sarbecovirus	Decacovirus	Rhinolophus ferrumequinum alphacoronavirus HuB-2013	RfHB13	Asia	Eastern Asia	China	CHN			2015-07-01
931	MG772856	MG772856_Bat/RhPu-CHN		NCBI		yes			Partial RdRp	Bat SARS-like coronavirus	432		Bat	Rhinolophidae	Rhinolophus	Rhinolophus pusillus	RhPu	Alphacoronavirus	Sarbecovirus	Decacovirus	Rhinolophus ferrumequinum alphacoronavirus HuB-2013	RfHB13	Asia	Eastern Asia	China	CHN			2016-10-01
932	MG772892	MG772892_Bat/RhPu-CHN		NCBI		yes			Partial RdRp	Bat SARS-like coronavirus	427		Bat	Rhinolophidae	Rhinolophus	Rhinolophus pusillus	RhPu	Alphacoronavirus	Sarbecovirus	Decacovirus	Rhinolophus ferrumequinum alphacoronavirus HuB-2013	RfHB13	Asia	Eastern Asia	China	CHN			2015-07-01
933	MG772860	MG772860_Bat/RhPu-CHN		NCBI		yes			Partial RdRp	Bat SARS-like coronavirus	431		Bat	Rhinolophidae	Rhinolophus	Rhinolophus pusillus	RhPu	Alphacoronavirus	Sarbecovirus	Decacovirus	Rhinolophus ferrumequinum alphacoronavirus HuB-2013	RfHB13	Asia	Eastern Asia	China	CHN			2016-10-01
934	MG772844	MG772844_Bat/RhPu-CHN		NCBI		yes			Partial RdRp	Bat SARS-like coronavirus	440		Bat	Rhinolophidae	Rhinolophus	Rhinolophus pusillus	RhPu	Alphacoronavirus	Sarbecovirus	Decacovirus	Rhinolophus ferrumequinum alphacoronavirus HuB-2013	RfHB13	Asia	Eastern Asia	China	CHN			2016-10-01
935	KJ473807	KJ473807_RfHuB2013		NCBI	yes	yes	yes		Complete Genome	BtRf-AlphaCoV/HuB2013	27608	yes	Bat	Rhinolophidae	Rhinolophus	Rhinolophus ferrumequinum	RhFe	Alphacoronavirus		Decacovirus	Rhinolophus ferrumequinum alphacoronavirus HuB-2013	RfHB13	Asia	Eastern Asia	China	CHN	Hubei	HB	2013
936	NC_028814	NC_028814_RfHuB2013	yes	NCBI	yes	yes	yes		Complete Genome	BtRf-AlphaCoV/HuB2013	27608	yes	Bat	Rhinolophidae	Rhinolophus	Rhinolophus ferrumequinum	RhFe	Alphacoronavirus		Decacovirus	Rhinolophus ferrumequinum alphacoronavirus HuB-2013	RfHB13	Asia	Eastern Asia	China	CHN	Hubei	HB	2013
937	KJ473810	KJ473810_MsGS2013		NCBI	yes	yes	yes		Complete Genome	BtMs-AlphaCoV/GS2013	27576	yes	Bat	Vespertilionidae	Myotis	Myotis sp.	MySp.	Alphacoronavirus		Decacovirus	Rhinolophus ferrumequinum alphacoronavirus HuB-2013	RfHB13	Asia	Eastern Asia	China	CHN	Gansu	GS	2013
938	MK991928	MK991928_Bat/RhFe-PRK		NCBI		yes			Partial RdRp	Bat coronavirus	410		Bat	Rhinolophidae	Rhinolophus	Rhinolophus ferrumequinum	RhFe	Alphacoronavirus		Decacovirus	Rhinolophus ferrumequinum alphacoronavirus HuB-2013	RfHB13	Asia	Eastern Asia	South Korea	PRK			2018-04-01
939	MK991937	MK991937_Bat/RhFe-PRK		NCBI		yes			Partial RdRp	Bat coronavirus	592		Bat	Rhinolophidae	Rhinolophus	Rhinolophus ferrumequinum	RhFe	Alphacoronavirus		Decacovirus	Rhinolophus ferrumequinum alphacoronavirus HuB-2013	RfHB13	Asia	Eastern Asia	South Korea	PRK			2018-05-24
940	KX285155	KX285155_Bat/RhFe-CHN		NCBI		yes			Partial RdRp	Bat coronavirus A977/A970	359		Bat	Rhinolophidae	Rhinolophus	Rhinolophus ferrumequinum	RhFe	Alphacoronavirus	unclassified Alphacoronavirus	Decacovirus	Rhinolophus ferrumequinum alphacoronavirus HuB-2013	RfHB13	Asia	Eastern Asia	China	CHN			2013-02-21
941	MN312417	MN312417_Bat/RhFe-CHN		NCBI		yes			Partial RdRp	Bat alphacoronavirus	365		Bat	Rhinolophidae	Rhinolophus	Rhinolophus ferrumequinum	RhFe	Alphacoronavirus	unclassified Alphacoronavirus	Decacovirus	Rhinolophus ferrumequinum alphacoronavirus HuB-2013	RfHB13	Asia	Eastern Asia	China	CHN			null
943	MG916902	MG916902_Rs4125_Bat/RhSi-CHN		NCBI	yes	yes	yes		Complete Genome	Bat coronavirus	29074		Bat	Rhinolophidae	Rhinolophus	Rhinolophus sinicus	RhSi	Alphacoronavirus		Decacovirus	Bat Decacovirus new lineage 3	BatDeca_NL3	Asia	Eastern Asia	China	CHN	Yunnan		2012-09-16
944	MG916903	MG916903_Rs4259_Bat/RhSi-CHN		NCBI	yes	yes	yes		Complete Genome	Bat coronavirus	29076		Bat	Rhinolophidae	Rhinolophus	Rhinolophus sinicus	RhSi	Alphacoronavirus		Decacovirus	Bat Decacovirus new lineage 3	BatDeca_NL3	Asia	Eastern Asia	China	CHN	Yunnan		2013-04-17
945	OL405716	OL405716_Bat/RhSi-CHN		NCBI		yes			Partial RdRp	Bat coronavirus	2780		Bat	Rhinolophidae	Rhinolophus	Rhinolophus sinicus	RhSi	Alphacoronavirus		Decacovirus	Bat Decacovirus new lineage 3	BatDeca_NL3	Asia	Eastern Asia	China	CHN			null
946	OL405714	OL405714_Bat/RhSi-CHN		NCBI		yes			Partial RdRp	Bat coronavirus	2780		Bat	Rhinolophidae	Rhinolophus	Rhinolophus sinicus	RhSi	Alphacoronavirus		Decacovirus	Bat Decacovirus new lineage 3	BatDeca_NL3	Asia	Eastern Asia	China	CHN			null
947	OL405715	OL405715_Bat/RhSi-CHN		NCBI		yes			Partial RdRp	Bat coronavirus	2780		Bat	Rhinolophidae	Rhinolophus	Rhinolophus sinicus	RhSi	Alphacoronavirus		Decacovirus	Bat Decacovirus new lineage 3	BatDeca_NL3	Asia	Eastern Asia	China	CHN			null
948	KF569982	KF569982_Bat/RhHi-CHN		NCBI		yes			Partial RdRp	Rhinolophus hipposideros coronavirus	417		Bat	Rhinolophidae	Rhinolophus	Rhinolophus hipposideros	RhHi	Alphacoronavirus		Decacovirus	Bat Decacovirus new lineage 3	BatDeca_NL3	Asia	Eastern Asia	China	CHN			2011
949	KF569980	KF569980_Bat/RhFe-CHN		NCBI		yes			Partial RdRp	Rhinolophus ferrumequinum coronavirus	398		Bat	Rhinolophidae	Rhinolophus	Rhinolophus ferrumequinum	RhFe	Alphacoronavirus		Decacovirus	Bat Decacovirus new lineage 3	BatDeca_NL3	Asia	Eastern Asia	China	CHN			2011
950	KU182967	KU182967_Bat/RhSi-CHN		NCBI		yes			Partial RdRp	Bat coronavirus	391		Bat	Rhinolophidae	Rhinolophus	Rhinolophus sinicus	RhSi	Alphacoronavirus		Decacovirus	Bat Decacovirus new lineage 3	BatDeca_NL3	Asia	Eastern Asia	China	CHN			2012-07-01
951	KU182971	KU182971_Bat/RhSi-CHN		NCBI		yes			Partial RdRp	Bat coronavirus	391		Bat	Rhinolophidae	Rhinolophus	Rhinolophus sinicus	RhSi	Alphacoronavirus		Decacovirus	Bat Decacovirus new lineage 3	BatDeca_NL3	Asia	Eastern Asia	China	CHN			2012-07-01
952	KU182968	KU182968_Bat/RhSi-CHN		NCBI		yes			Partial RdRp	Bat coronavirus	391		Bat	Rhinolophidae	Rhinolophus	Rhinolophus sinicus	RhSi	Alphacoronavirus		Decacovirus	Bat Decacovirus new lineage 3	BatDeca_NL3	Asia	Eastern Asia	China	CHN			2012-07-01
953	KU182970	KU182970_Bat/RhSi-CHN		NCBI		yes			Partial RdRp	Bat coronavirus	391		Bat	Rhinolophidae	Rhinolophus	Rhinolophus sinicus	RhSi	Alphacoronavirus		Decacovirus	Bat Decacovirus new lineage 3	BatDeca_NL3	Asia	Eastern Asia	China	CHN			2012-07-01
954	MZ081388	MZ081388_HlYN23_Bat/HiLa-CHN		NCBI	yes	yes	yes		Complete Genome	Alphacoronavirus sp.	29068		Bat	Hipposideridae	Hipposideros	Hipposideros larvatus	HiLa	Alphacoronavirus	unclassified Alphacoronavirus	Decacovirus	Bat Decacovirus new lineage 3	BatDeca_NL3	Asia	Eastern Asia	China	CHN	Yunnan		2020-07-28
955	MK211373	MK211373_RsYN2018		NCBI	yes	yes	yes	yes	Complete Genome	BtRs-AlphaCoV/YN2018	29109	yes	Bat	Pteropodidae	Cynopterus	Cynopterus sphinx	CySp	Alphacoronavirus		Decacovirus	Bat Decacovirus new lineage 3	BatDeca_NL3	Asia	Eastern Asia	China	CHN	Yunnan	YN	42856
956	MG916901	MG916901_Rs3376_Bat/RhSi-CHN		NCBI	yes	yes	yes		Complete Genome	Bat coronavirus	29102		Bat	Rhinolophidae	Rhinolophus	Rhinolophus sinicus	RhSi	Alphacoronavirus		Decacovirus	Bat Decacovirus new lineage 3	BatDeca_NL3	Asia	Eastern Asia	China	CHN	Yunnan		2012-05-19
957	OK287353	OK287353_CX18c_Bat/RhSi-CHN		NCBI	yes	yes	yes		Complete Genome	Alphacoronavirus sp.	28974		Bat	Rhinolophidae	Rhinolophus	Rhinolophus sinicus	RhSi	Alphacoronavirus		Decacovirus	Bat Decacovirus new lineage 3	BatDeca_NL3	Asia	Eastern Asia	China	CHN	Yunnan		2020-10-01
958	MZ081386	MZ081386_RsYN12_Bat/RhSi-CHN		NCBI	yes	yes	yes		Complete Genome	Alphacoronavirus sp.	29161		Bat	Rhinolophidae	Rhinolophus	Rhinolophus sinicus	RhSi	Alphacoronavirus	unclassified Alphacoronavirus	Decacovirus	Bat Decacovirus new lineage 3	BatDeca_NL3	Asia	Eastern Asia	China	CHN	Yunnan		2019-10-22
959	MZ081385	MZ081385_MmYN16_Bat/MyMu-CHN		NCBI	yes	yes	yes		Complete Genome	Alphacoronavirus sp.	29201		Bat	Vespertilionidae	Myotis	Myotis muricola	MyMu	Alphacoronavirus	unclassified Alphacoronavirus	Decacovirus	Bat Decacovirus new lineage 3	BatDeca_NL3	Asia	Eastern Asia	China	CHN	Yunnan		2020-04-18
960	MZ081387	MZ081387_RmYN21_Bat/RhMal-CHN		NCBI	yes	yes	yes		Complete Genome	Alphacoronavirus sp.	29100		Bat	Rhinolophidae	Rhinolophus	Rhinolophus malayanus	RhMal	Alphacoronavirus	unclassified Alphacoronavirus	Decacovirus	Bat Decacovirus new lineage 3	BatDeca_NL3	Asia	Eastern Asia	China	CHN	Yunnan		2020-06-03
961	MZ081384	MZ081384_HcYN26_Bat/HiCi-CHN		NCBI	yes	yes	yes		Complete Genome	Alphacoronavirus sp.	29203		Bat	Hipposideridae	Hipposideros	Hipposideros cineraceus	HiCi	Alphacoronavirus	unclassified Alphacoronavirus	Decacovirus	Bat Decacovirus new lineage 3	BatDeca_NL3	Asia	Eastern Asia	China	CHN	Yunnan		2020-07-29
962	MK720946	MK720946_HKU32_Bat/RhSi-CHN		NCBI	yes	yes	yes		Complete Genome	Rhinolophus bat coronavirus HKU32	29201		Bat	Rhinolophidae	Rhinolophus	Rhinolophus sinicus	RhSi	Alphacoronavirus	Decacovirus	Decacovirus	Bat Decacovirus new lineage 3	BatDeca_NL3	Asia	Eastern Asia	China	CHN	Hong Kong		2015-08-06
963	MK720945	MK720945_HKU32_Bat/RhSi-CHN		NCBI	yes	yes	yes		Complete Genome	Rhinolophus bat coronavirus HKU32	29201		Bat	Rhinolophidae	Rhinolophus	Rhinolophus sinicus	RhSi	Alphacoronavirus	Decacovirus	Decacovirus	Bat Decacovirus new lineage 3	BatDeca_NL3	Asia	Eastern Asia	China	CHN	Hong Kong		2015-08-06
964	MK004988	MK004988_Bat/RhAf-GX/CHN		NCBI		yes			Partial RdRp	Bat coronavirus	428		Bat	Rhinolophidae	Rhinolophus	Rhinolophus affinis	RhAf	Alphacoronavirus		Decacovirus	Bat Decacovirus new lineage 3	BatDeca_NL3	Asia	Eastern Asia	China	CHN	Guangxi	GX	2016
965	MK004985	MK004985_Bat/RhAf-GX/CHN		NCBI		yes			Partial RdRp	Bat coronavirus	439		Bat	Rhinolophidae	Rhinolophus	Rhinolophus affinis	RhAf	Alphacoronavirus		Decacovirus	Bat Decacovirus new lineage 3	BatDeca_NL3	Asia	Eastern Asia	China	CHN	Guangxi	GX	2016
966	OL405717	OL405717_Bat/RhAf-CHN		NCBI		yes			Partial RdRp	Bat coronavirus	2780		Bat	Rhinolophidae	Rhinolophus	Rhinolophus affinis	RhAf	Alphacoronavirus		Decacovirus	Bat Decacovirus new lineage 3	BatDeca_NL3	Asia	Eastern Asia	China	CHN			null
967	MG916904	MG916904_Ra13591_Bat/RhAf-CHN		NCBI	yes	yes	yes		Complete Genome	Bat coronavirus	28751		Bat	Rhinolophidae	Rhinolophus	Rhinolophus affinis	RhAf	Alphacoronavirus		Decacovirus	Bat Decacovirus new lineage 3	BatDeca_NL3	Asia	Eastern Asia	China	CHN	Yunnan		2013-06-01
968	MN312481	MN312481_Bat/RhAf-CHN		NCBI		yes			Partial RdRp	Bat alphacoronavirus	359		Bat	Rhinolophidae	Rhinolophus	Rhinolophus affinis	RhAf	Alphacoronavirus	unclassified Alphacoronavirus	Decacovirus	Bat Decacovirus new lineage 3	BatDeca_NL3	Asia	Eastern Asia	China	CHN			null
969	MN312482	MN312482_Bat/RhAf-CHN		NCBI		yes			Partial RdRp	Bat alphacoronavirus	361		Bat	Rhinolophidae	Rhinolophus	Rhinolophus affinis	RhAf	Alphacoronavirus	unclassified Alphacoronavirus	Decacovirus	Bat Decacovirus new lineage 3	BatDeca_NL3	Asia	Eastern Asia	China	CHN			null
970	KP876527	KP876527_Bat/RhAf-CHN		NCBI		yes			Partial RdRp	Rhinolophus bat coronavirus BtCoV/4307-1	444		Bat	Rhinolophidae	Rhinolophus	Rhinolophus affinis	RhAf	Alphacoronavirus		Decacovirus	Bat Decacovirus new lineage 3	BatDeca_NL3	Asia	Eastern Asia	China	CHN			2013-04-01
971	KU343197	KU343197_Bat/RhAf-CHN		NCBI		yes			Partial RdRp	Bat coronavirus RaBtCoV/4307-1	816		Bat	Rhinolophidae	Rhinolophus	Rhinolophus affinis	RhAf	Alphacoronavirus		Decacovirus	Bat Decacovirus new lineage 3	BatDeca_NL3	Asia	Eastern Asia	China	CHN			2013-04-19
972	MN312474	MN312474_Bat/RhAf-CHN		NCBI		yes			Partial RdRp	Bat alphacoronavirus	329		Bat	Rhinolophidae	Rhinolophus	Rhinolophus affinis	RhAf	Alphacoronavirus	unclassified Alphacoronavirus	Decacovirus	Bat Decacovirus new lineage 3	BatDeca_NL3	Asia	Eastern Asia	China	CHN			null
973	MN312477	MN312477_Bat/AsSt-CHN		NCBI		yes			Partial RdRp	Bat alphacoronavirus	330		Bat	Hipposideridae	Aselliscus	Aselliscus stoliczkanus	AsSt	Alphacoronavirus	unclassified Alphacoronavirus	Decacovirus	Bat Decacovirus new lineage 3	BatDeca_NL3	Asia	Eastern Asia	China	CHN			null
974	MN312475	MN312475_Bat/HiAr-CHN		NCBI		yes			Partial RdRp	Bat alphacoronavirus	330		Bat	Hipposideridae	Hipposideros	Hipposideros armiger	HiAr	Alphacoronavirus	unclassified Alphacoronavirus	Decacovirus	Bat Decacovirus new lineage 3	BatDeca_NL3	Asia	Eastern Asia	China	CHN			null
975	MW600700	MW600700_Bat/RhAf-CHN		NCBI		yes			Partial RdRp	Rhinolophus affinis coronavirus 172011	387		Bat	Rhinolophidae	Rhinolophus	Rhinolophus affinis	RhAf	Alphacoronavirus		Decacovirus	Bat Decacovirus new lineage 3	BatDeca_NL3	Asia	Eastern Asia	China	CHN			2017-08-22
976	MN312357	MN312357_Bat/RhAf-CHN		NCBI		yes			Partial RdRp	Bat alphacoronavirus	402		Bat	Rhinolophidae	Rhinolophus	Rhinolophus affinis	RhAf	Alphacoronavirus	unclassified Alphacoronavirus	Decacovirus	Bat Decacovirus new lineage 3	BatDeca_NL3	Asia	Eastern Asia	China	CHN			null
977	MW600704	MW600704_Bat/RhAf-CHN		NCBI		yes			Partial RdRp	Rhinolophus affinis coronavirus 172020	387		Bat	Rhinolophidae	Rhinolophus	Rhinolophus affinis	RhAf	Alphacoronavirus		Decacovirus	Bat Decacovirus new lineage 3	BatDeca_NL3	Asia	Eastern Asia	China	CHN			2017-08-22
978	KP895522	KP895522_Bat/HiPo-CHN		NCBI		yes			Partial RdRp	Hipposideros Bat Alphacoronavirus strain MJ_55C	399		Bat	Hipposideridae	Hipposideros	Hipposideros pomona	HiPo	Alphacoronavirus	unclassified Alphacoronavirus	Decacovirus	Bat Decacovirus new lineage 3	BatDeca_NL3	Asia	Eastern Asia	China	CHN			2013-07-25
979	MN312463	MN312463_Bat/RhSp.-CHN		NCBI		yes			Partial RdRp	Bat alphacoronavirus	366		Bat	Rhinolophidae	Rhinolophus	Rhinolophus sp.	RhSp.	Alphacoronavirus	unclassified Alphacoronavirus	Decacovirus	Bat Decacovirus new lineage 3	BatDeca_NL3	Asia	Eastern Asia	China	CHN			null
980	OQ472019	OQ472019_Bat/HiSp-LKA		NCBI		yes			Partial RdRp	Bat coronavirus	410		Bat	Hipposideridae	Hipposideros	Hipposideros sp.	HiSp	Alphacoronavirus		Decacovirus	Bat Decacovirus new lineage 5	BatDeca_NL5	Asia	Southern Asia	Sri Lanka	LKA			2022
981	OQ472020	OQ472020_Bat/HiSp-LKA		NCBI		yes			Partial RdRp	Bat coronavirus	410		Bat	Hipposideridae	Hipposideros	Hipposideros sp.	HiSp	Alphacoronavirus		Decacovirus	Bat Decacovirus new lineage 5	BatDeca_NL5	Asia	Southern Asia	Sri Lanka	LKA			2022
982	AB683971	AB683971_Bat/HiDi-PHL		NCBI		yes			Partial RdRp	Bat coronavirus 2231/Philippines/2010	393		Bat	Hipposideridae	Hipposideros	Hipposideros diadema	HiDi	Alphacoronavirus	unclassified Alphacoronavirus	Decacovirus	Bat Decacovirus new lineage 5	BatDeca_NL5	Asia	South-Eastern Asia	Philippines	PHL	Laguna		2010
983	MT083278	MT083278_Bat/HiDi-MYS		NCBI		yes			Partial RdRp	Coronavirus PREDICT CoV-52	387		Bat	Hipposideridae	Hipposideros	Hipposideros diadema	HiDi	Alphacoronavirus	unclassified Alphacoronavirus	Decacovirus	Bat Decacovirus new lineage 5	BatDeca_NL5	Asia	South-Eastern Asia	Malaysia	MYS			2016-01-08
984	MT083283	MT083283_Bat/HiCe-MYS		NCBI		yes			Partial RdRp	Coronavirus PREDICT CoV-52	387		Bat	Hipposideridae	Hipposideros	Hipposideros cervinus	HiCe	Alphacoronavirus	unclassified Alphacoronavirus	Decacovirus	Bat Decacovirus new lineage 5	BatDeca_NL5	Asia	South-Eastern Asia	Malaysia	MYS			2015-11-04
985	MZ293742	MZ293742_PDF1704_Bat/HiDi-MYS		NCBI	yes	yes	yes		Complete Genome	Hipposideros bat coronavirus	28190		Bat	Hipposideridae	Hipposideros	Hipposideros diadema	HiDi	Alphacoronavirus		Decacovirus	Bat Decacovirus new lineage 5	BatDeca_NL5	Asia	South-Eastern Asia	Malaysia	MYS			2013-08-22
986	KX284940	KX284940_Bat/HiDi-MYS		NCBI		yes			Partial RdRp	Coronavirus PREDICT CoV-52	387		Bat	Hipposideridae	Hipposideros	Hipposideros diadema	HiDi	Alphacoronavirus	unclassified Alphacoronavirus	Decacovirus	Bat Decacovirus new lineage 5	BatDeca_NL5	Asia	South-Eastern Asia	Malaysia	MYS			2013-08-22
987	MT891184	MT891184_Bat/PiCo-MYS		NCBI		yes			Partial RdRp	Coronavirus CoV-87	387		Bat	Vespertilionidae	Pipistrellus	Pipistrellus coromandra	PiCo	Alphacoronavirus		Decacovirus	Alphacoronavirus CHB25	CHB25	Asia	South-Eastern Asia	Malaysia	MYS			2017-11-06
988	MT891181	MT891181_Bat/NyTr-MYS		NCBI		yes			Partial RdRp	Coronavirus CoV-87	387		Bat	Nycteridae	Nycteris	Nycteris tragata	NyTr	Alphacoronavirus		Decacovirus	Alphacoronavirus CHB25	CHB25	Asia	South-Eastern Asia	Malaysia	MYS			2017-10-26
989	MT891180	MT891180_Bat/EoSp-MYS		NCBI		yes			Partial RdRp	Coronavirus CoV-87	387		Bat	Pteropodidae	Eonycteris	Eonycteris spelaea	EoSp	Alphacoronavirus		Decacovirus	Alphacoronavirus CHB25	CHB25	Asia	South-Eastern Asia	Malaysia	MYS			2017-10-26
990	MT891185	MT891185_Bat/PiCo-MYS		NCBI		yes			Partial RdRp	Coronavirus CoV-87	387		Bat	Vespertilionidae	Pipistrellus	Pipistrellus coromandra	PiCo	Alphacoronavirus		Decacovirus	Alphacoronavirus CHB25	CHB25	Asia	South-Eastern Asia	Malaysia	MYS			2017-11-06
991	HQ898913	HQ898913_Bat/HiAr-THA		NCBI		yes			Partial RdRp	Bat coronavirus Hipposideros/Ratcha-67/THA/2007	304		Bat	Hipposideridae	Hipposideros	Hipposideros armiger	HiAr	Alphacoronavirus		Decacovirus	Alphacoronavirus CHB25	CHB25	Asia	South-Eastern Asia	Thailand	THA			null
992	MZ081389	MZ081389_HlYN10_Bat/HiLa-CHN		NCBI	yes	yes	yes		Complete Genome	Alphacoronavirus sp.	28168		Bat	Hipposideridae	Hipposideros	Hipposideros larvatus	HiLa	Alphacoronavirus	unclassified Alphacoronavirus	Decacovirus	Alphacoronavirus CHB25	CHB25	Asia	Eastern Asia	China	CHN	Yunnan		2019-05-06
993	MN477914	MN477914_HKU10_Bat/HiLa-CHN		NCBI	yes	yes	yes		Complete Genome	Bat coronavirus HKU10	28216		Bat	Hipposideridae	Hipposideros	Hipposideros larvatus	HiLa	Alphacoronavirus	Decacovirus	Decacovirus	Alphacoronavirus CHB25	CHB25	Asia	Eastern Asia	China	CHN	Yunnan		2011-08-06
994	MN477915	MN477915_HKU10_Bat/HiLa-CHN		NCBI	yes	yes	yes		Complete Genome	Bat coronavirus HKU10	28216		Bat	Hipposideridae	Hipposideros	Hipposideros larvatus	HiLa	Alphacoronavirus	Decacovirus	Decacovirus	Alphacoronavirus CHB25	CHB25	Asia	Eastern Asia	China	CHN	Yunnan		2011-08-06
995	KX284936	KX284936_Bat/HiLa-LAO		NCBI		yes			Partial RdRp	Bat coronavirus Hipposideros/Ratcha-67/THA/2007	387		Bat	Hipposideridae	Hipposideros	Hipposideros larvatus	HiLa	Alphacoronavirus	unclassified Alphacoronavirus	Decacovirus	Alphacoronavirus CHB25	CHB25	Asia	South-eastern Asia	Laos	LAO			2012-06-26
996	KX284937	KX284937_Bat/HiLa-LAO		NCBI		yes			Partial RdRp	Bat coronavirus Hipposideros/Ratcha-67/THA/2007	387		Bat	Hipposideridae	Hipposideros	Hipposideros larvatus	HiLa	Alphacoronavirus	unclassified Alphacoronavirus	Decacovirus	Alphacoronavirus CHB25	CHB25	Asia	South-eastern Asia	Laos	LAO			2012-06-26
997	MW507207	MW507207_Bat/HiLa-KHM		NCBI		yes			Partial RdRp	Bat coronavirus	771		Bat	Hipposideridae	Hipposideros	Hipposideros larvatus	HiLa	Alphacoronavirus		Decacovirus	Alphacoronavirus CHB25	CHB25	Asia	South-Eastern Asia	Cambodia	KHM			2015-08-05
998	MW507210	MW507210_Bat/HiLa-KHM		NCBI		yes			Partial RdRp	Bat coronavirus	771		Bat	Hipposideridae	Hipposideros	Hipposideros larvatus	HiLa	Alphacoronavirus		Decacovirus	Alphacoronavirus CHB25	CHB25	Asia	South-Eastern Asia	Cambodia	KHM			2015-09-07
999	MW507212	MW507212_Bat/HiLa-KHM		NCBI		yes			Partial RdRp	Bat coronavirus	771		Bat	Hipposideridae	Hipposideros	Hipposideros larvatus	HiLa	Alphacoronavirus		Decacovirus	Alphacoronavirus CHB25	CHB25	Asia	South-Eastern Asia	Cambodia	KHM			2015-10-06
1000	MW507211	MW507211_Bat/HiLa-KHM		NCBI		yes			Partial RdRp	Bat coronavirus	771		Bat	Hipposideridae	Hipposideros	Hipposideros larvatus	HiLa	Alphacoronavirus		Decacovirus	Alphacoronavirus CHB25	CHB25	Asia	South-Eastern Asia	Cambodia	KHM			2015-09-07
1001	MW507209	MW507209_Bat/HiLa-KHM		NCBI		yes			Partial RdRp	Bat coronavirus	771		Bat	Hipposideridae	Hipposideros	Hipposideros larvatus	HiLa	Alphacoronavirus		Decacovirus	Alphacoronavirus CHB25	CHB25	Asia	South-Eastern Asia	Cambodia	KHM			2015-11-06
1002	MN611525	MN611525_CHB25_Bat/HiLa-CHN	yes	NCBI	yes	yes			Complete Genome	Hipposideros pomona bat coronavirus CHB25	28169		Bat	Hipposideridae	Hipposideros	Hipposideros larvatus	HiLa	Alphacoronavirus	Alphacoronavirus CHB25	Decacovirus	Alphacoronavirus CHB25	CHB25	Asia	Eastern Asia	China	CHN			2018-03-01
1003	OK663608	OK663608_Bat/HiLa-CHN		NCBI		yes			Partial RdRp	Bat coronavirus HKU10	400		Bat	Hipposideridae	Hipposideros	Hipposideros larvatus	HiLa	Alphacoronavirus	Decacovirus	Decacovirus	Alphacoronavirus CHB25	CHB25	Asia	Eastern Asia	China	CHN			2018-10-17
1004	OK663609	OK663609_Bat/HiLa-CHN		NCBI		yes			Partial RdRp	Bat coronavirus HKU10	401		Bat	Hipposideridae	Hipposideros	Hipposideros larvatus	HiLa	Alphacoronavirus	Decacovirus	Decacovirus	Alphacoronavirus CHB25	CHB25	Asia	Eastern Asia	China	CHN			2018-10-17
1005	OK663610	OK663610_Bat/HiLa-CHN		NCBI		yes			Partial RdRp	Bat coronavirus HKU10	400		Bat	Hipposideridae	Hipposideros	Hipposideros larvatus	HiLa	Alphacoronavirus	Decacovirus	Decacovirus	Alphacoronavirus CHB25	CHB25	Asia	Eastern Asia	China	CHN			2018-10-17
1006	KX285052	KX285052_Bat/HiBi-MYS		NCBI		yes			Partial RdRp	Coronavirus PREDICT CoV-36	387		Bat	Hipposideridae	Hipposideros	Hipposideros bicolor	HiBi	Alphacoronavirus	unclassified Alphacoronavirus	Decacovirus	Bat coronavirus HKU10	BtHKU10	Asia	South-Eastern Asia	Malaysia	MYS			2010-12-06
1007	KJ020629	KJ020629_Bat/HiLe-THA		NCBI		yes			Partial RdRp	Bat coronavirus	357		Bat	Hipposideridae	Hipposideros	Hipposideros lekaguli	HiLe	Alphacoronavirus		Decacovirus	Bat coronavirus HKU10	BtHKU10	Asia	South-Eastern Asia	Thailand	THA	Sa Kaeo		2012-05-01
1008	MT083471	MT083471_Bat/HiLe-THA		NCBI		yes			Partial RdRp	Coronavirus PREDICT CoV-27	357		Bat	Hipposideridae	Hipposideros	Hipposideros lekaguli	HiLe	Alphacoronavirus	unclassified Alphacoronavirus	Decacovirus	Bat coronavirus HKU10	BtHKU10	Asia	South-Eastern Asia	Thailand	THA			2015-10-10
1009	KJ020598	KJ020598_Bat/HiLe-THA		NCBI		yes			Partial RdRp	Bat coronavirus	357		Bat	Hipposideridae	Hipposideros	Hipposideros lekaguli	HiLe	Alphacoronavirus		Decacovirus	Bat coronavirus HKU10	BtHKU10	Asia	South-Eastern Asia	Thailand	THA	Sa Kaeo		2008-07-01
1010	MT083470	MT083470_Bat/HiLe-THA		NCBI		yes			Partial RdRp	Coronavirus PREDICT CoV-27	357		Bat	Hipposideridae	Hipposideros	Hipposideros lekaguli	HiLe	Alphacoronavirus	unclassified Alphacoronavirus	Decacovirus	Bat coronavirus HKU10	BtHKU10	Asia	South-Eastern Asia	Thailand	THA			2015-10-10
1011	MT221720	MT221720_Bat/HiLe-THA		NCBI		yes			Partial RdRp	Coronavirus PREDICT_CoV-27	357		Bat	Hipposideridae	Hipposideros	Hipposideros lekaguli	HiLe	Alphacoronavirus		Decacovirus	Bat coronavirus HKU10	BtHKU10	Asia	South-Eastern Asia	Thailand	THA			2012-05-05
1012	MT083468	MT083468_Bat/HiLe-THA		NCBI		yes			Partial RdRp	Coronavirus PREDICT CoV-27	357		Bat	Hipposideridae	Hipposideros	Hipposideros lekaguli	HiLe	Alphacoronavirus	unclassified Alphacoronavirus	Decacovirus	Bat coronavirus HKU10	BtHKU10	Asia	South-Eastern Asia	Thailand	THA			2015-10-10
1013	KX285443	KX285443_Bat/HiLe-THA		NCBI		yes			Partial RdRp	Coronavirus PREDICT CoV-27	357		Bat	Hipposideridae	Hipposideros	Hipposideros lekaguli	HiLe	Alphacoronavirus	unclassified Alphacoronavirus	Decacovirus	Bat coronavirus HKU10	BtHKU10	Asia	South-Eastern Asia	Thailand	THA			2012-05-05
1014	KX285442	KX285442_Bat/HiLe-THA		NCBI		yes			Partial RdRp	Coronavirus PREDICT CoV-27	357		Bat	Hipposideridae	Hipposideros	Hipposideros lekaguli	HiLe	Alphacoronavirus	unclassified Alphacoronavirus	Decacovirus	Bat coronavirus HKU10	BtHKU10	Asia	South-Eastern Asia	Thailand	THA			2012-05-05
1015	KX285441	KX285441_Bat/HiLe-THA		NCBI		yes			Partial RdRp	Coronavirus PREDICT CoV-27	357		Bat	Hipposideridae	Hipposideros	Hipposideros lekaguli	HiLe	Alphacoronavirus	unclassified Alphacoronavirus	Decacovirus	Bat coronavirus HKU10	BtHKU10	Asia	South-Eastern Asia	Thailand	THA			2012-05-05
1016	KX285440	KX285440_Bat/HiLe-THA		NCBI		yes			Partial RdRp	Coronavirus PREDICT CoV-27	357		Bat	Hipposideridae	Hipposideros	Hipposideros lekaguli	HiLe	Alphacoronavirus	unclassified Alphacoronavirus	Decacovirus	Bat coronavirus HKU10	BtHKU10	Asia	South-Eastern Asia	Thailand	THA			2012-05-05
1017	KX285439	KX285439_Bat/HiLe-THA		NCBI		yes			Partial RdRp	Coronavirus PREDICT CoV-27	357		Bat	Hipposideridae	Hipposideros	Hipposideros lekaguli	HiLe	Alphacoronavirus	unclassified Alphacoronavirus	Decacovirus	Bat coronavirus HKU10	BtHKU10	Asia	South-Eastern Asia	Thailand	THA			2012-05-05
1018	MG333999	MG333999_Bat/PtLy-THA		NCBI		yes			Partial RdRp	Bat coronavirus	357		Bat	Pteropodidae	Pteropus	Pteropus lylei	PtLy	Alphacoronavirus		Decacovirus	Bat coronavirus HKU10	BtHKU10	Asia	South-Eastern Asia	Thailand	THA			2012-01-01
1019	MG333998	MG333998_Bat/PtLy-THA		NCBI		yes			Partial RdRp	Bat coronavirus	357		Bat	Pteropodidae	Pteropus	Pteropus lylei	PtLy	Alphacoronavirus		Decacovirus	Bat coronavirus HKU10	BtHKU10	Asia	South-Eastern Asia	Thailand	THA			2012-01-01
1020	MG333996	MG333996_Bat/PtLy-THA		NCBI		yes			Partial RdRp	Bat coronavirus	357		Bat	Pteropodidae	Pteropus	Pteropus lylei	PtLy	Alphacoronavirus		Decacovirus	Bat coronavirus HKU10	BtHKU10	Asia	South-Eastern Asia	Thailand	THA			2012-01-01
1021	KJ020628	KJ020628_Bat/HiLe-THA		NCBI		yes			Partial RdRp	Bat coronavirus	357		Bat	Hipposideridae	Hipposideros	Hipposideros lekaguli	HiLe	Alphacoronavirus		Decacovirus	Bat coronavirus HKU10	BtHKU10	Asia	South-Eastern Asia	Thailand	THA	Sa Kaeo		2012-05-01
1022	KJ020620	KJ020620_Bat/HiLe-THA		NCBI		yes			Partial RdRp	Bat coronavirus	357		Bat	Hipposideridae	Hipposideros	Hipposideros lekaguli	HiLe	Alphacoronavirus		Decacovirus	Bat coronavirus HKU10	BtHKU10	Asia	South-Eastern Asia	Thailand	THA	Sa Kaeo		2012-05-01
1023	KJ020618	KJ020618_Bat/HiLe-THA		NCBI		yes			Partial RdRp	Bat coronavirus	357		Bat	Hipposideridae	Hipposideros	Hipposideros lekaguli	HiLe	Alphacoronavirus		Decacovirus	Bat coronavirus HKU10	BtHKU10	Asia	South-Eastern Asia	Thailand	THA	Sa Kaeo		2012-05-01
1024	KJ020617	KJ020617_Bat/HiLe-THA		NCBI		yes			Partial RdRp	Bat coronavirus	357		Bat	Hipposideridae	Hipposideros	Hipposideros lekaguli	HiLe	Alphacoronavirus		Decacovirus	Bat coronavirus HKU10	BtHKU10	Asia	South-Eastern Asia	Thailand	THA	Sa Kaeo		2012-05-01
1025	KJ020602	KJ020602_Bat/HiAr-THA		NCBI		yes			Partial RdRp	Bat coronavirus	357		Bat	Hipposideridae	Hipposideros	Hipposideros armiger	HiAr	Alphacoronavirus		Decacovirus	Bat coronavirus HKU10	BtHKU10	Asia	South-Eastern Asia	Thailand	THA	Chachoengsao		2012-01-01
1026	KJ020600	KJ020600_Bat/TaMe-THA		NCBI		yes			Partial RdRp	Bat coronavirus	357		Bat	Emballonuridae	Taphozous	Taphozous melanopogon	TaMe	Alphacoronavirus		Decacovirus	Bat coronavirus HKU10	BtHKU10	Asia	South-Eastern Asia	Thailand	THA	Chanthaburi		2011-12-01
1027	KJ020599	KJ020599_Bat/CyBr-THA		NCBI		yes			Partial RdRp	Bat coronavirus	357		Bat	Pteropodidae	Cynopterus	Cynopterus brachyotis	CyBr	Alphacoronavirus		Decacovirus	Bat coronavirus HKU10	BtHKU10	Asia	South-Eastern Asia	Thailand	THA	Chanthaburi		2011-12-01
1028	MZ081390	MZ081390_HpYN13_Bat/HiPo-CHN		NCBI	yes	yes	yes		Complete Genome	Alphacoronavirus sp.	28479		Bat	Hipposideridae	Hipposideros	Hipposideros pomona	HiPo	Alphacoronavirus	unclassified Alphacoronavirus	Decacovirus	Bat coronavirus HKU10	BtHKU10	Asia	Eastern Asia	China	CHN	Yunnan		2019-11-07
1029	OK287352	OK287352_HpJC8xc_Bat/HiPo-CHN		NCBI	yes	yes	yes	yes	Complete Genome	Alphacoronavirus sp.	28435		Bat	Hipposideridae	Hipposideros	Hipposideros pomona	HiPo	Alphacoronavirus		Decacovirus	Bat coronavirus HKU10	BtHKU10	Asia	Eastern Asia	China	CHN	Yunnan		2020-05-01
1030	MZ081391	MZ081391_RmYN22_Bat/RhMal-CHN		NCBI	yes	yes	yes		Complete Genome	Alphacoronavirus sp.	28498		Bat	Rhinolophidae	Rhinolophus	Rhinolophus malayanus	RhMal	Alphacoronavirus	unclassified Alphacoronavirus	Decacovirus	Bat coronavirus HKU10	BtHKU10	Asia	Eastern Asia	China	CHN	Yunnan		2020-07-14
1031	KF569981	KF569981_Bat/MyDau-CHN		NCBI		yes			Partial RdRp	Rhinolophus ferrumequinum coronavirus	417		Bat	Vespertilionidae	Myotis	Myotis daubentonii	MyDau	Alphacoronavirus		Decacovirus	Bat coronavirus HKU10	BtHKU10	Asia	Eastern Asia	China	CHN			2011
1032	KU343196	KU343196_Bat/HiPo-CHN		NCBI		yes			Partial RdRp	Bat coronavirus HpBtCoV/3723	816		Bat	Hipposideridae	Hipposideros	Hipposideros pomona	HiPo	Alphacoronavirus		Decacovirus	Bat coronavirus HKU10	BtHKU10	Asia	Eastern Asia	China	CHN			2012-08-06
1033	MN477900	MN477900_HKU10_Bat/HiPo-CHN		NCBI	yes	yes	yes		Complete Genome	Bat coronavirus HKU10	28519		Bat	Hipposideridae	Hipposideros	Hipposideros pomona	HiPo	Alphacoronavirus	Decacovirus	Decacovirus	Bat coronavirus HKU10	BtHKU10	Asia	Eastern Asia	China	CHN	Yunnan		2012-08-06
1034	MN477902	MN477902_HKU10_Bat/HiPo-CHN		NCBI	yes	yes	yes	yes	Complete Genome	Bat coronavirus HKU10	28513		Bat	Hipposideridae	Hipposideros	Hipposideros pomona	HiPo	Alphacoronavirus	Decacovirus	Decacovirus	Bat coronavirus HKU10	BtHKU10	Asia	Eastern Asia	China	CHN	Yunnan		2013-07-21
1035	MW600711	MW600711_Bat/AsSt-CHN		NCBI		yes			Partial RdRp	Aselliscus stoliczkanus coronavirus 172044	387		Bat	Hipposideridae	Aselliscus	Aselliscus stoliczkanus	AsSt	Alphacoronavirus		Decacovirus	Bat coronavirus HKU10	BtHKU10	Asia	Eastern Asia	China	CHN			2017-08-22
1036	MN312250	MN312250_Bat/HiPo-CHN		NCBI		yes			Partial RdRp	Bat coronavirus HKU10	416		Bat	Hipposideridae	Hipposideros	Hipposideros pomona	HiPo	Alphacoronavirus	Decacovirus	Decacovirus	Bat coronavirus HKU10	BtHKU10	Asia	Eastern Asia	China	CHN			null
1037	KP895523	KP895523_Bat/HiPo-CHN		NCBI		yes			Partial RdRp	Hipposideros Bat Alphacoronavirus strain MJ_67C	393		Bat	Hipposideridae	Hipposideros	Hipposideros pomona	HiPo	Alphacoronavirus	unclassified Alphacoronavirus	Decacovirus	Bat coronavirus HKU10	BtHKU10	Asia	Eastern Asia	China	CHN			2013-07-25
1038	KP876529	KP876529_Bat/HiPo-CHN		NCBI		yes			Partial RdRp	Hipposideros bat coronavirus BtCoV/3723	368		Bat	Hipposideridae	Hipposideros	Hipposideros pomona	HiPo	Alphacoronavirus		Decacovirus	Bat coronavirus HKU10	BtHKU10	Asia	Eastern Asia	China	CHN			2012-08-01
1039	MN312311	MN312311_Bat/HiPo-LAO		NCBI		yes			Partial RdRp	Bat coronavirus HKU10	380		Bat	Hipposideridae	Hipposideros	Hipposideros pomona	HiPo	Alphacoronavirus	Decacovirus	Decacovirus	Bat coronavirus HKU10	BtHKU10	Asia	South-eastern Asia	Laos	LAO			null
1040	MN312315	MN312315_Bat/HiPo-LAO		NCBI		yes			Partial RdRp	Bat coronavirus HKU10	375		Bat	Hipposideridae	Hipposideros	Hipposideros pomona	HiPo	Alphacoronavirus	Decacovirus	Decacovirus	Bat coronavirus HKU10	BtHKU10	Asia	South-eastern Asia	Laos	LAO			null
1041	MN312308	MN312308_Bat/HiPo-LAO		NCBI		yes			Partial RdRp	Bat coronavirus HKU10	373		Bat	Hipposideridae	Hipposideros	Hipposideros pomona	HiPo	Alphacoronavirus	Decacovirus	Decacovirus	Bat coronavirus HKU10	BtHKU10	Asia	South-eastern Asia	Laos	LAO			null
1042	MN312314	MN312314_Bat/HiPo-LAO		NCBI		yes			Partial RdRp	Bat coronavirus HKU10	378		Bat	Hipposideridae	Hipposideros	Hipposideros pomona	HiPo	Alphacoronavirus	Decacovirus	Decacovirus	Bat coronavirus HKU10	BtHKU10	Asia	South-eastern Asia	Laos	LAO			null
1043	MN477912	MN477912_HKU10_Bat/HiPo-LAO		NCBI	yes	yes	yes		Complete Genome	Bat coronavirus HKU10	28529		Bat	Hipposideridae	Hipposideros	Hipposideros pomona	HiPo	Alphacoronavirus	Decacovirus	Decacovirus	Bat coronavirus HKU10	BtHKU10	Asia	South-eastern Asia	Laos	LAO			2014-11-03
1044	MN477908	MN477908_HKU10_Bat/HiPo-LAO		NCBI	yes	yes	yes	yes	Complete Genome	Bat coronavirus HKU10	28514		Bat	Hipposideridae	Hipposideros	Hipposideros pomona	HiPo	Alphacoronavirus	Decacovirus	Decacovirus	Bat coronavirus HKU10	BtHKU10	Asia	South-eastern Asia	Laos	LAO			2014-11-03
1045	MN477910	MN477910_HKU10_Bat/HiPo-LAO		NCBI	yes	yes	yes		Complete Genome	Bat coronavirus HKU10	28529		Bat	Hipposideridae	Hipposideros	Hipposideros pomona	HiPo	Alphacoronavirus	Decacovirus	Decacovirus	Bat coronavirus HKU10	BtHKU10	Asia	South-eastern Asia	Laos	LAO			2014-11-03
1046	MN477911	MN477911_HKU10_Bat/HiPo-LAO		NCBI	yes	yes	yes	yes	Complete Genome	Bat coronavirus HKU10	28523		Bat	Hipposideridae	Hipposideros	Hipposideros pomona	HiPo	Alphacoronavirus	Decacovirus	Decacovirus	Bat coronavirus HKU10	BtHKU10	Asia	South-eastern Asia	Laos	LAO			2014-11-03
1047	MN477909	MN477909_HKU10_Bat/HiPo-LAO		NCBI	yes	yes	yes	yes	Complete Genome	Bat coronavirus HKU10	28523		Bat	Hipposideridae	Hipposideros	Hipposideros pomona	HiPo	Alphacoronavirus	Decacovirus	Decacovirus	Bat coronavirus HKU10	BtHKU10	Asia	South-eastern Asia	Laos	LAO			2014-11-03
1048	MN477913	MN477913_HKU10_Bat/AsSt-LAO		NCBI	yes	yes	yes		Complete Genome	Bat coronavirus HKU10	28021		Bat	Hipposideridae	Aselliscus	Aselliscus stoliczkanus	AsSt	Alphacoronavirus	Decacovirus	Decacovirus	Bat coronavirus HKU10	BtHKU10	Asia	South-eastern Asia	Laos	LAO			2014-11-03
1049	MN312307	MN312307_Bat/AsSt-LAO		NCBI		yes			Partial RdRp	Bat coronavirus HKU10	376		Bat	Hipposideridae	Aselliscus	Aselliscus stoliczkanus	AsSt	Alphacoronavirus	Decacovirus	Decacovirus	Bat coronavirus HKU10	BtHKU10	Asia	South-eastern Asia	Laos	LAO			null
1050	MN312310	MN312310_Bat/HiPo-LAO		NCBI		yes			Partial RdRp	Bat coronavirus HKU10	376		Bat	Hipposideridae	Hipposideros	Hipposideros pomona	HiPo	Alphacoronavirus	Decacovirus	Decacovirus	Bat coronavirus HKU10	BtHKU10	Asia	South-eastern Asia	Laos	LAO			null
1051	MN312312	MN312312_Bat/HiPo-LAO		NCBI		yes			Partial RdRp	Bat coronavirus HKU10	376		Bat	Hipposideridae	Hipposideros	Hipposideros pomona	HiPo	Alphacoronavirus	Decacovirus	Decacovirus	Bat coronavirus HKU10	BtHKU10	Asia	South-eastern Asia	Laos	LAO			null
1052	MN477907	MN477907_HKU10-HiPo-CHN		NCBI	yes	yes	yes	yes	Complete Genome	Bat coronavirus HKU10	28589		Bat	Hipposideridae	Hipposideros	Hipposideros pomona	HiPo	Alphacoronavirus	Decacovirus	Decacovirus	Bat coronavirus HKU10	BtHKU10	Asia	Eastern Asia	China	CHN	Hainan	HI	2014-07-19
1053	MN312581	MN312581_Bat/HiPo-CHN		NCBI		yes			Partial RdRp	Bat coronavirus HKU10	406		Bat	Hipposideridae	Hipposideros	Hipposideros pomona	HiPo	Alphacoronavirus	Decacovirus	Decacovirus	Bat coronavirus HKU10	BtHKU10	Asia	Eastern Asia	China	CHN			null
1054	MN477903	MN477903_HKU10_Bat/HiPo-CHN		NCBI	yes	yes	yes	yes	Complete Genome	Bat coronavirus HKU10	28512		Bat	Hipposideridae	Hipposideros	Hipposideros pomona	HiPo	Alphacoronavirus	Decacovirus	Decacovirus	Bat coronavirus HKU10	BtHKU10	Asia	Eastern Asia	China	CHN	Yunnan		2014-10-26
1055	MN312290	MN312290_Bat/HiPo-CHN		NCBI		yes			Partial RdRp	Bat coronavirus HKU10	407		Bat	Hipposideridae	Hipposideros	Hipposideros pomona	HiPo	Alphacoronavirus	Decacovirus	Decacovirus	Bat coronavirus HKU10	BtHKU10	Asia	Eastern Asia	China	CHN			null
1056	KU343195	KU343195_Bat/HiPo-CHN		NCBI		yes			Partial RdRp	Bat coronavirus HpBtCoV/3740-1	816		Bat	Hipposideridae	Hipposideros	Hipposideros pomona	HiPo	Alphacoronavirus		Decacovirus	Bat coronavirus HKU10	BtHKU10	Asia	Eastern Asia	China	CHN			2012-08-06
1057	MN477901	MN477901_HKU10_Bat/HiPo-CHN		NCBI	yes	yes	yes	yes	Complete Genome	Bat coronavirus HKU10	28540		Bat	Hipposideridae	Hipposideros	Hipposideros pomona	HiPo	Alphacoronavirus	Decacovirus	Decacovirus	Bat coronavirus HKU10	BtHKU10	Asia	Eastern Asia	China	CHN	Yunnan		2012-08-06
1058	KP876530	KP876530_Bat/HiPo-CHN		NCBI		yes			Partial RdRp	Hipposideros bat coronavirus BtCoV/3740-1	634		Bat	Hipposideridae	Hipposideros	Hipposideros pomona	HiPo	Alphacoronavirus		Decacovirus	Bat coronavirus HKU10	BtHKU10	Asia	Eastern Asia	China	CHN			2012-08-01
1059	OP963607	OP963607_Bat/RhTh-CHN		NCBI		yes			Partial Genome	Bat coronavirus HKU10	15927		Bat	Rhinolophidae	Rhinolophus	Rhinolophus thomasi	RhTh	Alphacoronavirus	Decacovirus	Decacovirus	Bat coronavirus HKU10	BtHKU10	Asia	Eastern Asia	China	CHN			2017
1060	MN477899	MN477899_HKU10_Bat/HiPo-CHN		NCBI	yes	yes	yes	yes	Complete Genome	Bat coronavirus HKU10	28534		Bat	Hipposideridae	Hipposideros	Hipposideros pomona	HiPo	Alphacoronavirus	Decacovirus	Decacovirus	Bat coronavirus HKU10	BtHKU10	Asia	Eastern Asia	China	CHN	Yunnan		2006-09-01
1061	KF569979	KF569979_Bat/RhFe-CHN		NCBI		yes			Partial RdRp	Rhinolophus ferrumequinum coronavirus	416		Bat	Rhinolophidae	Rhinolophus	Rhinolophus ferrumequinum	RhFe	Alphacoronavirus		Decacovirus	Bat coronavirus HKU10	BtHKU10	Asia	Eastern Asia	China	CHN			2011
1062	MN611523	MN611523_HKU10_Bat/HiPo-CHN		NCBI	yes	yes			Complete Genome	Hipposideros pomona bat coronavirus HKU10-related	28514		Bat	Hipposideridae	Hipposideros	Hipposideros pomona	HiPo	Alphacoronavirus	Decacovirus	Decacovirus	Bat coronavirus HKU10	BtHKU10	Asia	Eastern Asia	China	CHN			2018-03-01
1063	MN477904	MN477904_HKU10-HiPo-CHN		NCBI	yes	yes	yes		Complete Genome	Bat coronavirus HKU10	28514		Bat	Hipposideridae	Hipposideros	Hipposideros pomona	HiPo	Alphacoronavirus	Decacovirus	Decacovirus	Bat coronavirus HKU10	BtHKU10	Asia	Eastern Asia	China	CHN	Guangxi	GX	2016-06-01
1064	JQ989269	JQ989269_HKU10_Bat/HiSp-CHN		NCBI	yes	yes	yes		Complete Genome	Hipposideros bat coronavirus HKU10	28492		Bat	Hipposideridae	Hipposideros	Hipposideros sp.	HiSp	Alphacoronavirus	Decacovirus	Decacovirus	Bat coronavirus HKU10	BtHKU10	Asia	Eastern Asia	China	CHN	Hong Kong		2005-12-01
1065	JQ989268	JQ989268_HKU10_Bat/HiSp-CHN		NCBI	yes	yes	yes		Complete Genome	Hipposideros bat coronavirus HKU10	28483		Bat	Hipposideridae	Hipposideros	Hipposideros sp.	HiSp	Alphacoronavirus	Decacovirus	Decacovirus	Bat coronavirus HKU10	BtHKU10	Asia	Eastern Asia	China	CHN	Hong Kong		2006-10-01
1066	JQ989266	JQ989266_HKU10_Bat/HiSp-CHN		NCBI	yes	yes	yes		Complete Genome	Hipposideros bat coronavirus HKU10	28483		Bat	Hipposideridae	Hipposideros	Hipposideros sp.	HiSp	Alphacoronavirus	Decacovirus	Decacovirus	Bat coronavirus HKU10	BtHKU10	Asia	Eastern Asia	China	CHN	Hong Kong		2006-12-01
1067	JQ989267	JQ989267_HKU10_Bat/HiSp-CHN		NCBI	yes	yes	yes		Complete Genome	Hipposideros bat coronavirus HKU10	28483		Bat	Hipposideridae	Hipposideros	Hipposideros sp.	HiSp	Alphacoronavirus	Decacovirus	Decacovirus	Bat coronavirus HKU10	BtHKU10	Asia	Eastern Asia	China	CHN	Hong Kong		2006-12-01
1068	JQ989273	JQ989273_HKU10_Bat/HiSp-CHN		NCBI	yes	yes	yes	yes	Complete Genome	Hipposideros bat coronavirus HKU10	28483		Bat	Hipposideridae	Hipposideros	Hipposideros sp.	HiSp	Alphacoronavirus	Decacovirus	Decacovirus	Bat coronavirus HKU10	BtHKU10	Asia	Eastern Asia	China	CHN	Hong Kong		2010-08-01
1069	JQ989272	JQ989272_HKU10_Bat/HiSp-CHN		NCBI	yes	yes	yes	yes	Complete Genome	Hipposideros bat coronavirus HKU10	28483		Bat	Hipposideridae	Hipposideros	Hipposideros sp.	HiSp	Alphacoronavirus	Decacovirus	Decacovirus	Bat coronavirus HKU10	BtHKU10	Asia	Eastern Asia	China	CHN	Hong Kong		2010-08-01
1070	JQ989271	JQ989271_HKU10-RoLe-CHN		NCBI	yes	yes	yes	yes	Complete Genome	Rousettus bat coronavirus HKU10	28489		Bat	Pteropodidae	Rousettus	Rousettus leschenaulti	RoLe	Alphacoronavirus	Decacovirus	Decacovirus	Bat coronavirus HKU10	BtHKU10	Asia	Eastern Asia	China	CHN	Guangdong	GD	2005-10-01
1071	MN312407	MN312407_Bat/HiPo-CHN		NCBI		yes			Partial RdRp	Bat coronavirus HKU10	379		Bat	Hipposideridae	Hipposideros	Hipposideros pomona	HiPo	Alphacoronavirus	Decacovirus	Decacovirus	Bat coronavirus HKU10	BtHKU10	Asia	Eastern Asia	China	CHN			null
1072	MN312406	MN312406_Bat/HiPo-CHN		NCBI		yes			Partial RdRp	Bat coronavirus HKU10	378		Bat	Hipposideridae	Hipposideros	Hipposideros pomona	HiPo	Alphacoronavirus	Decacovirus	Decacovirus	Bat coronavirus HKU10	BtHKU10	Asia	Eastern Asia	China	CHN			null
1073	MN312408	MN312408_Bat/HiPo-CHN		NCBI		yes			Partial RdRp	Bat coronavirus HKU10	371		Bat	Hipposideridae	Hipposideros	Hipposideros pomona	HiPo	Alphacoronavirus	Decacovirus	Decacovirus	Bat coronavirus HKU10	BtHKU10	Asia	Eastern Asia	China	CHN			null
1074	MN477906	MN477906_HKU10-HiPo-CHN		NCBI	yes	yes	yes		Complete Genome	Bat coronavirus HKU10	28490		Bat	Hipposideridae	Hipposideros	Hipposideros pomona	HiPo	Alphacoronavirus	Decacovirus	Decacovirus	Bat coronavirus HKU10	BtHKU10	Asia	Eastern Asia	China	CHN	Guangdong	GD	2014-09-03
1075	MN477905	MN477905_HKU10-HiPo-CHN		NCBI	yes	yes	yes		Complete Genome	Bat coronavirus HKU10	28490		Bat	Hipposideridae	Hipposideros	Hipposideros pomona	HiPo	Alphacoronavirus	Decacovirus	Decacovirus	Bat coronavirus HKU10	BtHKU10	Asia	Eastern Asia	China	CHN	Guangdong	GD	2014-09-03
1076	NC_018871	NC_018871_HKU10-HiSp-CHN	yes	NCBI	yes	yes	yes	yes	Complete Genome	Rousettus bat coronavirus HKU10	28494		Bat	Hipposideridae	Hipposideros	Hipposideros sp.	HiSp	Alphacoronavirus	Decacovirus	Decacovirus	Bat coronavirus HKU10	BtHKU10	Asia	Eastern Asia	China	CHN	Guangdong	GD	38626
1077	JQ989270	JQ989270_HKU10-RoLe-CHN		NCBI	yes	yes	yes	yes	Complete Genome	Rousettus bat coronavirus HKU10	28494		Bat	Pteropodidae	Rousettus	Rousettus leschenaulti	RoLe	Alphacoronavirus	Decacovirus	Decacovirus	Bat coronavirus HKU10	BtHKU10	Asia	Eastern Asia	China	CHN	Guangdong	GD	2005-10-01
1130	MZ293744	MZ293744_PDF3316_Bat/GaCr-BRA		NCBI	yes		yes		Partial Genome	Mimon bat coronavirus	28412		Bat	Phyllostomidae	Gardnerycteris	Gardnerycteris crenulatum	GaCr	Alphacoronavirus		Amalacovirus	Alphacoronavirus AMALF	AMALF	South America	South America	Brazil	BRA			2014-01-13
1144	MW249018	MW249018_HUA4_Bat/DeRo-PER		NCBI	yes		yes		Complete Genome	Bat coronavirus	29082		Bat	Phyllostomidae	Desmodus	Desmodus rotundus	DeRo	Alphacoronavirus		Amalacovirus	Alphacoronavirus AMALF	AMALF	South America	South America	Peru	PER			2016
1145	MT663548	MT663548_AMAL_Bat/DeRo-PER		NCBI	yes		yes		Complete Genome	Bat alphacoronavirus	29097		Bat	Phyllostomidae	Desmodus	Desmodus rotundus	DeRo	Alphacoronavirus	unclassified Alphacoronavirus	Amalacovirus	Alphacoronavirus AMALF	AMALF	South America	South America	Peru	PER			2015
1159	JQ731799	JQ731799_Bat/MoRu-BRA		NCBI		yes			Partial RdRp	Coronavirus BtCoV/BRA182/Mol_ruf/BRA/2009	404		Bat	Molossidae	Molossus	Molossus rufus	MoRu	Alphacoronavirus		unclassified Alphacoronavirus	Bat Alphacoronavirus new lineage 1	BatAlpha_NL1	South America	South America	Brazil	BRA			2009
1160	JQ731800	JQ731800_Bat/MoCu-BRA		NCBI		yes			Partial RdRp	Coronavirus BtCoV/BRAP103/Mol_cur/BRA/2009	404		Bat	Molossidae	Molossus	Molossus currentium	MoCu	Alphacoronavirus		unclassified Alphacoronavirus	Bat Alphacoronavirus new lineage 1	BatAlpha_NL1	South America	South America	Brazil	BRA			2009
1161	MH974768	MH974768_Bat/MoMo-BRA		NCBI		yes			Partial RdRp	Bat coronavirus	426		Bat	Molossidae	Molossus	Molossus molossus	MoMo	Alphacoronavirus		unclassified Alphacoronavirus	Bat Alphacoronavirus new lineage 1	BatAlpha_NL1	South America	South America	Brazil	BRA			2016
1162	MH974777	MH974777_Bat/MoRu-BRA		NCBI		yes			Partial RdRp	Bat coronavirus	426		Bat	Molossidae	Molossus	Molossus rufus	MoRu	Alphacoronavirus		unclassified Alphacoronavirus	Bat Alphacoronavirus new lineage 1	BatAlpha_NL1	South America	South America	Brazil	BRA			2017
1163	MH974776	MH974776_Bat/MoRu-BRA		NCBI		yes			Partial RdRp	Bat coronavirus	426		Bat	Molossidae	Molossus	Molossus rufus	MoRu	Alphacoronavirus		unclassified Alphacoronavirus	Bat Alphacoronavirus new lineage 1	BatAlpha_NL1	South America	South America	Brazil	BRA			2017
1164	MH974767	MH974767_Bat/MoRu-BRA		NCBI		yes			Partial RdRp	Bat coronavirus	426		Bat	Molossidae	Molossus	Molossus rufus	MoRu	Alphacoronavirus		unclassified Alphacoronavirus	Bat Alphacoronavirus new lineage 1	BatAlpha_NL1	South America	South America	Brazil	BRA			2017
1165	KX094984	KX094984_Bat/MoMo-BRA		NCBI		yes			Partial RdRp	Bat coronavirus	403		Bat	Molossidae	Molossus	Molossus molossus	MoMo	Alphacoronavirus		unclassified Alphacoronavirus	Bat Alphacoronavirus new lineage 1	BatAlpha_NL1	South America	South America	Brazil	BRA			2009-12-01
1166	KT717389	KT717389_Bat/MoRu-BRA		NCBI		yes			Partial RdRp	Bat coronavirus Mol.ruf/63/BRA/2014	383		Bat	Molossidae	Molossus	Molossus rufus	MoRu	Alphacoronavirus	unclassified Alphacoronavirus	unclassified Alphacoronavirus	Bat Alphacoronavirus new lineage 1	BatAlpha_NL1	South America	South America	Brazil	BRA			2014
1167	KT717388	KT717388_Bat/MoRu-BRA		NCBI		yes			Partial RdRp	Bat coronavirus Mol.ruf/92/BRA/2013	394		Bat	Molossidae	Molossus	Molossus rufus	MoRu	Alphacoronavirus	unclassified Alphacoronavirus	unclassified Alphacoronavirus	Bat Alphacoronavirus new lineage 1	BatAlpha_NL1	South America	South America	Brazil	BRA			2013
1168	KC886321	KC886321_Bat/MoRu-BRA		NCBI		yes			Partial RdRp	Bat coronavirus M.rufus28/Brazil/2010	397		Bat	Molossidae	Molossus	Molossus rufus	MoRu	Alphacoronavirus	unclassified Alphacoronavirus	unclassified Alphacoronavirus	Bat Alphacoronavirus new lineage 1	BatAlpha_NL1	South America	South America	Brazil	BRA	Sao Paulo		2010
1169	MH974765	MH974765_Bat/MoRu-BRA		NCBI		yes			Partial RdRp	Bat coronavirus	426		Bat	Molossidae	Molossus	Molossus rufus	MoRu	Alphacoronavirus		unclassified Alphacoronavirus	Bat Alphacoronavirus new lineage 1	BatAlpha_NL1	South America	South America	Brazil	BRA			2015
1170	MH974779	MH974779_Bat/EptSp.-BRA		NCBI		yes			Partial RdRp	Bat coronavirus	426		Bat	Vespertilionidae	Eptesicus	Eptesicus sp.	EptSp.	Alphacoronavirus		unclassified Alphacoronavirus	Bat Alphacoronavirus new lineage 1	BatAlpha_NL1	South America	South America	Brazil	BRA			2015
1171	MH974780	MH974780_Bat/GlSo-BRA		NCBI		yes			Partial RdRp	Bat coronavirus	426		Bat	Phyllostomidae	Glossophaga	Glossophaga soricina	GlSo	Alphacoronavirus		unclassified Alphacoronavirus	Bat Alphacoronavirus new lineage 1	BatAlpha_NL1	South America	South America	Brazil	BRA			2015
1172	MH974778	MH974778_Bat/MoRu-BRA		NCBI		yes			Partial RdRp	Bat coronavirus	426		Bat	Molossidae	Molossus	Molossus rufus	MoRu	Alphacoronavirus		unclassified Alphacoronavirus	Bat Alphacoronavirus new lineage 1	BatAlpha_NL1	South America	South America	Brazil	BRA			2015
1173	MH974773	MH974773_Bat/MoMo-BRA		NCBI		yes			Partial RdRp	Bat coronavirus	426		Bat	Molossidae	Molossus	Molossus molossus	MoMo	Alphacoronavirus		unclassified Alphacoronavirus	Bat Alphacoronavirus new lineage 1	BatAlpha_NL1	South America	South America	Brazil	BRA			2016
1174	MH974771	MH974771_Bat/MoRu-BRA		NCBI		yes			Partial RdRp	Bat coronavirus	426		Bat	Molossidae	Molossus	Molossus rufus	MoRu	Alphacoronavirus		unclassified Alphacoronavirus	Bat Alphacoronavirus new lineage 1	BatAlpha_NL1	South America	South America	Brazil	BRA			2015
1175	MH974770	MH974770_Bat/MoRu-BRA		NCBI		yes			Partial RdRp	Bat coronavirus	426		Bat	Molossidae	Molossus	Molossus rufus	MoRu	Alphacoronavirus		unclassified Alphacoronavirus	Bat Alphacoronavirus new lineage 1	BatAlpha_NL1	South America	South America	Brazil	BRA			2015
1176	MH974769	MH974769_Bat/MoRu-BRA		NCBI		yes			Partial RdRp	Bat coronavirus	426		Bat	Molossidae	Molossus	Molossus rufus	MoRu	Alphacoronavirus		unclassified Alphacoronavirus	Bat Alphacoronavirus new lineage 1	BatAlpha_NL1	South America	South America	Brazil	BRA			2015
1177	MH974766	MH974766_Bat/EptSp.-BRA		NCBI		yes			Partial RdRp	Bat coronavirus	426		Bat	Vespertilionidae	Eptesicus	Eptesicus sp.	EptSp.	Alphacoronavirus		unclassified Alphacoronavirus	Bat Alphacoronavirus new lineage 1	BatAlpha_NL1	South America	South America	Brazil	BRA			2015
1178	MH974764	MH974764_Bat/MoRu-BRA		NCBI		yes			Partial RdRp	Bat coronavirus	426		Bat	Molossidae	Molossus	Molossus rufus	MoRu	Alphacoronavirus		unclassified Alphacoronavirus	Bat Alphacoronavirus new lineage 1	BatAlpha_NL1	South America	South America	Brazil	BRA			2015
1179	OP715781	OP715781_Duiker/TaBr-ARG		NCBI		yes			Complete Genome	Tadarida brasiliensis bat alphacoronavirus 1	28844		Duiker	Molossidae	Tadarida	Tadarida brasiliensis	TaBr	Alphacoronavirus		unclassified Alphacoronavirus	Bat Alphacoronavirus new lineage 1	BatAlpha_NL1	South America	South America	Argentina	ARG			2017-11-28
1180	HQ336974	HQ336974_Bat/MyVo-USA		NCBI		yes			Partial RdRp	Rm-Bat-CoV 453/2007/EF	309		Bat	Vespertilionidae	Myotis	Myotis volans	MyVo	Alphacoronavirus	unclassified Alphacoronavirus	unclassified Alphacoronavirus	Bat Alphacoronavirus new lineage 1	BatAlpha_NL1	North America	Northern America	United States	USA	Colorado		2007
1181	OL410609	OL410609_Bat/EpFu-USA		NCBI	yes	yes	yes		Complete Genome	Eptesicus bat coronavirus	28340		Bat	Vespertilionidae	Eptesicus	Eptesicus fuscus	EpFu	Alphacoronavirus	unclassified Alphacoronavirus	unclassified Alphacoronavirus	Bat Alphacoronavirus new lineage 1	BatAlpha_NL1	North America	Northern America	United States	USA	South Dakota		2020-08-18
1182	OL415262	OL415262_Bat/EpFu-USA		NCBI	yes	yes	yes	yes	Complete Genome	Eptesicus bat coronavirus	28546		Bat	Vespertilionidae	Eptesicus	Eptesicus fuscus	EpFu	Alphacoronavirus	unclassified Alphacoronavirus	unclassified Alphacoronavirus	Bat Alphacoronavirus new lineage 1	BatAlpha_NL1	North America	Northern America	United States	USA	South Dakota		2021-07-21
1183	OL410608	OL410608_Bat/EpFu-USA		NCBI	yes	yes	yes		Partial Genome	Eptesicus bat coronavirus	27983		Bat	Vespertilionidae	Eptesicus	Eptesicus fuscus	EpFu	Alphacoronavirus	unclassified Alphacoronavirus	unclassified Alphacoronavirus	Bat Alphacoronavirus new lineage 1	BatAlpha_NL1	North America	Northern America	United States	USA	South Dakota		2020-08-14
1184	OL410607	OL410607_Bat/EpFu-USA		NCBI	yes	yes	yes	yes	Complete Genome	Eptesicus bat coronavirus	28486		Bat	Vespertilionidae	Eptesicus	Eptesicus fuscus	EpFu	Alphacoronavirus	unclassified Alphacoronavirus	unclassified Alphacoronavirus	Bat Alphacoronavirus new lineage 1	BatAlpha_NL1	North America	Northern America	United States	USA	South Dakota		2020-07-30
1185	OL415261	OL415261_Bat/EpFu-USA		NCBI	yes	yes	yes	yes	Partial Genome	Eptesicus bat coronavirus	28024		Bat	Vespertilionidae	Eptesicus	Eptesicus fuscus	EpFu	Alphacoronavirus	unclassified Alphacoronavirus	unclassified Alphacoronavirus	Bat Alphacoronavirus new lineage 1	BatAlpha_NL1	North America	Northern America	United States	USA	South Dakota		2020-07-21
1186	OL410610	OL410610_Bat/EpFu-USA		NCBI	yes	yes	yes	yes	Partial Genome	Eptesicus bat coronavirus	28018		Bat	Vespertilionidae	Eptesicus	Eptesicus fuscus	EpFu	Alphacoronavirus	unclassified Alphacoronavirus	unclassified Alphacoronavirus	Bat Alphacoronavirus new lineage 1	BatAlpha_NL1	North America	Northern America	United States	USA	South Dakota		2021-07-07
1187	MZ293737	MZ293737_GCS211_Bat/PiSp.-PAK		NCBI	yes	yes	yes		Partial Genome	Pipistrellus bat coronavirus	28774		Bat	Vespertilionidae	Pipistrellus	Pipistrellus sp.	PiSp.	Alphacoronavirus		unclassified Alphacoronavirus	Bat Alphacoronavirus new lineage 1	BatAlpha_NL1	Asia	Southern Asia	Pakistan	PAK			2016-07-26
1188	MZ293738	MZ293738_GCS227_Bat/PiSp.-PAK		NCBI	yes	yes	yes		Partial Genome	Pipistrellus bat coronavirus	28887		Bat	Vespertilionidae	Pipistrellus	Pipistrellus sp.	PiSp.	Alphacoronavirus		unclassified Alphacoronavirus	Bat Alphacoronavirus new lineage 1	BatAlpha_NL1	Asia	Southern Asia	Pakistan	PAK			2016-09-19
1189	MW924112	MW924112_HCQD-2020_Bat/EpSe-PRK		NCBI	yes	yes	yes		Complete Genome	Alphacoronavirus HCQD-2020	28761		Bat	Vespertilionidae	Eptesicus	Eptesicus serotinus	EpSer	Alphacoronavirus	unclassified Alphacoronavirus	unclassified Alphacoronavirus	Bat Alphacoronavirus new lineage 1	BatAlpha_NL1	Asia	Eastern Asia	South Korea	PRK			2020-07-20
1190	ON378805	ON378805_B20/104_Bat/MyPet-PRK		NCBI	yes	yes	yes		Complete Genome	Alphacoronavirus sp.	27836		Bat	Vespertilionidae	Myotis	Myotis petax	MyPet	Alphacoronavirus	unclassified Alphacoronavirus	Myotacovirus	Myotis ricketti alphacoronavirus Sax-2011	MaSaX11	Asia	Eastern Asia	South Korea	PRK			2020-05-18
1191	MG923572	MG923572_Bat/MyBr-FIN		NCBI		yes			Partial RdRp	Bat alphacoronavirus	436		Bat	Vespertilionidae	Myotis	Myotis brandtii	MyBr	Alphacoronavirus	unclassified Alphacoronavirus	Myotacovirus	Myotis ricketti alphacoronavirus Sax-2011	MaSaX11	Europe	Northern Europe	Finland	FIN	Espoo		2015-08-19
1192	KY770851	KY770851_Anlong57_Bat/MyDav-CHN		NCBI	yes	yes	yes		Complete Genome	Bat coronavirus	28096		Bat	Vespertilionidae	Myotis	Myotis davidii	MyDav	Alphacoronavirus		Myotacovirus	Myotis ricketti alphacoronavirus Sax-2011	MaSaX11	Asia	Eastern Asia	China	CHN	Guizhou		2013
1193	KY770852	KY770852_Bat/HiAr-CHN		NCBI		yes			Partial RdRp	Bat coronavirus	1419		Bat	Hipposideridae	Hipposideros	Hipposideros armiger	HiAr	Alphacoronavirus		Myotacovirus	Myotis ricketti alphacoronavirus Sax-2011	MaSaX11	Asia	Eastern Asia	China	CHN			2013
1194	KY770856	KY770856_Bat/MyDav-CHN		NCBI		yes			Partial RdRp	Bat coronavirus	2237		Bat	Vespertilionidae	Myotis	Myotis davidii	MyDav	Alphacoronavirus		Myotacovirus	Myotis ricketti alphacoronavirus Sax-2011	MaSaX11	Asia	Eastern Asia	China	CHN			2013
1195	KY770853	KY770853_Bat/RhPe-CHN		NCBI		yes			Partial RdRp	Bat coronavirus	789		Bat	Rhinolophidae	Rhinolophus	Rhinolophus pearsoni	RhPe	Alphacoronavirus		Myotacovirus	Myotis ricketti alphacoronavirus Sax-2011	MaSaX11	Asia	Eastern Asia	China	CHN			2013
1196	KY770855	KY770855_Bat/RhPu-CHN		NCBI		yes			Partial RdRp	Bat coronavirus	858		Bat	Rhinolophidae	Rhinolophus	Rhinolophus pusillus	RhPu	Alphacoronavirus		Myotacovirus	Myotis ricketti alphacoronavirus Sax-2011	MaSaX11	Asia	Eastern Asia	China	CHN			2013
1197	KY770854	KY770854_Bat/RhMa-CHN		NCBI		yes			Partial RdRp	Bat coronavirus	2258		Bat	Rhinolophidae	Rhinolophus	Rhinolophus macrotis	RhMa	Alphacoronavirus		Myotacovirus	Myotis ricketti alphacoronavirus Sax-2011	MaSaX11	Asia	Eastern Asia	China	CHN			2013
1198	KY770850	KY770850_Anlong43_Bat/MySi-CHN		NCBI	yes	yes	yes		Partial Genome	Bat coronavirus	26883		Bat	Vespertilionidae	Myotis	Myotis siligorensis	MySi	Alphacoronavirus		Myotacovirus	Myotis ricketti alphacoronavirus Sax-2011	MaSaX11	Asia	Eastern Asia	China	CHN	Guizhou		2013
1199	KY770857	KY770857_Bat/IaIo-CHN		NCBI		yes			Partial RdRp	Bat coronavirus	2780		Bat	Vespertilionidae	Ia	Ia io	IaIo	Alphacoronavirus		Myotacovirus	Myotis ricketti alphacoronavirus Sax-2011	MaSaX11	Asia	Eastern Asia	China	CHN			2013
1200	KX285201	KX285201_Bat/MyDau-CHN		NCBI		yes			Partial RdRp	Coronavirus PREDICT CoV-59	351		Bat	Vespertilionidae	Myotis	Myotis daubentonii	MyDau	Alphacoronavirus	unclassified Alphacoronavirus	Myotacovirus	Myotis ricketti alphacoronavirus Sax-2011	MaSaX11	Asia	Eastern Asia	China	CHN			2013-07-19
1201	KX285206	KX285206_Bat/MyDau-CHN		NCBI		yes			Partial RdRp	Coronavirus PREDICT CoV-59	387		Bat	Vespertilionidae	Myotis	Myotis daubentonii	MyDau	Alphacoronavirus	unclassified Alphacoronavirus	Myotacovirus	Myotis ricketti alphacoronavirus Sax-2011	MaSaX11	Asia	Eastern Asia	China	CHN			2013-07-19
1202	KX285205	KX285205_Bat/MyDau-CHN		NCBI		yes			Partial RdRp	Coronavirus PREDICT CoV-59	387		Bat	Vespertilionidae	Myotis	Myotis daubentonii	MyDau	Alphacoronavirus	unclassified Alphacoronavirus	Myotacovirus	Myotis ricketti alphacoronavirus Sax-2011	MaSaX11	Asia	Eastern Asia	China	CHN			2013-07-19
1203	KX285204	KX285204_Bat/MyDau-CHN		NCBI		yes			Partial RdRp	Coronavirus PREDICT CoV-59	387		Bat	Vespertilionidae	Myotis	Myotis daubentonii	MyDau	Alphacoronavirus	unclassified Alphacoronavirus	Myotacovirus	Myotis ricketti alphacoronavirus Sax-2011	MaSaX11	Asia	Eastern Asia	China	CHN			2013-07-19
1204	KX285203	KX285203_Bat/MyDau-CHN		NCBI		yes			Partial RdRp	Coronavirus PREDICT CoV-59	348		Bat	Vespertilionidae	Myotis	Myotis daubentonii	MyDau	Alphacoronavirus	unclassified Alphacoronavirus	Myotacovirus	Myotis ricketti alphacoronavirus Sax-2011	MaSaX11	Asia	Eastern Asia	China	CHN			2013-07-19
1205	KX285202	KX285202_Bat/MyDau-CHN		NCBI		yes			Partial RdRp	Coronavirus PREDICT CoV-59	348		Bat	Vespertilionidae	Myotis	Myotis daubentonii	MyDau	Alphacoronavirus	unclassified Alphacoronavirus	Myotacovirus	Myotis ricketti alphacoronavirus Sax-2011	MaSaX11	Asia	Eastern Asia	China	CHN			2013-07-19
1206	MZ328298	MZ328298_Bat/MyCh-CHN		NCBI	yes	yes	yes		Complete Genome	Jingmen Myotis chinensis alphacoronavirus 1	27914		Bat	Vespertilionidae	Myotis	Myotis chinensis	MyCh	Alphacoronavirus	unclassified Alphacoronavirus	Myotacovirus	Myotis ricketti alphacoronavirus Sax-2011	MaSaX11	Asia	Eastern Asia	China	CHN	Hubei		2016
1207	KJ473806	KJ473806_MrSAX2011		NCBI	yes	yes	yes		Complete Genome	BtMr-AlphaCoV/SAX2011	27935	yes	Bat	Vespertilionidae	Myotis	Myotis ricketti	MyRi	Alphacoronavirus		Myotacovirus	Myotis ricketti alphacoronavirus Sax-2011	MaSaX11	Asia	Eastern Asia	China	CHN	Shaanxi	SN	2011
1208	NC_028811	NC_028811_MrSAX2011	yes	NCBI	yes	yes	yes		Complete Genome	BtMr-AlphaCoV/SAX2011	27935	yes	Bat	Vespertilionidae	Myotis	Myotis ricketti	MyRi	Alphacoronavirus		Myotacovirus	Myotis ricketti alphacoronavirus Sax-2011	MaSaX11	Asia	Eastern Asia	China	CHN	Shaanxi	SN	2011
1209	KX285183	KX285183_Bat/MyMy-CHN		NCBI		yes			Partial RdRp	Coronavirus PREDICT CoV-38	311		Bat	Vespertilionidae	Myotis	Myotis myotis	MyMy	Alphacoronavirus	unclassified Alphacoronavirus	Myotacovirus	Myotis ricketti alphacoronavirus Sax-2011	MaSaX11	Asia	Eastern Asia	China	CHN			2012-11-15
1210	MN312412	MN312412_Bat/MyCh-CHN		NCBI		yes			Partial RdRp	Bat alphacoronavirus	311		Bat	Vespertilionidae	Myotis	Myotis chinensis	MyCh	Alphacoronavirus	unclassified Alphacoronavirus	Myotacovirus	Myotis ricketti alphacoronavirus Sax-2011	MaSaX11	Asia	Eastern Asia	China	CHN			null
1211	OP605947	OP605947_Bat/VeMu-KAZ		NCBI		yes			Partial RdRp	Bat alphacoronavirus	425		Bat	Vespertilionidae	Vespertilio	Vespertilio murinus	VeMu	Alphacoronavirus		Myotacovirus	Myotis ricketti alphacoronavirus Sax-2011	MaSaX11	Asia	Central Asia	Kazakhstan	KAZ	Turkistan region, Tulkubas		2021
1212	OL791330	OL791330_Bat/RhEu-GEO		NCBI		yes			Partial RdRp	Myotacovirus sp.	411		Bat	Rhinolophidae	Rhinolophus	Rhinolophus euryale	RhEu	Alphacoronavirus	Myotacovirus	Myotacovirus	Myotis ricketti alphacoronavirus Sax-2011	MaSaX11	Asia	Western Asia	Georgia	GEO			2014-07-23
1213	OL791326	OL791326_Bat/MiSc-GEO		NCBI		yes			Partial RdRp	Myotacovirus sp.	411		Bat	Vespertilionidae	Miniopterus	Miniopterus schreibersii	MiSc	Alphacoronavirus	Myotacovirus	Myotacovirus	Myotis ricketti alphacoronavirus Sax-2011	MaSaX11	Asia	Western Asia	Georgia	GEO			2014-07-23
1214	OL791325	OL791325_Bat/RhFe-GEO		NCBI		yes			Partial RdRp	Myotacovirus sp.	411		Bat	Rhinolophidae	Rhinolophus	Rhinolophus ferrumequinum	RhFe	Alphacoronavirus	Myotacovirus	Myotacovirus	Myotis ricketti alphacoronavirus Sax-2011	MaSaX11	Asia	Western Asia	Georgia	GEO			2014-07-16
1215	OL791329	OL791329_Bat/MyBl-GEO		NCBI		yes			Partial RdRp	Myotacovirus sp.	411		Bat	Vespertilionidae	Myotis	Myotis blythii	MyBl	Alphacoronavirus	Myotacovirus	Myotacovirus	Myotis ricketti alphacoronavirus Sax-2011	MaSaX11	Asia	Western Asia	Georgia	GEO			2014-07-24
1216	OL791327	OL791327_Bat/MiSc-GEO		NCBI		yes			Partial RdRp	Myotacovirus sp.	411		Bat	Vespertilionidae	Miniopterus	Miniopterus schreibersii	MiSc	Alphacoronavirus	Myotacovirus	Myotacovirus	Myotis ricketti alphacoronavirus Sax-2011	MaSaX11	Asia	Western Asia	Georgia	GEO			2014-07-23
1217	OL791328	OL791328_Bat/MiSc-GEO		NCBI		yes			Partial RdRp	Myotacovirus sp.	411		Bat	Vespertilionidae	Miniopterus	Miniopterus schreibersii	MiSc	Alphacoronavirus	Myotacovirus	Myotacovirus	Myotis ricketti alphacoronavirus Sax-2011	MaSaX11	Asia	Western Asia	Georgia	GEO			2014-07-23
1218	GQ259974	GQ259974_Bat/MyDa-NLD		NCBI		yes			Partial RdRp	Coronavirus M.das/VM7/2007/NLD	270		Bat	Vespertilionidae	Myotis	Myotis dasycneme	MyDa	Alphacoronavirus		Myotacovirus	Myotis ricketti alphacoronavirus Sax-2011	MaSaX11	Europe	Western Europe	Netherlands	NLD			2007
1219	GQ259975	GQ259975_Bat/MyDa-NLD		NCBI		yes			Partial RdRp	Coronavirus M.das/VM284/2008/NLD	273		Bat	Vespertilionidae	Myotis	Myotis dasycneme	MyDa	Alphacoronavirus		Myotacovirus	Myotis ricketti alphacoronavirus Sax-2011	MaSaX11	Europe	Western Europe	Netherlands	NLD			2008
1220	GQ259976	GQ259976_Bat/MyDa-NLD		NCBI		yes			Partial RdRp	Coronavirus M.das/VM2/2007/NLD	321		Bat	Vespertilionidae	Myotis	Myotis dasycneme	MyDa	Alphacoronavirus	unclassified Betacoronavirus	Myotacovirus	Myotis ricketti alphacoronavirus Sax-2011	MaSaX11	Europe	Western Europe	Netherlands	NLD			2007
1221	MN535734	MN535734_Bat/MyDa-DNK		NCBI	yes	yes	yes		Complete Genome	Bat coronavirus	28013		Bat	Vespertilionidae	Myotis	Myotis dasycneme	MyDa	Alphacoronavirus		Myotacovirus	Myotis ricketti alphacoronavirus Sax-2011	MaSaX11	Europe	Northern Europe	Denmark	DNK	Moensted		2016-11-01
1222	MK991919	MK991919_Bat/RhFe-PRK		NCBI		yes			Partial RdRp	Bat coronavirus	380		Bat	Rhinolophidae	Rhinolophus	Rhinolophus ferrumequinum	RhFe	Alphacoronavirus		Myotacovirus	Myotis ricketti alphacoronavirus Sax-2011	MaSaX11	Asia	Eastern Asia	South Korea	PRK			2017-04-20
1223	OQ401130	OQ401130_Bat/MyMa-KOR		NCBI		yes			Partial RdRp	Alphacoronavirus sp.	324		Bat	Vespertilionidae	Myotis	Myotis macrodactylus	MyMa	Alphacoronavirus		Myotacovirus	Myotis ricketti alphacoronavirus Sax-2011	MaSaX11	Asia	Eastern Asia	South Korea	KOR			2022-05-13
1224	MK991931	MK991931_Bat/RhFe-PRK		NCBI		yes			Partial RdRp	Bat coronavirus	449		Bat	Rhinolophidae	Rhinolophus	Rhinolophus ferrumequinum	RhFe	Alphacoronavirus		Myotacovirus	Myotis ricketti alphacoronavirus Sax-2011	MaSaX11	Asia	Eastern Asia	South Korea	PRK			2018-04-21
1225	OQ401115	OQ401115_Bat/MyAu-KOR		NCBI		yes			Partial RdRp	Alphacoronavirus sp.	331		Bat	Vespertilionidae	Myotis	Myotis aurascens	MyAu	Alphacoronavirus		Myotacovirus	Myotis ricketti alphacoronavirus Sax-2011	MaSaX11	Asia	Eastern Asia	South Korea	KOR			2021-10-19
1226	OQ401122	OQ401122_Bat/MyBo-KOR		NCBI		yes			Partial RdRp	Alphacoronavirus sp.	345		Bat	Vespertilionidae	Myotis	Myotis bombinus	MyBo	Alphacoronavirus		Myotacovirus	Myotis ricketti alphacoronavirus Sax-2011	MaSaX11	Asia	Eastern Asia	South Korea	KOR			2022-05-12
1227	ON378804	ON378804_B20/104_Bat/MyPet-PRK		NCBI	yes	yes	yes	yes	Complete Genome	Alphacoronavirus sp.	28159		Bat	Vespertilionidae	Myotis	Myotis petax	MyPet	Alphacoronavirus	unclassified Alphacoronavirus	Myotacovirus	Myotis ricketti alphacoronavirus Sax-2011	MaSaX11	Asia	Eastern Asia	South Korea	PRK			2020-05-18
1228	MK991921	MK991921_Bat/RhFe-PRK		NCBI		yes			Partial RdRp	Bat coronavirus	406		Bat	Rhinolophidae	Rhinolophus	Rhinolophus ferrumequinum	RhFe	Alphacoronavirus		Myotacovirus	Myotis ricketti alphacoronavirus Sax-2011	MaSaX11	Asia	Eastern Asia	South Korea	PRK			2017-04-20
1229	KX285146	KX285146_Bat/MyRi-CHN		NCBI		yes			Partial RdRp	Myotis alphacoronavirus	355		Bat	Vespertilionidae	Myotis	Myotis ricketti	MyRi	Alphacoronavirus	unclassified Alphacoronavirus	Myotacovirus	Myotis ricketti alphacoronavirus Sax-2011	MaSaX11	Asia	Eastern Asia	China	CHN			2013-02-21
1230	MN312415	MN312415_Bat/MyRi-CHN		NCBI		yes			Partial RdRp	Bat alphacoronavirus	632		Bat	Vespertilionidae	Myotis	Myotis ricketti	MyRi	Alphacoronavirus	unclassified Alphacoronavirus	Myotacovirus	Myotis ricketti alphacoronavirus Sax-2011	MaSaX11	Asia	Eastern Asia	China	CHN			null
1231	KX285154	KX285154_Bat/MyRi-CHN		NCBI		yes			Partial RdRp	Myotis alphacoronavirus	355		Bat	Vespertilionidae	Myotis	Myotis ricketti	MyRi	Alphacoronavirus	unclassified Alphacoronavirus	Myotacovirus	Myotis ricketti alphacoronavirus Sax-2011	MaSaX11	Asia	Eastern Asia	China	CHN			2013-02-21
1232	KX285153	KX285153_Bat/MyRi-CHN		NCBI		yes			Partial RdRp	Myotis alphacoronavirus	355		Bat	Vespertilionidae	Myotis	Myotis ricketti	MyRi	Alphacoronavirus	unclassified Alphacoronavirus	Myotacovirus	Myotis ricketti alphacoronavirus Sax-2011	MaSaX11	Asia	Eastern Asia	China	CHN			2013-02-21
1233	KX285152	KX285152_Bat/MyRi-CHN		NCBI		yes			Partial RdRp	Myotis alphacoronavirus	355		Bat	Vespertilionidae	Myotis	Myotis ricketti	MyRi	Alphacoronavirus	unclassified Alphacoronavirus	Myotacovirus	Myotis ricketti alphacoronavirus Sax-2011	MaSaX11	Asia	Eastern Asia	China	CHN			2013-02-21
1234	KX285150	KX285150_Bat/MyRi-CHN		NCBI		yes			Partial RdRp	Myotis alphacoronavirus	355		Bat	Vespertilionidae	Myotis	Myotis ricketti	MyRi	Alphacoronavirus	unclassified Alphacoronavirus	Myotacovirus	Myotis ricketti alphacoronavirus Sax-2011	MaSaX11	Asia	Eastern Asia	China	CHN			2013-02-21
1235	KX285148	KX285148_Bat/MyRi-CHN		NCBI		yes			Partial RdRp	Myotis alphacoronavirus	355		Bat	Vespertilionidae	Myotis	Myotis ricketti	MyRi	Alphacoronavirus	unclassified Alphacoronavirus	Myotacovirus	Myotis ricketti alphacoronavirus Sax-2011	MaSaX11	Asia	Eastern Asia	China	CHN			2013-02-21
1236	KX285144	KX285144_Bat/MyRi-CHN		NCBI		yes			Partial RdRp	Myotis alphacoronavirus	355		Bat	Vespertilionidae	Myotis	Myotis ricketti	MyRi	Alphacoronavirus	unclassified Alphacoronavirus	Myotacovirus	Myotis ricketti alphacoronavirus Sax-2011	MaSaX11	Asia	Eastern Asia	China	CHN			2013-02-21
1237	KX285143	KX285143_Bat/MyRi-CHN		NCBI		yes			Partial RdRp	Myotis alphacoronavirus	355		Bat	Vespertilionidae	Myotis	Myotis ricketti	MyRi	Alphacoronavirus	unclassified Alphacoronavirus	Myotacovirus	Myotis ricketti alphacoronavirus Sax-2011	MaSaX11	Asia	Eastern Asia	China	CHN			2013-02-21
1238	KX285139	KX285139_Bat/MyRi-CHN		NCBI		yes			Partial RdRp	Myotis alphacoronavirus	355		Bat	Vespertilionidae	Myotis	Myotis ricketti	MyRi	Alphacoronavirus	unclassified Alphacoronavirus	Myotacovirus	Myotis ricketti alphacoronavirus Sax-2011	MaSaX11	Asia	Eastern Asia	China	CHN			2013-02-21
1239	KY423491	KY423491_Bat/RhFe-FRA		NCBI		yes			Partial RdRp	Alphacoronavirus sp.	174		Bat	Rhinolophidae	Rhinolophus	Rhinolophus ferrumequinum	RhFe	Alphacoronavirus		Myotacovirus	Myotis ricketti alphacoronavirus Sax-2011	MaSaX11	Europe	Western Europe	France	FRA			2015-08-17
1240	HQ184050	HQ184050_Bat/MyBl-ESP		NCBI		yes			Partial RdRp	Alphacoronavirus M.bly/B/Spain/2004	396		Bat	Vespertilionidae	Myotis	Myotis blythii	MyBl	Alphacoronavirus	unclassified Alphacoronavirus	Myotacovirus	Myotis ricketti alphacoronavirus Sax-2011	MaSaX11	Europe	Southern Europe	Spain	ESP			2004
1241	KY423490	KY423490_Bat/MyMy-ESP		NCBI		yes			Partial RdRp	Alphacoronavirus sp.	174		Bat	Vespertilionidae	Myotis	Myotis myotis	MyMy	Alphacoronavirus		Myotacovirus	Myotis ricketti alphacoronavirus Sax-2011	MaSaX11	Europe	Southern Europe	Spain	ESP			2011-08-09
1242	HQ184049	HQ184049_Bat/MiSc-ESP		NCBI		yes			Partial RdRp	Alphacoronavirus M.sch/A/Spain/2004	396		Bat	Vespertilionidae	Miniopterus	Miniopterus schreibersii	MiSc	Alphacoronavirus	unclassified Alphacoronavirus	Myotacovirus	Myotis ricketti alphacoronavirus Sax-2011	MaSaX11	Europe	Southern Europe	Spain	ESP			2004
1243	LC334384	LC334384_Bat/MyEm-FRA		NCBI		yes			Partial RdRp	Alphacoronavirus sp.	124		Bat	Vespertilionidae	Myotis	Myotis emarginatus	MyEm	Alphacoronavirus		Myotacovirus	Myotis ricketti alphacoronavirus Sax-2011	MaSaX11	Europe	Western Europe	France	FRA	Moselle, Veckring		null
1244	KF312400	KF312400_Bat/MyBl-ITA		NCBI		yes			Partial RdRp	Alphacoronavirus Myotis/13rs384_31/Italy/2012	444		Bat	Vespertilionidae	Myotis	Myotis blythii	MyBl	Alphacoronavirus	unclassified Alphacoronavirus	Myotacovirus	Myotis ricketti alphacoronavirus Sax-2011	MaSaX11	Europe	Southern Europe	Italy	ITA			2012-07-26
1245	MZ893206	MZ893206_Bat/MyMy-FRA		NCBI		yes			Partial RdRp	Bat alphacoronavirus	168		Bat	Vespertilionidae	Myotis	Myotis myotis	MyMy	Alphacoronavirus		Myotacovirus	Myotis ricketti alphacoronavirus Sax-2011	MaSaX11	Europe	Western Europe	France	FRA			2019-05-28
1246	MZ893205	MZ893205_Bat/MyMy-FRA		NCBI		yes			Partial RdRp	Bat alphacoronavirus	168		Bat	Vespertilionidae	Myotis	Myotis myotis	MyMy	Alphacoronavirus		Myotacovirus	Myotis ricketti alphacoronavirus Sax-2011	MaSaX11	Europe	Western Europe	France	FRA			2019-05-28
1247	KY502391	KY502391_Bat/MyEm-LUX		NCBI		yes			Partial RdRp	Bat coronavirus	1368		Bat	Vespertilionidae	Myotis	Myotis emarginatus	MyEm	Alphacoronavirus		Myotacovirus	Myotis ricketti alphacoronavirus Sax-2011	MaSaX11	Europe	Western Europe	Luxembourg	LUX			2015
1248	KY502400	KY502400_Bat/MyEm-LUX		NCBI		yes			Partial RdRp	Bat coronavirus	1278		Bat	Vespertilionidae	Myotis	Myotis emarginatus	MyEm	Alphacoronavirus		Myotacovirus	Myotis ricketti alphacoronavirus Sax-2011	MaSaX11	Europe	Western Europe	Luxembourg	LUX			2016
1249	KY502402	KY502402_Bat/MyEm-LUX		NCBI		yes			Partial RdRp	Bat coronavirus	1062		Bat	Vespertilionidae	Myotis	Myotis emarginatus	MyEm	Alphacoronavirus		Myotacovirus	Myotis ricketti alphacoronavirus Sax-2011	MaSaX11	Europe	Western Europe	Luxembourg	LUX			2016
1250	KY502397	KY502397_Bat/MyEm-LUX		NCBI		yes			Partial RdRp	Bat coronavirus	489		Bat	Vespertilionidae	Myotis	Myotis emarginatus	MyEm	Alphacoronavirus		Myotacovirus	Myotis ricketti alphacoronavirus Sax-2011	MaSaX11	Europe	Western Europe	Luxembourg	LUX			2016
1251	KY502401	KY502401_Bat/MyEm-LUX		NCBI		yes			Partial RdRp	Bat coronavirus	442		Bat	Vespertilionidae	Myotis	Myotis emarginatus	MyEm	Alphacoronavirus		Myotacovirus	Myotis ricketti alphacoronavirus Sax-2011	MaSaX11	Europe	Western Europe	Luxembourg	LUX			2016
1252	KY502385	KY502385_Bat/MyEm-LUX		NCBI		yes			Partial RdRp	Bat coronavirus	250		Bat	Vespertilionidae	Myotis	Myotis emarginatus	MyEm	Alphacoronavirus		Myotacovirus	Myotis ricketti alphacoronavirus Sax-2011	MaSaX11	Europe	Western Europe	Luxembourg	LUX			2015
1253	KY502404	KY502404_Bat/MyEm-LUX		NCBI		yes			Partial RdRp	Bat coronavirus	1489		Bat	Vespertilionidae	Myotis	Myotis emarginatus	MyEm	Alphacoronavirus		Myotacovirus	Myotis ricketti alphacoronavirus Sax-2011	MaSaX11	Europe	Western Europe	Luxembourg	LUX			2016
1254	KY502387	KY502387_Bat/MyEm-LUX		NCBI		yes			Partial RdRp	Bat coronavirus	1341		Bat	Vespertilionidae	Myotis	Myotis emarginatus	MyEm	Alphacoronavirus		Myotacovirus	Myotis ricketti alphacoronavirus Sax-2011	MaSaX11	Europe	Western Europe	Luxembourg	LUX			2015
1255	KY502384	KY502384_Bat/MyEm-LUX		NCBI		yes			Partial RdRp	Bat coronavirus	1408		Bat	Vespertilionidae	Myotis	Myotis emarginatus	MyEm	Alphacoronavirus		Myotacovirus	Myotis ricketti alphacoronavirus Sax-2011	MaSaX11	Europe	Western Europe	Luxembourg	LUX			2015
1256	KY502393	KY502393_Bat/MyEm-LUX		NCBI		yes			Partial RdRp	Bat coronavirus	928		Bat	Vespertilionidae	Myotis	Myotis emarginatus	MyEm	Alphacoronavirus		Myotacovirus	Myotis ricketti alphacoronavirus Sax-2011	MaSaX11	Europe	Western Europe	Luxembourg	LUX			2015
1257	KY502389	KY502389_Bat/MyEm-LUX		NCBI		yes			Partial RdRp	Bat coronavirus	1012		Bat	Vespertilionidae	Myotis	Myotis emarginatus	MyEm	Alphacoronavirus		Myotacovirus	Myotis ricketti alphacoronavirus Sax-2011	MaSaX11	Europe	Western Europe	Luxembourg	LUX			2015
1258	KY502386	KY502386_Bat/MyEm-LUX		NCBI		yes			Partial RdRp	Bat coronavirus	993		Bat	Vespertilionidae	Myotis	Myotis emarginatus	MyEm	Alphacoronavirus		Myotacovirus	Myotis ricketti alphacoronavirus Sax-2011	MaSaX11	Europe	Western Europe	Luxembourg	LUX			2015
1259	KY502394	KY502394_Bat/MyEm-LUX		NCBI		yes			Partial RdRp	Bat coronavirus	978		Bat	Vespertilionidae	Myotis	Myotis emarginatus	MyEm	Alphacoronavirus		Myotacovirus	Myotis ricketti alphacoronavirus Sax-2011	MaSaX11	Europe	Western Europe	Luxembourg	LUX			2015
1260	KY502383	KY502383_Bat/MyEm-LUX		NCBI		yes			Partial RdRp	Bat coronavirus	1374		Bat	Vespertilionidae	Myotis	Myotis emarginatus	MyEm	Alphacoronavirus		Myotacovirus	Myotis ricketti alphacoronavirus Sax-2011	MaSaX11	Europe	Western Europe	Luxembourg	LUX			2015
1261	KY502390	KY502390_Bat/MyEm-LUX		NCBI		yes			Partial RdRp	Bat coronavirus	490		Bat	Vespertilionidae	Myotis	Myotis emarginatus	MyEm	Alphacoronavirus		Myotacovirus	Myotis ricketti alphacoronavirus Sax-2011	MaSaX11	Europe	Western Europe	Luxembourg	LUX			2015
1262	KY502399	KY502399_Bat/MyEm-LUX		NCBI		yes			Partial RdRp	Bat coronavirus	379		Bat	Vespertilionidae	Myotis	Myotis emarginatus	MyEm	Alphacoronavirus		Myotacovirus	Myotis ricketti alphacoronavirus Sax-2011	MaSaX11	Europe	Western Europe	Luxembourg	LUX			2016
1263	KY502405	KY502405_Bat/MyEm-LUX		NCBI		yes			Partial RdRp	Bat coronavirus	378		Bat	Vespertilionidae	Myotis	Myotis emarginatus	MyEm	Alphacoronavirus		Myotacovirus	Myotis ricketti alphacoronavirus Sax-2011	MaSaX11	Europe	Western Europe	Luxembourg	LUX			2016
1264	KF294381	KF294381_Bat/MyDav-CHN		NCBI		yes			Partial Genome	Neixiang Md bat coronavirus	14945		Bat	Vespertilionidae	Myotis	Myotis davidii	MyDav	Alphacoronavirus	Myotacovirus	Myotacovirus	Myotis ricketti alphacoronavirus Sax-2011	MaSaX11	Asia	Eastern Asia	China	CHN			2012
1265	MZ328299	MZ328299_Bat/MiSc-CHN		NCBI	yes	yes	yes		Complete Genome	Jingmen Miniopterus schreibersii alphacoronavirus 1	28041		Bat	Vespertilionidae	Miniopterus	Miniopterus schreibersii	MiSc	Alphacoronavirus	unclassified Alphacoronavirus	Myotacovirus	Myotis ricketti alphacoronavirus Sax-2011	MaSaX11	Asia	Eastern Asia	China	CHN	Hubei		2016
1266	MZ081397	MZ081397_MlYN20_Bat/MyLa-CHN		NCBI	yes	yes	yes		Complete Genome	Alphacoronavirus sp.	28061		Bat	Vespertilionidae	Myotis	Myotis laniger	MyLa	Alphacoronavirus	unclassified Alphacoronavirus	Myotacovirus	Myotis ricketti alphacoronavirus Sax-2011	MaSaX11	Asia	Eastern Asia	China	CHN	Yunnan		2020-06-03
1267	OP279992	OP279992_MfYN2020_Bat/MyFi-CHN		NCBI	yes	yes			Complete Genome	Alphacoronavirus sp.	27205		Bat	Vespertilionidae	Myotis	Myotis fimbriatus	MyFi	Alphacoronavirus		Myotacovirus	Myotis ricketti alphacoronavirus Sax-2011	MaSaX11	Asia	Eastern Asia	China	CHN			2020-09-30
1268	KP895497	KP895497_Bat/MyDau-CHN		NCBI		yes			Partial RdRp	Myotis Bat Alphacoronavirus strain YNXY_50C	368		Bat	Vespertilionidae	Myotis	Myotis daubentonii	MyDau	Alphacoronavirus	unclassified Alphacoronavirus	Myotacovirus	Myotis ricketti alphacoronavirus Sax-2011	MaSaX11	Asia	Eastern Asia	China	CHN			2013-05-27
1269	KP895499	KP895499_Bat/MyDau-CHN		NCBI		yes			Partial RdRp	Myotis Bat Alphacoronavirus strain YNXY_45C	371		Bat	Vespertilionidae	Myotis	Myotis daubentonii	MyDau	Alphacoronavirus	unclassified Alphacoronavirus	Myotacovirus	Myotis ricketti alphacoronavirus Sax-2011	MaSaX11	Asia	Eastern Asia	China	CHN			2013-05-27
1270	KP895508	KP895508_Bat/MyDau-CHN		NCBI		yes			Partial RdRp	Myotis Bat Alphacoronavirus strain YNXY_7C	370		Bat	Vespertilionidae	Myotis	Myotis daubentonii	MyDau	Alphacoronavirus	unclassified Alphacoronavirus	Myotacovirus	Myotis ricketti alphacoronavirus Sax-2011	MaSaX11	Asia	Eastern Asia	China	CHN			2013-05-27
1271	KP895510	KP895510_Bat/MyDau-CHN		NCBI		yes			Partial RdRp	Myotis Bat Alphacoronavirus strain YNXY_10C	370		Bat	Vespertilionidae	Myotis	Myotis daubentonii	MyDau	Alphacoronavirus	unclassified Alphacoronavirus	Myotacovirus	Myotis ricketti alphacoronavirus Sax-2011	MaSaX11	Asia	Eastern Asia	China	CHN			2013-05-27
1272	KF569991	KF569991_Bat/MyDav-CHN		NCBI		yes			Partial RdRp	Myotis davidii coronavirus	417		Bat	Vespertilionidae	Myotis	Myotis davidii	MyDav	Alphacoronavirus		Myotacovirus	Myotis ricketti alphacoronavirus Sax-2011	MaSaX11	Asia	Eastern Asia	China	CHN			2011
1273	KF569995	KF569995_Bat/MyDau-CHN		NCBI		yes			Partial RdRp	Myotis daubentonii coronavirus	417		Bat	Vespertilionidae	Myotis	Myotis daubentonii	MyDau	Alphacoronavirus		Myotacovirus	Myotis ricketti alphacoronavirus Sax-2011	MaSaX11	Asia	Eastern Asia	China	CHN			2011
1274	KX285140	KX285140_Bat/MyRi-CHN		NCBI		yes			Partial RdRp	Coronavirus PREDICT CoV-37	276		Bat	Vespertilionidae	Myotis	Myotis ricketti	MyRi	Alphacoronavirus		Myotacovirus	Myotis ricketti alphacoronavirus Sax-2011	MaSaX11	Asia	Eastern Asia	China	CHN			2013-02-21
1275	KF569975	KF569975_Bat/MyDau-CHN		NCBI		yes			Partial RdRp	Myotis daubentonii coronavirus	395		Bat	Vespertilionidae	Myotis	Myotis daubentonii	MyDau	Alphacoronavirus		Myotacovirus	Myotis ricketti alphacoronavirus Sax-2011	MaSaX11	Asia	Eastern Asia	China	CHN			2011
1276	KX285179	KX285179_Bat/MiFu-CHN		NCBI		yes			Partial RdRp	Coronavirus PREDICT CoV-37	316		Bat	Vespertilionidae	Miniopterus	Miniopterus fuliginosus	MiFu	Alphacoronavirus	unclassified Alphacoronavirus	Myotacovirus	Myotis ricketti alphacoronavirus Sax-2011	MaSaX11	Asia	Eastern Asia	China	CHN			2013-04-24
1277	KX285168	KX285168_Bat/RhSi-CHN		NCBI		yes			Partial RdRp	Coronavirus PREDICT CoV-37	327		Bat	Rhinolophidae	Rhinolophus	Rhinolophus sinicus	RhSi	Alphacoronavirus	unclassified Alphacoronavirus	Myotacovirus	Myotis ricketti alphacoronavirus Sax-2011	MaSaX11	Asia	Eastern Asia	China	CHN			2013-04-25
1278	KX285147	KX285147_Bat/MyRi-CHN		NCBI		yes			Partial RdRp	Coronavirus PREDICT CoV-37	387		Bat	Vespertilionidae	Myotis	Myotis ricketti	MyRi	Alphacoronavirus	unclassified Alphacoronavirus	Myotacovirus	Myotis ricketti alphacoronavirus Sax-2011	MaSaX11	Asia	Eastern Asia	China	CHN			2013-02-21
1279	KX285145	KX285145_Bat/MyRi-CHN		NCBI		yes			Partial RdRp	Coronavirus PREDICT CoV-37	387		Bat	Vespertilionidae	Myotis	Myotis ricketti	MyRi	Alphacoronavirus	unclassified Alphacoronavirus	Myotacovirus	Myotis ricketti alphacoronavirus Sax-2011	MaSaX11	Asia	Eastern Asia	China	CHN			2013-02-21
1280	KX285142	KX285142_Bat/MyRi-CHN		NCBI		yes			Partial RdRp	Coronavirus PREDICT CoV-37	387		Bat	Vespertilionidae	Myotis	Myotis ricketti	MyRi	Alphacoronavirus	unclassified Alphacoronavirus	Myotacovirus	Myotis ricketti alphacoronavirus Sax-2011	MaSaX11	Asia	Eastern Asia	China	CHN			2013-02-21
1281	KX285138	KX285138_Bat/MyRi-CHN		NCBI		yes			Partial RdRp	Coronavirus PREDICT CoV-37	387		Bat	Vespertilionidae	Myotis	Myotis ricketti	MyRi	Alphacoronavirus	unclassified Alphacoronavirus	Myotacovirus	Myotis ricketti alphacoronavirus Sax-2011	MaSaX11	Asia	Eastern Asia	China	CHN			2013-02-21
1282	KX285151	KX285151_Bat/MyRi-CHN		NCBI		yes			Partial RdRp	Coronavirus PREDICT CoV-37	351		Bat	Vespertilionidae	Myotis	Myotis ricketti	MyRi	Alphacoronavirus	unclassified Alphacoronavirus	Myotacovirus	Myotis ricketti alphacoronavirus Sax-2011	MaSaX11	Asia	Eastern Asia	China	CHN			2013-02-21
1283	KX285149	KX285149_Bat/MyRi-CHN		NCBI		yes			Partial RdRp	Coronavirus PREDICT CoV-37	351		Bat	Vespertilionidae	Myotis	Myotis ricketti	MyRi	Alphacoronavirus	unclassified Alphacoronavirus	Myotacovirus	Myotis ricketti alphacoronavirus Sax-2011	MaSaX11	Asia	Eastern Asia	China	CHN			2013-02-21
1284	KX285169	KX285169_Bat/RhSi-CHN		NCBI		yes			Partial RdRp	Coronavirus PREDICT CoV-37	343		Bat	Rhinolophidae	Rhinolophus	Rhinolophus sinicus	RhSi	Alphacoronavirus	unclassified Alphacoronavirus	Myotacovirus	Myotis ricketti alphacoronavirus Sax-2011	MaSaX11	Asia	Eastern Asia	China	CHN			2013-04-25
1285	KX285137	KX285137_Bat/MyRi-CHN		NCBI		yes			Partial RdRp	Coronavirus PREDICT CoV-37	387		Bat	Vespertilionidae	Myotis	Myotis ricketti	MyRi	Alphacoronavirus	unclassified Alphacoronavirus	Myotacovirus	Myotis ricketti alphacoronavirus Sax-2011	MaSaX11	Asia	Eastern Asia	China	CHN			2013-02-21
1286	KX285128	KX285128_Bat/MyRi-CHN		NCBI		yes			Partial RdRp	Coronavirus PREDICT CoV-37	387		Bat	Vespertilionidae	Myotis	Myotis ricketti	MyRi	Alphacoronavirus	unclassified Alphacoronavirus	Myotacovirus	Myotis ricketti alphacoronavirus Sax-2011	MaSaX11	Asia	Eastern Asia	China	CHN			2011-04-09
1287	KX285126	KX285126_Bat/MyRi-CHN		NCBI		yes			Partial RdRp	Coronavirus PREDICT CoV-37	351		Bat	Vespertilionidae	Myotis	Myotis ricketti	MyRi	Alphacoronavirus	unclassified Alphacoronavirus	Myotacovirus	Myotis ricketti alphacoronavirus Sax-2011	MaSaX11	Asia	Eastern Asia	China	CHN			2011-04-09
1302	NC_005831	NC_005831_HCoV-NL63	yes	NCBI	yes		yes		Complete Genome	Human coronavirus NL63	27553		Human	Hominidae	Homo	Homo sapiens	HoSa	Alphacoronavirus	Setracovirus	Setracovirus	Human coronavirus NL63	NL63	Asia	Eastern Asia	null	null			null
1303	NC_032107	NC_032107_BtKYNL63_Bat/TrAf-KEN	yes	NCBI	yes		yes		Complete Genome	NL63-related bat coronavirus	28363		Bat	Hipposideridae	Triaenops	Triaenops afer	TrAf	Alphacoronavirus	Setracovirus	Setracovirus	NL63-related bat coronavirus strain BtKYNL63-9b	BtKYNL63	Africa	Eastern Africa	Kenya	KEN			40350
1304	KY073744	KY073744_BtKYNL63_Bat/TrAf-KEN		NCBI	yes		yes		Complete Genome	NL63-related bat coronavirus	28363		Bat	Hipposideridae	Triaenops	Triaenops afer	TrAf	Alphacoronavirus	Setracovirus	Setracovirus	NL63-related bat coronavirus strain BtKYNL63-9b	BtKYNL63	Africa	Eastern Africa	Kenya	KEN			40350
1326	KY073746	KY073746_BtKYNL63_Bat/TrAf-KEN		NCBI	yes		yes		Complete Genome	NL63-related bat coronavirus	28442		Bat	Hipposideridae	Triaenops	Triaenops afer	TrAf	Alphacoronavirus	Setracovirus	Setracovirus	NL63-related bat coronavirus strain BtKYNL63-9b	BtKYNL63	Africa	Eastern Africa	Kenya	KEN			39666
1336	MZ293736	MZ293736_GCS019_Bat/TrAf-COG		NCBI	yes		yes		Complete Genome	Triaenops bat coronavirus	28723		Bat	Hipposideridae	Triaenops	Triaenops afer	TrAf	Alphacoronavirus		Setracovirus	NL63-related bat coronavirus strain BtKYNL63-9b	BtKYNL63	Africa	Middle Africa	Congo	COG			2012-07-30
1340	NC_048216	NC_048216_BtKYNL63_Bat/TrAf-KEN	yes	NCBI	yes		yes		Complete Genome	NL63-related bat coronavirus	28679		Bat	Hipposideridae	Triaenops	Triaenops afer	TrAf	Alphacoronavirus	Setracovirus	Setracovirus	NL63-related bat coronavirus strain BtKYNL63-9b	BtKYNL63	Africa	Eastern Africa	Kenya	KEN			40350
1341	KY073745	KY073745_BtKYNL63_Bat/TrAf-KEN		NCBI	yes		yes		Complete Genome	NL63-related bat coronavirus	28679		Bat	Hipposideridae	Triaenops	Triaenops afer	TrAf	Alphacoronavirus	Setracovirus	Setracovirus	NL63-related bat coronavirus strain BtKYNL63-9b	BtKYNL63	Africa	Eastern Africa	Kenya	KEN			40350
1345	KT253271	KT253271_Bat/HiRu-GHA		NCBI	yes		yes		Complete Genome	229E-related bat coronavirus	28754		Bat	Hipposideridae	Hipposideros	Hipposideros ruber	HiRu	Alphacoronavirus	Duvinacovirus	Duvinacovirus	Human coronavirus 229E	229E	Africa	Western Africa	Ghana	GHA			2011
1350	MZ293735	MZ293735_GCS017_Bat/HiCa-COG		NCBI	yes		yes		Complete Genome	Hipposideros bat coronavirus	27979		Bat	Hipposideridae	Hipposideros	Hipposideros caffer	HiCa	Alphacoronavirus		Duvinacovirus	Human coronavirus 229E	229E	Africa	Middle Africa	Congo	COG			2012-07-30
1367	KT253269	KT253269_Bat/HiRu-GHA		NCBI	yes		yes	yes	Complete Genome	229E-related bat coronavirus	28026		Bat	Hipposideridae	Hipposideros	Hipposideros ruber	HiRu	Alphacoronavirus	Duvinacovirus	Duvinacovirus	Human coronavirus 229E	229E	Africa	Western Africa	Ghana	GHA			2011
1373	KT253272	KT253272_AT1A_Bat/HiAb-GHA		NCBI	yes		yes	yes	Complete Genome	229E-related bat coronavirus	28688		Bat	Hipposideridae	Hipposideros	Hipposideros abae	HiAb	Alphacoronavirus	Duvinacovirus	Duvinacovirus	Human coronavirus 229E	229E	Africa	Western Africa	Ghana	GHA			2010
1376	KT253270	KT253270_FO1A_Bat/HiAb-GHA		NCBI	yes		yes		Complete Genome	229E-related bat coronavirus	28020		Bat	Hipposideridae	Hipposideros	Hipposideros abae	HiAb	Alphacoronavirus	Duvinacovirus	Duvinacovirus	Human coronavirus 229E	229E	Africa	Western Africa	Ghana	GHA			2010
1383	NC_002645	NC_002645_HCoV-229E	yes	NCBI	yes		yes		Complete Genome	Human coronavirus 229E	27317		Human	Hominidae	Homo	Homo sapiens	HoSa	Alphacoronavirus	Duvinacovirus	Duvinacovirus	Human coronavirus 229E	229E	Asia	Eastern Asia	null	null			null
1395	KY073748	KY073748_BtKY229E_Bat/HiVi-KEN		NCBI	yes		yes		Complete Genome	229E-related bat coronavirus	27636		Bat	Hipposideridae	Hipposideros	Hipposideros vittatus	HiVi	Alphacoronavirus	Duvinacovirus	Duvinacovirus	Human coronavirus 229E	229E	Africa	Eastern Africa	Kenya	KEN			44722
1431	MN611517	MN611517_Bt229Er_Bat/RoAe-KEN		NCBI	yes		yes		Complete Genome	Rousettus aegyptiacus bat coronavirus 229E-related	27619		Bat	Pteropodidae	Rousettus	Rousettus aegyptiacus	RoAe	Alphacoronavirus	Duvinacovirus	Duvinacovirus	Human coronavirus 229E	229E	Africa	Eastern Africa	Kenya	KEN			2018-03-01
1482	KY073747	KY073747_BtKY229E_Bat/HiSp-KEN		NCBI	yes		yes		Complete Genome	229E-related bat coronavirus	27837		Bat	Hipposideridae	Hipposideros	Hipposideros sp.	HiSp	Alphacoronavirus	Duvinacovirus	Duvinacovirus	Human coronavirus 229E	229E	Africa	Eastern Africa	Kenya	KEN			39984
1496	NC_028752	NC_028752_Ry141-Camel/CaDr-SAU	yes	NCBI	yes		yes		Complete Genome	Camel alphacoronavirus	27395		Camel	Camelidae	Camelus	Camelus dromedarius	CaDr	Alphacoronavirus	Duvinacovirus	Duvinacovirus	Human coronavirus 229E	229E	Asia	Western Asia	Saudi Arabia	SAU			42064
1637	KY799179	KY799179_Bat/MyLu-CAN		NCBI	yes		yes		Complete Genome	Myotis lucifugus coronavirus	28173		Bat	Vespertilionidae	Myotis	Myotis lucifugus	MyLu	Alphacoronavirus	Colacovirus	Colacovirus	Bat coronavirus CDPHE15	CDPHE15	North America	Northern America	Canada	CAN			2010-11-01
1638	KF430219	KF430219_CDPHE15_Bat/MyLu-USA		NCBI	yes		yes		Complete Genome	Bat coronavirus CDPHE15/USA/2006	28035		Bat	Vespertilionidae	Myotis	Myotis lucifugus	MyLu	Alphacoronavirus	Colacovirus	Colacovirus	Bat coronavirus CDPHE15	CDPHE15	North America	Northern America	United States	USA	Boulder County		2006-08-07
1639	NC_022103	NC_022103_CDPHE15_Bat/MyLu-USA	yes	NCBI	yes		yes		Complete Genome	Bat coronavirus CDPHE15/USA/2006	28035		Bat	Vespertilionidae	Myotis	Myotis lucifugus	MyLu	Alphacoronavirus	Colacovirus	Colacovirus	Bat coronavirus CDPHE15	CDPHE15	North America	Northern America	United States	USA	Boulder County		38936
1640	KT717390	KT717390_Bat/MyNi-BRA		NCBI		yes			Partial RdRp	Bat coronavirus Myo.nig/117/BRA/2013	394		Bat	Vespertilionidae	Myotis	Myotis nigricans	MyNi	Alphacoronavirus	unclassified Alphacoronavirus	Decacovirus	unclassified Decacovirus	Decacovirus sp.	South America	South America	Brazil	BRA			2013
1641	KT717391	KT717391_Bat/MyRip-BRA		NCBI		yes			Partial RdRp	Bat coronavirus Myo.rip/259/BRA/2013	394		Bat	Vespertilionidae	Myotis	Myotis riparius	MyRip	Alphacoronavirus	unclassified Alphacoronavirus	Decacovirus	unclassified Decacovirus	Decacovirus sp.	South America	South America	Brazil	BRA			2013
1642	KU552077	KU552077_Bat/CyAb-BRA		NCBI		yes			Partial RdRp	Bat coronavirus/5026/2013/Cynomops abrasus/Brazil	490		Bat	Molossidae	Cynomops	Cynomops abrasus	CyAb	Alphacoronavirus	unclassified Alphacoronavirus	Decacovirus	unclassified Decacovirus	Decacovirus sp.	South America	South America	Brazil	BRA			2013
1643	KU552073	KU552073_Bat/CyPl-BRA		NCBI		yes			Partial RdRp	Bat coronavirus/4539/2013/Cynomops planirostris/Brazil	564		Bat	Molossidae	Cynomops	Cynomops planirostris	CyPl	Alphacoronavirus	unclassified Alphacoronavirus	Decacovirus	unclassified Decacovirus	Decacovirus sp.	South America	South America	Brazil	BRA			2013
1644	KU552078	KU552078_Bat/CyPl-BRA		NCBI		yes			Partial RdRp	Bat coronavirus/2173/2014/Cynomops planirostris/Brazil	569		Bat	Molossidae	Cynomops	Cynomops planirostris	CyPl	Alphacoronavirus	unclassified Alphacoronavirus	Decacovirus	unclassified Decacovirus	Decacovirus sp.	South America	South America	Brazil	BRA			2014
1645	KU552079	KU552079_Bat/CyPl-BRA		NCBI		yes			Partial RdRp	Bat coronavirus/2218/2014/Cynomops planirostris/Brazil	571		Bat	Molossidae	Cynomops	Cynomops planirostris	CyPl	Alphacoronavirus	unclassified Alphacoronavirus	Decacovirus	unclassified Decacovirus	Decacovirus sp.	South America	South America	Brazil	BRA			2014
1646	KU552076	KU552076_Bat/CyAb-BRA		NCBI		yes			Partial RdRp	Bat coronavirus/4705/2013/Cynomops abrasus/Brazil	394		Bat	Molossidae	Cynomops	Cynomops abrasus	CyAb	Alphacoronavirus	unclassified Alphacoronavirus	Decacovirus	unclassified Decacovirus	Decacovirus sp.	South America	South America	Brazil	BRA			2013
1647	KU552075	KU552075_Bat/CyAb-BRA		NCBI		yes			Partial RdRp	Bat coronavirus/4702/2013/Cynomops abrasus/Brazil	406		Bat	Molossidae	Cynomops	Cynomops abrasus	CyAb	Alphacoronavirus	unclassified Alphacoronavirus	Decacovirus	unclassified Decacovirus	Decacovirus sp.	South America	South America	Brazil	BRA			2013
1648	MT671954	MT671954_Bat/TaBr-BRA		NCBI		yes			Partial RdRp	Tadarida brasiliensis coronavirus	442		Bat	Molossidae	Tadarida	Tadarida brasiliensis	TaBr	Alphacoronavirus		Decacovirus	unclassified Decacovirus	Decacovirus sp.	South America	South America	Brazil	BRA			2014-06-12
1649	MT671958	MT671958_Bat/TaBr-BRA		NCBI		yes			Partial RdRp	Tadarida brasiliensis coronavirus	460		Bat	Molossidae	Tadarida	Tadarida brasiliensis	TaBr	Alphacoronavirus		Decacovirus	unclassified Decacovirus	Decacovirus sp.	South America	South America	Brazil	BRA			2014-06-12
1650	MT671955	MT671955_Bat/TaBr-BRA		NCBI		yes			Partial RdRp	Tadarida brasiliensis coronavirus	440		Bat	Molossidae	Tadarida	Tadarida brasiliensis	TaBr	Alphacoronavirus		Decacovirus	unclassified Decacovirus	Decacovirus sp.	South America	South America	Brazil	BRA			2014-06-12
1651	MT671953	MT671953_Bat/TaBr-BRA		NCBI		yes			Partial RdRp	Tadarida brasiliensis coronavirus	462		Bat	Molossidae	Tadarida	Tadarida brasiliensis	TaBr	Alphacoronavirus		Decacovirus	unclassified Decacovirus	Decacovirus sp.	South America	South America	Brazil	BRA			2014-06-12
1652	MT671956	MT671956_Bat/TaBr-BRA		NCBI		yes			Partial RdRp	Tadarida brasiliensis coronavirus	440		Bat	Molossidae	Tadarida	Tadarida brasiliensis	TaBr	Alphacoronavirus		Decacovirus	unclassified Decacovirus	Decacovirus sp.	South America	South America	Brazil	BRA			2014-06-12
1653	OP700657	OP700657_Duiker/TaBr-ARG		NCBI		yes			Complete Genome	Tadarida brasiliensis bat alphacoronavirus 2	28719		Duiker	Molossidae	Tadarida	Tadarida brasiliensis	TaBr	Alphacoronavirus		Decacovirus	unclassified Decacovirus	Decacovirus sp.	South America	South America	Argentina	ARG			2017-11-28
1654	OP715780	OP715780_Duiker/TaBr-ARG		NCBI		yes			Complete Genome	Tadarida brasiliensis bat alphacoronavirus 2	28790		Duiker	Molossidae	Tadarida	Tadarida brasiliensis	TaBr	Alphacoronavirus		Decacovirus	unclassified Decacovirus	Decacovirus sp.	South America	South America	Argentina	ARG			2016-12-13
1655	MT671952	MT671952_Bat/TaBr-BRA		NCBI		yes			Partial RdRp	Tadarida brasiliensis coronavirus	462		Bat	Molossidae	Tadarida	Tadarida brasiliensis	TaBr	Alphacoronavirus		Decacovirus	unclassified Decacovirus	Decacovirus sp.	South America	South America	Brazil	BRA			2014-06-12
1656	MT671957	MT671957_Bat/TaBr-BRA		NCBI		yes			Partial RdRp	Tadarida brasiliensis coronavirus	461		Bat	Molossidae	Tadarida	Tadarida brasiliensis	TaBr	Alphacoronavirus		Decacovirus	unclassified Decacovirus	Decacovirus sp.	South America	South America	Brazil	BRA			2014-06-12
1657	HQ336976	HQ336976_Bat/MyVo-USA		NCBI		yes			Partial RdRp	Rm-Bat-CoV 429/2007/MV	332		Bat	Vespertilionidae	Myotis	Myotis volans	MyVo	Alphacoronavirus	unclassified Alphacoronavirus	Decacovirus	unclassified Decacovirus	Decacovirus sp.	North America	Northern America	United States	USA	Colorado		2007
1658	JX537913	JX537913_Bat/PeSu-USA		NCBI		yes			Partial RdRp	Alphacoronavirus Perimyotis subflavus	679		Bat	Vespertilionidae	Perimyotis	Perimyotis subflavus	PeSu	Alphacoronavirus		Decacovirus	unclassified Decacovirus	Decacovirus sp.	North America	Northern America	United States	USA			2010
1659	MK472070	MK472070_WA3607_Bat/OzSp.-AUS	yes	NCBI	yes	yes	yes		Complete Genome	Alphacoronavirus sp.	28009		Bat	Molossidae	Ozimops	Ozimops sp.	OzSp.	Alphacoronavirus		Decacovirus	Alphacoronavirus WA3607	WA3607	Oceania	Australia and New Zealand	Australia	AUS			2018
1660	MN602068	MN602068_Bat/OzSp.-AUS		NCBI		yes			Partial RdRp	Ozimops sp. alphacoronavirus	394		Bat	Molossidae	Ozimops	Ozimops sp.	OzSp.	Alphacoronavirus	unclassified Alphacoronavirus	Decacovirus	Alphacoronavirus WA3607	WA3607	Oceania	Australia and New Zealand	Australia	AUS			2016/2017
1661	MT082241	MT082241_Bat/RhHa-ETH		NCBI		yes			Partial RdRp	Coronavirus PREDICT CoV-114	387		Bat	Rhinopomatidae	Rhinopoma	Rhinopoma hardwickii	RhHa	Alphacoronavirus		Decacovirus	Alphacoronavirus WA3607	WA3607	Africa	Eastern Africa	Ethiopia	ETH			2018-08-02
1662	MT082248	MT082248_Bat/RhHa-ETH		NCBI		yes			Partial RdRp	Coronavirus PREDICT CoV-114	387		Bat	Rhinopomatidae	Rhinopoma	Rhinopoma hardwickii	RhHa	Alphacoronavirus		Decacovirus	Alphacoronavirus WA3607	WA3607	Africa	Eastern Africa	Ethiopia	ETH			2018-08-02
1663	MT125474	MT125474_Bat/RhHa-ETH		NCBI		yes			Partial RdRp	Coronavirus PREDICT_CoV-114	394		Bat	Rhinopomatidae	Rhinopoma	Rhinopoma hardwickii	RhHa	Alphacoronavirus		Decacovirus	Alphacoronavirus WA3607	WA3607	Africa	Eastern Africa	Ethiopia	ETH			2016-07-16
1664	MT125478	MT125478_Bat/RhHa-ETH		NCBI		yes			Partial RdRp	Coronavirus PREDICT_CoV-114	394		Bat	Rhinopomatidae	Rhinopoma	Rhinopoma hardwickii	RhHa	Alphacoronavirus		Decacovirus	Alphacoronavirus WA3607	WA3607	Africa	Eastern Africa	Ethiopia	ETH			2016-08-16
1665	MT125477	MT125477_Bat/RhHa-ETH		NCBI		yes			Partial RdRp	Coronavirus PREDICT_CoV-114	394		Bat	Rhinopomatidae	Rhinopoma	Rhinopoma hardwickii	RhHa	Alphacoronavirus		Decacovirus	Alphacoronavirus WA3607	WA3607	Africa	Eastern Africa	Ethiopia	ETH			2016-08-16
1666	MT082225	MT082225_Bat/RhHa-ETH		NCBI		yes			Partial RdRp	Coronavirus PREDICT CoV-114	387		Bat	Rhinopomatidae	Rhinopoma	Rhinopoma hardwickii	RhHa	Alphacoronavirus		Decacovirus	Alphacoronavirus WA3607	WA3607	Africa	Eastern Africa	Ethiopia	ETH			2016-08-16
1667	MT125479	MT125479_Bat/RhHa-ETH		NCBI		yes			Partial RdRp	Coronavirus PREDICT_CoV-114	394		Bat	Rhinopomatidae	Rhinopoma	Rhinopoma hardwickii	RhHa	Alphacoronavirus		Decacovirus	Alphacoronavirus WA3607	WA3607	Africa	Eastern Africa	Ethiopia	ETH			2016-08-16
1668	MT082289	MT082289_Bat/RhHa-ETH		NCBI		yes			Partial RdRp	Coronavirus PREDICT CoV-114	387		Bat	Rhinopomatidae	Rhinopoma	Rhinopoma hardwickii	RhHa	Alphacoronavirus		Decacovirus	Alphacoronavirus WA3607	WA3607	Africa	Eastern Africa	Ethiopia	ETH			2018-08-30
1669	MT082269	MT082269_Bat/RhHa-ETH		NCBI		yes			Partial RdRp	Coronavirus PREDICT CoV-114	387		Bat	Rhinopomatidae	Rhinopoma	Rhinopoma hardwickii	RhHa	Alphacoronavirus		Decacovirus	Alphacoronavirus WA3607	WA3607	Africa	Eastern Africa	Ethiopia	ETH			2018-08-30
1670	MT082257	MT082257_Bat/RhHa-ETH		NCBI		yes			Partial RdRp	Coronavirus PREDICT CoV-114	387		Bat	Rhinopomatidae	Rhinopoma	Rhinopoma hardwickii	RhHa	Alphacoronavirus		Decacovirus	Alphacoronavirus WA3607	WA3607	Africa	Eastern Africa	Ethiopia	ETH			2018-08-30
1671	MT082253	MT082253_Bat/RhHa-ETH		NCBI		yes			Partial RdRp	Coronavirus PREDICT CoV-114	387		Bat	Rhinopomatidae	Rhinopoma	Rhinopoma hardwickii	RhHa	Alphacoronavirus		Decacovirus	Alphacoronavirus WA3607	WA3607	Africa	Eastern Africa	Ethiopia	ETH			2018-08-30
1672	MT082247	MT082247_Bat/RhHa-ETH		NCBI		yes			Partial RdRp	Coronavirus PREDICT CoV-114	387		Bat	Rhinopomatidae	Rhinopoma	Rhinopoma hardwickii	RhHa	Alphacoronavirus		Decacovirus	Alphacoronavirus WA3607	WA3607	Africa	Eastern Africa	Ethiopia	ETH			2018-08-02
1673	MT082246	MT082246_Bat/RhHa-ETH		NCBI		yes			Partial RdRp	Coronavirus PREDICT CoV-114	387		Bat	Rhinopomatidae	Rhinopoma	Rhinopoma hardwickii	RhHa	Alphacoronavirus		Decacovirus	Alphacoronavirus WA3607	WA3607	Africa	Eastern Africa	Ethiopia	ETH			2018-08-02
1674	MT082243	MT082243_Bat/RhHa-ETH		NCBI		yes			Partial RdRp	Coronavirus PREDICT CoV-114	387		Bat	Rhinopomatidae	Rhinopoma	Rhinopoma hardwickii	RhHa	Alphacoronavirus		Decacovirus	Alphacoronavirus WA3607	WA3607	Africa	Eastern Africa	Ethiopia	ETH			2018-08-02
1675	MT082256	MT082256_Bat/RhHa-ETH		NCBI		yes			Partial RdRp	Coronavirus PREDICT CoV-114	386		Bat	Rhinopomatidae	Rhinopoma	Rhinopoma hardwickii	RhHa	Alphacoronavirus		Decacovirus	Alphacoronavirus WA3607	WA3607	Africa	Eastern Africa	Ethiopia	ETH			2018-08-30
1676	MT082264	MT082264_Bat/RhHa-ETH		NCBI		yes			Partial RdRp	Coronavirus PREDICT CoV-114	387		Bat	Rhinopomatidae	Rhinopoma	Rhinopoma hardwickii	RhHa	Alphacoronavirus		Decacovirus	Alphacoronavirus WA3607	WA3607	Africa	Eastern Africa	Ethiopia	ETH			2018-08-30
1677	MT082235	MT082235_Bat/RhHa-ETH		NCBI		yes			Partial RdRp	Coronavirus PREDICT CoV-114	393		Bat	Rhinopomatidae	Rhinopoma	Rhinopoma hardwickii	RhHa	Alphacoronavirus		Decacovirus	Alphacoronavirus WA3607	WA3607	Africa	Eastern Africa	Ethiopia	ETH			2018-08-02
1678	MT082267	MT082267_Bat/RhHa-ETH		NCBI		yes			Partial RdRp	Coronavirus PREDICT CoV-114	387		Bat	Rhinopomatidae	Rhinopoma	Rhinopoma hardwickii	RhHa	Alphacoronavirus		Decacovirus	Alphacoronavirus WA3607	WA3607	Africa	Eastern Africa	Ethiopia	ETH			2018-08-30
1679	MT082230	MT082230_Bat/RhHa-ETH		NCBI		yes			Partial RdRp	Coronavirus PREDICT CoV-114	387		Bat	Rhinopomatidae	Rhinopoma	Rhinopoma hardwickii	RhHa	Alphacoronavirus		Decacovirus	Alphacoronavirus WA3607	WA3607	Africa	Eastern Africa	Ethiopia	ETH			2018-03-30
1680	MT082277	MT082277_Bat/RhHa-ETH		NCBI		yes			Partial RdRp	Coronavirus PREDICT CoV-114	387		Bat	Rhinopomatidae	Rhinopoma	Rhinopoma hardwickii	RhHa	Alphacoronavirus		Decacovirus	Alphacoronavirus WA3607	WA3607	Africa	Eastern Africa	Ethiopia	ETH			2018-08-30
1681	MT082252	MT082252_Bat/RhHa-ETH		NCBI		yes			Partial RdRp	Coronavirus PREDICT CoV-114	387		Bat	Rhinopomatidae	Rhinopoma	Rhinopoma hardwickii	RhHa	Alphacoronavirus		Decacovirus	Alphacoronavirus WA3607	WA3607	Africa	Eastern Africa	Ethiopia	ETH			2018-08-30
1682	MT082272	MT082272_Bat/RhHa-ETH		NCBI		yes			Partial RdRp	Coronavirus PREDICT CoV-114	387		Bat	Rhinopomatidae	Rhinopoma	Rhinopoma hardwickii	RhHa	Alphacoronavirus		Decacovirus	Alphacoronavirus WA3607	WA3607	Africa	Eastern Africa	Ethiopia	ETH			2018-08-30
1683	MT082250	MT082250_Bat/MoMi-ETH		NCBI		yes			Partial RdRp	Coronavirus PREDICT CoV-114	387		Bat	Molossidae	Mops	Mops midas	MoMi	Alphacoronavirus		Decacovirus	Alphacoronavirus WA3607	WA3607	Africa	Eastern Africa	Ethiopia	ETH			2018-08-22
1684	MT082237	MT082237_Bat/RhHa-ETH		NCBI		yes			Partial RdRp	Coronavirus PREDICT CoV-114	387		Bat	Rhinopomatidae	Rhinopoma	Rhinopoma hardwickii	RhHa	Alphacoronavirus		Decacovirus	Alphacoronavirus WA3607	WA3607	Africa	Eastern Africa	Ethiopia	ETH			2018-08-02
1685	MT082242	MT082242_Bat/RhHa-ETH		NCBI		yes			Partial RdRp	Coronavirus PREDICT CoV-114	387		Bat	Rhinopomatidae	Rhinopoma	Rhinopoma hardwickii	RhHa	Alphacoronavirus		Decacovirus	Alphacoronavirus WA3607	WA3607	Africa	Eastern Africa	Ethiopia	ETH			2018-08-02
1686	MT082233	MT082233_Bat/RhHa-ETH		NCBI		yes			Partial RdRp	Coronavirus PREDICT CoV-114	387		Bat	Rhinopomatidae	Rhinopoma	Rhinopoma hardwickii	RhHa	Alphacoronavirus		Decacovirus	Alphacoronavirus WA3607	WA3607	Africa	Eastern Africa	Ethiopia	ETH			2018-08-02
1687	MT082234	MT082234_Bat/RhHa-ETH		NCBI		yes			Partial RdRp	Coronavirus PREDICT CoV-114	393		Bat	Rhinopomatidae	Rhinopoma	Rhinopoma hardwickii	RhHa	Alphacoronavirus		Decacovirus	Alphacoronavirus WA3607	WA3607	Africa	Eastern Africa	Ethiopia	ETH			2018-08-02
1688	MT082255	MT082255_Bat/RhHa-ETH		NCBI		yes			Partial RdRp	Coronavirus PREDICT CoV-114	387		Bat	Rhinopomatidae	Rhinopoma	Rhinopoma hardwickii	RhHa	Alphacoronavirus		Decacovirus	Alphacoronavirus WA3607	WA3607	Africa	Eastern Africa	Ethiopia	ETH			2018-08-30
1689	MT082286	MT082286_Bat/RhHa-ETH		NCBI		yes			Partial RdRp	Coronavirus PREDICT CoV-114	387		Bat	Rhinopomatidae	Rhinopoma	Rhinopoma hardwickii	RhHa	Alphacoronavirus		Decacovirus	Alphacoronavirus WA3607	WA3607	Africa	Eastern Africa	Ethiopia	ETH			2018-08-30
1690	MT082287	MT082287_Bat/RhHa-ETH		NCBI		yes			Partial RdRp	Coronavirus PREDICT CoV-114	387		Bat	Rhinopomatidae	Rhinopoma	Rhinopoma hardwickii	RhHa	Alphacoronavirus		Decacovirus	Alphacoronavirus WA3607	WA3607	Africa	Eastern Africa	Ethiopia	ETH			2018-08-30
1691	MT082271	MT082271_Bat/RhHa-ETH		NCBI		yes			Partial RdRp	Coronavirus PREDICT CoV-114	387		Bat	Rhinopomatidae	Rhinopoma	Rhinopoma hardwickii	RhHa	Alphacoronavirus		Decacovirus	Alphacoronavirus WA3607	WA3607	Africa	Eastern Africa	Ethiopia	ETH			2018-08-30
1692	MT082293	MT082293_Bat/RhHa-ETH		NCBI		yes			Partial RdRp	Coronavirus PREDICT CoV-114	387		Bat	Rhinopomatidae	Rhinopoma	Rhinopoma hardwickii	RhHa	Alphacoronavirus		Decacovirus	Alphacoronavirus WA3607	WA3607	Africa	Eastern Africa	Ethiopia	ETH			2018-08-02
1693	MT082292	MT082292_Bat/RhHa-ETH		NCBI		yes			Partial RdRp	Coronavirus PREDICT CoV-114	387		Bat	Rhinopomatidae	Rhinopoma	Rhinopoma hardwickii	RhHa	Alphacoronavirus		Decacovirus	Alphacoronavirus WA3607	WA3607	Africa	Eastern Africa	Ethiopia	ETH			2018-08-30
1694	MT082285	MT082285_Bat/RhHa-ETH		NCBI		yes			Partial RdRp	Coronavirus PREDICT CoV-114	387		Bat	Rhinopomatidae	Rhinopoma	Rhinopoma hardwickii	RhHa	Alphacoronavirus		Decacovirus	Alphacoronavirus WA3607	WA3607	Africa	Eastern Africa	Ethiopia	ETH			2018-08-30
1695	MT082283	MT082283_Bat/RhHa-ETH		NCBI		yes			Partial RdRp	Coronavirus PREDICT CoV-114	387		Bat	Rhinopomatidae	Rhinopoma	Rhinopoma hardwickii	RhHa	Alphacoronavirus		Decacovirus	Alphacoronavirus WA3607	WA3607	Africa	Eastern Africa	Ethiopia	ETH			2018-08-30
1696	MT082282	MT082282_Bat/RhHa-ETH		NCBI		yes			Partial RdRp	Coronavirus PREDICT CoV-114	387		Bat	Rhinopomatidae	Rhinopoma	Rhinopoma hardwickii	RhHa	Alphacoronavirus		Decacovirus	Alphacoronavirus WA3607	WA3607	Africa	Eastern Africa	Ethiopia	ETH			2018-08-30
1697	MT082280	MT082280_Bat/RhHa-ETH		NCBI		yes			Partial RdRp	Coronavirus PREDICT CoV-114	387		Bat	Rhinopomatidae	Rhinopoma	Rhinopoma hardwickii	RhHa	Alphacoronavirus		Decacovirus	Alphacoronavirus WA3607	WA3607	Africa	Eastern Africa	Ethiopia	ETH			2018-08-30
1698	MT082278	MT082278_Bat/RhHa-ETH		NCBI		yes			Partial RdRp	Coronavirus PREDICT CoV-114	387		Bat	Rhinopomatidae	Rhinopoma	Rhinopoma hardwickii	RhHa	Alphacoronavirus		Decacovirus	Alphacoronavirus WA3607	WA3607	Africa	Eastern Africa	Ethiopia	ETH			2018-08-30
1699	MT082276	MT082276_Bat/RhHa-ETH		NCBI		yes			Partial RdRp	Coronavirus PREDICT CoV-114	387		Bat	Rhinopomatidae	Rhinopoma	Rhinopoma hardwickii	RhHa	Alphacoronavirus		Decacovirus	Alphacoronavirus WA3607	WA3607	Africa	Eastern Africa	Ethiopia	ETH			2018-08-30
1700	MT082275	MT082275_Bat/RhHa-ETH		NCBI		yes			Partial RdRp	Coronavirus PREDICT CoV-114	387		Bat	Rhinopomatidae	Rhinopoma	Rhinopoma hardwickii	RhHa	Alphacoronavirus		Decacovirus	Alphacoronavirus WA3607	WA3607	Africa	Eastern Africa	Ethiopia	ETH			2018-08-30
1701	MT082274	MT082274_Bat/RhHa-ETH		NCBI		yes			Partial RdRp	Coronavirus PREDICT CoV-114	387		Bat	Rhinopomatidae	Rhinopoma	Rhinopoma hardwickii	RhHa	Alphacoronavirus		Decacovirus	Alphacoronavirus WA3607	WA3607	Africa	Eastern Africa	Ethiopia	ETH			2018-08-30
1702	MT082273	MT082273_Bat/RhHa-ETH		NCBI		yes			Partial RdRp	Coronavirus PREDICT CoV-114	387		Bat	Rhinopomatidae	Rhinopoma	Rhinopoma hardwickii	RhHa	Alphacoronavirus		Decacovirus	Alphacoronavirus WA3607	WA3607	Africa	Eastern Africa	Ethiopia	ETH			2018-08-30
1703	MT082270	MT082270_Bat/RhHa-ETH		NCBI		yes			Partial RdRp	Coronavirus PREDICT CoV-114	387		Bat	Rhinopomatidae	Rhinopoma	Rhinopoma hardwickii	RhHa	Alphacoronavirus		Decacovirus	Alphacoronavirus WA3607	WA3607	Africa	Eastern Africa	Ethiopia	ETH			2018-08-30
1704	MT082268	MT082268_Bat/RhHa-ETH		NCBI		yes			Partial RdRp	Coronavirus PREDICT CoV-114	387		Bat	Rhinopomatidae	Rhinopoma	Rhinopoma hardwickii	RhHa	Alphacoronavirus		Decacovirus	Alphacoronavirus WA3607	WA3607	Africa	Eastern Africa	Ethiopia	ETH			2018-08-30
1705	MT082266	MT082266_Bat/RhHa-ETH		NCBI		yes			Partial RdRp	Coronavirus PREDICT CoV-114	387		Bat	Rhinopomatidae	Rhinopoma	Rhinopoma hardwickii	RhHa	Alphacoronavirus		Decacovirus	Alphacoronavirus WA3607	WA3607	Africa	Eastern Africa	Ethiopia	ETH			2018-08-30
1706	MT082265	MT082265_Bat/RhHa-ETH		NCBI		yes			Partial RdRp	Coronavirus PREDICT CoV-114	387		Bat	Rhinopomatidae	Rhinopoma	Rhinopoma hardwickii	RhHa	Alphacoronavirus		Decacovirus	Alphacoronavirus WA3607	WA3607	Africa	Eastern Africa	Ethiopia	ETH			2018-08-30
1707	MT082263	MT082263_Bat/RhHa-ETH		NCBI		yes			Partial RdRp	Coronavirus PREDICT CoV-114	387		Bat	Rhinopomatidae	Rhinopoma	Rhinopoma hardwickii	RhHa	Alphacoronavirus		Decacovirus	Alphacoronavirus WA3607	WA3607	Africa	Eastern Africa	Ethiopia	ETH			2018-08-30
1708	MT082262	MT082262_Bat/RhHa-ETH		NCBI		yes			Partial RdRp	Coronavirus PREDICT CoV-114	387		Bat	Rhinopomatidae	Rhinopoma	Rhinopoma hardwickii	RhHa	Alphacoronavirus		Decacovirus	Alphacoronavirus WA3607	WA3607	Africa	Eastern Africa	Ethiopia	ETH			2018-08-30
1709	MT082261	MT082261_Bat/RhHa-ETH		NCBI		yes			Partial RdRp	Coronavirus PREDICT CoV-114	387		Bat	Rhinopomatidae	Rhinopoma	Rhinopoma hardwickii	RhHa	Alphacoronavirus		Decacovirus	Alphacoronavirus WA3607	WA3607	Africa	Eastern Africa	Ethiopia	ETH			2018-08-30
1710	MT082260	MT082260_Bat/RhHa-ETH		NCBI		yes			Partial RdRp	Coronavirus PREDICT CoV-114	387		Bat	Rhinopomatidae	Rhinopoma	Rhinopoma hardwickii	RhHa	Alphacoronavirus		Decacovirus	Alphacoronavirus WA3607	WA3607	Africa	Eastern Africa	Ethiopia	ETH			2018-08-30
1711	MT082259	MT082259_Bat/RhHa-ETH		NCBI		yes			Partial RdRp	Coronavirus PREDICT CoV-114	387		Bat	Rhinopomatidae	Rhinopoma	Rhinopoma hardwickii	RhHa	Alphacoronavirus		Decacovirus	Alphacoronavirus WA3607	WA3607	Africa	Eastern Africa	Ethiopia	ETH			2018-08-30
1712	MT082258	MT082258_Bat/RhHa-ETH		NCBI		yes			Partial RdRp	Coronavirus PREDICT CoV-114	387		Bat	Rhinopomatidae	Rhinopoma	Rhinopoma hardwickii	RhHa	Alphacoronavirus		Decacovirus	Alphacoronavirus WA3607	WA3607	Africa	Eastern Africa	Ethiopia	ETH			2018-08-30
1713	MT082254	MT082254_Bat/RhHa-ETH		NCBI		yes			Partial RdRp	Coronavirus PREDICT CoV-114	387		Bat	Rhinopomatidae	Rhinopoma	Rhinopoma hardwickii	RhHa	Alphacoronavirus		Decacovirus	Alphacoronavirus WA3607	WA3607	Africa	Eastern Africa	Ethiopia	ETH			2018-08-30
1714	MT082251	MT082251_Bat/RhHa-ETH		NCBI		yes			Partial RdRp	Coronavirus PREDICT CoV-114	387		Bat	Rhinopomatidae	Rhinopoma	Rhinopoma hardwickii	RhHa	Alphacoronavirus		Decacovirus	Alphacoronavirus WA3607	WA3607	Africa	Eastern Africa	Ethiopia	ETH			2018-08-30
1715	MT082245	MT082245_Bat/RhHa-ETH		NCBI		yes			Partial RdRp	Coronavirus PREDICT CoV-114	387		Bat	Rhinopomatidae	Rhinopoma	Rhinopoma hardwickii	RhHa	Alphacoronavirus		Decacovirus	Alphacoronavirus WA3607	WA3607	Africa	Eastern Africa	Ethiopia	ETH			2018-08-02
1716	MT082244	MT082244_Bat/RhHa-ETH		NCBI		yes			Partial RdRp	Coronavirus PREDICT CoV-114	387		Bat	Rhinopomatidae	Rhinopoma	Rhinopoma hardwickii	RhHa	Alphacoronavirus		Decacovirus	Alphacoronavirus WA3607	WA3607	Africa	Eastern Africa	Ethiopia	ETH			2018-08-02
1717	MT082239	MT082239_Bat/RhHa-ETH		NCBI		yes			Partial RdRp	Coronavirus PREDICT CoV-114	387		Bat	Rhinopomatidae	Rhinopoma	Rhinopoma hardwickii	RhHa	Alphacoronavirus		Decacovirus	Alphacoronavirus WA3607	WA3607	Africa	Eastern Africa	Ethiopia	ETH			2018-08-02
1718	MT082238	MT082238_Bat/RhHa-ETH		NCBI		yes			Partial RdRp	Coronavirus PREDICT CoV-114	387		Bat	Rhinopomatidae	Rhinopoma	Rhinopoma hardwickii	RhHa	Alphacoronavirus		Decacovirus	Alphacoronavirus WA3607	WA3607	Africa	Eastern Africa	Ethiopia	ETH			2018-08-02
1719	MT082236	MT082236_Bat/RhHa-ETH		NCBI		yes			Partial RdRp	Coronavirus PREDICT CoV-114	387		Bat	Rhinopomatidae	Rhinopoma	Rhinopoma hardwickii	RhHa	Alphacoronavirus		Decacovirus	Alphacoronavirus WA3607	WA3607	Africa	Eastern Africa	Ethiopia	ETH			2018-08-02
1720	MT082291	MT082291_Bat/RhHa-ETH		NCBI		yes			Partial RdRp	Coronavirus PREDICT CoV-114	393		Bat	Rhinopomatidae	Rhinopoma	Rhinopoma hardwickii	RhHa	Alphacoronavirus		Decacovirus	Alphacoronavirus WA3607	WA3607	Africa	Eastern Africa	Ethiopia	ETH			2018-08-30
1721	MT082290	MT082290_Bat/RhHa-ETH		NCBI		yes			Partial RdRp	Coronavirus PREDICT CoV-114	393		Bat	Rhinopomatidae	Rhinopoma	Rhinopoma hardwickii	RhHa	Alphacoronavirus		Decacovirus	Alphacoronavirus WA3607	WA3607	Africa	Eastern Africa	Ethiopia	ETH			2018-08-30
1722	MT082288	MT082288_Bat/RhHa-ETH		NCBI		yes			Partial RdRp	Coronavirus PREDICT CoV-114	393		Bat	Rhinopomatidae	Rhinopoma	Rhinopoma hardwickii	RhHa	Alphacoronavirus		Decacovirus	Alphacoronavirus WA3607	WA3607	Africa	Eastern Africa	Ethiopia	ETH			2018-08-30
1723	MT082281	MT082281_Bat/RhHa-ETH		NCBI		yes			Partial RdRp	Coronavirus PREDICT CoV-114	393		Bat	Rhinopomatidae	Rhinopoma	Rhinopoma hardwickii	RhHa	Alphacoronavirus		Decacovirus	Alphacoronavirus WA3607	WA3607	Africa	Eastern Africa	Ethiopia	ETH			2018-08-30
1724	MT082279	MT082279_Bat/RhHa-ETH		NCBI		yes			Partial RdRp	Coronavirus PREDICT CoV-114	393		Bat	Rhinopomatidae	Rhinopoma	Rhinopoma hardwickii	RhHa	Alphacoronavirus		Decacovirus	Alphacoronavirus WA3607	WA3607	Africa	Eastern Africa	Ethiopia	ETH			2018-08-30
1725	MT082249	MT082249_Bat/RhHa-ETH		NCBI		yes			Partial RdRp	Coronavirus PREDICT CoV-114	393		Bat	Rhinopomatidae	Rhinopoma	Rhinopoma hardwickii	RhHa	Alphacoronavirus		Decacovirus	Alphacoronavirus WA3607	WA3607	Africa	Eastern Africa	Ethiopia	ETH			2018-08-02
1726	MT082240	MT082240_Bat/RhHa-ETH		NCBI		yes			Partial RdRp	Coronavirus PREDICT CoV-114	393		Bat	Rhinopomatidae	Rhinopoma	Rhinopoma hardwickii	RhHa	Alphacoronavirus		Decacovirus	Alphacoronavirus WA3607	WA3607	Africa	Eastern Africa	Ethiopia	ETH			2018-08-02
1727	MT083570	MT083570_Bat/ChPl-VNM		NCBI		yes			Partial RdRp	Coronavirus PREDICT CoV-47	387		Bat	Molossidae	Chaerephon	Chaerephon plicatus	ChPl	Alphacoronavirus	unclassified Alphacoronavirus	Decacovirus	Alphacoronavirus WA3607	WA3607	Asia	South-Eastern Asia	Vietnam	VNM			2017-04-26
1728	MT083568	MT083568_Bat/ChPl-VNM		NCBI		yes			Partial RdRp	Coronavirus PREDICT CoV-47	387		Bat	Molossidae	Chaerephon	Chaerephon plicatus	ChPl	Alphacoronavirus	unclassified Alphacoronavirus	Decacovirus	Alphacoronavirus WA3607	WA3607	Asia	South-Eastern Asia	Vietnam	VNM			2017-04-26
1729	MT083566	MT083566_Bat/ChPl-VNM		NCBI		yes			Partial RdRp	Coronavirus PREDICT CoV-47	387		Bat	Molossidae	Chaerephon	Chaerephon plicatus	ChPl	Alphacoronavirus	unclassified Alphacoronavirus	Decacovirus	Alphacoronavirus WA3607	WA3607	Asia	South-Eastern Asia	Vietnam	VNM			2017-04-26
1730	MZ081383	MZ081383_CpYN11_Bat/ChPl-CHN		NCBI	yes	yes	yes	yes	Complete Genome	Alphacoronavirus sp.	28019		Bat	Molossidae	Chaerephon	Chaerephon plicatus	ChPl	Alphacoronavirus	unclassified Alphacoronavirus	Decacovirus	Alphacoronavirus WA3607	WA3607	Asia	Eastern Asia	China	CHN	Yunnan		2019-07-11
1731	MT083467	MT083467_Bat/ChPl-THA		NCBI		yes			Partial RdRp	Coronavirus PREDICT CoV-47	357		Bat	Molossidae	Chaerephon	Chaerephon plicatus	ChPl	Alphacoronavirus	unclassified Alphacoronavirus	Decacovirus	Alphacoronavirus WA3607	WA3607	Asia	South-Eastern Asia	Thailand	THA			2015-10-10
1732	MT083466	MT083466_Bat/ChPl-THA		NCBI		yes			Partial RdRp	Coronavirus PREDICT CoV-47	357		Bat	Molossidae	Chaerephon	Chaerephon plicatus	ChPl	Alphacoronavirus	unclassified Alphacoronavirus	Decacovirus	Alphacoronavirus WA3607	WA3607	Asia	South-Eastern Asia	Thailand	THA			2015-10-10
1733	MT083465	MT083465_Bat/ChPl-THA		NCBI		yes			Partial RdRp	Coronavirus PREDICT CoV-47	357		Bat	Molossidae	Chaerephon	Chaerephon plicatus	ChPl	Alphacoronavirus	unclassified Alphacoronavirus	Decacovirus	Alphacoronavirus WA3607	WA3607	Asia	South-Eastern Asia	Thailand	THA			2015-10-10
1734	MT083464	MT083464_Bat/ChPl-THA		NCBI		yes			Partial RdRp	Coronavirus PREDICT CoV-47	357		Bat	Molossidae	Chaerephon	Chaerephon plicatus	ChPl	Alphacoronavirus	unclassified Alphacoronavirus	Decacovirus	Alphacoronavirus WA3607	WA3607	Asia	South-Eastern Asia	Thailand	THA			2015-10-10
1735	MT083463	MT083463_Bat/ChPl-THA		NCBI		yes			Partial RdRp	Coronavirus PREDICT CoV-47	357		Bat	Molossidae	Chaerephon	Chaerephon plicatus	ChPl	Alphacoronavirus	unclassified Alphacoronavirus	Decacovirus	Alphacoronavirus WA3607	WA3607	Asia	South-Eastern Asia	Thailand	THA			2015-10-10
1736	MT083552	MT083552_Bat/ChPl-THA		NCBI		yes			Partial RdRp	Coronavirus PREDICT CoV-47	357		Bat	Molossidae	Chaerephon	Chaerephon plicatus	ChPl	Alphacoronavirus	unclassified Alphacoronavirus	Decacovirus	Alphacoronavirus WA3607	WA3607	Asia	South-Eastern Asia	Thailand	THA			2017-10-13
1737	OM964878	OM964878_Bat/PtVa-IDN		NCBI		yes			Partial RdRp	Bat alphacoronavirus	387		Bat	Pteropodidae	Pteropus	Pteropus vampyrus	PtVa	Alphacoronavirus		Decacovirus	Alphacoronavirus WA3607	WA3607	Asia	South-Eastern Asia	Indonesia	IDN			2013-03-30
1738	MT083567	MT083567_Bat/ChPl-VNM		NCBI		yes			Partial RdRp	Coronavirus PREDICT CoV-47	387		Bat	Molossidae	Chaerephon	Chaerephon plicatus	ChPl	Alphacoronavirus	unclassified Alphacoronavirus	Decacovirus	Alphacoronavirus WA3607	WA3607	Asia	South-Eastern Asia	Vietnam	VNM			2017-04-26
1739	MT083551	MT083551_Bat/ChPl-THA		NCBI		yes			Partial RdRp	Coronavirus PREDICT CoV-47	357		Bat	Molossidae	Chaerephon	Chaerephon plicatus	ChPl	Alphacoronavirus	unclassified Alphacoronavirus	Decacovirus	Alphacoronavirus WA3607	WA3607	Asia	South-Eastern Asia	Thailand	THA			2017-10-13
1740	MT083511	MT083511_Bat/ChPl-THA		NCBI		yes			Partial RdRp	Coronavirus PREDICT CoV-47	351		Bat	Molossidae	Chaerephon	Chaerephon plicatus	ChPl	Alphacoronavirus	unclassified Alphacoronavirus	Decacovirus	Alphacoronavirus WA3607	WA3607	Asia	South-Eastern Asia	Thailand	THA			2017-01-14
1741	MT083565	MT083565_Bat/ChPl-THA		NCBI		yes			Partial RdRp	Coronavirus PREDICT CoV-47	357		Bat	Molossidae	Chaerephon	Chaerephon plicatus	ChPl	Alphacoronavirus	unclassified Alphacoronavirus	Decacovirus	Alphacoronavirus WA3607	WA3607	Asia	South-Eastern Asia	Thailand	THA			2018-01-20
1742	MT083564	MT083564_Bat/ChPl-THA		NCBI		yes			Partial RdRp	Coronavirus PREDICT CoV-47	357		Bat	Molossidae	Chaerephon	Chaerephon plicatus	ChPl	Alphacoronavirus	unclassified Alphacoronavirus	Decacovirus	Alphacoronavirus WA3607	WA3607	Asia	South-Eastern Asia	Thailand	THA			2018-01-19
1743	MT083563	MT083563_Bat/ChPl-THA		NCBI		yes			Partial RdRp	Coronavirus PREDICT CoV-47	357		Bat	Molossidae	Chaerephon	Chaerephon plicatus	ChPl	Alphacoronavirus	unclassified Alphacoronavirus	Decacovirus	Alphacoronavirus WA3607	WA3607	Asia	South-Eastern Asia	Thailand	THA			2018-01-19
1744	MT083562	MT083562_Bat/ChPl-THA		NCBI		yes			Partial RdRp	Coronavirus PREDICT CoV-47	357		Bat	Molossidae	Chaerephon	Chaerephon plicatus	ChPl	Alphacoronavirus	unclassified Alphacoronavirus	Decacovirus	Alphacoronavirus WA3607	WA3607	Asia	South-Eastern Asia	Thailand	THA			2018-01-19
1745	MT083516	MT083516_Bat/ChPl-THA		NCBI		yes			Partial RdRp	Coronavirus PREDICT CoV-47	351		Bat	Molossidae	Chaerephon	Chaerephon plicatus	ChPl	Alphacoronavirus	unclassified Alphacoronavirus	Decacovirus	Alphacoronavirus WA3607	WA3607	Asia	South-Eastern Asia	Thailand	THA			2017-01-14
1746	MT083515	MT083515_Bat/ChPl-THA		NCBI		yes			Partial RdRp	Coronavirus PREDICT CoV-47	351		Bat	Molossidae	Chaerephon	Chaerephon plicatus	ChPl	Alphacoronavirus	unclassified Alphacoronavirus	Decacovirus	Alphacoronavirus WA3607	WA3607	Asia	South-Eastern Asia	Thailand	THA			2017-01-14
1747	MT083514	MT083514_Bat/ChPl-THA		NCBI		yes			Partial RdRp	Coronavirus PREDICT CoV-47	351		Bat	Molossidae	Chaerephon	Chaerephon plicatus	ChPl	Alphacoronavirus	unclassified Alphacoronavirus	Decacovirus	Alphacoronavirus WA3607	WA3607	Asia	South-Eastern Asia	Thailand	THA			2017-01-14
1748	MT083513	MT083513_Bat/ChPl-THA		NCBI		yes			Partial RdRp	Coronavirus PREDICT CoV-47	351		Bat	Molossidae	Chaerephon	Chaerephon plicatus	ChPl	Alphacoronavirus	unclassified Alphacoronavirus	Decacovirus	Alphacoronavirus WA3607	WA3607	Asia	South-Eastern Asia	Thailand	THA			2017-01-13
1749	MT083512	MT083512_Bat/ChPl-THA		NCBI		yes			Partial RdRp	Coronavirus PREDICT CoV-47	351		Bat	Molossidae	Chaerephon	Chaerephon plicatus	ChPl	Alphacoronavirus	unclassified Alphacoronavirus	Decacovirus	Alphacoronavirus WA3607	WA3607	Asia	South-Eastern Asia	Thailand	THA			2017-01-13
1750	MN183188	MN183188_Bat/MoSp.-REU		NCBI		yes			Partial RdRp	Bat coronavirus	442		Bat	Molossidae	Mormopterus	Mormopterus sp.	MoSp.	Alphacoronavirus		Decacovirus	Alphacoronavirus WA3607	WA3607	Africa	Eastern Africa	Reunion	REU	Grotte Trois Bassins		2015-02-27
1751	MN183184	MN183184_Bat/MoJu-MDG		NCBI		yes			Partial RdRp	Bat coronavirus	442		Bat	Molossidae	Mormopterus	Mormopterus jugularis	MoJu	Alphacoronavirus		Decacovirus	Alphacoronavirus WA3607	WA3607	Africa	Eastern Africa	Madagascar	MDG	Ihosy		2013-03-17
1752	MN183187	MN183187_Bat/MoJu-MDG		NCBI		yes			Partial RdRp	Bat coronavirus	442		Bat	Molossidae	Mormopterus	Mormopterus jugularis	MoJu	Alphacoronavirus		Decacovirus	Alphacoronavirus WA3607	WA3607	Africa	Eastern Africa	Madagascar	MDG	Ihosy		2013-03-17
1753	MN183186	MN183186_Bat/MoJu-MDG		NCBI		yes			Partial RdRp	Bat coronavirus	442		Bat	Molossidae	Mormopterus	Mormopterus jugularis	MoJu	Alphacoronavirus		Decacovirus	Alphacoronavirus WA3607	WA3607	Africa	Eastern Africa	Madagascar	MDG	Ihosy		2013-03-17
1754	MN183185	MN183185_Bat/MoJu-MDG		NCBI		yes			Partial RdRp	Bat coronavirus	442		Bat	Molossidae	Mormopterus	Mormopterus jugularis	MoJu	Alphacoronavirus		Decacovirus	Alphacoronavirus WA3607	WA3607	Africa	Eastern Africa	Madagascar	MDG	Ihosy		2013-03-17
1755	MN183183	MN183183_Bat/MoJu-MDG		NCBI		yes			Partial RdRp	Bat coronavirus	442		Bat	Molossidae	Mormopterus	Mormopterus jugularis	MoJu	Alphacoronavirus		Decacovirus	Alphacoronavirus WA3607	WA3607	Africa	Eastern Africa	Madagascar	MDG	Ihosy		2013-03-17
1756	MH170108	MH170108_Bat/OtMa-KEN		NCBI		yes			Partial RdRp	Bat coronavirus	350		Bat	Molossidae	Otomops	Otomops martiensseni	OtMa	Alphacoronavirus		Decacovirus	Alphacoronavirus WA3607	WA3607	Africa	Eastern Africa	Kenya	KEN			2015-03-01
1757	MH170102	MH170102_Bat/OtMa-KEN		NCBI		yes			Partial RdRp	Bat coronavirus	350		Bat	Molossidae	Otomops	Otomops martiensseni	OtMa	Alphacoronavirus		Decacovirus	Alphacoronavirus WA3607	WA3607	Africa	Eastern Africa	Kenya	KEN			2015-03-01
1758	MH170101	MH170101_Bat/OtMa-KEN		NCBI		yes			Partial RdRp	Bat coronavirus	350		Bat	Molossidae	Otomops	Otomops martiensseni	OtMa	Alphacoronavirus		Decacovirus	Alphacoronavirus WA3607	WA3607	Africa	Eastern Africa	Kenya	KEN			2015-03-01
1759	MH170096	MH170096_Bat/OtMa-KEN		NCBI		yes			Partial RdRp	Bat coronavirus	350		Bat	Molossidae	Otomops	Otomops martiensseni	OtMa	Alphacoronavirus		Decacovirus	Alphacoronavirus WA3607	WA3607	Africa	Eastern Africa	Kenya	KEN			2015-03-01
1760	MH170107	MH170107_Bat/OtMa-KEN		NCBI		yes			Partial RdRp	Bat coronavirus	350		Bat	Molossidae	Otomops	Otomops martiensseni	OtMa	Alphacoronavirus		Decacovirus	Alphacoronavirus WA3607	WA3607	Africa	Eastern Africa	Kenya	KEN			2015-03-01
1761	MN312455	MN312455_Bat/HiPo-CHN		NCBI		yes			Partial RdRp	Bat alphacoronavirus	355		Bat	Hipposideridae	Hipposideros	Hipposideros pomona	HiPo	Alphacoronavirus	unclassified Alphacoronavirus	Decacovirus	Alphacoronavirus WA3607	WA3607	Asia	Eastern Asia	China	CHN			null
1762	MN312473	MN312473_Bat/HiAr-CHN		NCBI		yes			Partial RdRp	Bat alphacoronavirus	357		Bat	Hipposideridae	Hipposideros	Hipposideros armiger	HiAr	Alphacoronavirus	unclassified Alphacoronavirus	Decacovirus	Alphacoronavirus WA3607	WA3607	Asia	Eastern Asia	China	CHN			null
1763	MT125443	MT125443_Bat/OtMa-RWA		NCBI		yes			Partial RdRp	Chaerephon bat coronavirus/Kenya/KY22/2006	394		Bat	Molossidae	Otomops	Otomops martiensseni	OtMa	Alphacoronavirus	unclassified Alphacoronavirus	Decacovirus	Alphacoronavirus WA3607	WA3607	Africa	Eastern Africa	Rwanda	RWA			2017-02-14
1764	MT125446	MT125446_Bat/OtMa-RWA		NCBI		yes			Partial RdRp	Chaerephon bat coronavirus/Kenya/KY22/2006	394		Bat	Molossidae	Otomops	Otomops martiensseni	OtMa	Alphacoronavirus	unclassified Alphacoronavirus	Decacovirus	Alphacoronavirus WA3607	WA3607	Africa	Eastern Africa	Rwanda	RWA			2017-02-20
1765	MT125444	MT125444_Bat/OtMa-RWA		NCBI		yes			Partial RdRp	Chaerephon bat coronavirus/Kenya/KY22/2006	394		Bat	Molossidae	Otomops	Otomops martiensseni	OtMa	Alphacoronavirus	unclassified Alphacoronavirus	Decacovirus	Alphacoronavirus WA3607	WA3607	Africa	Eastern Africa	Rwanda	RWA			2017-02-14
1766	MT125445	MT125445_Bat/OtMa-RWA		NCBI		yes			Partial RdRp	Chaerephon bat coronavirus/Kenya/KY22/2006	394		Bat	Molossidae	Otomops	Otomops martiensseni	OtMa	Alphacoronavirus	unclassified Alphacoronavirus	Decacovirus	Alphacoronavirus WA3607	WA3607	Africa	Eastern Africa	Rwanda	RWA			2017-02-14
1767	ON893137	ON893137_Bat/OtHa-KEN		NCBI		yes			Partial Genome	Alphacoronavirus sp.	8048		Bat	Molossidae	Otomops	Otomops harrisoni	OtHa	Alphacoronavirus		Decacovirus	Alphacoronavirus WA3607	WA3607	Africa	Eastern Africa	Kenya	KEN			null
1768	ON893136	ON893136_Bat/OtHa-KEN		NCBI		yes			Partial Genome	Alphacoronavirus sp.	14666		Bat	Molossidae	Otomops	Otomops harrisoni	OtHa	Alphacoronavirus		Decacovirus	Alphacoronavirus WA3607	WA3607	Africa	Eastern Africa	Kenya	KEN			null
1769	MH170106	MH170106_Bat/OtMa-KEN		NCBI		yes			Partial RdRp	Bat coronavirus	350		Bat	Molossidae	Otomops	Otomops martiensseni	OtMa	Alphacoronavirus		Decacovirus	Alphacoronavirus WA3607	WA3607	Africa	Eastern Africa	Kenya	KEN			2015-03-01
1770	MH170097	MH170097_Bat/OtMa-KEN		NCBI		yes			Partial RdRp	Bat coronavirus	350		Bat	Molossidae	Otomops	Otomops martiensseni	OtMa	Alphacoronavirus		Decacovirus	Alphacoronavirus WA3607	WA3607	Africa	Eastern Africa	Kenya	KEN			2015-03-01
1771	ON893138	ON893138_Bat/OtHa-KEN		NCBI		yes			Partial Genome	Alphacoronavirus sp.	14647		Bat	Molossidae	Otomops	Otomops harrisoni	OtHa	Alphacoronavirus		Decacovirus	Alphacoronavirus WA3607	WA3607	Africa	Eastern Africa	Kenya	KEN			null
1772	MH170111	MH170111_Bat/OtMa-KEN		NCBI		yes			Partial RdRp	Bat coronavirus	350		Bat	Molossidae	Otomops	Otomops martiensseni	OtMa	Alphacoronavirus		Decacovirus	Alphacoronavirus WA3607	WA3607	Africa	Eastern Africa	Kenya	KEN			2015-03-01
1773	MH170105	MH170105_Bat/OtMa-KEN		NCBI		yes			Partial RdRp	Bat coronavirus	350		Bat	Molossidae	Otomops	Otomops martiensseni	OtMa	Alphacoronavirus		Decacovirus	Alphacoronavirus WA3607	WA3607	Africa	Eastern Africa	Kenya	KEN			2015-03-01
1774	MH170103	MH170103_Bat/OtMa-KEN		NCBI		yes			Partial RdRp	Bat coronavirus	350		Bat	Molossidae	Otomops	Otomops martiensseni	OtMa	Alphacoronavirus		Decacovirus	Alphacoronavirus WA3607	WA3607	Africa	Eastern Africa	Kenya	KEN			2015-03-01
1775	MH170113	MH170113_Bat/OtMa-KEN		NCBI		yes			Partial RdRp	Bat coronavirus	350		Bat	Molossidae	Otomops	Otomops martiensseni	OtMa	Alphacoronavirus		Decacovirus	Alphacoronavirus WA3607	WA3607	Africa	Eastern Africa	Kenya	KEN			2015-03-01
1776	MH170110	MH170110_Bat/OtMa-KEN		NCBI		yes			Partial RdRp	Bat coronavirus	350		Bat	Molossidae	Otomops	Otomops martiensseni	OtMa	Alphacoronavirus		Decacovirus	Alphacoronavirus WA3607	WA3607	Africa	Eastern Africa	Kenya	KEN			2015-03-01
1777	MH170095	MH170095_Bat/OtMa-KEN		NCBI		yes			Partial RdRp	Bat coronavirus	350		Bat	Molossidae	Otomops	Otomops martiensseni	OtMa	Alphacoronavirus		Decacovirus	Alphacoronavirus WA3607	WA3607	Africa	Eastern Africa	Kenya	KEN			2015-03-01
1778	MH170112	MH170112_Bat/OtMa-KEN		NCBI		yes			Partial RdRp	Bat coronavirus	350		Bat	Molossidae	Otomops	Otomops martiensseni	OtMa	Alphacoronavirus		Decacovirus	Alphacoronavirus WA3607	WA3607	Africa	Eastern Africa	Kenya	KEN			2015-03-01
1779	MH170109	MH170109_Bat/OtMa-KEN		NCBI		yes			Partial RdRp	Bat coronavirus	350		Bat	Molossidae	Otomops	Otomops martiensseni	OtMa	Alphacoronavirus		Decacovirus	Alphacoronavirus WA3607	WA3607	Africa	Eastern Africa	Kenya	KEN			2015-03-01
1780	MH170104	MH170104_Bat/OtMa-KEN		NCBI		yes			Partial RdRp	Bat coronavirus	350		Bat	Molossidae	Otomops	Otomops martiensseni	OtMa	Alphacoronavirus		Decacovirus	Alphacoronavirus WA3607	WA3607	Africa	Eastern Africa	Kenya	KEN			2015-03-01
1781	MH170100	MH170100_Bat/OtMa-KEN		NCBI		yes			Partial RdRp	Bat coronavirus	350		Bat	Molossidae	Otomops	Otomops martiensseni	OtMa	Alphacoronavirus		Decacovirus	Alphacoronavirus WA3607	WA3607	Africa	Eastern Africa	Kenya	KEN			2015-03-01
1782	MH170099	MH170099_Bat/OtMa-KEN		NCBI		yes			Partial RdRp	Bat coronavirus	350		Bat	Molossidae	Otomops	Otomops martiensseni	OtMa	Alphacoronavirus		Decacovirus	Alphacoronavirus WA3607	WA3607	Africa	Eastern Africa	Kenya	KEN			2015-03-01
1783	MH170098	MH170098_Bat/OtMa-KEN		NCBI		yes			Partial RdRp	Bat coronavirus	350		Bat	Molossidae	Otomops	Otomops martiensseni	OtMa	Alphacoronavirus		Decacovirus	Alphacoronavirus WA3607	WA3607	Africa	Eastern Africa	Kenya	KEN			2015-03-01
1784	KX285503	KX285503_Bat/ChPu-KEN		NCBI		yes			Partial RdRp	Chaerephon bat coronavirus/Kenya/KY22/2006	387		Bat	Molossidae	Chaerephon	Chaerephon pumilus	ChPu	Alphacoronavirus	unclassified Alphacoronavirus	Decacovirus	Alphacoronavirus WA3607	WA3607	Africa	Middle Africa	Kenya	KEN			2014-01-29
1785	KX285504	KX285504_Bat/ChPu-KEN		NCBI		yes			Partial RdRp	Chaerephon bat coronavirus/Kenya/KY22/2006	387		Bat	Molossidae	Chaerephon	Chaerephon pumilus	ChPu	Alphacoronavirus	unclassified Alphacoronavirus	Decacovirus	Alphacoronavirus WA3607	WA3607	Africa	Middle Africa	Kenya	KEN			2014-01-29
1786	KX285502	KX285502_Bat/ChPu-KEN		NCBI		yes			Partial RdRp	Chaerephon bat coronavirus/Kenya/KY22/2006	387		Bat	Molossidae	Chaerephon	Chaerephon pumilus	ChPu	Alphacoronavirus	unclassified Alphacoronavirus	Decacovirus	Alphacoronavirus WA3607	WA3607	Africa	Middle Africa	Kenya	KEN			2014-01-29
1787	KX285505	KX285505_Bat/ChPu-KEN		NCBI		yes			Partial RdRp	Chaerephon bat coronavirus/Kenya/KY22/2006	387		Bat	Molossidae	Chaerephon	Chaerephon pumilus	ChPu	Alphacoronavirus	unclassified Alphacoronavirus	Decacovirus	Alphacoronavirus WA3607	WA3607	Africa	Middle Africa	Kenya	KEN			2014-01-29
1788	MN183178	MN183178_Bat/ChPu-MYT		NCBI		yes			Partial RdRp	Bat coronavirus	442		Bat	Molossidae	Chaerephon	Chaerephon pumilus	ChPu	Alphacoronavirus		Decacovirus	Alphacoronavirus WA3607	WA3607	Africa	Eastern Africa	Mayotte	MYT	Bandrele		2014-11-27
1789	MN183177	MN183177_Bat/ChPu-MYT		NCBI		yes			Partial RdRp	Bat coronavirus	442		Bat	Molossidae	Chaerephon	Chaerephon pumilus	ChPu	Alphacoronavirus		Decacovirus	Alphacoronavirus WA3607	WA3607	Africa	Eastern Africa	Mayotte	MYT	Coconi		2014-11-26
1790	MN183176	MN183176_Bat/ChPu-MYT		NCBI		yes			Partial RdRp	Bat coronavirus	442		Bat	Molossidae	Chaerephon	Chaerephon pumilus	ChPu	Alphacoronavirus		Decacovirus	Alphacoronavirus WA3607	WA3607	Africa	Eastern Africa	Mayotte	MYT	Bandrele		2014-11-27
1791	MN183175	MN183175_Bat/ChPu-MYT		NCBI		yes			Partial RdRp	Bat coronavirus	442		Bat	Molossidae	Chaerephon	Chaerephon pumilus	ChPu	Alphacoronavirus		Decacovirus	Alphacoronavirus WA3607	WA3607	Africa	Eastern Africa	Mayotte	MYT	Bandrele		2014-11-27
1792	MN183174	MN183174_Bat/ChSp.-MYT		NCBI		yes			Partial RdRp	Bat coronavirus	442		Bat	Molossidae	Chaerephon	Chaerephon sp.	ChSp.	Alphacoronavirus		Decacovirus	Alphacoronavirus WA3607	WA3607	Africa	Eastern Africa	Mayotte	MYT	Tsoundzou II		2014-11-28
1793	MN183173	MN183173_Bat/ChPu-MYT		NCBI		yes			Partial RdRp	Bat coronavirus	442		Bat	Molossidae	Chaerephon	Chaerephon pumilus	ChPu	Alphacoronavirus		Decacovirus	Alphacoronavirus WA3607	WA3607	Africa	Eastern Africa	Mayotte	MYT	Bandrele		2014-11-27
1794	MT082062	MT082062_Bat/MopSp.-CIV		NCBI		yes			Partial RdRp	Chaerephon bat coronavirus/Kenya/KY22/2006	219		Bat	Molossidae	Mops	Mops sp.	MopSp.	Alphacoronavirus		Decacovirus	Alphacoronavirus WA3607	WA3607	Africa	Western Africa	Ivory Coast	CIV			2018-09-04
1795	MT082061	MT082061_Bat/MoPu-CIV		NCBI		yes			Partial RdRp	Chaerephon bat coronavirus/Kenya/KY22/2006	219		Bat	Molossidae	Mops	Mops pumilus	MoPu	Alphacoronavirus		Decacovirus	Alphacoronavirus WA3607	WA3607	Africa	Western Africa	Ivory Coast	CIV			2018-08-23
1796	MT586867	MT586867_Bat/LiAn-GIN		NCBI		yes			Partial RdRp	Bat coronavirus	374		Bat	Pteropodidae	Lissonycteris	Lissonycteris angolensis	LiAn	Alphacoronavirus		Decacovirus	Alphacoronavirus WA3607	WA3607	Africa	Western Africa	Guinea	GIN	Macenta		2017-01-09
1797	MT125497	MT125497_Bat/GlVa-GIN		NCBI		yes			Partial RdRp	Chaerephon bat coronavirus/Kenya/KY22/2006	394		Bat	Vespertilionidae	Glauconycteris	Glauconycteris variegata	GlVa	Alphacoronavirus	unclassified Alphacoronavirus	Decacovirus	Alphacoronavirus WA3607	WA3607	Africa	Western Africa	Guinea	GIN			2018-02-01
1798	MT125496	MT125496_Bat/MicPu-GIN		NCBI		yes			Partial RdRp	Chaerephon bat coronavirus/Kenya/KY22/2006	394		Bat	Pteropodidae	Micropteropus	Micropteropus pusillus	MicPu	Alphacoronavirus	unclassified Alphacoronavirus	Decacovirus	Alphacoronavirus WA3607	WA3607	Africa	Western Africa	Guinea	GIN			2018-02-01
1799	MT125498	MT125498_Bat/GlVa-GIN		NCBI		yes			Partial RdRp	Chaerephon bat coronavirus/Kenya/KY22/2006	394		Bat	Vespertilionidae	Glauconycteris	Glauconycteris variegata	GlVa	Alphacoronavirus	unclassified Alphacoronavirus	Decacovirus	Alphacoronavirus WA3607	WA3607	Africa	Western Africa	Guinea	GIN			2018-02-01
1800	KX284980	KX284980_Bat/MoCo-CMR		NCBI		yes			Partial RdRp	Chaerephon bat coronavirus/Kenya/KY22/2006	337		Bat	Molossidae	Mops	Mops condylurus	MoCo	Alphacoronavirus	unclassified Alphacoronavirus	Decacovirus	Alphacoronavirus WA3607	WA3607	Africa	Middle Africa	Cameroon	CMR			2013-03-01
1801	KX284978	KX284978_Bat/MoCo-CMR		NCBI		yes			Partial RdRp	Chaerephon bat coronavirus/Kenya/KY22/2006	355		Bat	Molossidae	Mops	Mops condylurus	MoCo	Alphacoronavirus	unclassified Alphacoronavirus	Decacovirus	Alphacoronavirus WA3607	WA3607	Africa	Middle Africa	Cameroon	CMR			2013-03-01
1802	KX284974	KX284974_Bat/MoCo-CMR		NCBI		yes			Partial RdRp	Chaerephon bat coronavirus/Kenya/KY22/2006	370		Bat	Molossidae	Mops	Mops condylurus	MoCo	Alphacoronavirus	unclassified Alphacoronavirus	Decacovirus	Alphacoronavirus WA3607	WA3607	Africa	Middle Africa	Cameroon	CMR			2013-03-01
1803	KX284977	KX284977_Bat/MoCo-CMR		NCBI		yes			Partial RdRp	Chaerephon bat coronavirus/Kenya/KY22/2006	361		Bat	Molossidae	Mops	Mops condylurus	MoCo	Alphacoronavirus	unclassified Alphacoronavirus	Decacovirus	Alphacoronavirus WA3607	WA3607	Africa	Middle Africa	Cameroon	CMR			2013-03-01
1804	KX285017	KX285017_Bat/MoCo-CMR		NCBI		yes			Partial RdRp	Chaerephon bat coronavirus/Kenya/KY22/2006	360		Bat	Molossidae	Mops	Mops condylurus	MoCo	Alphacoronavirus	unclassified Alphacoronavirus	Decacovirus	Alphacoronavirus WA3607	WA3607	Africa	Middle Africa	Cameroon	CMR			2013-07-04
1805	KX285352	KX285352_Bat/TaSp.-TZA		NCBI		yes			Partial RdRp	Chaerephon bat coronavirus/Kenya/KY22/2006	387		Bat	Molossidae	Tadarida	Tadarida sp.	TaSp.	Alphacoronavirus	unclassified Alphacoronavirus	Decacovirus	Alphacoronavirus WA3607	WA3607	Africa	Eastern Africa	Tanzania	TZA			2013-04-29
1806	MT125535	MT125535_Bat/EiHe-GHA		NCBI		yes			Partial RdRp	Chaerephon bat coronavirus/Kenya/KY22/2006	394		Bat	Pteropodidae	Eidolon	Eidolon helvum	EiHe	Alphacoronavirus	unclassified Alphacoronavirus	Decacovirus	Alphacoronavirus WA3607	WA3607	Africa	Western Africa	Ghana	GHA			2018-09-11
1807	MT125542	MT125542_Bat/EiHe-GHA		NCBI		yes			Partial RdRp	Chaerephon bat coronavirus/Kenya/KY22/2006	394		Bat	Pteropodidae	Eidolon	Eidolon helvum	EiHe	Alphacoronavirus	unclassified Alphacoronavirus	Decacovirus	Alphacoronavirus WA3607	WA3607	Africa	Western Africa	Ghana	GHA			2018-09-12
1808	MT125422	MT125422_Bat/MoCo-TZA		NCBI		yes			Partial RdRp	Chaerephon bat coronavirus/Kenya/KY22/2006	394		Bat	Molossidae	Mops	Mops condylurus	MoCo	Alphacoronavirus	unclassified Alphacoronavirus	Decacovirus	Alphacoronavirus WA3607	WA3607	Africa	Eastern Africa	Tanzania	TZA			2018-08-31
1809	MT125435	MT125435_Bat/MoCo-TZA		NCBI		yes			Partial RdRp	Chaerephon bat coronavirus/Kenya/KY22/2006	394		Bat	Molossidae	Mops	Mops condylurus	MoCo	Alphacoronavirus	unclassified Alphacoronavirus	Decacovirus	Alphacoronavirus WA3607	WA3607	Africa	Eastern Africa	Tanzania	TZA			2018-08-29
1810	MT125425	MT125425_Bat/MoCo-TZA		NCBI		yes			Partial RdRp	Chaerephon bat coronavirus/Kenya/KY22/2006	394		Bat	Molossidae	Mops	Mops condylurus	MoCo	Alphacoronavirus	unclassified Alphacoronavirus	Decacovirus	Alphacoronavirus WA3607	WA3607	Africa	Eastern Africa	Tanzania	TZA			2018-08-31
1811	MT125427	MT125427_Bat/MoCo-TZA		NCBI		yes			Partial RdRp	Chaerephon bat coronavirus/Kenya/KY22/2006	394		Bat	Molossidae	Mops	Mops condylurus	MoCo	Alphacoronavirus	unclassified Alphacoronavirus	Decacovirus	Alphacoronavirus WA3607	WA3607	Africa	Eastern Africa	Tanzania	TZA			2018-08-31
1812	MT125437	MT125437_Bat/MoCo-TZA		NCBI		yes			Partial RdRp	Chaerephon bat coronavirus/Kenya/KY22/2006	394		Bat	Molossidae	Mops	Mops condylurus	MoCo	Alphacoronavirus	unclassified Alphacoronavirus	Decacovirus	Alphacoronavirus WA3607	WA3607	Africa	Eastern Africa	Tanzania	TZA			2018-08-31
1813	MT125436	MT125436_Bat/MoCo-TZA		NCBI		yes			Partial RdRp	Chaerephon bat coronavirus/Kenya/KY22/2006	394		Bat	Molossidae	Mops	Mops condylurus	MoCo	Alphacoronavirus	unclassified Alphacoronavirus	Decacovirus	Alphacoronavirus WA3607	WA3607	Africa	Eastern Africa	Tanzania	TZA			2018-08-31
1814	MT125430	MT125430_Bat/MoCo-TZA		NCBI		yes			Partial RdRp	Chaerephon bat coronavirus/Kenya/KY22/2006	394		Bat	Molossidae	Mops	Mops condylurus	MoCo	Alphacoronavirus	unclassified Alphacoronavirus	Decacovirus	Alphacoronavirus WA3607	WA3607	Africa	Eastern Africa	Tanzania	TZA			2018-08-31
1815	MT125426	MT125426_Bat/MoCo-TZA		NCBI		yes			Partial RdRp	Chaerephon bat coronavirus/Kenya/KY22/2006	394		Bat	Molossidae	Mops	Mops condylurus	MoCo	Alphacoronavirus	unclassified Alphacoronavirus	Decacovirus	Alphacoronavirus WA3607	WA3607	Africa	Eastern Africa	Tanzania	TZA			2018-08-31
1816	MT125421	MT125421_Bat/MoCo-TZA		NCBI		yes			Partial RdRp	Chaerephon bat coronavirus/Kenya/KY22/2006	394		Bat	Molossidae	Mops	Mops condylurus	MoCo	Alphacoronavirus	unclassified Alphacoronavirus	Decacovirus	Alphacoronavirus WA3607	WA3607	Africa	Eastern Africa	Tanzania	TZA			2018-08-31
1817	MH170122	MH170122_Bat/MoCo-KEN		NCBI		yes			Partial RdRp	Bat coronavirus	350		Bat	Molossidae	Mops	Mops condylurus	MoCo	Alphacoronavirus		Decacovirus	Alphacoronavirus WA3607	WA3607	Africa	Eastern Africa	Kenya	KEN			2015-03-01
1818	KX285257	KX285257_Bat/ChPu-TZA		NCBI		yes			Partial RdRp	Chaerephon bat coronavirus/Kenya/KY22/2006	387		Bat	Molossidae	Chaerephon	Chaerephon pumilus	ChPu	Alphacoronavirus	unclassified Alphacoronavirus	Decacovirus	Alphacoronavirus WA3607	WA3607	Africa	Eastern Africa	Tanzania	TZA			2012-04-27
1819	KX285261	KX285261_Bat/ChPu-TZA		NCBI		yes			Partial RdRp	Chaerephon bat coronavirus/Kenya/KY22/2006	387		Bat	Molossidae	Chaerephon	Chaerephon pumilus	ChPu	Alphacoronavirus	unclassified Alphacoronavirus	Decacovirus	Alphacoronavirus WA3607	WA3607	Africa	Eastern Africa	Tanzania	TZA			2012-04-27
1820	MT125412	MT125412_Bat/MoCo-TZA		NCBI		yes			Partial RdRp	Chaerephon bat coronavirus/Kenya/KY22/2006	394		Bat	Molossidae	Mops	Mops condylurus	MoCo	Alphacoronavirus	unclassified Alphacoronavirus	Decacovirus	Alphacoronavirus WA3607	WA3607	Africa	Eastern Africa	Tanzania	TZA			2018-08-27
1821	MT125476	MT125476_Bat/MoPu-ETH		NCBI		yes			Partial RdRp	Chaerephon bat coronavirus/Kenya/KY22/2006	394		Bat	Molossidae	Mops	Mops pumilus	MoPu	Alphacoronavirus	unclassified Alphacoronavirus	Decacovirus	Alphacoronavirus WA3607	WA3607	Africa	Eastern Africa	Ethiopia	ETH			2016-07-16
1822	MT125482	MT125482_Bat/MoPu-ETH		NCBI		yes			Partial RdRp	Chaerephon bat coronavirus/Kenya/KY22/2006	394		Bat	Molossidae	Mops	Mops pumilus	MoPu	Alphacoronavirus	unclassified Alphacoronavirus	Decacovirus	Alphacoronavirus WA3607	WA3607	Africa	Eastern Africa	Ethiopia	ETH			2017-09-02
1823	MT125428	MT125428_Bat/MoCo-TZA		NCBI		yes			Partial RdRp	Chaerephon bat coronavirus/Kenya/KY22/2006	394		Bat	Molossidae	Mops	Mops condylurus	MoCo	Alphacoronavirus	unclassified Alphacoronavirus	Decacovirus	Alphacoronavirus WA3607	WA3607	Africa	Eastern Africa	Tanzania	TZA			2018-08-31
1824	MT125399	MT125399_Bat/MoCo-TZA		NCBI		yes			Partial RdRp	Chaerephon bat coronavirus/Kenya/KY22/2006	394		Bat	Molossidae	Mops	Mops condylurus	MoCo	Alphacoronavirus	unclassified Alphacoronavirus	Decacovirus	Alphacoronavirus WA3607	WA3607	Africa	Eastern Africa	Tanzania	TZA			2018-05-01
1825	MT125380	MT125380_Bat/MoCo-TZA		NCBI		yes			Partial RdRp	Chaerephon bat coronavirus/Kenya/KY22/2006	394		Bat	Molossidae	Mops	Mops condylurus	MoCo	Alphacoronavirus	unclassified Alphacoronavirus	Decacovirus	Alphacoronavirus WA3607	WA3607	Africa	Eastern Africa	Tanzania	TZA			2018-08-27
1826	MT125433	MT125433_Bat/MoCo-TZA		NCBI		yes			Partial RdRp	Chaerephon bat coronavirus/Kenya/KY22/2006	394		Bat	Molossidae	Mops	Mops condylurus	MoCo	Alphacoronavirus	unclassified Alphacoronavirus	Decacovirus	Alphacoronavirus WA3607	WA3607	Africa	Eastern Africa	Tanzania	TZA			2018-08-31
1827	MT082101	MT082101_Bat/MoPu-ETH		NCBI		yes			Partial RdRp	Chaerephon bat coronavirus/Kenya/KY22/2006	387		Bat	Molossidae	Mops	Mops pumilus	MoPu	Alphacoronavirus	unclassified Alphacoronavirus	Decacovirus	Alphacoronavirus WA3607	WA3607	Africa	Eastern Africa	Ethiopia	ETH			2018-03-30
1828	MT125475	MT125475_Bat/MoPu-ETH		NCBI		yes			Partial RdRp	Chaerephon bat coronavirus/Kenya/KY22/2006	394		Bat	Molossidae	Mops	Mops pumilus	MoPu	Alphacoronavirus	unclassified Alphacoronavirus	Decacovirus	Alphacoronavirus WA3607	WA3607	Africa	Eastern Africa	Ethiopia	ETH			2016-07-16
1829	KX285018	KX285018_Bat/MoCo-CMR		NCBI		yes			Partial RdRp	Chaerephon bat coronavirus/Kenya/KY22/2006	366		Bat	Molossidae	Mops	Mops condylurus	MoCo	Alphacoronavirus	unclassified Alphacoronavirus	Decacovirus	Alphacoronavirus WA3607	WA3607	Africa	Middle Africa	Cameroon	CMR			2013-07-04
1830	KX285019	KX285019_Bat/MoCo-CMR		NCBI		yes			Partial RdRp	Chaerephon bat coronavirus/Kenya/KY22/2006	366		Bat	Molossidae	Mops	Mops condylurus	MoCo	Alphacoronavirus	unclassified Alphacoronavirus	Decacovirus	Alphacoronavirus WA3607	WA3607	Africa	Middle Africa	Cameroon	CMR			2013-07-04
1831	MT082063	MT082063_Bat/MoPu-TZA		NCBI		yes			Partial RdRp	Chaerephon bat coronavirus/Kenya/KY22/2006	387		Bat	Molossidae	Mops	Mops pumilus	MoPu	Alphacoronavirus	unclassified Alphacoronavirus	Decacovirus	Alphacoronavirus WA3607	WA3607	Africa	Eastern Africa	Tanzania	TZA			2017-08-19
1832	MT125367	MT125367_Bat/MoPu-TZA		NCBI		yes			Partial RdRp	Chaerephon bat coronavirus/Kenya/KY22/2006	394		Bat	Molossidae	Mops	Mops pumilus	MoPu	Alphacoronavirus	unclassified Alphacoronavirus	Decacovirus	Alphacoronavirus WA3607	WA3607	Africa	Eastern Africa	Tanzania	TZA			2018-02-26
[truncated: 3,856 more rows]
