# Supplementary material for: Panoramic analysis of coronaviruses carried by representative bat species in Southern China to better understand the coronavirus sphere
Source: Nat Commun. 2023 Sep 8;14:5537. doi: 10.1038/s41467-023-41264-z (PMC10491624; doi:10.1038/s41467-023-41264-z)
Supplement: Supplementary file 10 — Supplementary Data 7 [file 41467_2023_41264_MOESM10_ESM.xlsx]

## Sheet: Sheet1
Supplementary data7 The identity between CoVs we identified and standard strains of different species in seven conserved regions of CoVs.
Virus-Genus	Virus-Subgenus	Virus-Species	Accession ID	Decacovirus				Minunacovirus		Myotacovirus	Nyctacovirus				Pedacovirus				Rhinacovirus		Hibecovirus	Merbecovirus				Nobecovirus			Sarbecovirus
				NC_018871	NC_028814	MN611525	MK472070	NC_010438	NC_010437	NC_028811	NC_046964	NC_028833	MK720944	MK472068	NC_009657	NC_003436	MK472067	MG923574	NC_009988	NC_028824	NC_025217	NC_038294	NC_034440	NC_009020	NC_009019	NC_030886	NC_009021	NC_048212	NC_004718	NC_045512	NC_014470
Alphacoronavirus	Amalacovirus	Alphacoronavirus AMALF	MZ293744	74.41	74.41	74.28	76.11	73.97	73.93	74.95	73.89	74.29	73.24	73.8	73.45	73.79	73.86	73.41	73.21	73.24	53.16	53.25	53.57	53.56	53.88	52.73	53.1	53.49	52.46	52.71	52.75
Alphacoronavirus	Amalacovirus	Alphacoronavirus AMALF	MW249018	74.3	74.24	73.66	75.81	73.7	73.76	74.43	73.47	74.02	72.88	73.47	73.21	73.66	73.57	73.41	73.13	73.23	52.89	52.89	53.27	53.23	53.74	52.66	52.93	52.94	52.16	52.38	52.36
Alphacoronavirus	Amalacovirus	Alphacoronavirus AMALF	MT663548	74.24	74.14	73.66	75.87	73.7	73.89	74.53	73.5	74.12	72.84	73.44	73.21	73.66	73.53	73.37	73.07	73.23	52.96	52.86	53.23	53.17	53.58	52.53	52.83	52.91	52.1	52.38	52.29
Alphacoronavirus	Colacovirus	Bat coronavirus CDPHE15	KY799179	77.63	78.44	77.51	80.62	77.71	76.77	77.54	77.22	77.74	76.43	76.9	79.95	81.18	80.08	81.46	74.73	74.63	53.85	54.27	54.14	54.78	54.92	53.55	53.28	53.32	53.47	53.66	53.8
Alphacoronavirus	Colacovirus	Bat coronavirus CDPHE15	KF430219	77.67	78.41	77.47	80.59	77.64	76.67	77.6	77.25	77.71	76.46	76.9	79.92	81.12	79.98	81.43	74.66	74.57	53.85	54.21	54.08	54.72	54.92	53.52	53.28	53.39	53.47	53.7	53.8
Alphacoronavirus	Colacovirus	Bat coronavirus CDPHE15	NC_022103	77.67	78.41	77.47	80.59	77.64	76.67	77.6	77.25	77.71	76.46	76.9	79.92	81.12	79.98	81.43	74.66	74.57	53.85	54.21	54.08	54.72	54.92	53.52	53.28	53.39	53.47	53.7	53.8
Alphacoronavirus	Decacovirus	Alphacoronavirus CHB25	MZ081389	88.65	87.01	96.75	82.99	80.1	78.78	77.43	79.39	78.75	77.67	78.23	77.81	79.47	78.39	78.69	75.61	75.77	53.98	53.73	53.76	54.28	54.67	53.55	53.44	54.21	53.57	54.11	53.87
Alphacoronavirus	Decacovirus	Alphacoronavirus CHB25	MN477914	88.42	86.85	96.69	82.89	80.2	78.42	77.24	79.16	78.46	77.48	78.04	77.62	79.34	78.3	78.59	75.48	75.64	53.85	53.58	53.67	54.22	54.67	53.36	53.28	53.99	53.35	53.89	53.74
Alphacoronavirus	Decacovirus	Alphacoronavirus CHB25	MN477915	88.49	86.95	96.78	82.96	80.23	78.49	77.24	79.26	78.53	77.48	78.17	77.68	79.37	78.33	78.56	75.48	75.67	54.01	53.61	53.7	54.19	54.67	53.39	53.31	54.02	53.48	54.05	53.87
Alphacoronavirus	Decacovirus	Alphacoronavirus CHB25	OQ175033	88.94	87.04	97.46	82.89	80.2	78.78	76.98	78.97	78.72	77.7	77.78	77.43	79.53	77.97	78.21	75.32	75.45	53.63	53.73	53.83	54.31	54.67	53.55	53.41	54.09	53.38	53.82	53.58
Alphacoronavirus	Decacovirus	Alphacoronavirus CHB25	OQ175034	89.2	87.23	97.68	83.15	80.39	78.81	77.2	79.2	78.88	77.9	78.1	77.65	79.85	78.26	78.53	75.58	75.64	53.72	53.92	54.05	54.5	54.83	53.71	53.6	54.15	53.51	53.95	53.71
Alphacoronavirus	Decacovirus	Alphacoronavirus CHB25	OQ175035	89.13	87.3	99.42	83.02	80.26	78.78	77.27	79.29	78.59	77.9	77.97	77.85	79.63	78.33	78.43	75.29	75.45	53.72	53.77	53.92	54.28	54.76	53.49	53.5	54.09	53.51	53.95	53.77
Alphacoronavirus	Decacovirus	Alphacoronavirus CHB25	OQ175038	89.04	87.33	99.81	83.05	80.39	78.94	77.36	79.2	78.72	77.99	78.14	77.88	79.66	78.36	78.43	75.48	75.64	53.85	53.77	53.92	54.28	54.89	53.42	53.44	53.96	53.48	53.95	53.77
Alphacoronavirus	Decacovirus	Alphacoronavirus CHB25	OQ175030	89.07	87.3	99.81	83.12	80.42	78.97	77.36	79.29	78.82	78.02	78.17	77.97	79.72	78.39	78.46	75.42	75.58	53.85	53.77	53.92	54.28	54.86	53.49	53.54	54.09	53.51	53.98	53.8
Alphacoronavirus	Decacovirus	Alphacoronavirus CHB25	OQ175031	89.1	87.3	99.81	83.09	80.42	78.97	77.36	79.29	78.82	78.02	78.2	77.94	79.69	78.36	78.43	75.42	75.58	53.85	53.73	53.89	54.25	54.8	53.46	53.5	54.06	53.48	53.95	53.77
Alphacoronavirus	Decacovirus	Alphacoronavirus CHB25	OQ175037	88.94	87.2	99.68	82.99	80.33	78.94	77.36	79.29	78.75	77.96	78.07	77.91	79.56	78.36	78.4	75.39	75.55	53.75	53.67	53.86	54.22	54.8	53.46	53.5	54.06	53.48	53.95	53.77
Alphacoronavirus	Decacovirus	Alphacoronavirus CHB25	OQ175039	89.1	87.3	99.84	83.09	80.42	78.97	77.36	79.29	78.82	78.02	78.2	77.94	79.69	78.36	78.43	75.42	75.58	53.82	53.73	53.89	54.25	54.83	53.46	53.5	54.06	53.48	53.95	53.77
Alphacoronavirus	Decacovirus	Alphacoronavirus CHB25	OQ175032	89.07	87.27	99.81	83.05	80.39	78.94	77.33	79.26	78.78	77.99	78.17	77.91	79.66	78.36	78.4	75.39	75.55	53.79	53.7	53.86	54.22	54.8	53.42	53.47	54.02	53.48	53.95	53.77
Alphacoronavirus	Decacovirus	Alphacoronavirus CHB25	OQ175036	89.13	87.33	99.87	83.12	80.46	79	77.4	79.32	78.85	78.06	78.23	77.97	79.72	78.39	78.46	75.45	75.61	53.85	53.77	53.92	54.28	54.86	53.49	53.54	54.09	53.51	53.98	53.8
Alphacoronavirus	Decacovirus	Alphacoronavirus WA3607	MZ081383	82.67	84.28	83.31	90.84	82.39	81.64	79.38	81.35	80.78	79.99	79.87	80.1	80.98	80.39	80.52	77.41	77.5	54.26	54.18	54.37	54.53	54.76	53.87	53.66	54.09	54.08	54.39	54.15
Alphacoronavirus	Decacovirus	Alphacoronavirus WA3607	ON313747	82.93	84.57	83.29	91.07	82.42	81.62	79.2	81.1	80.85	79.96	79.98	79.78	82.01	79.94	80.3	77.67	77.89	54.5	54.26	54.38	54.71	54.81	54.26	53.96	54.17	54.12	54.41	54.07
Alphacoronavirus	Decacovirus	Alphacoronavirus WA3607	OL807610	82.84	84.44	83.09	91.03	82.29	81.55	79.1	81.04	80.75	79.96	79.91	79.78	81.98	80.01	80.27	77.63	77.89	54.46	54.32	54.44	54.71	54.78	54.23	53.96	54.13	54.12	54.47	54.07
Alphacoronavirus	Decacovirus	Alphacoronavirus WA3607	OL807609	82.87	84.47	83.12	91.1	82.26	81.52	79.1	81	80.75	80.03	79.97	79.81	81.94	80.04	80.3	77.57	77.86	54.5	54.32	54.44	54.68	54.81	54.17	53.87	54.07	54.15	54.47	54.07
Alphacoronavirus	Decacovirus	Bat coronavirus HKU10	MZ081390	97.49	87.33	88.87	82.93	80.01	78.91	77.72	79.07	79.04	78.41	78.14	78.01	80.27	78.62	78.3	75.61	75.74	53.85	54.02	54.43	54.76	54.67	53.27	53.22	54.09	53.82	54.46	54.09
Alphacoronavirus	Decacovirus	Bat coronavirus HKU10	OK287352	97.36	87.2	88.84	82.8	80.04	78.91	77.75	79	79.01	78.35	78.14	78.04	80.27	78.59	78.14	75.64	75.77	53.88	54.02	54.43	54.69	54.67	53.2	53.19	53.99	53.89	54.36	54.06
Alphacoronavirus	Decacovirus	Bat coronavirus HKU10	MZ081391	97.43	87.33	88.91	82.96	80.01	79	77.62	79.04	79.14	78.38	78.14	78.01	80.24	78.68	78.24	75.58	75.71	53.82	53.92	54.3	54.63	54.54	53.23	53.19	53.99	53.89	54.33	54.06
Alphacoronavirus	Decacovirus	Bat coronavirus HKU10	MN477900	97.4	87.52	88.87	83.05	80.01	78.97	77.81	79.23	79.14	78.51	78.26	78.1	80.27	78.68	78.24	75.8	75.87	53.79	54.08	54.46	54.76	54.7	53.23	53.22	54.12	53.79	54.36	54.03
Alphacoronavirus	Decacovirus	Bat coronavirus HKU10	MN477902	97.43	87.46	88.84	82.96	80.14	78.94	77.69	79.1	79.14	78.44	78.26	78.07	80.24	78.71	78.27	75.74	75.8	53.79	54.15	54.46	54.79	54.76	53.27	53.22	54.06	53.82	54.33	54.06
Alphacoronavirus	Decacovirus	Bat coronavirus HKU10	MN477912	97.4	87.23	88.87	82.77	79.78	79.2	77.88	79.23	79.3	78.57	78.1	77.97	80.37	78.52	78.33	75.77	75.9	53.91	54.05	54.21	54.47	54.57	53.17	53.16	54.02	54.01	54.39	54.28
Alphacoronavirus	Decacovirus	Bat coronavirus HKU10	MN477908	97.2	87.14	88.71	82.67	79.62	79.07	77.85	79.13	79.11	78.44	77.94	77.88	80.27	78.49	78.24	75.61	75.74	53.85	53.96	54.11	54.47	54.51	53.14	53.12	54.02	53.95	54.33	54.22
Alphacoronavirus	Decacovirus	Bat coronavirus HKU10	MN477910	97.27	87.14	88.78	82.67	79.68	79.1	77.81	79.13	79.2	78.47	78.01	77.88	80.27	78.42	78.24	75.64	75.77	53.88	53.99	54.14	54.5	54.54	53.14	53.12	53.99	53.98	54.36	54.25
Alphacoronavirus	Decacovirus	Bat coronavirus HKU10	MN477911	97.4	87.4	88.97	82.86	80.04	79.23	77.85	79.26	79.2	78.54	78.26	78.17	80.49	78.68	78.4	75.77	75.83	53.88	54.24	54.4	54.79	54.73	53.2	53.12	54.12	53.86	54.24	54.12
Alphacoronavirus	Decacovirus	Bat coronavirus HKU10	MN477909	97.36	87.36	88.94	82.86	80.04	79.23	77.85	79.26	79.2	78.54	78.26	78.17	80.49	78.68	78.4	75.77	75.83	53.88	54.24	54.4	54.79	54.73	53.2	53.12	54.12	53.86	54.24	54.12
Alphacoronavirus	Decacovirus	Bat coronavirus HKU10	MN477913	95.88	86.56	88.39	82.6	79.56	78.55	77.33	78.87	78.69	78.15	77.78	77.68	79.85	78.23	77.98	75.22	75.22	53.56	53.64	54.02	54.06	54.26	53.04	53.12	53.9	53.6	53.92	53.9
Alphacoronavirus	Decacovirus	Bat coronavirus HKU10	OQ175028	97.88	86.98	88.62	82.86	79.68	78.87	77.4	79	79.17	78.15	78.04	77.78	80.14	78.46	78.05	75.45	75.58	53.94	53.96	54.05	54.47	54.32	53.2	53.06	53.9	53.92	54.2	54.06
Alphacoronavirus	Decacovirus	Bat coronavirus HKU10	OQ175023	97.94	87.17	89.07	83.15	79.85	79.1	77.78	79.2	79.36	78.41	78.26	78.1	80.37	78.71	78.37	75.8	75.93	53.94	54.21	54.33	54.82	54.54	53.39	53.22	54.06	54.08	54.39	54.25
Alphacoronavirus	Decacovirus	Bat coronavirus HKU10	OQ175022	98.14	87.23	89	83.05	79.85	79.04	77.75	79.36	79.36	78.47	78.36	78.04	80.37	78.71	78.33	75.74	75.87	53.98	54.24	54.33	54.79	54.57	53.42	53.19	54.02	54.01	54.33	54.19
Alphacoronavirus	Decacovirus	Bat coronavirus HKU10	OQ175026	98.17	86.91	88.91	82.96	79.85	78.94	77.62	79.1	79.17	78.19	78.14	77.97	80.21	78.59	78.3	75.71	75.83	53.98	54.21	54.37	54.79	54.61	53.3	53.12	53.99	53.95	54.27	54.15
Alphacoronavirus	Decacovirus	Bat coronavirus HKU10	MN477907	98.17	87.33	89.1	83.12	79.85	79.16	77.78	79.29	79.3	78.47	78.33	78.1	80.4	78.75	78.37	75.8	75.9	54.07	54.3	54.43	54.88	54.64	53.46	53.28	54.18	54.05	54.36	54.15
Alphacoronavirus	Decacovirus	Bat coronavirus HKU10	OQ175029	98.59	87.23	88.94	82.83	79.81	78.94	77.81	79.23	79.27	78.54	78.3	78.17	80.27	78.81	78.5	75.71	75.83	53.72	53.99	54.02	54.57	54.48	53.3	53.28	54.12	53.82	54.27	54.06
Alphacoronavirus	Decacovirus	Bat coronavirus HKU10	OQ175027	98.68	87.36	88.97	82.89	79.88	79.04	77.81	79.29	79.33	78.6	78.36	78.23	80.33	78.91	78.53	75.83	75.96	53.79	54.05	54.08	54.63	54.54	53.3	53.35	54.18	53.86	54.3	54.09
Alphacoronavirus	Decacovirus	Bat coronavirus HKU10	MN477903	98.68	87.43	88.91	82.89	79.91	79.13	78.01	79.2	79.33	78.54	78.17	78.33	80.43	79.04	78.53	75.87	75.99	53.79	54.15	54.18	54.76	54.67	53.36	53.38	54.25	53.79	54.27	54.03
Alphacoronavirus	Decacovirus	Bat coronavirus HKU10	MN477901	98.81	87.36	88.87	82.89	79.94	79.04	77.81	79.2	79.27	78.41	78.17	78.3	80.37	78.87	78.5	75.87	75.99	53.75	54.02	54.05	54.6	54.51	53.33	53.28	54.18	53.79	54.27	54.06
Alphacoronavirus	Decacovirus	Bat coronavirus HKU10	OQ175024	98.97	86.95	88.84	82.64	79.65	78.78	77.43	79.23	79.23	78.25	78.1	78.04	80.21	78.52	78.17	75.58	75.71	53.72	53.86	53.92	54.5	54.42	53.27	53.25	53.96	53.76	54.17	53.96
Alphacoronavirus	Decacovirus	Bat coronavirus HKU10	MN477899	98.71	87.23	89	82.86	80.01	79.2	77.85	79.13	79.14	78.38	78.01	78.23	80.4	78.87	78.37	75.74	75.87	53.79	54.05	54.08	54.66	54.57	53.36	53.44	54.12	53.92	54.39	54.12
Alphacoronavirus	Decacovirus	Bat coronavirus HKU10	OQ175021	99.1	87.14	88.97	82.77	79.85	78.87	77.52	79.2	79.17	78.22	78.14	78.1	80.27	78.71	78.33	75.74	75.87	53.75	53.96	54.08	54.57	54.48	53.23	53.25	53.93	53.76	54.2	53.96
Alphacoronavirus	Decacovirus	Bat coronavirus HKU10	OQ175025	98.94	87.11	89.07	82.73	79.85	78.94	77.52	79.26	79.17	78.28	78.17	78.2	80.4	78.68	78.33	75.67	75.8	53.82	54.02	54.08	54.63	54.51	53.3	53.31	53.99	53.82	54.24	54.03
Alphacoronavirus	Decacovirus	Bat coronavirus HKU10	MN611523	98.91	87.07	89.04	82.7	79.81	78.91	77.49	79.23	79.14	78.25	78.14	78.17	80.37	78.65	78.3	75.64	75.77	53.79	53.99	54.05	54.6	54.48	53.27	53.28	53.96	53.79	54.2	53.99
Alphacoronavirus	Decacovirus	Bat coronavirus HKU10	MN477904	98.94	87.11	89.07	82.73	79.85	78.94	77.52	79.26	79.17	78.28	78.17	78.2	80.4	78.68	78.33	75.67	75.8	53.82	54.02	54.08	54.63	54.51	53.3	53.31	53.99	53.82	54.24	54.03
Alphacoronavirus	Decacovirus	Bat coronavirus HKU10	JQ989269	99.42	87.17	89	82.64	79.97	79	77.56	79.07	79.14	78.35	78.14	78.17	80.4	78.68	78.46	75.74	75.87	53.85	53.96	54.08	54.53	54.48	53.3	53.25	54.06	53.79	54.2	53.99
Alphacoronavirus	Decacovirus	Bat coronavirus HKU10	JQ989268	99.42	87.14	89	82.6	79.94	78.97	77.62	79.07	79.14	78.31	78.17	78.23	80.37	78.65	78.46	75.8	75.93	53.91	54.05	54.18	54.63	54.54	53.33	53.28	54.09	53.86	54.27	54.06
Alphacoronavirus	Decacovirus	Bat coronavirus HKU10	JQ989266	99.49	87.2	89.07	82.67	80.01	79.04	77.62	79.13	79.2	78.38	78.17	78.2	80.43	78.71	78.5	75.8	75.93	53.94	54.05	54.18	54.63	54.54	53.33	53.28	54.09	53.89	54.3	54.09
Alphacoronavirus	Decacovirus	Bat coronavirus HKU10	JQ989267	99.42	87.17	89.04	82.6	79.97	78.97	77.56	79.07	79.14	78.35	78.14	78.14	80.37	78.65	78.43	75.77	75.9	53.91	54.02	54.14	54.6	54.51	53.3	53.25	54.06	53.86	54.27	54.06
Alphacoronavirus	Decacovirus	Bat coronavirus HKU10	JQ989273	99.65	87.23	89.1	82.86	80.04	79.1	77.78	79.23	79.36	78.41	78.17	78.23	80.59	78.75	78.53	75.8	75.93	53.91	54.02	54.08	54.66	54.54	53.36	53.28	54.12	53.82	54.24	54.03
Alphacoronavirus	Decacovirus	Bat coronavirus HKU10	JQ989272	99.65	87.23	89.1	82.86	80.04	79.1	77.78	79.23	79.36	78.41	78.17	78.23	80.59	78.75	78.53	75.8	75.93	53.91	54.02	54.08	54.66	54.54	53.36	53.28	54.12	53.82	54.24	54.03
Alphacoronavirus	Decacovirus	Bat coronavirus HKU10	JQ989271	99.61	87.17	88.97	82.7	80.01	78.97	77.62	79.13	79.11	78.28	78.14	78.07	80.33	78.84	78.33	75.71	75.83	53.79	53.96	54.14	54.57	54.45	53.23	53.19	53.99	53.76	54.17	53.93
Alphacoronavirus	Decacovirus	Bat coronavirus HKU10	MN477906	99.65	87.3	89.1	82.73	80.04	79.13	77.72	79.2	79.3	78.47	78.23	78.26	80.46	78.81	78.56	75.87	75.99	53.98	54.11	54.18	54.69	54.57	53.3	53.22	54.02	53.92	54.33	54.12
Alphacoronavirus	Decacovirus	Bat coronavirus HKU10	MN477905	99.68	87.27	89.13	82.77	80.07	79.16	77.75	79.23	79.33	78.51	78.26	78.23	80.49	78.84	78.53	75.83	75.96	54.01	54.11	54.18	54.72	54.61	53.33	53.25	54.06	53.92	54.33	54.12
Alphacoronavirus	Decacovirus	Bat coronavirus HKU10	JQ989270	100	87.27	89.07	82.83	80.04	79.04	77.78	79.2	79.2	78.47	78.14	78.14	80.46	78.78	78.43	75.74	75.87	53.88	54.05	54.11	54.63	54.54	53.27	53.25	54.09	53.79	54.17	53.99
Alphacoronavirus	Decacovirus	Bat Decacovirus new lineage 2	MZ293750	86.43	89.49	86.18	84.66	80.78	80.16	78.49	80.32	79.72	78.86	78.36	78.91	80.4	78.81	79.4	76.22	76.41	53.66	54.08	54.21	54.47	54.23	53.58	53.82	54.12	53.76	54.05	54.35
Alphacoronavirus	Decacovirus	Bat Decacovirus new lineage 2	MZ293751	86.53	89.52	86.3	84.53	80.71	80.03	78.58	80.16	79.62	78.86	78.42	78.94	80.43	78.75	79.33	76.22	76.41	53.69	54.11	54.3	54.47	54.42	53.71	53.98	54.06	53.95	54.08	54.5
Alphacoronavirus	Decacovirus	Bat Decacovirus new lineage 2	MZ293746	86.56	89.49	86.33	84.63	80.71	80.06	78.52	80.29	79.62	78.83	78.39	78.94	80.46	78.78	79.43	76.12	76.35	53.63	54.18	54.3	54.47	54.38	53.65	54.01	54.06	53.86	54.14	54.44
Alphacoronavirus	Decacovirus	Bat Decacovirus new lineage 2	MZ293748	86.53	89.58	86.33	84.66	80.84	80.19	78.52	80.35	79.68	78.76	78.39	78.97	80.43	78.84	79.49	76.12	76.32	53.6	54.18	54.3	54.47	54.45	53.58	53.89	54.06	53.76	54.01	54.38
Alphacoronavirus	Decacovirus	Bat Decacovirus new lineage 2	MZ293747	86.53	89.58	86.33	84.66	80.84	80.19	78.52	80.35	79.68	78.76	78.39	78.97	80.43	78.84	79.49	76.12	76.32	53.6	54.18	54.3	54.47	54.45	53.58	53.89	54.06	53.76	54.01	54.38
Alphacoronavirus	Decacovirus	Bat Decacovirus new lineage 2	MZ293745	86.5	89.55	86.27	84.6	80.75	80.26	78.58	80.23	79.65	78.73	78.36	78.94	80.46	78.84	79.52	76.25	76.44	53.72	54.21	54.33	54.5	54.38	53.68	53.92	54.18	53.89	54.14	54.41
Alphacoronavirus	Decacovirus	Bat Decacovirus new lineage 2	MZ293749	86.4	89.45	86.17	84.66	80.81	80.26	78.68	80.35	79.81	78.96	78.46	79.04	80.46	78.78	79.49	76.22	76.41	53.72	54.21	54.33	54.53	54.42	53.65	53.82	54.06	53.79	54.05	54.47
Alphacoronavirus	Decacovirus	Bat Decacovirus new lineage 3	OQ175052	87.3	91.25	86.75	84.86	80.39	80.1	79.06	80.77	80.23	79.57	79.52	79.1	80.4	79.04	79.3	76.99	77.12	54.01	54.43	54.37	54.79	54.57	53.87	53.85	54.34	54.05	54.17	54.12
Alphacoronavirus	Decacovirus	Bat Decacovirus new lineage 3	OQ175056	87.4	91.29	86.82	84.86	80.42	80.13	79.13	80.87	80.17	79.47	79.42	79.13	80.49	79.16	79.4	77.02	77.15	54.04	54.46	54.4	54.82	54.61	53.87	53.85	54.34	54.08	54.2	54.15
Alphacoronavirus	Decacovirus	Bat Decacovirus new lineage 3	MG916902	87.3	91.22	86.66	84.79	80.39	80.16	79.06	80.77	80.26	79.38	79.42	78.97	80.43	79	79.23	77.12	77.25	54.07	54.49	54.43	54.95	54.73	53.87	53.76	54.47	54.11	54.2	54.25
Alphacoronavirus	Decacovirus	Bat Decacovirus new lineage 3	MG916903	87.33	91.32	86.72	84.89	80.46	80.26	79.22	80.8	80.39	79.47	79.49	78.97	80.46	79.04	79.46	77.15	77.28	54.1	54.56	54.56	55.04	54.76	53.9	53.76	54.47	54.14	54.24	54.22
Alphacoronavirus	Decacovirus	Bat Decacovirus new lineage 3	OQ175054	87.4	90.96	86.72	84.37	79.97	80.06	78.49	80.29	79.81	78.96	79.07	78.01	80.33	78.33	78.98	76.8	77.12	53.98	54.68	54.68	54.85	54.51	53.8	53.98	54.44	54.2	54.27	54.38
Alphacoronavirus	Decacovirus	Bat Decacovirus new lineage 3	MZ081388	87.14	91.09	86.75	84.66	80.49	80.32	78.71	80.42	80.1	79.41	79.65	78.78	80.53	78.94	79.3	76.96	77.15	54.07	54.53	54.49	54.91	54.61	53.96	53.95	54.44	54.33	54.33	54.25
Alphacoronavirus	Decacovirus	Bat Decacovirus new lineage 3	OQ175055	87.17	91.13	86.78	84.63	80.42	80.29	78.71	80.35	80.01	79.41	79.58	78.75	80.49	78.87	79.33	76.93	77.12	54.07	54.49	54.46	54.88	54.57	53.96	53.95	54.44	54.33	54.33	54.25
Alphacoronavirus	Decacovirus	Bat Decacovirus new lineage 3	MK211373	87.14	91.09	86.75	84.63	80.49	80.32	78.71	80.39	80.07	79.38	79.61	78.78	80.53	78.91	79.33	76.96	77.15	54.07	54.49	54.46	54.88	54.57	53.93	53.95	54.44	54.3	54.3	54.22
Alphacoronavirus	Decacovirus	Bat Decacovirus new lineage 3	MG916901	87.17	91.13	86.78	84.66	80.49	80.32	78.71	80.39	80.07	79.38	79.65	78.78	80.53	78.91	79.33	76.96	77.12	54.07	54.53	54.49	54.91	54.61	53.93	53.95	54.44	54.33	54.33	54.25
Alphacoronavirus	Decacovirus	Bat Decacovirus new lineage 3	OQ175053	86.91	90.9	86.56	84.41	80.2	80.06	78.52	80.19	79.88	79.18	79.42	78.52	80.27	78.68	79.07	76.73	76.93	53.88	54.37	54.33	54.76	54.45	53.8	53.79	54.28	54.17	54.17	54.09
Alphacoronavirus	Decacovirus	Bat Decacovirus new lineage 3	OK287353	86.3	90.42	86.11	83.89	79.91	79.61	78.17	79.71	79.4	78.83	78.91	78.17	79.85	78.2	78.85	76.44	76.6	53.6	54.11	54.08	54.5	54.22	53.49	53.5	54.02	53.82	53.82	53.8
Alphacoronavirus	Decacovirus	Bat Decacovirus new lineage 3	MZ081386	87.33	90.68	86.53	84.76	80.39	80.16	79.13	80.29	80.14	79.41	79.16	78.65	80.33	78.71	79.14	77.05	77.28	54.07	54.49	54.33	54.85	54.7	53.71	53.63	54.18	54.01	54.2	54.38
Alphacoronavirus	Decacovirus	Bat Decacovirus new lineage 3	MZ081385	87.33	90.68	86.53	84.76	80.39	80.16	79.13	80.29	80.14	79.41	79.16	78.65	80.33	78.71	79.14	77.05	77.28	54.07	54.49	54.33	54.85	54.7	53.71	53.63	54.18	54.01	54.2	54.38
Alphacoronavirus	Decacovirus	Bat Decacovirus new lineage 3	MZ081387	87.27	90.61	86.46	84.69	80.33	80.1	79.06	80.23	80.07	79.34	79.1	78.59	80.27	78.65	79.07	76.99	77.21	54.01	54.53	54.37	54.85	54.67	53.65	53.57	54.12	54.01	54.2	54.38
Alphacoronavirus	Decacovirus	Bat Decacovirus new lineage 3	MZ081384	87.33	90.68	86.53	84.76	80.39	80.16	79.13	80.29	80.14	79.41	79.16	78.65	80.33	78.71	79.14	77.05	77.28	54.07	54.49	54.33	54.85	54.7	53.71	53.63	54.18	54.01	54.2	54.38
Alphacoronavirus	Decacovirus	Bat Decacovirus new lineage 3	MK720946	87.46	90.64	86.62	84.82	80.07	80.19	79.16	80.35	80.1	79.38	79.23	78.62	80.53	79	79.11	77.21	77.41	54.17	54.56	54.4	54.98	54.83	53.68	53.66	54.18	54.11	54.3	54.57
Alphacoronavirus	Decacovirus	Bat Decacovirus new lineage 3	MK720945	87.4	90.58	86.56	84.76	80.01	80.13	79.16	80.29	80.04	79.31	79.16	78.55	80.46	79	79.11	77.15	77.34	54.17	54.56	54.4	54.98	54.83	53.68	53.66	54.18	54.11	54.3	54.57
Alphacoronavirus	Decacovirus	Bat Decacovirus new lineage 3	OQ175222	87.11	90.48	86.43	84.44	79.85	79.84	78.81	80	79.65	79.09	78.91	78.33	80.08	78.46	78.82	76.77	76.99	53.79	54.34	54.18	54.79	54.61	53.52	53.44	54.09	53.89	54.11	54.28
Alphacoronavirus	Decacovirus	Bat Decacovirus new lineage 3	OQ175245	87.46	90.84	86.78	84.76	80.17	80.13	79.13	80.35	79.97	79.41	79.23	78.68	80.43	78.78	79.11	77.05	77.28	54.01	54.49	54.33	54.95	54.76	53.71	53.63	54.28	54.08	54.3	54.47
Alphacoronavirus	Decacovirus	Bat Decacovirus new lineage 3	OQ175232	87.3	90.71	86.66	84.66	80.07	80.03	79.06	80.23	79.85	79.31	79.13	78.55	80.3	78.68	78.98	76.99	77.21	53.94	54.46	54.3	54.91	54.73	53.61	53.54	54.18	54.05	54.2	54.38
Alphacoronavirus	Decacovirus	Bat Decacovirus new lineage 3	OQ175215	87.46	90.84	86.78	84.76	80.17	80.13	79.13	80.35	79.97	79.41	79.23	78.68	80.43	78.78	79.11	77.05	77.28	54.01	54.49	54.33	54.95	54.76	53.71	53.63	54.28	54.08	54.3	54.47
Alphacoronavirus	Decacovirus	Bat Decacovirus new lineage 3	OQ175235	87.46	90.84	86.78	84.76	80.17	80.13	79.13	80.35	79.97	79.41	79.23	78.68	80.43	78.78	79.11	77.05	77.28	54.01	54.49	54.33	54.95	54.76	53.71	53.63	54.28	54.08	54.3	54.47
Alphacoronavirus	Decacovirus	Bat Decacovirus new lineage 3	OQ175236	87.46	90.84	86.78	84.76	80.17	80.13	79.13	80.35	79.97	79.41	79.23	78.68	80.43	78.78	79.11	77.05	77.28	54.01	54.49	54.33	54.95	54.76	53.71	53.63	54.28	54.08	54.3	54.47
Alphacoronavirus	Decacovirus	Bat Decacovirus new lineage 3	OQ175200	87.17	90.55	86.37	84.57	79.85	79.84	78.9	80.13	79.72	79.09	78.91	78.39	80.27	78.65	79.07	76.89	77.12	53.98	54.27	54.11	54.72	54.57	53.49	53.47	54.12	53.92	54.11	54.31
Alphacoronavirus	Decacovirus	Bat Decacovirus new lineage 3	OQ175230	87.36	90.71	86.72	84.73	80.2	80.19	79.16	80.32	79.97	79.44	79.2	78.49	80.46	78.78	79.11	77.12	77.34	54.1	54.49	54.33	54.88	54.73	53.61	53.57	54.15	54.01	54.17	54.41
Alphacoronavirus	Decacovirus	Bat Decacovirus new lineage 3	OQ175229	87.36	90.71	86.72	84.73	80.2	80.19	79.16	80.32	79.97	79.44	79.2	78.49	80.46	78.78	79.11	77.12	77.34	54.1	54.49	54.33	54.88	54.73	53.61	53.57	54.15	54.01	54.17	54.41
Alphacoronavirus	Decacovirus	Bat Decacovirus new lineage 3	OQ175226	87.14	90.48	86.5	84.5	79.94	79.97	78.9	80.1	79.75	79.21	79	78.26	80.24	78.55	78.85	76.96	77.18	54.04	54.43	54.27	54.82	54.67	53.55	53.47	54.09	53.95	54.11	54.34
Alphacoronavirus	Decacovirus	Bat Decacovirus new lineage 3	OQ175191	87.36	90.61	86.69	84.66	80.07	80.13	79.03	80.26	79.91	79.38	79.16	78.46	80.43	78.71	79.01	77.05	77.28	54.04	54.46	54.33	54.88	54.7	53.55	53.5	54.09	53.92	54.08	54.31
Alphacoronavirus	Decacovirus	Bat Decacovirus new lineage 3	OQ175207	87.33	90.64	86.62	84.5	79.85	79.97	78.68	80	79.75	79.21	79.2	78.46	80.21	78.49	78.85	76.93	77.15	54.01	54.4	54.24	54.85	54.8	53.58	53.5	54.28	54.05	54.33	54.41
Alphacoronavirus	Decacovirus	Bat Decacovirus new lineage 3	OQ175068	87.01	89.58	86.5	84.31	79.94	79.77	78.55	80.45	80.39	79.25	79.07	78.81	79.63	78.26	79.23	77.15	77.12	54.13	54.34	54.27	54.44	54.29	53.36	53.38	54.28	53.95	54.01	54.15
Alphacoronavirus	Decacovirus	Bat Decacovirus new lineage 3	OQ175065	87.04	89.26	86.27	83.79	79.72	79.32	78.23	80.16	79.78	79.18	79.13	78.2	79.5	77.91	78.72	76.77	76.86	54.2	54.08	54.21	54.34	54.32	53.58	53.22	54.02	54.2	54.05	54.31
Alphacoronavirus	Decacovirus	Bat Decacovirus new lineage 3	OQ175067	87.11	89.84	86.59	84.02	80.01	79.52	78.33	80.32	79.88	79.12	79.07	78.49	79.79	78.14	79.04	76.77	76.86	54.26	54.18	54.24	54.41	54.42	53.74	53.35	54.09	54.14	54.08	54.34
Alphacoronavirus	Decacovirus	Bat Decacovirus new lineage 3	MG916904	87.2	89.61	86.59	84.18	80.07	79.45	78.29	80.39	80.07	79.31	79.32	78.46	79.6	78.1	78.91	76.83	76.93	54.23	54.05	54.18	54.31	54.32	53.55	53.35	54.02	54.2	54.05	54.34
Alphacoronavirus	Decacovirus	Bat Decacovirus new lineage 3	OQ175066	87.01	89.36	86.37	84.02	79.81	79.26	78.07	80.13	79.81	79.12	79.07	78.26	79.34	77.85	78.72	76.6	76.7	54.2	53.89	54.02	54.15	54.19	53.55	53.31	54.02	54.14	53.98	54.31
Alphacoronavirus	Decacovirus	Bat Decacovirus new lineage 4	OM219639	87.2	88.1	86.98	83.86	80.3	80.03	78.26	79.13	79.49	79.09	78.81	78.23	79.56	78.42	78.24	76.86	77.18	53.82	54.02	54.11	54.38	54.42	53.77	53.47	53.8	53.76	53.79	53.99
Alphacoronavirus	Decacovirus	Bat Decacovirus new lineage 4	MZ081395	87.14	88.33	87.36	83.86	80.26	80.1	78.55	79.68	79.75	78.99	79	78.52	79.63	78.49	78.27	76.86	77.02	53.82	53.92	54.02	54.31	54.7	53.96	53.54	53.93	53.73	53.76	53.96
Alphacoronavirus	Decacovirus	Bat Decacovirus new lineage 4	MZ081394	87.14	88.33	87.36	83.86	80.26	80.1	78.55	79.68	79.75	78.99	79	78.52	79.63	78.49	78.27	76.86	77.02	53.82	53.92	54.02	54.31	54.7	53.96	53.54	53.93	53.73	53.76	53.96
Alphacoronavirus	Decacovirus	Bat Decacovirus new lineage 4	MZ081393	87.14	88.33	87.36	83.86	80.26	80.1	78.55	79.68	79.75	78.99	79	78.52	79.63	78.49	78.27	76.86	77.02	53.82	53.92	54.02	54.31	54.7	53.96	53.54	53.93	53.73	53.76	53.96
Alphacoronavirus	Decacovirus	Bat Decacovirus new lineage 4	MZ081392	87.14	88.33	87.36	83.86	80.26	80.1	78.55	79.68	79.75	78.99	79	78.52	79.63	78.49	78.27	76.86	77.02	53.82	53.92	54.02	54.31	54.7	53.96	53.54	53.93	53.73	53.76	53.96
Alphacoronavirus	Decacovirus	Bat Decacovirus new lineage 5	MZ293742	89.39	86.95	88.49	83.41	80.14	79.81	78.07	79.16	79.65	78.28	78.26	78.42	79.72	78.94	78.82	76.28	76.44	54.13	54.18	54.08	54.66	55.02	53.39	53.38	54.15	53.79	54.08	54.09
Alphacoronavirus	Decacovirus	Rhinolophus ferrumequinum alphacoronavirus HuB-2013	OQ175058	87.3	99.55	87.43	84.95	79.94	79.58	78.55	79.81	79.72	79.18	79.23	78.94	80.59	79.16	80.07	76.48	76.73	53.98	54.27	54.3	54.79	54.8	53.74	53.92	54.25	54.17	54.2	54.41
Alphacoronavirus	Decacovirus	Rhinolophus ferrumequinum alphacoronavirus HuB-2013	OQ175057	87.01	98.23	87.17	84.82	79.97	79.58	78.52	79.42	79.43	79.15	79.23	78.65	80.21	78.94	79.68	76.38	76.64	53.82	54.02	54.02	54.5	54.45	53.65	53.69	53.96	54.05	54.11	54.31
Alphacoronavirus	Decacovirus	Rhinolophus ferrumequinum alphacoronavirus HuB-2013	KJ473807	87.27	100	87.4	84.95	79.97	79.65	78.61	79.84	79.72	79.15	79.23	78.87	80.56	79.2	80.1	76.41	76.7	53.98	54.3	54.33	54.72	54.73	53.77	53.95	54.15	54.2	54.24	54.44
Alphacoronavirus	Decacovirus	Rhinolophus ferrumequinum alphacoronavirus HuB-2013	KJ473810	87.43	99.55	87.52	84.95	79.94	79.52	78.55	79.81	79.72	79.18	79.2	78.94	80.65	79.13	80.07	76.41	76.67	53.94	54.24	54.3	54.82	54.83	53.71	53.92	54.15	54.14	54.17	54.38
Alphacoronavirus	Decacovirus	Rhinolophus ferrumequinum alphacoronavirus HuB-2013	OQ175062	87.14	98.94	87.49	84.89	80.01	79.55	78.45	79.81	79.75	79.02	79.16	78.91	80.56	79.1	80.01	76.51	76.77	53.98	54.27	54.24	54.66	54.76	53.8	53.76	54.02	54.14	54.27	54.34
Alphacoronavirus	Decacovirus	Rhinolophus ferrumequinum alphacoronavirus HuB-2013	OQ175061	87.23	98.91	87.56	85.05	80.17	79.71	78.49	79.9	79.85	79.12	79.16	79	80.65	79.23	80.14	76.6	76.86	53.98	54.4	54.37	54.76	54.86	53.93	53.92	54.15	54.14	54.33	54.34
Alphacoronavirus	Decacovirus	Rhinolophus ferrumequinum alphacoronavirus HuB-2013	OQ175060	87.33	99	87.68	85.02	80.14	79.65	78.61	79.9	79.85	79.18	79.23	78.97	80.75	79.26	80.1	76.6	76.86	53.91	54.24	54.21	54.66	54.76	53.8	53.82	54.02	54.08	54.2	54.31
Alphacoronavirus	Decacovirus	Rhinolophus ferrumequinum alphacoronavirus HuB-2013	OQ175059	87.3	99.55	87.43	84.92	79.94	79.58	78.55	79.77	79.72	79.18	79.16	78.94	80.56	79.16	80.1	76.48	76.7	53.98	54.27	54.3	54.79	54.8	53.74	53.92	54.18	54.17	54.2	54.41
Alphacoronavirus	Decacovirus	Rhinolophus ferrumequinum alphacoronavirus HuB-2013	OQ175063	87.27	99.45	87.36	84.89	79.88	79.49	78.45	79.74	79.68	79.09	79.13	78.84	80.46	79.07	80.01	76.38	76.64	53.94	54.24	54.27	54.76	54.76	53.74	53.89	54.18	54.11	54.17	54.34
Alphacoronavirus	Decacovirus	Rhinolophus ferrumequinum alphacoronavirus HuB-2013	OQ175064	87.36	99.58	87.46	84.98	80.01	79.61	78.58	79.84	79.78	79.18	79.23	78.97	80.59	79.2	80.14	76.51	76.77	54.01	54.3	54.33	54.82	54.83	53.77	53.92	54.21	54.17	54.24	54.41
Alphacoronavirus	Duvinacovirus	Human coronavirus 229E	KT253271	77.15	77.6	77.34	77.82	76.39	76.12	76.66	75.51	75.99	75.05	75	74.55	75.82	75.58	75.36	76.39	76.46	52.99	53.58	53.77	54.21	54.12	52.83	52.31	52.67	52.96	53.37	53.35
Alphacoronavirus	Duvinacovirus	Human coronavirus 229E	MZ293735	77.28	77.67	77.44	77.92	76.39	76.32	77.18	75.46	76.07	75.02	75.26	74.43	75.74	75.49	75.27	76.24	76.18	53.16	53.79	53.85	54.19	54.1	52.91	52.17	52.84	52.63	53.04	53.05
Alphacoronavirus	Duvinacovirus	Human coronavirus 229E	KT253269	77.09	77.67	77.67	77.89	76.39	76.29	77.02	75.46	75.87	74.99	75.39	74.43	75.7	75.52	75.24	76.27	76.14	53.1	53.76	53.79	54.1	54.23	52.78	52.04	52.84	52.76	53.01	53.15
Alphacoronavirus	Duvinacovirus	Human coronavirus 229E	KT253272	76.93	77.7	77.54	77.83	76.3	76.19	76.99	75.14	75.87	74.7	75.36	74.21	75.58	75.36	75.05	76.08	76.08	53.03	53.72	53.85	54.22	54.29	52.94	52.14	52.75	52.79	53.1	53.08
Alphacoronavirus	Duvinacovirus	Human coronavirus 229E	KT253270	77.15	77.67	77.64	77.86	76.49	76.35	77.06	75.58	75.87	74.96	75.23	74.34	75.54	75.33	75.14	76.08	75.95	53.03	53.79	53.88	54.16	54.17	52.75	52.04	52.75	52.73	52.98	53.11
Alphacoronavirus	Duvinacovirus	Human coronavirus 229E	NC_002645	76.5	77.05	76.82	77.14	75.55	75.67	76.25	74.78	75.16	74.22	74.68	73.88	75.35	74.62	74.56	75.56	75.53	52.73	53.39	53.41	53.63	53.86	52.38	51.74	52.6	52.52	52.74	52.78
Alphacoronavirus	Duvinacovirus	Human coronavirus 229E	KY073748	77.09	77.57	77.44	77.73	76.27	76.1	77.06	75.2	75.71	74.99	75.33	74.37	75.8	75.36	75.21	76.27	76.21	53.35	53.57	53.63	53.97	54.07	52.78	52.07	52.78	52.76	53.17	53.21
Alphacoronavirus	Duvinacovirus	Human coronavirus 229E	MN611517	77.31	77.67	77.48	77.8	76.59	76.39	77.22	75.49	75.78	75.12	75.39	74.43	75.77	75.46	75.34	76.24	76.18	53.22	53.66	53.69	54	54.01	52.78	52.07	52.75	52.63	53.01	53.08
Alphacoronavirus	Duvinacovirus	Human coronavirus 229E	KY073747	76.99	77.76	77.64	77.99	76.39	76.19	77.02	75.3	75.68	74.83	75.14	74.43	75.7	75.46	75.24	76.3	76.24	53.19	53.91	53.94	54.22	54.32	52.97	52.23	53	52.82	53.23	53.08
Alphacoronavirus	Duvinacovirus	Human coronavirus 229E	NC_028752	77.14	77.78	77.43	77.78	76.16	76.15	76.69	75.16	75.51	74.82	75.1	74.36	75.77	75.22	74.91	75.91	75.81	52.79	53.64	53.7	53.91	54.11	52.6	52.08	52.7	52.65	52.87	52.93
Alphacoronavirus	Luchacovirus	Lucheng Rn rat coronavirus	NC_034972	67.86	68.43	68.4	69.42	68.19	68.05	68.57	68.31	68.03	67.87	67.99	67.54	67.9	67.86	67.86	68.69	68.72	52.13	52.87	53.21	53.46	53.9	52.02	52.45	52.02	51.56	52.28	52.03
Alphacoronavirus	Luchacovirus	Lucheng Rn rat coronavirus	NC_032730	68.02	68.46	68.43	69.42	68.22	68.43	68.67	67.99	67.96	67.87	67.54	67.57	67.55	67.86	67.86	68.56	68.69	52.32	52.75	52.99	53.46	53.87	51.7	52.48	52.46	51.81	52.35	52.13
Alphacoronavirus	Minacovirus	Mink coronavirus 1	OP933726	70.42	70.29	70.81	71.38	70.3	71.22	71.27	69.81	69.94	70.21	70.32	70.52	70.35	70.52	70.55	72.64	72.67	53.89	53.6	54.15	54.07	54.52	53.47	53.86	54.1	53.16	53.82	53.43
Alphacoronavirus	Minacovirus	Mink coronavirus 1	NC_030292	70.18	69.92	70.4	71.01	69.99	70.78	70.52	69.34	69.79	69.42	69.7	69.54	70.27	70.43	69.89	72.83	72.83	53.47	54.03	54.21	54.47	54.82	53.17	53.16	53.52	52.73	53.33	53.11
Alphacoronavirus	Minacovirus	Mink coronavirus 1	NC_023760	70.18	70.21	70.34	71.1	70.41	71.36	71.09	69.95	69.89	70.32	70.14	70.11	70.62	70.75	70.3	72.93	72.9	53.5	53.49	53.92	53.96	54.29	53.33	53.7	53.42	52.98	53.61	53.2
Alphacoronavirus	Minunacovirus	Miniopterus bat coronavirus 1	OQ175077	79.26	79.77	79.13	81.32	85.05	96.88	76.98	79.42	78.66	78.06	78.33	77.36	78.15	77.65	77.43	76.8	76.7	53.94	54.24	54.3	54.72	54.8	54.41	53.89	54.06	54.01	54.49	54.25
Alphacoronavirus	Minunacovirus	Miniopterus bat coronavirus 1	OQ175249	79.42	80	79.16	81.45	85.02	96.88	76.98	79.42	78.69	78.15	78.39	77.33	78.22	77.56	77.63	76.89	76.8	53.94	54.18	54.27	54.69	54.83	54.38	53.89	54.02	53.89	54.36	54.15
Alphacoronavirus	Minunacovirus	Miniopterus bat coronavirus 1	EU420137	79.07	79.58	78.97	81.16	84.86	96.5	76.79	79.1	78.43	77.93	78.14	77.14	77.9	77.4	77.18	76.54	76.44	53.79	53.96	54.05	54.53	54.61	54.22	53.66	53.9	53.79	54.24	54.09
Alphacoronavirus	Minunacovirus	Miniopterus bat coronavirus 1	OQ175076	79.23	79.77	79.13	81.35	84.99	96.82	76.92	79.39	78.62	78.09	78.36	77.3	78.12	77.68	77.43	76.73	76.64	53.88	54.11	54.21	54.66	54.73	54.25	53.73	53.96	53.95	54.42	54.25
Alphacoronavirus	Minunacovirus	Miniopterus bat coronavirus 1	OQ175078	79.39	79.9	79.32	81.45	85.09	96.91	76.98	79.42	78.75	78.12	78.39	77.49	78.25	77.65	77.5	76.89	76.8	53.88	54.11	54.24	54.72	54.8	54.34	53.82	54.02	53.95	54.42	54.25
Alphacoronavirus	Minunacovirus	Miniopterus bat coronavirus 1	OQ175071	79.1	79.61	78.97	81.13	84.76	96.5	76.82	79.36	78.56	77.99	78.26	77.17	77.96	77.49	77.34	76.51	76.41	53.75	54.02	54.11	54.57	54.64	54.19	53.69	53.9	53.76	54.27	53.99
Alphacoronavirus	Minunacovirus	Miniopterus bat coronavirus 1	OQ175069	79.07	79.52	78.94	81.19	84.89	96.72	76.79	79.36	78.56	77.93	78.23	77.17	77.93	77.43	77.28	76.67	76.57	53.85	53.96	54.05	54.57	54.64	54.28	53.66	53.87	53.86	54.33	54.09
Alphacoronavirus	Minunacovirus	Miniopterus bat coronavirus 1	OQ175075	79.23	79.84	79.13	81.39	85.06	96.82	77.01	79.3	78.6	78	78.3	77.43	78.22	77.66	77.47	76.8	76.7	54.01	54.18	54.27	54.76	54.8	54.35	53.82	54	53.89	54.36	54.22
Alphacoronavirus	Minunacovirus	Miniopterus bat coronavirus 1	OQ175079	79.29	79.81	79.2	81.35	85.02	96.78	76.88	79.32	78.69	77.99	78.26	77.36	78.12	77.59	77.4	76.73	76.64	53.82	54.15	54.18	54.66	54.7	54.28	53.73	53.96	53.92	54.39	54.22
Alphacoronavirus	Minunacovirus	Miniopterus bat coronavirus 1	OQ175072	79.2	79.74	79.13	81.25	84.96	96.82	76.88	79.36	78.53	77.99	78.26	77.33	78.12	77.65	77.4	76.83	76.73	53.98	54.21	54.3	54.79	54.86	54.34	53.82	53.99	53.95	54.42	54.25
Alphacoronavirus	Minunacovirus	Miniopterus bat coronavirus 1	OQ175074	79.39	79.94	79.16	81.41	85.09	96.95	77.11	79.49	78.75	78.19	78.39	77.36	78.18	77.65	77.6	76.83	76.77	54.01	54.24	54.33	54.79	54.92	54.34	53.82	54.02	53.95	54.42	54.25
Alphacoronavirus	Minunacovirus	Miniopterus bat coronavirus 1	OQ175073	79.29	79.81	79.13	81.41	85.09	97.04	77.01	79.49	78.72	78.09	78.33	77.36	78.22	77.72	77.6	76.86	76.77	54.01	54.24	54.33	54.85	54.92	54.44	53.92	54.06	54.05	54.52	54.28
Alphacoronavirus	Minunacovirus	Miniopterus bat coronavirus 1	OQ175080	79.32	79.81	79.26	81.38	85.05	96.72	77.11	79.52	78.69	78.12	78.46	77.36	78.28	77.68	77.5	76.83	76.73	53.94	54.15	54.24	54.66	54.73	54.31	53.79	54.02	53.95	54.42	54.25
Alphacoronavirus	Minunacovirus	Miniopterus bat coronavirus 1	OL956935	79.4	79.49	78.98	80.65	85.31	93.89	76.63	78.78	77.92	77.45	77.76	76.95	77.84	77.08	77.12	76	76	53.96	53.88	53.9	54.26	54.53	53.79	53.71	53.69	53.4	54.15	53.69
Alphacoronavirus	Minunacovirus	Miniopterus bat coronavirus 1	OQ175081	79.52	80.13	79.42	81.54	85.57	97.33	77.17	79.61	78.82	78.19	78.46	77.4	78.09	77.62	77.76	76.99	77.05	53.91	54.21	54.18	54.91	54.8	54.15	53.82	53.8	53.89	54.24	54.09
Alphacoronavirus	Minunacovirus	Miniopterus bat coronavirus 1	MW450840	79.42	80.1	79.26	81.48	85.54	97.11	76.98	79.36	78.66	78.09	78.36	77.43	78.12	77.59	77.76	76.86	76.86	53.88	54.08	54.11	54.82	54.61	54.06	53.73	53.64	53.92	54.2	54.12
Alphacoronavirus	Minunacovirus	Miniopterus bat coronavirus 1	OQ175082	79.42	80.16	79.36	81.58	85.57	97.43	77.24	79.49	78.78	78.19	78.59	77.52	78.22	77.65	77.85	77.02	77.09	53.98	54.18	54.14	54.88	54.83	54.12	53.73	53.77	53.86	54.3	54.09
Alphacoronavirus	Minunacovirus	Miniopterus bat coronavirus 1	EU420138	79.04	79.65	79	80.87	84.76	100	76.69	78.68	78.5	77.8	78.14	76.88	77.64	77.23	77.02	76.64	76.7	53.69	53.73	53.7	54.53	54.64	53.77	53.44	53.93	53.54	54.2	53.87
Alphacoronavirus	Minunacovirus	Miniopterus bat coronavirus 1	OQ175083	79.2	79.84	79.13	81.09	85.05	98.75	76.79	78.94	78.59	77.83	78.23	77.04	77.96	77.36	77.31	76.64	76.67	53.72	53.8	53.76	54.5	54.7	53.9	53.44	53.83	53.48	54.11	53.77
Alphacoronavirus	Minunacovirus	Miniopterus bat coronavirus 1	KJ473795	79.52	80.16	79.45	81.38	85.28	99.23	76.98	79.2	78.82	78.15	78.46	77.33	78.09	77.56	77.53	76.93	76.99	53.85	53.99	53.95	54.72	54.86	54.03	53.66	54.09	53.67	54.3	53.96
Alphacoronavirus	Minunacovirus	Miniopterus bat coronavirus 1	KJ473796	79.36	80.03	79.36	81.25	85.15	99.2	76.88	79.16	78.78	78.06	78.49	77.2	78.02	77.49	77.43	76.83	76.86	53.85	53.86	53.86	54.66	54.76	53.96	53.6	54.06	53.63	54.3	53.96
Alphacoronavirus	Minunacovirus	Miniopterus bat coronavirus 1	MN611524	78.78	79.36	78.75	80.64	84.47	98.39	76.4	78.52	78.24	77.45	77.81	76.72	77.38	77.11	76.95	76.32	76.35	53.31	53.45	53.41	54.25	54.38	53.55	53.06	53.52	53.16	53.79	53.46
Alphacoronavirus	Minunacovirus	Miniopterus bat coronavirus 1	OQ175086	79.32	80	79.26	81.25	85.18	98.87	77.04	79.16	78.69	78.06	78.59	77.33	78.06	77.43	77.5	76.83	76.89	54.01	53.96	53.92	54.63	54.86	53.96	53.76	54.02	53.63	54.24	53.96
Alphacoronavirus	Minunacovirus	Miniopterus bat coronavirus 1	OQ175087	79.55	80.19	79.42	81.32	85.25	98.78	77.08	79.1	78.75	78.02	78.42	77.27	78.06	77.49	77.4	76.86	76.89	53.82	54.02	53.89	54.66	54.86	54.03	53.63	53.99	53.67	54.33	53.99
Alphacoronavirus	Minunacovirus	Miniopterus bat coronavirus 1	OQ175085	79.32	79.9	79.26	81.29	85.02	98.91	76.82	79	78.72	77.93	78.3	77.23	77.99	77.49	77.5	76.8	76.83	53.79	53.89	53.86	54.66	54.76	53.84	53.54	53.93	53.57	54.2	53.87
Alphacoronavirus	Minunacovirus	Miniopterus bat coronavirus 1	OQ175084	79.32	79.87	79.36	81.29	85.05	98.42	76.98	79.1	78.62	77.8	78.42	77.04	77.93	77.59	77.37	76.73	76.77	53.88	53.77	53.76	54.47	54.61	53.84	53.44	53.96	53.57	54.2	53.8
Alphacoronavirus	Minunacovirus	Miniopterus bat coronavirus HKU8	MN611518	80.2	80.14	80.49	82.42	99.58	84.89	77.02	78.43	77.89	77.36	77.88	76.89	78.64	78.14	78.08	76	76.2	54.5	54.38	54.54	54.77	54.84	53.5	53.77	54.23	53.68	54.19	54.07
Alphacoronavirus	Minunacovirus	Miniopterus bat coronavirus HKU8	KJ473797	80.07	79.97	80.55	82.32	99.52	84.86	76.96	78.37	77.89	77.48	77.88	76.86	78.58	78.21	78.02	75.94	76.13	54.53	54.44	54.6	54.8	54.91	53.47	53.68	54.26	53.71	54.15	54.07
Alphacoronavirus	Minunacovirus	Miniopterus bat coronavirus HKU8	EU420139	80.04	79.97	80.39	82.32	100	84.76	76.89	78.27	77.8	77.36	77.79	76.82	78.54	78.11	78.02	75.87	76.07	54.4	54.29	54.48	54.64	54.75	53.41	53.58	54.17	53.65	54.09	54.01
Alphacoronavirus	Minunacovirus	Miniopterus bat coronavirus HKU8	OQ175088	80.14	80.07	80.55	82.45	99.61	84.89	77.02	78.46	77.89	77.48	77.95	77.02	78.7	78.27	78.08	76.03	76.23	54.46	54.35	54.54	54.74	54.84	53.47	53.68	54.2	53.78	54.15	54.14
Alphacoronavirus	Minunacovirus	Miniopterus bat coronavirus HKU8	OQ175093	80.23	80.01	80.42	82.42	99.36	84.8	76.89	78.4	77.83	77.32	77.82	76.89	78.51	78.21	78.05	75.87	76.07	54.34	54.32	54.51	54.68	54.81	53.41	53.55	54.13	53.65	54.12	54.01
Alphacoronavirus	Minunacovirus	Miniopterus bat coronavirus HKU8	OQ175262	80.3	80.14	80.46	82.48	99.42	84.89	76.99	78.46	77.86	77.42	77.92	77.02	78.64	78.3	78.15	75.97	76.16	54.37	54.38	54.57	54.74	54.87	53.5	53.58	54.2	53.71	54.19	54.07
Alphacoronavirus	Minunacovirus	Miniopterus bat coronavirus HKU8	OQ175091	79.75	79.62	79.94	81.87	98.65	84.25	76.35	77.79	77.28	76.81	77.11	76.34	78.03	77.63	77.54	75.33	75.52	54.24	54.1	54.19	54.39	54.53	53.12	53.3	53.91	53.46	53.9	53.85
Alphacoronavirus	Minunacovirus	Miniopterus bat coronavirus HKU8	OQ175098	80.26	80.17	80.59	82.58	99.58	84.99	77.02	78.5	77.99	77.48	77.95	77.02	78.64	78.33	78.18	75.94	76.13	54.5	54.38	54.57	54.77	54.87	53.5	53.71	54.29	53.81	54.25	54.17
Alphacoronavirus	Minunacovirus	Miniopterus bat coronavirus HKU8	OQ175090	80.17	80.04	80.39	82.48	99.39	84.83	76.96	78.37	77.89	77.42	77.82	76.95	78.64	78.27	78.02	75.78	75.97	54.43	54.35	54.54	54.74	54.87	53.44	53.65	54.23	53.71	54.19	54.1
Alphacoronavirus	Minunacovirus	Miniopterus bat coronavirus HKU8	OM480510	79.72	79.65	79.91	81.9	96.75	84.25	76.35	78.08	77.31	76.94	77.21	76.05	77.74	77.08	77.35	75.71	75.97	53.8	54	54.19	54.26	54.56	53.15	53.33	53.72	53.55	53.97	54.01
Alphacoronavirus	Minunacovirus	Miniopterus bat coronavirus HKU8	OQ175291	80.1	80.23	80.46	82.45	97.11	84.96	76.79	78.43	77.7	77.48	77.72	76.82	78.26	77.82	78.21	76.07	76.32	54.12	54.54	54.73	54.68	54.91	53.47	53.68	54.01	53.87	54.22	54.29
Alphacoronavirus	Minunacovirus	Miniopterus bat coronavirus HKU8	OQ175268	80.1	80.2	80.39	82.42	97.14	84.89	76.76	78.43	77.73	77.45	77.66	76.82	78.22	77.76	78.15	76.03	76.29	54.02	54.48	54.67	54.64	54.84	53.44	53.65	54.01	53.81	54.15	54.23
Alphacoronavirus	Minunacovirus	Miniopterus bat coronavirus HKU8	KJ473798	80.14	80.23	80.42	82.51	97.14	84.89	76.79	78.46	77.73	77.45	77.66	76.86	78.26	77.79	78.18	76.07	76.32	54.02	54.51	54.7	54.68	54.87	53.44	53.65	54.01	53.81	54.15	54.23
Alphacoronavirus	Minunacovirus	Miniopterus bat coronavirus HKU8	OQ175271	80.1	80.2	80.39	82.42	97.17	84.92	76.76	78.5	77.76	77.48	77.72	76.82	78.22	77.76	78.15	76.03	76.26	54.05	54.51	54.7	54.68	54.87	53.44	53.68	54.04	53.84	54.22	54.26
Alphacoronavirus	Minunacovirus	Miniopterus bat coronavirus HKU8	OQ175326	79.85	80.1	80.26	82.48	96.72	85.02	76.79	78.56	77.8	77.65	77.88	76.82	78.19	77.66	78.18	76.13	76.36	53.93	54.41	54.6	54.61	54.84	53.5	53.74	54.04	53.84	54.19	54.14
Alphacoronavirus	Minunacovirus	Miniopterus bat coronavirus HKU8	MW450843	80.07	80.14	80.36	82.42	97.11	84.83	76.76	78.46	77.73	77.45	77.69	76.76	78.19	77.69	78.08	75.97	76.2	54.02	54.48	54.67	54.64	54.87	53.44	53.68	54.04	53.84	54.19	54.26
Alphacoronavirus	Minunacovirus	Miniopterus bat coronavirus HKU8	MW450842	80.17	80.2	80.39	82.45	97.17	84.86	76.83	78.46	77.67	77.48	77.76	76.82	78.26	77.76	78.15	76.07	76.29	54.05	54.48	54.67	54.61	54.87	53.44	53.68	54.04	53.84	54.19	54.26
Alphacoronavirus	Minunacovirus	Miniopterus bat coronavirus HKU8	MW450841	80.17	80.2	80.39	82.45	97.17	84.86	76.83	78.46	77.67	77.48	77.76	76.82	78.26	77.76	78.15	76.07	76.29	54.05	54.48	54.67	54.61	54.87	53.44	53.68	54.04	53.84	54.19	54.26
Alphacoronavirus	Minunacovirus	Miniopterus bat coronavirus HKU8	OQ175329	79.97	80.17	80.3	82.35	96.91	84.89	76.7	78.53	77.63	77.42	77.76	76.73	78.22	77.63	78.05	76.1	76.39	54.02	54.48	54.7	54.64	54.81	53.44	53.65	53.94	53.78	54.12	54.26
Alphacoronavirus	Minunacovirus	Miniopterus bat coronavirus HKU8	OQ175256	80.04	80.2	80.36	82.42	96.98	84.89	76.79	78.59	77.67	77.45	77.82	76.76	78.29	77.66	78.08	76.13	76.42	54.02	54.48	54.7	54.64	54.84	53.47	53.68	53.98	53.81	54.15	54.29
Alphacoronavirus	Minunacovirus	Miniopterus bat coronavirus HKU8	KJ473800	80.07	80.17	80.39	82.45	97.07	84.83	76.76	78.5	77.7	77.42	77.69	76.76	78.22	77.72	78.12	75.97	76.23	54.05	54.51	54.7	54.64	54.91	53.5	53.71	54.04	53.87	54.22	54.29
Alphacoronavirus	Minunacovirus	Miniopterus bat coronavirus HKU8	OQ175270	80.17	80.26	80.49	82.48	97.14	84.92	76.76	78.53	77.8	77.48	77.66	76.86	78.29	77.82	78.21	76.13	76.32	54.05	54.51	54.7	54.71	54.91	53.44	53.71	54.13	53.84	54.22	54.29
Alphacoronavirus	Minunacovirus	Miniopterus bat coronavirus HKU8	OQ175266	80.01	80.14	80.36	82.35	97.01	84.83	76.73	78.5	77.73	77.42	77.66	76.76	78.22	77.69	78.12	75.97	76.23	54.05	54.51	54.7	54.64	54.87	53.47	53.68	54.01	53.81	54.15	54.23
Alphacoronavirus	Minunacovirus	Miniopterus bat coronavirus HKU8	KJ473799	80.07	80.2	80.36	82.42	97.11	84.83	76.76	78.53	77.76	77.45	77.69	76.79	78.26	77.76	78.12	76	76.26	54.08	54.51	54.7	54.64	54.87	53.5	53.71	54.04	53.84	54.19	54.26
Alphacoronavirus	Myotacovirus	Myotis ricketti alphacoronavirus Sax-2011	ON378805	77.49	78.13	76.56	79.32	76.6	75.95	90.64	76.72	77.08	75.65	76.43	76.66	76.9	76.75	76.79	76.83	76.74	53.31	53.56	53.81	54.02	53.68	52.82	52.61	53.16	53.11	53.14	53.62
Alphacoronavirus	Myotacovirus	Myotis ricketti alphacoronavirus Sax-2011	KY770851	77.94	78.58	77.04	79.35	77.05	76.4	93.07	76.98	76.86	76.2	77.04	76.92	77.57	77.04	76.83	77.09	76.99	54.32	53.53	53.71	54.02	54	53.2	52.99	53.57	53.68	53.71	53.91
Alphacoronavirus	Myotacovirus	Myotis ricketti alphacoronavirus Sax-2011	KY770850	77.78	78.49	76.95	79.38	76.99	76.47	92.95	76.88	76.86	76.26	77.01	76.85	77.5	77.07	76.7	77.09	77.03	54.23	53.46	53.65	54.06	53.9	53.16	52.93	53.54	53.58	53.61	53.81
Alphacoronavirus	Myotacovirus	Myotis ricketti alphacoronavirus Sax-2011	OQ175121	77.62	78.45	76.76	79.16	76.96	76.47	93.04	76.72	76.73	76.1	77.04	76.72	77.57	77	76.67	77.06	76.93	54.1	53.56	53.78	54.15	54	53.1	52.93	53.48	53.64	53.64	53.85
Alphacoronavirus	Myotacovirus	Myotis ricketti alphacoronavirus Sax-2011	OQ175120	77.62	78.42	76.72	79.06	76.89	76.4	92.91	76.76	76.67	76.13	76.92	76.66	77.5	76.94	76.63	77.12	76.99	54.04	53.53	53.68	54.15	53.97	53.07	52.9	53.42	53.58	53.61	53.78
Alphacoronavirus	Myotacovirus	Myotis ricketti alphacoronavirus Sax-2011	MZ328298	77.81	78.55	77.49	79.22	76.86	76.69	99.29	76.85	77.37	76.29	76.5	76.92	77.67	77.14	77.21	76.67	76.74	53.91	53.49	53.71	54.15	53.87	53.07	52.8	53.54	53.46	53.46	53.66
Alphacoronavirus	Myotacovirus	Myotis ricketti alphacoronavirus Sax-2011	KJ473806	77.78	78.61	77.43	79.22	76.89	76.69	100	76.98	77.47	76.42	76.66	77.01	77.74	77.14	77.37	76.74	76.8	53.85	53.43	53.65	53.96	53.74	52.94	52.77	53.48	53.3	53.39	53.56
Alphacoronavirus	Myotacovirus	Myotis ricketti alphacoronavirus Sax-2011	OQ175339	77.81	78.61	77.49	79.35	77.05	76.72	99.36	76.98	77.5	76.58	76.72	77.01	77.8	77.08	77.31	76.8	76.87	53.78	53.46	53.68	53.96	53.78	53.01	52.74	53.51	53.23	53.33	53.47
Alphacoronavirus	Myotacovirus	Myotis ricketti alphacoronavirus Sax-2011	MN535734	77.91	78.65	77.01	79.19	76.54	76.56	94.93	76.6	77.4	76.39	77.11	77.11	77.7	77.4	77.44	76.83	76.93	53.62	53.56	53.62	53.87	53.78	52.94	52.61	53.35	53.49	53.49	53.62
Alphacoronavirus	Myotacovirus	Myotis ricketti alphacoronavirus Sax-2011	ON378804	77.59	78.45	76.92	79.13	76.73	76.27	95.25	76.76	77.56	76.23	77.08	77.14	77.77	77.46	77.5	76.99	77.03	53.88	53.62	53.71	54.06	53.74	53.13	52.77	53.7	53.87	53.9	53.97
Alphacoronavirus	Myotacovirus	Myotis ricketti alphacoronavirus Sax-2011	OQ175102	77.4	78.2	76.72	78.9	76.51	76.02	95.06	76.69	77.4	76.03	76.82	76.95	77.54	77.27	77.28	76.83	76.83	53.85	53.56	53.65	53.99	53.74	53.01	52.64	53.64	53.77	53.77	54
Alphacoronavirus	Myotacovirus	Myotis ricketti alphacoronavirus Sax-2011	MZ328299	78.07	78.81	77.04	79.64	76.76	76.72	91.28	76.92	77.12	75.78	76.56	76.56	77.31	77.29	77.4	77.12	77.06	53.69	53.59	53.71	54.31	53.93	52.88	52.86	53.64	53.74	53.8	53.94
Alphacoronavirus	Myotacovirus	Myotis ricketti alphacoronavirus Sax-2011	MZ081397	78.11	78.75	77.5	79.45	76.67	76.86	91.73	76.92	77.22	76.14	77.27	77.05	77.83	77.52	77.79	77.13	77.22	53.63	53.81	53.91	54.28	53.94	52.76	52.55	53.55	53.55	53.65	53.88
Alphacoronavirus	Myotacovirus	Myotis ricketti alphacoronavirus Sax-2011	OQ175104	78.13	78.78	77.43	79.51	76.73	76.56	91.34	76.88	77.21	76.13	77.11	77.14	77.73	77.61	77.82	77.09	77.09	53.53	53.59	53.62	54.18	53.71	52.75	52.64	53.54	53.58	53.68	53.85
Alphacoronavirus	Myotacovirus	Myotis ricketti alphacoronavirus Sax-2011	OQ175105	77.78	78.39	77.14	79.35	76.35	76.18	90.83	76.69	77.08	76.07	76.88	76.95	77.5	77.55	77.82	76.99	76.99	53.4	53.49	53.46	54.06	53.46	52.5	52.36	53.29	53.36	53.52	53.78
Alphacoronavirus	Myotacovirus	Myotis ricketti alphacoronavirus Sax-2011	OP279992	78.04	78.58	77.3	79.29	76.44	76.34	90.99	76.85	77.05	75.81	76.95	76.69	77.6	77.29	77.63	77.25	77.28	53.43	53.34	53.39	53.9	53.55	52.59	52.58	53.19	53.23	53.39	53.59
Alphacoronavirus	Myotacovirus	Myotis ricketti alphacoronavirus Sax-2011	OQ175106	78.17	78.78	77.52	79.54	76.76	76.53	91.38	76.88	77.15	76.13	77.14	77.04	77.79	77.52	77.79	77.06	77.06	53.53	53.65	53.62	54.18	53.81	52.66	52.64	53.48	53.52	53.61	53.78
Alphacoronavirus	Myotacovirus	Myotis ricketti alphacoronavirus Sax-2011	OQ175107	78.1	78.78	77.49	79.48	76.67	76.47	91.5	76.85	77.18	76.07	77.17	77.01	77.79	77.55	77.79	77.03	77.03	53.59	53.68	53.68	54.12	53.71	52.66	52.61	53.48	53.58	53.64	53.85
Alphacoronavirus	Myotacovirus	Myotis ricketti alphacoronavirus Sax-2011	OQ175110	78.17	78.84	77.56	79.54	76.63	76.47	91.44	76.82	77.18	76.07	77.11	77.08	77.86	77.49	77.79	77.12	77.12	53.53	53.65	53.65	54.18	53.78	52.75	52.71	53.57	53.55	53.64	53.81
Alphacoronavirus	Myotacovirus	Myotis ricketti alphacoronavirus Sax-2011	OQ175113	78.13	78.78	77.49	79.45	76.63	76.5	91.47	76.85	77.15	76.1	77.14	77.01	77.73	77.45	77.72	77.09	77.09	53.53	53.65	53.65	54.15	53.74	52.63	52.61	53.48	53.55	53.64	53.81
Alphacoronavirus	Myotacovirus	Myotis ricketti alphacoronavirus Sax-2011	OQ175112	77.88	78.52	77.27	79.19	76.35	76.18	91.15	76.6	76.89	75.84	76.89	76.69	77.47	77.13	77.41	76.8	76.8	53.34	53.43	53.43	53.9	53.49	52.44	52.45	53.29	53.36	53.46	53.63
Alphacoronavirus	Myotacovirus	Myotis ricketti alphacoronavirus Sax-2011	OQ175108	78.1	78.78	77.52	79.42	76.76	76.5	91.47	76.82	77.08	76	77.08	77.04	77.79	77.52	77.88	77.06	77.06	53.5	53.68	53.68	54.21	53.81	52.69	52.58	53.51	53.55	53.61	53.81
Alphacoronavirus	Myotacovirus	Myotis ricketti alphacoronavirus Sax-2011	OQ175114	78.04	78.68	77.43	79.38	76.67	76.4	91.31	76.66	76.99	75.97	76.98	76.88	77.66	77.33	77.69	77.12	77.12	53.4	53.68	53.68	54.21	53.74	52.63	52.52	53.48	53.61	53.71	53.81
Alphacoronavirus	Myotacovirus	Myotis ricketti alphacoronavirus Sax-2011	OQ175119	78.1	78.71	77.49	79.42	76.79	76.4	91.25	76.72	77.02	75.97	76.98	76.95	77.7	77.49	77.72	77.06	77.06	53.47	53.62	53.62	54.15	53.74	52.66	52.55	53.48	53.61	53.68	53.81
Alphacoronavirus	Myotacovirus	Myotis ricketti alphacoronavirus Sax-2011	OQ175117	78.13	78.74	77.4	79.42	76.73	76.4	91.31	76.66	76.96	75.91	76.95	76.85	77.6	77.33	77.6	76.99	76.99	53.43	53.65	53.65	54.18	53.78	52.69	52.52	53.51	53.58	53.64	53.78
Alphacoronavirus	Myotacovirus	Myotis ricketti alphacoronavirus Sax-2011	OQ175340	78.07	78.65	77.46	79.42	76.67	76.31	91.18	76.69	76.99	75.91	76.95	76.92	77.7	77.33	77.63	77.06	77.06	53.4	53.53	53.55	54.06	53.74	52.66	52.58	53.51	53.55	53.68	53.75
Alphacoronavirus	Myotacovirus	Myotis ricketti alphacoronavirus Sax-2011	OQ175115	78.07	78.65	77.46	79.35	76.7	76.53	91.38	76.79	77.08	76.03	77.11	76.98	77.76	77.42	77.82	77.06	77.06	53.47	53.65	53.65	54.18	53.78	52.63	52.52	53.45	53.55	53.61	53.81
Alphacoronavirus	Myotacovirus	Myotis ricketti alphacoronavirus Sax-2011	OQ175116	78.07	78.71	77.46	79.42	76.6	76.43	91.34	76.82	77.18	76.03	77.08	76.98	77.73	77.49	77.79	77.03	77.03	53.47	53.65	53.65	54.18	53.78	52.69	52.58	53.51	53.55	53.58	53.78
Alphacoronavirus	Myotacovirus	Myotis ricketti alphacoronavirus Sax-2011	OQ175111	78.29	78.94	77.62	79.64	76.67	76.56	91.57	76.95	77.31	76.16	77.14	77.2	77.95	77.58	77.95	77.19	77.19	53.62	53.68	53.68	54.25	53.78	52.75	52.67	53.54	53.64	53.74	53.91
Alphacoronavirus	Myotacovirus	Myotis ricketti alphacoronavirus Sax-2011	OQ175118	78.04	78.61	77.43	79.38	76.63	76.37	91.34	76.72	77.02	76.03	77.04	76.95	77.7	77.42	77.72	76.99	77.03	53.47	53.65	53.65	54.12	53.74	52.56	52.42	53.38	53.52	53.61	53.72
Alphacoronavirus	Nyctacovirus	Alphacoronavirus WA2028	OQ175130	78.47	79.21	78.09	80.05	77.42	77.83	76.42	82.82	84.5	99.45	87.87	77.61	77.98	77.16	77.81	74.47	74.53	53.77	53.25	53.56	53.51	53.83	53.35	53.05	53.27	53.12	53.46	53.57
Alphacoronavirus	Nyctacovirus	Alphacoronavirus WA2028	MK472071	78.59	79.36	78.36	79.77	78.4	78.65	76.85	83.15	84.67	88.58	92.6	77.36	77.99	77.2	77.6	75.06	74.94	54.29	53.7	54.11	54.25	54.51	54.2	53.95	54.18	53.48	53.79	53.68
Alphacoronavirus	Nyctacovirus	Alphacoronavirus WA2028	MK472069	78.14	79.39	78.3	80.13	77.69	78.07	76.72	82.86	84.47	87.77	99.32	76.88	77.8	76.91	77.18	75.1	75.1	54.1	53.64	53.83	54.03	54.19	53.41	53.08	53.36	53	53.32	53.55
Alphacoronavirus	Nyctacovirus	Bat Nyctacovirus new lineage 6	MN482242	79.58	79.81	79.07	81	78.21	78.68	76.98	86.5	90.1	84.75	84.89	78.07	78.12	77.68	79.3	75.58	75.55	53.82	53.73	53.92	53.84	54	54.06	53.69	54.02	53.63	54.11	53.96
Alphacoronavirus	Nyctacovirus	Bat Nyctacovirus new lineage 6	MH938448	79.81	79.74	79.52	80.93	78.78	78.68	76.79	86.21	89.78	84.52	84.41	77.72	78.12	77.01	78.3	75.67	75.64	53.75	53.89	54.05	54.03	54.07	53.77	53.73	54.09	53.07	53.41	53.39
Alphacoronavirus	Nyctacovirus	Bat Nyctacovirus new lineage 6	OL807608	79.58	80.19	79.04	80.87	78.17	78.26	77.04	85.76	89.36	84.01	84.28	77.68	78.54	77.94	78.88	75.29	75.13	54.13	54.18	54.46	54.19	54.64	54.47	54.17	54.28	53.51	53.79	53.84
Alphacoronavirus	Nyctacovirus	Bat Nyctacovirus new lineage 7	OQ175122	79.7	80.09	78.77	81.51	78.65	78.42	76.07	87.36	86.91	85.2	85.27	78.26	78.27	77.97	78.91	75.57	75.73	53.77	53.81	54.1	53.82	54.24	53.33	53.59	53.79	53.3	53.78	53.69
Alphacoronavirus	Nyctacovirus	Bat Nyctacovirus new lineage 7	OQ175127	79.67	80.03	78.8	81.51	78.62	78.39	76.07	87.26	86.82	85.23	85.24	78.22	78.24	77.94	78.94	75.54	75.7	53.74	53.81	54.1	53.82	54.24	53.33	53.59	53.79	53.3	53.78	53.69
Alphacoronavirus	Nyctacovirus	Bat Nyctacovirus new lineage 7	OQ175129	79.77	80.03	78.84	81.51	78.78	78.52	76.11	87.33	86.79	85.2	85.27	78.23	78.34	77.91	78.94	75.54	75.7	53.74	53.91	54.2	53.92	54.31	53.36	53.59	53.82	53.18	53.69	53.6
Alphacoronavirus	Nyctacovirus	Bat Nyctacovirus new lineage 7	OQ175125	79.83	80.09	78.87	81.57	78.81	78.55	76.14	87.36	86.82	85.26	85.3	78.26	78.37	77.94	78.97	75.6	75.76	53.77	53.91	54.22	53.95	54.34	53.36	53.59	53.82	53.21	53.71	53.63
Alphacoronavirus	Nyctacovirus	Bat Nyctacovirus new lineage 7	OQ175124	79.58	79.83	78.68	81.31	78.49	78.26	76.01	87.14	86.69	85.04	85.04	78.03	78.21	77.81	78.81	75.31	75.51	53.68	53.82	54.13	53.82	54.28	53.33	53.65	53.76	53.31	53.68	53.57
Alphacoronavirus	Nyctacovirus	Bat Nyctacovirus new lineage 7	OQ175123	79.8	80.06	78.87	81.44	78.65	78.55	76.01	87.36	86.95	85.39	85.27	78.22	78.31	77.97	79.07	75.63	75.79	53.83	53.94	54.22	53.95	54.31	53.42	53.65	53.85	53.34	53.78	53.76
Alphacoronavirus	Nyctacovirus	Bat Nyctacovirus new lineage 7	OQ175128	79.67	79.96	78.8	81.31	78.59	78.42	75.91	87.29	86.82	85.26	85.17	78.1	78.21	77.87	78.97	75.51	75.67	53.74	53.91	54.22	53.95	54.34	53.42	53.62	53.82	53.24	53.71	53.66
Alphacoronavirus	Nyctacovirus	Bat Nyctacovirus new lineage 7	OQ175126	79.38	80.12	78.77	81.67	79.13	78.64	76.4	86.97	86.59	84.78	84.98	78.26	78.21	77.84	79.26	75.86	75.92	54.09	54.07	54.26	54.01	54.46	53.57	53.82	53.99	53.34	53.81	53.69
Alphacoronavirus	Nyctacovirus	Nyctalus velutinus alphacoronavirus SC-2013	KJ473809	79.2	79.72	78.85	80.46	77.8	78.5	77.47	86.08	100	84.43	84.57	77.79	77.58	77.27	78.57	75.65	75.81	54.17	53.7	54.11	54.28	54.26	53.87	53.79	53.99	53.29	53.63	53.65
Alphacoronavirus	Nyctacovirus	Pipistrellus kuhlii coronavirus 3398	MH938450	79.23	79.68	79.1	80.58	78.24	78.59	76.95	99.2	86.21	82.69	82.86	77.59	77.93	77.2	78.72	75.1	75.06	53.69	53.48	53.79	53.93	54.13	53.9	53.89	54.47	53.51	53.89	53.68
Alphacoronavirus	Nyctacovirus	Pipistrellus kuhlii coronavirus 3398	MH938449	79.2	79.84	79.26	80.68	78.27	78.68	76.98	100	86.08	82.75	82.99	77.78	78.18	77.27	78.82	75.1	75.06	53.88	53.64	53.99	54.03	54.1	53.96	53.82	54.5	53.57	53.89	53.74
Alphacoronavirus	Nyctacovirus	Tylonycteris bat coronavirus HKU33	ON745166	78.54	79.21	77.9	79.95	77.23	77.64	76.36	82.79	84.46	98.58	87.93	77.51	77.95	77.16	77.71	74.44	74.53	53.57	53.2	53.54	53.62	53.91	53.23	52.9	53.22	53	53.32	53.52
Alphacoronavirus	Pedacovirus	Alphacoronavirus BT020	MN065811	78.3	79.75	78.72	80.33	78.02	77.02	76.73	78.72	77.96	77.65	76.98	85.66	85.57	85.66	94.15	74.14	74.21	53.7	54.29	54.41	54.71	54.59	52.52	52.66	53.03	53.87	54.19	54.33
Alphacoronavirus	Pedacovirus	Alphacoronavirus BT020	OQ405400	78.17	79.49	78.33	80.42	77.99	77.11	76.86	78.98	78.25	77.74	77.27	86.27	85.57	86.05	95.37	74.98	74.98	53.58	54.1	54.29	54.42	54.24	52.46	52.54	52.52	53.74	54.12	53.95
Alphacoronavirus	Pedacovirus	Alphacoronavirus BT020	OQ401253	77.98	79.33	78.11	80.2	77.7	76.66	76.51	78.46	77.76	77.42	76.95	85.86	85.15	85.34	94.86	74.53	74.46	53.51	54.19	54.35	54.61	54.3	52.42	52.47	52.55	53.71	54.09	53.88
Alphacoronavirus	Pedacovirus	Alphacoronavirus BT020	MZ218060	78.05	79.53	78.34	80.2	78.02	76.89	76.83	78.79	78.06	77.42	77.15	85.92	85.19	85.38	94.86	74.79	74.75	53.61	54.16	54.42	54.68	54.43	52.43	52.7	52.68	53.87	54.25	54.04
Alphacoronavirus	Pedacovirus	Alphacoronavirus BT020	MZ218052	78.37	80.1	78.53	80.3	78.05	77.11	77.5	78.88	78.5	77.87	77.24	86.15	85.7	85.79	99.74	74.72	74.82	53.61	54.22	54.25	54.42	54.37	52.65	52.66	52.96	53.97	54.53	54.17
Alphacoronavirus	Pedacovirus	Alphacoronavirus BT020	OQ401255	78.33	80.17	78.46	80.39	77.96	76.95	77.44	78.88	78.5	77.9	77.15	85.99	85.6	85.63	99.52	74.66	74.75	53.55	54.16	54.19	54.39	54.33	52.61	52.66	52.93	53.93	54.41	54.17
Alphacoronavirus	Pedacovirus	Alphacoronavirus BT020	OQ401254	78.43	80.1	78.5	80.42	78.02	77.11	77.47	78.91	78.63	77.87	77.27	86.08	85.79	85.7	99.58	74.88	74.98	53.55	54.16	54.22	54.36	54.3	52.58	52.6	52.9	53.87	54.38	54.1
Alphacoronavirus	Pedacovirus	Alphacoronavirus BT020	MN535733	78.33	80.14	78.5	80.26	77.99	77.02	77.44	78.88	78.53	77.84	77.18	86.08	85.66	85.76	99.74	74.66	74.75	53.55	54.16	54.19	54.36	54.3	52.58	52.6	52.93	53.87	54.41	54.14
Alphacoronavirus	Pedacovirus	Alphacoronavirus BT020	MN482243	78.37	80.14	78.5	80.39	78.05	77.11	77.56	78.91	78.57	77.87	77.24	86.11	85.63	85.7	99.61	74.69	74.78	53.61	54.25	54.29	54.42	54.37	52.65	52.69	52.99	53.97	54.5	54.23
Alphacoronavirus	Pedacovirus	Alphacoronavirus BT020	MN535732	78.33	80.07	78.56	80.33	77.99	77.08	77.44	78.88	78.57	77.87	77.34	86.15	85.6	85.76	99.65	74.66	74.75	53.61	54.19	54.25	54.36	54.3	52.61	52.66	52.96	53.93	54.5	54.2
Alphacoronavirus	Pedacovirus	Alphacoronavirus BT020	OQ401250	78.37	80.07	78.46	80.33	77.92	77.15	77.34	78.88	78.63	77.87	77.34	85.99	85.7	85.66	99.61	74.75	74.85	53.51	54.22	54.29	54.39	54.33	52.61	52.63	52.9	53.87	54.41	54.14
Alphacoronavirus	Pedacovirus	Alphacoronavirus BT020	MN535731	78.37	80.1	78.5	80.46	77.99	77.05	77.44	78.88	78.57	77.9	77.31	86.11	85.63	85.73	99.68	74.75	74.85	53.55	54.19	54.25	54.39	54.33	52.61	52.63	52.93	53.87	54.41	54.1
Alphacoronavirus	Pedacovirus	Alphacoronavirus BT020	OK663601	78.37	79.97	78.46	80.42	77.96	77.08	77.44	78.85	78.57	77.81	77.31	86.05	85.66	85.7	99.65	74.69	74.78	53.58	54.16	54.22	54.36	54.3	52.58	52.66	52.93	53.9	54.5	54.17
Alphacoronavirus	Pedacovirus	Alphacoronavirus BT020	ON325309	78.66	79.85	78.72	80.65	78.02	77.02	77.37	78.75	78.08	77.58	77.56	86.82	85.76	85.79	92.83	74.98	75.01	53.86	54.22	54.44	54.68	54.49	52.74	52.57	52.83	53.9	54.28	54.17
Alphacoronavirus	Pedacovirus	Alphacoronavirus BT020	ON325310	78.69	79.88	78.78	80.68	78.08	77.21	77.53	78.82	78.25	77.65	77.53	86.92	85.86	85.82	92.9	75.01	75.04	53.89	54.29	54.51	54.71	54.49	52.71	52.63	52.87	53.84	54.25	54.1
Alphacoronavirus	Pedacovirus	Alphacoronavirus BT020	OQ175131	78.79	80.04	78.89	80.75	78.12	77.47	77.15	78.76	78.54	77.75	77.6	87.05	86.05	85.96	93.19	75.14	75.24	53.86	54.16	54.35	54.8	54.56	52.87	53.01	53.34	53.81	54.22	54.14
Alphacoronavirus	Pedacovirus	Alphacoronavirus BT020	OQ175147	78.66	79.6	78.73	81.07	78.19	77.47	77.63	78.86	78.61	77.78	77.7	86.89	85.54	85.6	92.42	74.73	74.89	53.64	53.97	54.13	54.42	54.46	52.58	52.69	53.06	53.81	54.25	54.2
Alphacoronavirus	Pedacovirus	Alphacoronavirus BT020	OQ175149	78.53	79.5	78.5	80.91	78.06	77.31	77.4	78.73	78.35	77.52	77.57	86.63	85.35	85.57	92.19	74.79	74.95	53.61	53.91	54.06	54.33	54.33	52.52	52.66	52.96	53.68	54.19	54.14
Alphacoronavirus	Pedacovirus	Alphacoronavirus BT020	OQ175145	78.57	79.53	78.7	81.01	78.22	77.57	77.6	78.73	78.41	77.65	77.7	86.99	85.57	85.89	92.38	74.92	75.08	53.77	54	54.16	54.52	54.49	52.68	52.73	53.03	53.9	54.41	54.23
Alphacoronavirus	Pedacovirus	Alphacoronavirus BT020	OQ175135	78.57	79.53	78.7	81.04	78.25	77.6	77.63	78.76	78.41	77.68	77.73	86.99	85.6	85.86	92.45	74.92	75.08	53.8	53.97	54.13	54.48	54.46	52.68	52.73	53.06	53.97	54.41	54.29
Alphacoronavirus	Pedacovirus	Alphacoronavirus BT020	OQ175143	78.06	79.15	78.29	80.47	77.84	77.13	76.96	78	77.97	77.05	76.94	86.19	85.48	85.42	91.87	74.45	74.45	53.37	53.51	53.7	54.22	54.06	52.31	52.39	52.76	53.48	53.82	53.87
Alphacoronavirus	Pedacovirus	Alphacoronavirus BT020	OQ175132	78.57	79.66	78.76	80.91	78.41	77.67	77.63	78.6	78.64	77.72	77.7	86.79	85.89	86.05	92.54	74.98	75.02	53.83	53.94	54.13	54.58	54.43	52.65	52.79	53.06	53.81	54.22	54.26
Alphacoronavirus	Pedacovirus	Alphacoronavirus BT020	OQ175154	78.6	79.6	78.63	80.94	78.16	77.51	77.66	78.86	78.57	77.75	77.76	87.05	85.76	85.96	92.38	74.82	74.98	53.83	54	54.19	54.45	54.53	52.71	52.79	53.12	53.93	54.44	54.26
Alphacoronavirus	Pedacovirus	Alphacoronavirus BT020	OQ175142	78.6	79.6	78.63	80.94	78.19	77.51	77.6	78.86	78.54	77.75	77.83	86.95	85.76	86.02	92.38	74.86	75.02	53.83	54.03	54.22	54.48	54.56	52.68	52.82	53.15	53.93	54.44	54.26
Alphacoronavirus	Pedacovirus	Alphacoronavirus BT020	OQ175141	78.57	79.56	78.6	80.91	78.16	77.47	77.56	78.82	78.51	77.72	77.8	86.92	85.73	85.99	92.35	74.82	74.98	53.8	54	54.19	54.45	54.53	52.65	52.79	53.12	53.9	54.41	54.23
Alphacoronavirus	Pedacovirus	Alphacoronavirus BT020	OQ175041	78.34	79.98	78.47	80.66	78.19	77.51	77.34	78.92	78.61	77.88	77.76	86.7	85.64	85.76	93.22	75.08	75.18	53.83	54.38	54.48	54.71	54.56	52.68	52.76	53.09	53.87	54.22	54.23
Alphacoronavirus	Pedacovirus	Alphacoronavirus BT020	OQ175040	78.34	79.88	78.5	80.69	78.22	77.57	77.4	78.98	78.61	78.04	77.83	86.7	85.67	85.93	93.22	75.18	75.27	53.96	54.38	54.48	54.68	54.56	52.84	52.92	53.18	53.97	54.31	54.33
Alphacoronavirus	Pedacovirus	Alphacoronavirus BT020	OQ175136	78.41	79.43	78.37	80.75	78	77.02	76.89	78.63	78.32	77.72	77.67	86.41	85.64	85.57	92.48	74.7	74.73	53.67	54.07	54.25	54.42	54.33	52.42	52.41	52.87	53.55	53.87	53.85
Alphacoronavirus	Pedacovirus	Alphacoronavirus BT020	OQ175133	78.66	79.82	78.47	80.98	78.41	77.41	77.15	79.02	78.86	78.17	77.86	86.63	86.02	86.05	92.87	75.11	75.14	53.93	54.44	54.63	54.74	54.62	52.74	52.6	53.15	53.78	54.19	54.14
Alphacoronavirus	Pedacovirus	Alphacoronavirus BT020	OQ175144	78.66	79.88	78.63	81.11	78.38	77.44	77.31	79.08	78.83	78.23	78.05	86.89	86.02	86.05	92.96	75.18	75.21	54.02	54.48	54.67	54.74	54.72	52.74	52.73	53.22	53.93	54.31	54.26
Alphacoronavirus	Pedacovirus	Alphacoronavirus BT020	OQ175151	78.7	79.85	78.57	81.07	78.48	77.51	77.34	78.98	78.86	78.26	78.12	86.7	86.12	86.02	92.87	75.08	75.11	53.86	54.29	54.48	54.58	54.53	52.77	52.76	53.03	53.84	54.15	54.14
Alphacoronavirus	Pedacovirus	Alphacoronavirus BT020	OQ175140	78.53	79.82	78.5	80.91	78.35	77.38	77.08	78.92	78.8	78.14	77.99	86.66	86.02	85.93	92.9	75.02	75.05	53.89	54.38	54.57	54.68	54.56	52.77	52.63	52.99	53.74	54.12	54.07
Alphacoronavirus	Pedacovirus	Alphacoronavirus BT020	OQ175150	78.76	79.79	78.7	80.98	78.32	77.41	77.21	79.08	78.77	78.04	77.96	86.73	86.05	85.99	93.03	75.11	75.14	54.05	54.38	54.57	54.8	54.65	52.81	52.69	53.18	53.84	54.22	54.17
Alphacoronavirus	Pedacovirus	Alphacoronavirus BT020	OQ175146	78.6	79.79	78.57	81.01	78.32	77.35	77.21	78.98	78.64	78.14	77.86	86.86	85.92	85.99	92.99	75.02	75.05	54.02	54.38	54.57	54.74	54.68	52.74	52.66	53.15	53.87	54.28	54.2
Alphacoronavirus	Pedacovirus	Alphacoronavirus BT020	OQ175134	78.7	79.79	78.54	80.88	78.32	77.38	77.08	78.99	78.64	78.04	77.83	86.79	85.99	85.99	92.93	75.08	75.11	53.99	54.35	54.54	54.74	54.65	52.71	52.54	53.15	53.9	54.35	54.23
Alphacoronavirus	Pedacovirus	Alphacoronavirus BT020	OQ175138	78.7	79.85	78.7	81.11	78.51	77.47	77.24	79.08	78.8	78.14	78.05	86.86	86.02	86.02	92.93	75.18	75.21	54.05	54.38	54.57	54.74	54.65	52.81	52.76	53.18	53.9	54.22	54.17
Alphacoronavirus	Pedacovirus	Alphacoronavirus BT020	OQ175139	78.82	79.88	78.73	81.11	78.51	77.47	77.21	79.08	78.8	78.14	77.96	86.79	86.09	86.09	92.99	75.08	75.11	54.05	54.38	54.57	54.8	54.65	52.74	52.63	53.22	53.87	54.28	54.23
Alphacoronavirus	Pedacovirus	Alphacoronavirus BT020	OQ175137	78.76	79.92	78.76	81.17	78.51	77.54	77.31	79.15	78.86	78.2	78.12	86.92	86.09	86.09	92.99	75.18	75.21	54.02	54.38	54.57	54.74	54.65	52.77	52.73	53.22	53.9	54.25	54.2
Alphacoronavirus	Pedacovirus	Alphacoronavirus BT020	OQ175148	78.57	79.6	78.44	80.85	78.22	77.19	76.99	78.92	78.64	77.94	77.76	86.54	85.83	85.83	92.71	74.98	75.02	53.93	54.25	54.44	54.64	54.56	52.65	52.63	53.18	53.71	54.12	54.07
Alphacoronavirus	Pedacovirus	Alphacoronavirus BT020	OM030318	78.79	79.88	78.66	81.01	78.48	77.47	77.18	78.98	78.86	78.14	77.92	86.79	86.02	86.09	92.9	75.11	75.14	53.93	54.51	54.7	54.87	54.75	52.68	52.57	53.09	53.74	54.25	54.14
Alphacoronavirus	Pedacovirus	Alphacoronavirus BT020	OQ175153	78.63	79.76	78.6	81.01	78.41	77.51	77.15	79.08	78.86	78.07	77.99	86.73	85.96	86.02	93.03	75.11	75.14	53.96	54.38	54.57	54.8	54.62	52.77	52.63	53.15	53.78	54.19	54.14
Alphacoronavirus	Pedacovirus	Alphacoronavirus BT020	OQ175155	78.57	79.72	78.66	80.82	78.32	77.44	77.08	78.95	78.86	78.01	77.96	86.83	86.02	85.96	93.03	75.05	75.08	53.86	54.35	54.54	54.74	54.59	52.74	52.57	53.22	53.68	54.09	54.01
Alphacoronavirus	Pedacovirus	Alphacoronavirus BT020	OQ175152	78.6	79.72	78.6	81.01	78.38	77.47	77.18	79.08	78.89	78.07	77.99	86.7	85.99	86.05	93.06	75.08	75.11	53.93	54.38	54.57	54.77	54.59	52.77	52.63	53.15	53.81	54.22	54.17
Alphacoronavirus	Pedacovirus	Bat Pedacovirus new lineage 8	KU182966	78.46	78.87	77.97	80.42	77.34	76.88	77.49	76.88	77.02	76.74	76.59	83.38	86.71	85.08	83.51	74.1	74.2	53.85	54.02	54.27	54.47	54.45	53.36	53.31	53.74	53.63	53.79	53.96
Alphacoronavirus	Pedacovirus	Bat Pedacovirus new lineage 8	ON378803	78.3	78.78	77.88	80.29	77.11	76.62	77.43	76.72	76.92	76.67	76.5	83.25	86.49	84.88	83.35	74.01	74.1	53.79	53.89	54.14	54.34	54.45	53.36	53.28	53.68	53.57	53.73	53.9
Alphacoronavirus	Pedacovirus	Bat Pedacovirus new lineage 8	MZ081396	79.52	80.2	79.2	81.26	78.05	77.43	77.4	77.53	77.54	77.48	77.24	84.31	87.14	86.91	85.15	74.91	74.94	53.86	53.91	54.03	54.33	54.21	52.93	53.01	53.09	53.46	53.68	53.88
Alphacoronavirus	Pedacovirus	Bat Pedacovirus new lineage 9	OQ175213	78.52	79.52	78.33	79.61	77.15	77.17	77.08	78.26	78.17	77.25	77.11	84.92	84.41	83.79	89.04	74.39	74.55	53.5	53.8	53.95	54.41	54.19	52.5	52.52	53.17	53.67	53.67	54.09
Alphacoronavirus	Pedacovirus	Bat Pedacovirus new lineage 9	MZ328300	78.3	79.39	78.2	79.55	77.11	76.95	76.92	77.85	77.82	77.28	77.11	84.63	84.34	83.6	88.88	74.04	74.23	53.44	53.64	53.79	54.28	54.16	52.31	52.39	53.11	53.54	53.54	54.06
Alphacoronavirus	Pedacovirus	Bat Pedacovirus new lineage 9	ON378806	78.33	79.07	78.3	79.58	77.5	77.46	76.92	78.55	77.6	76.93	77.23	85.72	84.99	84.69	88.17	74.42	74.42	53.53	54.05	54.33	54.85	54.57	52.6	52.43	52.98	53.51	53.89	53.87
Alphacoronavirus	Pedacovirus	Bat Pedacovirus new lineage 9	OQ175214	78.68	79.55	77.91	80.06	77.15	77.33	76.79	77.81	77.63	77.03	77.2	85.5	84.57	83.92	88.17	74.17	74.29	53.44	54.02	54.14	54.47	54.57	52.54	52.71	53.11	53.54	53.82	53.96
Alphacoronavirus	Pedacovirus	Porcine epidemic diarrhea virus	MZ293734	80.84	80.93	80.03	81.86	78.98	78.1	77.91	78.59	78.01	78.25	77.91	85.14	98.59	86.78	86.05	75.19	75.29	53.79	54.34	54.27	54.82	54.83	53.17	52.97	53.36	53.51	53.89	54.19
Alphacoronavirus	Pedacovirus	Scotophilus bat coronavirus 512	OQ175042	77.27	78.17	77.43	80	76.47	76.5	76.72	77.36	78.24	77.48	76.78	92.35	84.28	83.76	86.11	73.97	74.17	53.5	54.05	54.33	54.69	54.64	53.27	52.87	53.07	53.6	53.86	53.68
Alphacoronavirus	Pedacovirus	Scotophilus bat coronavirus 512	MH687959	77.56	78.1	77.62	80.1	76.37	76.53	76.95	77.72	78.69	77.51	77.14	92.35	84.31	83.73	86.21	74.1	74.23	53.53	54.08	54.3	54.66	54.67	53.3	53.09	53.26	53.98	54.11	53.96
Alphacoronavirus	Pedacovirus	Scotophilus bat coronavirus 512	MH687939	77.52	78.07	77.59	80.06	76.34	76.5	76.92	77.72	78.69	77.51	77.14	92.32	84.28	83.73	86.24	74.07	74.2	53.53	54.08	54.3	54.66	54.67	53.33	53.09	53.26	53.95	54.11	53.93
Alphacoronavirus	Pedacovirus	Scotophilus bat coronavirus 512	MH687936	77.52	78.07	77.59	80.06	76.34	76.5	76.92	77.68	78.66	77.48	77.11	92.32	84.28	83.7	86.18	74.1	74.23	53.53	54.05	54.27	54.63	54.64	53.27	53.06	53.23	53.95	54.08	53.93
Alphacoronavirus	Pedacovirus	Scotophilus bat coronavirus 512	MZ293733	77.52	78.14	77.59	80.06	76.34	76.43	76.95	77.65	78.62	77.54	77.14	92.28	84.28	83.73	86.21	74.1	74.29	53.53	54.15	54.37	54.6	54.57	53.2	53.03	53.2	53.86	53.95	53.84
Alphacoronavirus	Pedacovirus	Scotophilus bat coronavirus 512	MH687951	77.49	78.1	77.56	80.03	76.34	76.43	76.92	77.62	78.59	77.51	77.11	92.28	84.28	83.73	86.21	74.07	74.26	53.5	54.11	54.33	54.63	54.61	53.17	53	53.17	53.89	53.98	53.87
Alphacoronavirus	Pedacovirus	Scotophilus bat coronavirus 512	MH687940	77.52	78.14	77.59	80.06	76.37	76.4	76.88	77.59	78.56	77.48	77.07	92.25	84.25	83.7	86.18	74.1	74.29	53.53	54.15	54.37	54.66	54.64	53.2	53.03	53.2	53.92	54.01	53.9
Alphacoronavirus	Pedacovirus	Scotophilus bat coronavirus 512	MH687935	77.49	77.97	77.46	79.9	76.28	76.37	76.69	77.43	78.46	77.32	76.95	92.19	84.09	83.63	86.02	74.04	74.17	53.47	54.08	54.3	54.63	54.61	53.14	52.9	53.11	53.82	53.92	53.8
Alphacoronavirus	Pedacovirus	Scotophilus bat coronavirus 512	MH687949	77.49	78.14	77.56	80	76.34	76.37	76.79	77.56	78.5	77.41	77.01	92.19	84.12	83.7	86.11	74.07	74.26	53.53	54.18	54.37	54.66	54.67	53.2	53	53.2	53.95	54.05	53.93
Alphacoronavirus	Pedacovirus	Scotophilus bat coronavirus 512	MH687962	77.62	78.17	77.68	80.06	76.37	76.56	77.01	77.72	78.69	77.51	77.11	92.38	84.31	83.83	86.31	74.2	74.33	53.5	54.05	54.27	54.6	54.61	53.23	53.06	53.2	53.92	54.05	53.9
Alphacoronavirus	Pedacovirus	Scotophilus bat coronavirus 512	MH687950	77.56	78.1	77.62	80.06	76.31	76.46	76.98	77.72	78.66	77.51	77.11	92.35	84.31	83.76	86.24	74.1	74.23	53.47	54.05	54.27	54.6	54.61	53.23	53.06	53.2	53.89	54.01	53.87
Alphacoronavirus	Pedacovirus	Scotophilus bat coronavirus 512	MH687952	77.59	78.07	77.59	80.06	76.37	76.46	76.85	77.62	78.59	77.41	77.04	92.22	84.25	83.67	86.15	74.07	74.2	53.56	54.15	54.37	54.66	54.67	53.27	53.06	53.26	53.95	54.08	53.93
Alphacoronavirus	Pedacovirus	Scotophilus bat coronavirus 512	OQ175159	77.56	78.23	77.59	80.19	76.76	76.78	76.98	77.85	78.53	77.61	77.2	92.32	84.5	83.95	86.53	74.36	74.49	53.66	53.99	54.27	54.66	54.89	53.33	53.06	53.3	54.11	54.27	54.09
Alphacoronavirus	Pedacovirus	Scotophilus bat coronavirus 512	OQ175165	77.56	78.26	77.59	80.23	76.73	76.82	76.95	77.78	78.5	77.61	77.17	92.35	84.44	83.89	86.44	74.33	74.45	53.66	53.96	54.24	54.66	54.86	53.33	53.06	53.33	54.11	54.27	54.09
Alphacoronavirus	Pedacovirus	Scotophilus bat coronavirus 512	OQ175161	77.49	78.17	77.49	80.13	76.7	76.72	76.92	77.72	78.46	77.54	77.11	92.28	84.41	83.86	86.4	74.29	74.42	53.6	53.92	54.21	54.63	54.83	53.27	53.03	53.3	54.05	54.2	54.03
Alphacoronavirus	Pedacovirus	Scotophilus bat coronavirus 512	OQ175160	78.33	78.97	77.97	80.26	76.7	76.91	76.85	78.14	78.08	77.61	77.01	98.52	84.95	84.21	86.27	74.74	74.81	53.75	53.96	54.24	54.6	54.76	53.42	53.38	53.68	54.27	54.46	54.41
Alphacoronavirus	Pedacovirus	Scotophilus bat coronavirus 512	MH687965	78.36	78.84	77.85	80.16	76.92	77.04	77.11	77.85	77.79	77.51	76.85	98.87	84.92	84.21	86.34	74.81	74.87	53.82	53.92	54.24	54.57	54.61	53.27	53.16	53.55	54.14	54.27	54.25
Alphacoronavirus	Pedacovirus	Scotophilus bat coronavirus 512	MH687960	78.1	78.75	77.68	80.13	76.92	76.91	77.01	77.78	77.79	77.51	76.82	98.87	84.79	84.21	86.21	74.78	74.84	53.82	53.86	54.18	54.5	54.64	53.23	53.09	53.49	54.11	54.24	54.22
Alphacoronavirus	Pedacovirus	Scotophilus bat coronavirus 512	MH687958	78.04	78.75	77.62	80.06	76.82	76.88	76.95	77.75	77.72	77.41	76.75	98.84	84.73	84.21	86.18	74.74	74.81	53.75	53.86	54.18	54.53	54.64	53.23	53.09	53.45	54.05	54.17	54.19
Alphacoronavirus	Pedacovirus	Scotophilus bat coronavirus 512	MH687964	78.04	78.68	77.65	80	76.66	76.78	76.88	77.65	77.69	77.48	76.82	98.94	84.73	84.15	86.05	74.68	74.74	53.79	53.96	54.27	54.53	54.67	53.23	53.09	53.42	54.08	54.2	54.22
Alphacoronavirus	Pedacovirus	Scotophilus bat coronavirus 512	MH687963	78.04	78.68	77.65	80	76.66	76.78	76.88	77.65	77.69	77.48	76.82	98.94	84.73	84.15	86.05	74.68	74.74	53.79	53.96	54.27	54.53	54.67	53.23	53.09	53.42	54.08	54.2	54.22
Alphacoronavirus	Pedacovirus	Scotophilus bat coronavirus 512	MH687967	78.14	78.78	77.72	80.06	76.73	76.78	76.85	77.68	77.72	77.54	76.88	98.91	84.76	84.18	86.08	74.71	74.78	53.82	53.96	54.27	54.53	54.67	53.27	53.12	53.45	54.11	54.24	54.25
Alphacoronavirus	Pedacovirus	Scotophilus bat coronavirus 512	MH687954	78.07	78.81	77.72	80.13	76.82	76.88	77.04	77.68	77.72	77.54	76.88	98.94	84.92	84.24	86.15	74.81	74.87	53.85	53.92	54.24	54.6	54.7	53.3	53.19	53.45	54.14	54.27	54.28
Alphacoronavirus	Pedacovirus	Scotophilus bat coronavirus 512	MH687946	78.17	78.78	77.65	80.1	76.95	77.01	77.04	77.72	77.76	77.61	76.85	98.94	84.86	84.21	86.18	74.84	74.9	53.79	53.96	54.24	54.6	54.67	53.27	53.16	53.42	54.11	54.24	54.25
Alphacoronavirus	Pedacovirus	Scotophilus bat coronavirus 512	MH687945	78.1	78.75	77.75	80.06	76.76	76.85	76.98	77.65	77.66	77.48	76.82	98.97	84.73	84.18	86.08	74.81	74.87	53.85	53.96	54.27	54.57	54.7	53.3	53.19	53.45	54.14	54.27	54.28
Alphacoronavirus	Pedacovirus	Scotophilus bat coronavirus 512	MH687957	78.33	78.84	77.75	80.19	77.02	77.07	77.08	77.78	77.85	77.57	76.88	98.91	84.92	84.31	86.27	74.81	74.87	53.79	53.99	54.3	54.6	54.64	53.27	53.09	53.45	54.08	54.2	54.22
Alphacoronavirus	Pedacovirus	Scotophilus bat coronavirus 512	MH687942	78.26	78.87	77.81	80.23	76.92	77.11	77.04	77.81	77.82	77.51	76.85	98.97	84.89	84.24	86.24	74.81	74.87	53.79	53.89	54.21	54.57	54.7	53.27	53.12	53.52	54.14	54.27	54.28
Alphacoronavirus	Pedacovirus	Scotophilus bat coronavirus 512	MH687941	78.14	78.75	77.62	80.13	76.79	76.98	76.98	77.75	77.79	77.51	76.75	99.04	84.73	84.24	86.15	74.78	74.84	53.75	53.89	54.18	54.53	54.64	53.17	53.06	53.42	54.08	54.2	54.22
Alphacoronavirus	Pedacovirus	Scotophilus bat coronavirus 512	MH687937	78.33	78.84	77.81	80.19	77.02	77.07	77.11	77.88	77.85	77.61	76.88	98.97	84.89	84.31	86.34	74.84	74.9	53.88	53.96	54.27	54.6	54.7	53.3	53.16	53.55	54.11	54.24	54.22
Alphacoronavirus	Pedacovirus	Scotophilus bat coronavirus 512	MH687938	78.3	78.81	77.78	80.13	76.95	77.01	77.08	77.85	77.82	77.61	76.85	98.97	84.83	84.28	86.27	74.84	74.9	53.88	53.99	54.3	54.63	54.73	53.3	53.19	53.58	54.14	54.27	54.25
Alphacoronavirus	Pedacovirus	Scotophilus bat coronavirus 512	MH687961	78.2	78.81	77.75	80.13	76.89	77.04	77.01	77.81	77.79	77.48	76.85	99.1	84.79	84.24	86.24	74.78	74.84	53.82	53.92	54.24	54.6	54.7	53.3	53.19	53.55	54.11	54.24	54.25
Alphacoronavirus	Pedacovirus	Scotophilus bat coronavirus 512	MH687944	78.14	78.81	77.75	80.13	76.89	77.04	77.01	77.81	77.79	77.51	76.85	99.04	84.76	84.24	86.24	74.74	74.81	53.75	53.89	54.21	54.53	54.64	53.3	53.16	53.52	54.05	54.17	54.19
Alphacoronavirus	Pedacovirus	Scotophilus bat coronavirus 512	MH687934	78.23	78.87	77.78	80.19	76.95	77.01	77.08	77.85	77.88	77.57	76.95	99.04	84.83	84.37	86.27	74.84	74.94	53.88	53.96	54.27	54.63	54.7	53.36	53.22	53.61	54.2	54.33	54.34
Alphacoronavirus	Pedacovirus	Scotophilus bat coronavirus 512	MH687955	77.91	78.52	77.4	79.87	76.7	76.75	76.76	77.46	77.5	77.19	76.5	98.65	84.54	84.02	85.92	74.52	74.58	53.44	53.58	53.89	54.25	54.32	52.95	52.81	53.17	53.73	53.89	53.9
Alphacoronavirus	Pedacovirus	Scotophilus bat coronavirus 512	MH687943	78.23	78.84	77.72	80.19	77.02	77.07	77.08	77.78	77.82	77.51	76.82	98.97	84.86	84.34	86.24	74.81	74.87	53.75	53.89	54.21	54.57	54.64	53.23	53.09	53.45	54.05	54.2	54.22
Alphacoronavirus	Pedacovirus	Scotophilus bat coronavirus 512	MH687966	78.26	78.91	77.75	80.23	77.08	77.07	77.14	77.85	77.88	77.61	76.88	98.87	84.95	84.41	86.31	74.87	74.94	53.82	53.96	54.27	54.6	54.7	53.33	53.16	53.49	54.08	54.2	54.22
Alphacoronavirus	Pedacovirus	Scotophilus bat coronavirus 512	MH687956	78.23	78.84	77.72	80.19	76.98	77.04	77.11	77.81	77.82	77.51	76.85	98.94	84.92	84.31	86.27	74.81	74.87	53.82	53.99	54.3	54.63	54.67	53.3	53.19	53.52	54.11	54.24	54.25
Alphacoronavirus	Pedacovirus	Scotophilus bat coronavirus 512	MH687948	78.2	78.81	77.75	80.16	76.92	76.98	77.04	77.81	77.85	77.57	76.88	99.07	84.86	84.28	86.21	74.81	74.87	53.75	53.99	54.27	54.6	54.67	53.23	53.09	53.45	54.05	54.17	54.19
Alphacoronavirus	Pedacovirus	Scotophilus bat coronavirus 512	OQ175051	77.97	78.59	77.62	80	76.79	76.72	76.98	77.68	77.56	77.25	76.66	98.75	84.54	84.02	86.15	74.61	74.68	53.6	53.83	54.14	54.5	54.54	53.11	53	53.33	53.95	54.11	54.09
Alphacoronavirus	Pedacovirus	Scotophilus bat coronavirus 512	OQ175183	78.17	78.87	77.72	80.1	76.7	76.98	76.88	77.81	77.72	77.32	76.95	99.13	84.76	84.28	86.11	74.65	74.71	53.82	54.11	54.4	54.79	54.8	53.23	53.16	53.36	54.14	54.2	54.22
Alphacoronavirus	Pedacovirus	Scotophilus bat coronavirus 512	OQ175188	77.62	78.2	77.37	79.68	76.31	76.34	76.41	77.43	77.28	77	76.47	98.72	84.12	83.64	85.44	74.11	74.17	53.5	53.8	54.08	54.38	54.32	52.92	52.81	53.05	53.86	53.99	53.97
Alphacoronavirus	Pedacovirus	Scotophilus bat coronavirus 512	MK211371	78.01	78.65	77.78	80.16	76.73	76.69	76.85	77.81	77.66	77.35	76.72	99.13	84.54	84.05	85.95	74.61	74.68	53.82	54.08	54.33	54.69	54.7	53.2	53.03	53.36	54.14	54.27	54.25
Alphacoronavirus	Pedacovirus	Scotophilus bat coronavirus 512	OQ175182	78.2	78.94	77.88	80.29	76.86	76.95	76.98	77.94	77.76	77.61	76.91	99.42	84.76	84.24	86.21	74.81	74.87	53.72	53.96	54.24	54.57	54.7	53.27	53.12	53.42	54.11	54.24	54.25
Alphacoronavirus	Pedacovirus	Scotophilus bat coronavirus 512	OQ175045	78.26	78.94	77.94	80.29	76.95	76.98	76.95	78.01	77.88	77.67	77.01	99.52	84.76	84.37	86.15	74.81	74.87	53.72	53.99	54.27	54.6	54.7	53.23	53.09	53.42	54.08	54.2	54.22
Alphacoronavirus	Pedacovirus	Scotophilus bat coronavirus 512	OQ175100	78.17	78.78	77.75	80.23	76.86	76.98	76.88	77.94	77.85	77.57	76.88	99.26	84.79	84.28	86.02	74.71	74.78	53.69	53.92	54.21	54.57	54.64	53.27	53.19	53.49	54.08	54.2	54.22
Alphacoronavirus	Pedacovirus	Scotophilus bat coronavirus 512	OQ175164	78.14	78.84	77.75	80.16	76.82	76.88	76.82	77.91	77.82	77.51	76.91	99.32	84.7	84.18	85.99	74.71	74.78	53.69	53.89	54.18	54.53	54.57	53.23	53.09	53.42	54.05	54.2	54.22
Alphacoronavirus	Pedacovirus	Scotophilus bat coronavirus 512	OQ175179	78.23	78.91	77.72	80.23	76.86	76.95	76.92	77.94	77.85	77.54	76.88	99.36	84.76	84.21	86.05	74.78	74.84	53.75	53.92	54.21	54.63	54.67	53.27	53.16	53.45	54.11	54.27	54.28
Alphacoronavirus	Pedacovirus	Scotophilus bat coronavirus 512	OQ175099	78.23	78.84	77.75	80.1	76.79	76.85	76.92	77.97	77.85	77.51	76.91	99.23	84.73	84.21	86.08	74.68	74.74	53.72	53.92	54.21	54.6	54.67	53.3	53.16	53.45	54.11	54.2	54.22
Alphacoronavirus	Pedacovirus	Scotophilus bat coronavirus 512	MN611521	77.97	78.65	77.78	80.26	76.76	76.78	76.85	77.91	77.72	77.48	76.82	99.45	84.57	84.18	86.11	74.58	74.65	53.72	53.92	54.21	54.53	54.64	53.2	53.06	53.36	54.11	54.24	54.25
Alphacoronavirus	Pedacovirus	Scotophilus bat coronavirus 512	OQ175043	78.17	78.87	77.88	80.26	76.86	77.04	76.98	77.81	77.88	77.54	76.91	99.42	84.73	84.34	86.11	74.74	74.81	53.66	53.92	54.21	54.63	54.64	53.23	53.06	53.42	53.98	54.17	54.15
Alphacoronavirus	Pedacovirus	Scotophilus bat coronavirus 512	OQ175173	78.2	78.91	77.91	80.29	76.89	77.07	77.01	77.81	77.88	77.57	76.95	99.45	84.76	84.37	86.11	74.78	74.84	53.69	53.92	54.21	54.63	54.64	53.27	53.09	53.45	54.01	54.2	54.19
Alphacoronavirus	Pedacovirus	Scotophilus bat coronavirus 512	OQ175101	78.17	78.84	77.88	80.23	76.86	77.04	76.95	77.78	77.85	77.58	76.95	99.36	84.7	84.31	86.05	74.78	74.84	53.66	53.93	54.21	54.63	54.64	53.27	53.09	53.46	54.05	54.24	54.22
Alphacoronavirus	Pedacovirus	Scotophilus bat coronavirus 512	OQ175167	78.14	78.81	77.72	80.26	76.82	76.82	76.98	77.81	77.79	77.54	76.91	99.36	84.7	84.18	86.05	74.78	74.84	53.75	53.92	54.21	54.6	54.67	53.23	53.12	53.45	54.11	54.24	54.25
Alphacoronavirus	Pedacovirus	Scotophilus bat coronavirus 512	DQ648858	78.14	78.87	77.91	80.29	76.82	76.88	77.01	77.78	77.79	77.54	76.82	100	84.66	84.34	86.02	74.78	74.84	53.66	54.02	54.27	54.6	54.76	53.14	53	53.3	53.95	54.08	54.12
Alphacoronavirus	Pedacovirus	Scotophilus bat coronavirus 512	OQ175157	78.14	78.81	77.72	80.16	76.79	76.88	76.79	77.88	77.79	77.45	76.82	99.36	84.66	84.18	85.99	74.65	74.71	53.69	53.89	54.18	54.57	54.61	53.23	53.09	53.39	54.01	54.17	54.19
Alphacoronavirus	Pedacovirus	Scotophilus bat coronavirus 512	OQ175156	78.23	78.94	77.85	80.26	76.86	76.91	76.95	77.91	77.79	77.57	76.95	99.45	84.73	84.24	86.11	74.74	74.81	53.79	53.96	54.24	54.63	54.7	53.23	53.09	53.42	54.14	54.27	54.28
Alphacoronavirus	Pedacovirus	Scotophilus bat coronavirus 512	OQ175172	78.33	79.07	77.97	80.35	76.92	77.01	76.95	78.01	77.88	77.61	76.95	99.45	84.83	84.34	86.18	74.74	74.81	53.82	53.96	54.24	54.63	54.73	53.27	53.12	53.42	54.11	54.24	54.25
Alphacoronavirus	Pedacovirus	Scotophilus bat coronavirus 512	MK211370	78.04	78.75	77.75	80.16	76.7	76.72	76.92	77.85	77.72	77.61	76.82	99.42	84.57	84.18	86.02	74.68	74.74	53.75	53.89	54.18	54.47	54.57	53.14	52.97	53.33	54.08	54.2	54.22
Alphacoronavirus	Pedacovirus	Scotophilus bat coronavirus 512	OQ175096	78.14	78.78	77.81	80.29	76.95	77.01	76.95	77.94	77.82	77.64	76.88	99.49	84.66	84.34	86.15	74.78	74.84	53.69	53.92	54.21	54.57	54.67	53.23	53.12	53.49	54.08	54.24	54.19
Alphacoronavirus	Pedacovirus	Scotophilus bat coronavirus 512	OQ175166	78.17	78.84	77.75	80.29	76.86	76.85	77.01	77.85	77.82	77.57	76.95	99.39	84.73	84.21	86.08	74.78	74.84	53.75	53.92	54.21	54.6	54.67	53.23	53.12	53.45	54.11	54.24	54.25
Alphacoronavirus	Pedacovirus	Scotophilus bat coronavirus 512	OQ175046	78.14	78.84	77.72	80.29	76.83	76.82	76.92	77.81	77.79	77.58	76.91	99.33	84.73	84.18	86.02	74.74	74.81	53.72	53.93	54.21	54.6	54.64	53.2	53.06	53.42	54.08	54.2	54.22
Alphacoronavirus	Pedacovirus	Scotophilus bat coronavirus 512	OQ175177	78.2	78.91	77.78	80.26	76.86	76.95	77.04	77.94	77.95	77.54	76.85	99.45	84.76	84.31	86.18	74.81	74.87	53.72	53.89	54.18	54.57	54.64	53.23	53.12	53.42	54.08	54.24	54.25
Alphacoronavirus	Pedacovirus	Scotophilus bat coronavirus 512	OQ175176	78.2	78.94	77.88	80.35	76.86	76.95	77.04	77.94	77.92	77.61	76.88	99.58	84.7	84.34	86.21	74.81	74.87	53.69	53.89	54.18	54.57	54.67	53.23	53.06	53.36	54.08	54.2	54.22
Alphacoronavirus	Pedacovirus	Scotophilus bat coronavirus 512	OQ175178	78.26	79	77.85	80.39	76.89	76.95	76.88	78.01	77.85	77.61	76.88	99.49	84.76	84.31	86.18	74.74	74.81	53.69	53.92	54.21	54.63	54.67	53.27	53.12	53.42	54.11	54.3	54.25
Alphacoronavirus	Pedacovirus	Scotophilus bat coronavirus 512	MK211369	78.23	78.97	77.85	80.32	76.89	76.95	76.95	77.94	77.85	77.64	76.95	99.45	84.76	84.31	86.18	74.78	74.84	53.69	53.89	54.18	54.6	54.64	53.23	53.09	53.42	54.08	54.27	54.22
Alphacoronavirus	Pedacovirus	Scotophilus bat coronavirus 512	OQ175184	78.23	78.78	77.81	80.23	76.76	76.95	77.01	77.94	77.88	77.61	76.88	99.52	84.7	84.31	86.15	74.78	74.84	53.72	53.92	54.21	54.6	54.67	53.27	53.09	53.49	54.11	54.3	54.25
Alphacoronavirus	Pedacovirus	Scotophilus bat coronavirus 512	OQ175048	78.23	78.87	77.85	80.26	76.79	76.98	77.01	77.88	77.85	77.57	76.91	99.55	84.76	84.31	86.11	74.84	74.9	53.72	53.86	54.14	54.53	54.64	53.23	53.09	53.45	54.08	54.2	54.22
Alphacoronavirus	Pedacovirus	Scotophilus bat coronavirus 512	OQ175163	78.14	78.78	77.81	80.06	76.98	76.91	76.98	77.68	77.82	77.41	76.69	99.07	84.79	84.34	86.15	74.71	74.78	53.72	53.92	54.21	54.66	54.7	53.27	53.06	53.45	53.98	54.2	54.19
Alphacoronavirus	Pedacovirus	Scotophilus bat coronavirus 512	OQ175162	78.14	78.81	77.88	80.35	76.92	77.07	76.95	77.88	77.85	77.57	76.95	99.26	84.83	84.21	86.05	74.78	74.81	53.75	53.86	54.18	54.63	54.7	53.27	53.16	53.49	54.08	54.24	54.25
Alphacoronavirus	Pedacovirus	Scotophilus bat coronavirus 512	OQ175095	78.23	78.87	77.75	80.06	76.79	76.88	76.79	77.91	77.85	77.57	76.85	99.1	84.57	84.12	85.95	74.68	74.74	53.72	53.96	54.24	54.6	54.54	53.3	53.16	53.52	54.08	54.3	54.25
Alphacoronavirus	Pedacovirus	Scotophilus bat coronavirus 512	OQ175187	78.3	78.78	77.85	80.29	76.76	76.91	76.98	77.94	77.92	77.64	77.01	99.49	84.6	84.24	86.02	74.78	74.84	53.72	53.96	54.24	54.57	54.64	53.17	53.06	53.39	54.08	54.2	54.22
Alphacoronavirus	Pedacovirus	Scotophilus bat coronavirus 512	OQ175094	78.23	78.87	77.75	80.26	76.86	76.98	76.92	77.94	77.85	77.48	76.85	99.26	84.79	84.24	86.08	74.71	74.78	53.69	53.83	54.11	54.57	54.57	53.27	53.16	53.45	54.05	54.27	54.22
Alphacoronavirus	Pedacovirus	Scotophilus bat coronavirus 512	OQ175169	78.1	78.75	78.04	80.45	77.05	77.2	77.14	78.14	78.24	77.86	77.33	97.27	85.11	84.41	86.27	74.81	74.94	53.94	54.15	54.49	54.66	54.92	53.36	53.28	53.58	54.11	54.3	54.19
Alphacoronavirus	Pedacovirus	Scotophilus bat coronavirus 512	OQ175168	78.17	78.91	77.88	80.26	76.82	76.95	76.88	77.91	77.82	77.61	76.85	99.55	84.7	84.31	86.08	74.65	74.71	53.63	53.86	54.14	54.5	54.61	53.27	53.06	53.42	54.01	54.2	54.15
Alphacoronavirus	Pedacovirus	Scotophilus bat coronavirus 512	OQ175070	78.17	78.81	77.85	80.32	76.86	76.91	76.92	77.91	77.82	77.61	76.95	99.58	84.66	84.41	86.08	74.81	74.87	53.69	53.99	54.27	54.66	54.7	53.14	53.09	53.36	54.01	54.17	54.19
Alphacoronavirus	Pedacovirus	Scotophilus bat coronavirus 512	OQ175044	78.17	78.78	77.85	80.29	76.92	76.95	76.92	77.91	77.82	77.57	76.91	99.49	84.63	84.28	86.08	74.74	74.81	53.69	53.96	54.24	54.66	54.7	53.2	53.09	53.42	54.11	54.27	54.25
Alphacoronavirus	Pedacovirus	Scotophilus bat coronavirus 512	OQ175181	78.17	78.91	77.81	80.29	76.86	76.91	76.95	77.88	77.82	77.57	76.95	99.45	84.66	84.24	86.11	74.81	74.87	53.79	53.96	54.24	54.63	54.7	53.17	53.09	53.36	54.14	54.27	54.28
Alphacoronavirus	Pedacovirus	Scotophilus bat coronavirus 512	OQ175180	78.17	78.91	77.78	80.29	76.86	76.95	76.92	77.88	77.82	77.57	76.91	99.45	84.63	84.24	86.11	74.78	74.84	53.75	53.96	54.24	54.63	54.73	53.2	53.09	53.39	54.14	54.27	54.28
Alphacoronavirus	Pedacovirus	Scotophilus bat coronavirus 512	MK211372	77.94	78.65	77.59	79.97	76.66	76.75	76.82	77.72	77.66	77.41	76.75	99.29	84.54	84.05	85.89	74.55	74.62	53.72	53.86	54.15	54.47	54.58	53.17	53.09	53.39	54.02	54.17	54.22
Alphacoronavirus	Pedacovirus	Scotophilus bat coronavirus 512	OQ175109	78.17	78.81	77.85	80.16	76.7	76.78	76.92	77.88	77.79	77.64	76.91	99.45	84.6	84.15	85.95	74.65	74.71	53.69	53.96	54.24	54.57	54.67	53.23	53.09	53.42	54.08	54.2	54.22
Alphacoronavirus	Pedacovirus	Scotophilus bat coronavirus 512	OQ175103	78.2	78.84	77.88	80.19	76.73	76.82	76.95	77.91	77.82	77.61	76.95	99.49	84.63	84.18	85.99	74.68	74.74	53.72	53.92	54.21	54.53	54.64	53.23	53.09	53.42	54.11	54.24	54.25
Alphacoronavirus	Pedacovirus	Scotophilus bat coronavirus 512	OQ175171	78.14	78.81	77.68	80.13	76.79	76.88	76.79	77.88	77.79	77.45	76.82	99.29	84.63	84.12	85.95	74.61	74.68	53.69	53.83	54.11	54.5	54.54	53.2	53.09	53.39	54.01	54.17	54.19
Alphacoronavirus	Pedacovirus	Scotophilus bat coronavirus 512	OQ175158	78.07	78.72	77.65	80	76.79	76.82	76.76	77.81	77.73	77.38	76.79	99.17	84.54	84.09	85.89	74.62	74.68	53.72	53.89	54.21	54.54	54.58	53.24	53.09	53.42	54.02	54.2	54.19
Alphacoronavirus	Pedacovirus	Scotophilus bat coronavirus 512	OQ175174	78.23	78.94	77.88	80.29	76.89	77.01	76.88	77.94	77.85	77.61	76.95	99.45	84.73	84.31	86.11	74.74	74.81	53.75	53.96	54.24	54.63	54.7	53.27	53.12	53.42	54.08	54.24	54.25
Alphacoronavirus	Pedacovirus	Scotophilus bat coronavirus 512	OQ175175	78.2	78.91	77.85	80.26	76.89	76.98	76.92	77.94	77.85	77.57	76.91	99.42	84.76	84.31	86.11	74.74	74.81	53.75	53.96	54.24	54.63	54.67	53.3	53.16	53.45	54.08	54.24	54.25
Alphacoronavirus	Pedacovirus	Scotophilus bat coronavirus 512	OQ175047	78.23	78.91	77.85	80.13	76.79	76.91	76.95	78.01	77.79	77.48	76.95	99.32	84.86	84.31	86.18	74.68	74.74	53.72	53.96	54.24	54.6	54.64	53.27	53.16	53.45	54.11	54.24	54.25
Alphacoronavirus	Pedacovirus	Scotophilus bat coronavirus 512	OQ175097	78.17	78.88	77.78	80.32	76.86	76.91	76.95	77.88	77.85	77.67	76.91	99.42	84.73	84.34	86.08	74.78	74.84	53.72	53.96	54.24	54.6	54.64	53.24	53.13	53.46	54.11	54.24	54.25
Alphacoronavirus	Pedacovirus	Scotophilus bat coronavirus 512	OQ175170	78.04	78.59	77.56	79.97	76.63	76.72	76.76	77.85	77.66	77.35	76.72	99	84.6	83.99	85.95	74.49	74.55	53.72	53.92	54.18	54.57	54.57	53.2	53	53.33	54.08	54.24	54.22
Alphacoronavirus	Pedacovirus	Scotophilus bat coronavirus 512	OQ175049	78.07	78.71	77.72	80.16	76.79	76.85	76.98	77.81	77.79	77.51	76.78	99.23	84.6	84.15	86.11	74.71	74.78	53.66	53.89	54.14	54.53	54.57	53.2	53.03	53.33	54.11	54.24	54.22
Alphacoronavirus	Pedacovirus	Scotophilus bat coronavirus 512	OQ175050	78.1	78.75	77.65	80.26	76.66	76.85	76.82	77.68	77.69	77.51	76.85	99.26	84.5	84.15	85.92	74.55	74.61	53.56	53.77	54.05	54.5	54.51	53.08	53	53.3	53.92	54.08	54.06
Alphacoronavirus	Pedacovirus	Scotophilus bat coronavirus 512	OQ175185	78.23	78.87	77.85	80.32	76.73	76.95	76.92	77.85	77.79	77.57	76.91	99.45	84.66	84.24	85.95	74.74	74.81	53.72	53.83	54.11	54.57	54.61	53.2	53.09	53.36	54.01	54.14	54.15
Alphacoronavirus	Pedacovirus	Scotophilus bat coronavirus 512	OQ175186	78.17	78.81	77.78	80.32	76.7	76.92	76.95	77.82	77.79	77.61	76.92	99.46	84.6	84.22	85.96	74.75	74.81	53.69	53.83	54.12	54.54	54.58	53.14	53.06	53.36	54.02	54.14	54.16
Alphacoronavirus	Pedacovirus	Scotophilus bat coronavirus 512	OQ175092	78.17	78.84	77.72	80.23	76.66	76.95	76.92	77.75	77.79	77.57	76.91	99.45	84.54	84.21	85.95	74.71	74.78	53.66	53.89	54.18	54.6	54.67	53.17	53.06	53.36	54.05	54.11	54.12
Alphacoronavirus	Pedacovirus	Scotophilus bat coronavirus 512	OQ175089	78.2	78.81	77.78	80.32	76.7	76.91	76.95	77.81	77.79	77.61	76.95	99.52	84.6	84.24	85.95	74.74	74.81	53.66	53.89	54.18	54.6	54.64	53.17	53.06	53.36	54.01	54.14	54.15
Alphacoronavirus	Rhinacovirus	Rhinolophus bat coronavirus HKU2	OQ175208	75.22	76.09	75	77.66	75.36	76.28	76.23	74.9	75.52	74.47	75.06	74.65	74.38	74.61	74.53	96.5	96.6	53.03	53.62	53.94	54.31	54.1	53.07	53.06	53.32	53.14	53.49	53.63
Alphacoronavirus	Rhinacovirus	Rhinolophus bat coronavirus HKU2	OQ175209	75.26	76.06	74.97	77.66	75.39	76.28	76.23	74.81	75.46	74.41	75	74.58	74.35	74.58	74.56	96.63	96.72	53.06	53.62	53.9	54.28	54.03	53.01	53.06	53.29	53.11	53.52	53.66
Alphacoronavirus	Rhinacovirus	Rhinolophus bat coronavirus HKU2	OQ175243	75.16	76.06	75	77.54	75.26	76.16	76.13	74.81	75.52	74.5	75.13	74.65	74.35	74.52	74.46	96.24	96.4	53.03	53.62	53.9	54.25	54.1	52.98	53	53.17	53.14	53.46	53.63
Alphacoronavirus	Rhinacovirus	Rhinolophus bat coronavirus HKU2	OQ175241	75.16	76.06	75	77.54	75.3	76.16	76.13	74.81	75.52	74.5	75.13	74.65	74.35	74.55	74.46	96.27	96.44	53.06	53.65	53.94	54.28	54.1	52.98	53	53.17	53.14	53.46	53.63
Alphacoronavirus	Rhinacovirus	Rhinolophus bat coronavirus HKU2	OQ175237	75.16	76.06	75	77.54	75.3	76.16	76.13	74.81	75.52	74.5	75.13	74.65	74.35	74.55	74.46	96.27	96.44	53.06	53.65	53.94	54.28	54.1	52.98	53	53.17	53.14	53.46	53.63
Alphacoronavirus	Rhinacovirus	Rhinolophus bat coronavirus HKU2	OQ175247	75.26	76.16	75.06	77.54	75.43	76.12	76.07	74.74	75.33	74.44	75.13	74.65	74.54	74.49	74.49	96.53	96.63	53.06	53.69	54	54.31	54.13	53.01	52.93	53.13	52.98	53.33	53.63
Alphacoronavirus	Rhinacovirus	Rhinolophus bat coronavirus HKU2	OQ175210	75	75.8	74.84	77.54	75.39	75.99	75.91	74.58	75.2	74.21	75.06	74.36	74.29	74.52	74.33	96.34	96.44	53.09	53.78	54.03	54.34	54.29	53.01	53	53.17	53.2	53.52	53.88
Alphacoronavirus	Rhinacovirus	Rhinolophus bat coronavirus HKU2	OQ175211	75.13	75.9	74.9	77.66	75.46	76.16	75.97	74.68	75.26	74.21	75	74.52	74.32	74.61	74.37	96.4	96.44	53.12	53.81	54.06	54.38	54.32	53.07	53.06	53.17	53.27	53.58	53.94
Alphacoronavirus	Rhinacovirus	Rhinolophus bat coronavirus HKU2	OQ175206	74.68	75.45	74.42	77.25	75.04	75.61	75.49	74.13	74.85	73.86	74.65	74.04	73.94	74.17	73.95	95.79	95.99	52.99	53.53	53.78	54.09	54.03	52.79	52.84	53.07	53.02	53.3	53.63
Alphacoronavirus	Rhinacovirus	Rhinolophus bat coronavirus HKU2	OQ175240	74.91	75.71	74.65	77.25	75.04	75.74	75.81	74.33	74.98	74.12	74.78	74.13	74.06	74.17	73.95	95.76	95.83	52.96	53.37	53.68	54.09	53.97	52.76	52.84	53.04	52.86	53.14	53.47
Alphacoronavirus	Rhinacovirus	Rhinolophus bat coronavirus HKU2	OQ175244	75.29	76.12	75.06	77.66	75.46	76.22	76.16	74.78	75.36	74.41	75.1	74.61	74.42	74.65	74.4	96.37	96.34	53.09	53.72	54.03	54.41	54.29	53.04	53.06	53.17	53.11	53.43	53.79
Alphacoronavirus	Rhinacovirus	Rhinolophus bat coronavirus HKU2	OQ175239	75.32	76.12	75.1	77.66	75.49	76.25	76.19	74.78	75.36	74.44	75.1	74.61	74.42	74.65	74.4	96.4	96.37	53.09	53.72	54.03	54.41	54.29	53.07	53.09	53.17	53.11	53.43	53.79
Alphacoronavirus	Rhinacovirus	Rhinolophus bat coronavirus HKU2	EF203064	75.74	76.41	75.51	78.15	75.87	76.64	76.74	75.1	75.65	74.47	75.1	74.78	74.83	74.61	74.69	100	98.97	53.31	53.81	54.13	54.28	54.35	53.17	53.06	53.36	53.27	53.55	53.94
Alphacoronavirus	Rhinacovirus	Rhinolophus bat coronavirus HKU2	EF203065	75.67	76.38	75.51	78.18	75.97	76.67	76.8	75.1	75.71	74.5	75.19	74.78	74.93	74.61	74.75	99.68	98.84	53.34	53.84	54.16	54.34	54.38	53.26	53.12	53.42	53.39	53.65	54.07
Alphacoronavirus	Rhinacovirus	Rhinolophus bat coronavirus HKU2	EF203066	75.61	76.32	75.42	78.08	75.84	76.67	76.8	75.03	75.55	74.37	75.06	74.68	74.8	74.55	74.62	99.58	98.75	53.28	53.81	54.13	54.31	54.35	53.26	53.12	53.42	53.33	53.58	54.01
Alphacoronavirus	Rhinacovirus	Rhinolophus bat coronavirus HKU2	EF203067	75.64	76.35	75.45	78.11	75.87	76.7	76.83	75.06	75.59	74.41	75.1	74.71	74.83	74.58	74.66	99.61	98.78	53.31	53.84	54.16	54.34	54.38	53.3	53.15	53.45	53.36	53.62	54.04
Alphacoronavirus	Rhinacovirus	Rhinolophus bat coronavirus HKU2	MF094685	75.96	76.57	75.74	78.24	75.91	76.67	76.8	75.13	75.71	74.6	75.1	74.84	74.83	74.52	74.69	99.55	99.04	53.41	53.88	54.19	54.38	54.38	53.3	53.15	53.42	53.36	53.74	54.1
Alphacoronavirus	Rhinacovirus	Rhinolophus bat coronavirus HKU2	MF094688	75.83	76.44	75.58	78.08	75.71	76.51	76.64	75	75.59	74.47	74.97	74.74	74.67	74.49	74.69	99.58	99	53.41	53.88	54.19	54.38	54.35	53.3	53.12	53.42	53.36	53.68	54.04
Alphacoronavirus	Rhinacovirus	Rhinolophus bat coronavirus HKU2	OQ175199	75.77	76.48	75.61	78.15	75.84	76.57	76.64	74.87	75.59	74.47	74.94	74.74	74.64	74.52	74.62	99.36	98.84	53.37	53.78	54.16	54.22	54.32	53.11	52.96	53.32	53.3	53.62	53.98
Alphacoronavirus	Rhinacovirus	Rhinolophus bat coronavirus HKU2	OQ175189	75.9	76.51	75.64	78.18	75.81	76.57	76.71	75.1	75.65	74.57	75.03	74.78	74.77	74.49	74.66	99.39	98.88	53.37	53.81	54.13	54.34	54.32	53.23	53.09	53.32	53.33	53.65	54.01
Alphacoronavirus	Rhinacovirus	Rhinolophus bat coronavirus HKU2	MF094686	75.93	76.57	75.71	78.24	75.87	76.67	76.77	75.13	75.71	74.6	75.1	74.84	74.83	74.52	74.69	99.58	99.13	53.44	53.84	54.16	54.34	54.35	53.33	53.19	53.42	53.36	53.68	54.04
Alphacoronavirus	Rhinacovirus	Rhinolophus bat coronavirus HKU2	OQ175202	75.87	76.48	75.61	78.15	75.84	76.64	76.74	75.1	75.68	74.53	75.03	74.78	74.77	74.49	74.66	99.42	98.97	53.34	53.81	54.13	54.34	54.32	53.23	53.09	53.32	53.33	53.65	54.01
Alphacoronavirus	Rhinacovirus	Rhinolophus bat coronavirus HKU2	MF094687	75.83	76.48	75.61	78.15	75.75	76.6	76.67	75.06	75.62	74.5	75.03	74.81	74.67	74.52	74.72	99.61	99.07	53.41	53.88	54.19	54.38	54.35	53.3	53.15	53.42	53.36	53.68	54.04
Alphacoronavirus	Rhinacovirus	Rhinolophus bat coronavirus HKU2	MH615810	75.66	76.33	75.46	77.96	75.63	76.43	76.46	74.92	75.44	74.36	74.86	74.63	74.78	74.41	74.64	99.33	98.75	53.26	53.8	54.01	54.22	54.17	53.21	53.04	53.33	53.38	53.72	53.92
Alphacoronavirus	Rhinacovirus	Rhinolophus bat coronavirus HKU2	OQ175203	75.8	76.38	75.42	77.95	75.68	76.41	76.64	74.9	75.62	74.31	74.94	74.55	74.58	74.36	74.49	98.88	98.52	52.99	53.56	53.87	54.12	54.19	52.95	52.9	53.13	53.08	53.36	53.72
Alphacoronavirus	Rhinacovirus	Rhinolophus bat coronavirus HKU2	OQ175201	75.96	76.54	75.55	78.11	75.78	76.48	76.71	75.16	75.68	74.44	75	74.71	74.86	74.36	74.66	99.2	98.84	53.41	53.75	54.06	54.31	54.32	53.11	53.06	53.29	53.43	53.71	54.07
Alphacoronavirus	Rhinacovirus	Rhinolophus bat coronavirus HKU2	OQ175254	75.99	76.51	75.74	78.15	75.84	76.57	76.8	75.06	75.68	74.53	75.06	74.84	74.86	74.45	74.62	99.04	98.81	53.37	53.84	54.16	54.28	54.29	53.26	53.12	53.48	53.33	53.68	54.01
Alphacoronavirus	Rhinacovirus	Rhinolophus bat coronavirus HKU2	OQ175253	75.9	76.54	75.67	78.15	75.87	76.6	76.9	75.06	75.62	74.57	75.06	74.74	74.9	74.45	74.62	99.26	99	53.44	53.84	54.16	54.31	54.32	53.3	53.15	53.55	53.43	53.74	54.01
Alphacoronavirus	Rhinacovirus	Rhinolophus bat coronavirus HKU2	OQ175255	75.8	76.44	75.61	78.05	75.84	76.51	76.77	74.97	75.49	74.44	74.97	74.61	74.74	74.33	74.46	99.04	98.88	53.37	53.81	54.13	54.28	54.29	53.2	53.06	53.48	53.33	53.65	53.91
Alphacoronavirus	Rhinacovirus	Rhinolophus bat coronavirus HKU2	OQ175251	75.61	76.6	75.51	78.27	75.68	76.22	76.39	75.06	75.36	74.21	75.06	74.71	74.64	74.61	74.53	98.3	98.59	53.22	53.75	54.13	54.06	54.22	53.14	53.19	53.36	53.3	53.58	53.91
Alphacoronavirus	Rhinacovirus	Rhinolophus bat coronavirus HKU2	OQ175220	75.64	76.64	75.51	78.31	75.71	76.25	76.39	75.1	75.46	74.28	75.13	74.78	74.64	74.61	74.59	98.33	98.55	53.25	53.75	54.16	54.09	54.32	53.14	53.19	53.39	53.33	53.62	53.94
Alphacoronavirus	Rhinacovirus	Rhinolophus bat coronavirus HKU2	OQ175250	75.67	76.6	75.51	78.34	75.71	76.35	76.48	75.13	75.43	74.28	75.19	74.74	74.74	74.65	74.59	98.39	98.62	53.22	53.81	54.19	54.15	54.29	53.17	53.15	53.32	53.36	53.65	53.98
Alphacoronavirus	Rhinacovirus	Rhinolophus bat coronavirus HKU2	OQ175252	75.51	76.48	75.39	78.11	75.71	76.12	76.39	74.97	75.33	74.12	75	74.65	74.64	74.61	74.46	98.27	98.43	53.25	53.78	54.16	54.12	54.25	53.14	53.22	53.32	53.3	53.55	53.91
Alphacoronavirus	Rhinacovirus	Rhinolophus bat coronavirus HKU2	OQ175218	75.64	76.54	75.45	78.18	75.68	76.19	76.42	75.1	75.36	74.21	75.06	74.61	74.61	74.58	74.49	98.23	98.46	53.18	53.72	54.1	54.06	54.22	53.14	53.19	53.36	53.3	53.55	53.85
Alphacoronavirus	Rhinacovirus	Rhinolophus bat coronavirus HKU2	OQ175233	75.48	76.41	75.42	78.11	75.55	76.12	76.32	74.97	75.26	74.08	74.9	74.65	74.54	74.45	74.43	98.04	98.27	53.15	53.69	54.06	54.03	54.22	53.11	53.09	53.36	53.36	53.65	53.91
Alphacoronavirus	Rhinacovirus	Rhinolophus bat coronavirus HKU2	OQ175221	75.77	76.64	75.64	78.43	75.81	76.44	76.55	75.19	75.52	74.37	75.22	74.84	74.77	74.74	74.69	98.36	98.59	53.25	53.81	54.22	54.15	54.29	53.17	53.22	53.36	53.36	53.65	53.98
Alphacoronavirus	Rhinacovirus	Rhinolophus bat coronavirus HKU2	OQ175219	75.77	76.64	75.64	78.43	75.81	76.44	76.55	75.19	75.52	74.37	75.22	74.84	74.77	74.74	74.69	98.36	98.59	53.25	53.81	54.22	54.15	54.29	53.17	53.22	53.36	53.36	53.65	53.98
Alphacoronavirus	Rhinacovirus	Rhinolophus bat coronavirus HKU2	OQ175217	75.55	76.6	75.45	78.27	75.65	76.25	76.42	75.03	75.36	74.25	75.06	74.68	74.58	74.55	74.53	98.23	98.46	53.15	53.69	54.06	54.03	54.16	53.17	53.19	53.36	53.27	53.55	53.88
Alphacoronavirus	Rhinacovirus	Rhinolophus bat coronavirus HKU2	OQ175234	75.74	76.67	75.58	78.37	75.81	76.38	76.58	75.22	75.59	74.41	75.26	74.78	74.77	74.65	74.66	98.46	98.68	53.31	53.84	54.22	54.25	54.41	53.23	53.28	53.36	53.43	53.68	54.04
Alphacoronavirus	Rhinacovirus	Rhinolophus bat coronavirus HKU2	MZ081399	76.03	76.7	75.64	78.24	75.87	76.57	76.74	75.1	75.84	74.47	75.06	74.81	74.86	74.49	74.53	98.62	99.39	53.47	53.94	54.25	54.31	54.48	53.33	53.19	53.51	53.46	53.74	53.98
Alphacoronavirus	Rhinacovirus	Rhinolophus bat coronavirus HKU2	MZ081398	75.96	76.6	75.64	78.24	75.84	76.64	76.8	75.06	75.81	74.47	75.13	74.74	74.8	74.49	74.53	98.52	99.29	53.34	53.94	54.19	54.38	54.35	53.26	53.15	53.42	53.36	53.65	53.91
Alphacoronavirus	Rhinacovirus	Rhinolophus bat coronavirus HKU2	KJ473808	75.87	76.7	75.67	78.4	76.07	76.7	76.8	75.06	75.81	74.53	75.13	74.84	74.93	74.65	74.78	98.97	100	53.37	53.88	54.13	54.19	54.38	53.2	53.06	53.45	53.46	53.84	54.01
Alphacoronavirus	Rhinacovirus	Rhinolophus bat coronavirus HKU2	OQ175198	75.8	76.44	75.61	78.21	75.81	76.54	76.77	75.06	75.78	74.63	75.16	74.84	74.9	74.65	74.82	99.36	99.1	53.34	53.88	54.16	54.31	54.35	53.3	53.09	53.39	53.3	53.62	53.98
Alphacoronavirus	Rhinacovirus	Rhinolophus bat coronavirus HKU2	OQ175190	75.64	76.22	75.48	77.92	75.75	76.35	76.74	74.84	75.65	74.34	74.94	74.58	74.83	74.58	74.66	99.17	98.84	53.28	53.75	54.06	54.22	54.25	53.14	53	53.23	53.24	53.55	53.98
Alphacoronavirus	Rhinacovirus	Rhinolophus bat coronavirus HKU2	OQ175216	75.87	76.57	75.58	78.11	75.75	76.54	76.74	75	75.65	74.5	75.03	74.74	74.77	74.49	74.66	99.33	99.1	53.31	53.81	54.13	54.35	54.35	53.23	53.06	53.39	53.3	53.62	54.01
Alphacoronavirus	Rhinacovirus	Rhinolophus bat coronavirus HKU2	OQ175212	75.93	76.6	75.64	78.27	75.84	76.54	76.71	75.26	75.65	74.53	75.1	74.84	74.9	74.52	74.72	99.26	98.97	53.44	53.88	54.19	54.38	54.38	53.23	53.06	53.32	53.36	53.65	54.01
Alphacoronavirus	Rhinacovirus	Rhinolophus bat coronavirus HKU2	MN611522	75.48	76.16	75.16	77.86	75.68	76.41	76.39	74.97	75.49	74.18	74.78	74.74	74.45	74.36	74.43	98.17	98.01	53.15	53.72	53.97	54.15	54.13	53.01	53	53.23	53.11	53.27	53.75
Alphacoronavirus	Rhinacovirus	Rhinolophus bat coronavirus HKU2	OQ175205	75.77	76.54	75.51	78.21	75.87	76.73	76.74	75	75.59	74.6	75.13	74.74	74.8	74.58	74.72	99.26	99.2	53.34	53.72	54.03	54.22	54.25	53.17	53.09	53.42	53.33	53.71	54.01
Alphacoronavirus	Rhinacovirus	Rhinolophus bat coronavirus HKU2	OQ175197	75.67	76.41	75.42	78.02	75.75	76.51	76.55	74.84	75.55	74.5	74.94	74.58	74.74	74.55	74.62	99.07	99.1	53.28	53.65	53.97	54.19	54.22	53.17	53.06	53.42	53.33	53.77	53.94
Alphacoronavirus	Rhinacovirus	Rhinolophus bat coronavirus HKU2	OQ175193	75.8	76.48	75.58	78.11	75.84	76.67	76.74	75.03	75.65	74.47	75.06	74.68	74.86	74.49	74.66	99.23	99.04	53.22	53.69	54	54.22	54.22	53.17	52.93	53.23	53.24	53.62	53.91
Alphacoronavirus	Rhinacovirus	Rhinolophus bat coronavirus HKU2	OQ175192	75.71	76.41	75.51	78.05	75.81	76.6	76.74	75	75.55	74.44	75	74.68	74.83	74.55	74.59	99.33	99.07	53.28	53.75	54.06	54.28	54.25	53.26	53.03	53.26	53.2	53.58	53.88
Alphacoronavirus	Rhinacovirus	Rhinolophus bat coronavirus HKU2	OQ175196	75.45	76.16	75.13	77.89	75.59	76.38	76.42	74.65	75.46	74.38	74.84	74.39	74.45	74.26	74.34	98.88	98.88	53.15	53.5	53.84	53.96	54.1	52.85	52.77	53.13	53.17	53.49	53.79
Alphacoronavirus	Rhinacovirus	Rhinolophus bat coronavirus HKU2	OQ175195	75.58	76.25	75.29	77.92	75.62	76.41	76.55	74.78	75.55	74.37	74.9	74.49	74.61	74.36	74.43	99.07	99.07	53.15	53.53	53.84	54.03	54.13	52.88	52.81	53.17	53.17	53.49	53.79
Alphacoronavirus	Rhinacovirus	Rhinolophus bat coronavirus HKU2	OQ175204	75.74	76.57	75.45	78.15	75.87	76.73	76.74	75	75.68	74.6	75.19	74.78	74.77	74.49	74.66	99.23	99.23	53.37	53.72	54.03	54.19	54.32	53.14	53.06	53.42	53.43	53.68	53.98
Alphacoronavirus	Rhinacovirus	Rhinolophus bat coronavirus HKU2	OQ175194	75.8	76.54	75.55	78.21	75.97	76.8	76.74	75.03	75.68	74.69	75.13	74.78	74.83	74.61	74.78	99.23	99.23	53.34	53.72	54.03	54.22	54.29	53.2	53.09	53.45	53.36	53.74	53.98
Alphacoronavirus	Setracovirus	Human coronavirus NL63	NC_005831	77.73	78.05	77.98	78.02	76.62	75.39	76.51	75.17	75.46	74.32	74.3	74.46	76.24	75.17	74.47	74.73	74.76	53.27	54.09	54.24	54.3	54.4	52.54	52.28	52.79	53.41	53.72	53.82
Alphacoronavirus	Setracovirus	NL63-related bat coronavirus strain BtKYNL63-9b	NC_032107	78.81	79.38	79.19	79.71	77.4	76.5	77.75	76.63	76.66	75.87	75.57	75.83	77.45	76.11	76.41	76.83	77.03	53.42	54.23	54.07	54.32	54.04	53.16	53.09	53.23	53.33	53.55	53.84
Alphacoronavirus	Setracovirus	NL63-related bat coronavirus strain BtKYNL63-9b	KY073744	78.81	79.38	79.19	79.71	77.4	76.5	77.75	76.63	76.66	75.87	75.57	75.83	77.45	76.11	76.41	76.83	77.03	53.42	54.23	54.07	54.32	54.04	53.16	53.09	53.23	53.33	53.55	53.84
Alphacoronavirus	Setracovirus	NL63-related bat coronavirus strain BtKYNL63-9b	KY073746	78.51	79.54	79.41	80.66	77.56	77.58	78.48	77.33	77.42	76.12	76.14	76.46	77.41	76.94	76.4	76.7	76.79	53.81	54.66	54.76	54.81	54.85	53.56	53.36	53.56	53.79	54.07	53.83
Alphacoronavirus	Setracovirus	NL63-related bat coronavirus strain BtKYNL63-9b	MZ293736	78.58	79.41	79.38	80.79	77.52	77.42	78.35	77.33	77.45	76.03	76.3	76.52	77.34	76.94	76.31	76.73	76.83	53.78	54.53	54.72	54.78	54.82	53.47	53.39	53.5	53.75	54.07	53.83
Alphacoronavirus	Setracovirus	NL63-related bat coronavirus strain BtKYNL63-9b	NC_048216	78.45	79.63	79.47	80.85	77.65	77.49	78.54	77.23	77.68	76.28	76.23	76.65	77.41	77.04	76.5	76.54	76.63	53.81	54.41	54.5	54.62	54.69	53.4	53.17	53.4	53.63	54.1	53.77
Alphacoronavirus	Setracovirus	NL63-related bat coronavirus strain BtKYNL63-9b	KY073745	78.45	79.63	79.47	80.85	77.65	77.49	78.54	77.23	77.68	76.28	76.23	76.65	77.41	77.04	76.5	76.54	76.63	53.81	54.41	54.5	54.62	54.69	53.4	53.17	53.4	53.63	54.1	53.77
Alphacoronavirus	Soracovirus	Sorex araneus coronavirus T14	NC_046955	57.62	58.09	57.87	58.51	57.37	57.81	58.22	58.25	58.49	58.16	57.9	57.46	57.99	57.77	57.57	58.64	58.61	51.6	51.67	51.78	51.7	51.95	50.88	51.07	51.04	50.74	50.96	50.96
Alphacoronavirus	Sunacovirus	Suncus murinus coronavirus X74	MZ328303	61.49	61.59	61.72	61.39	61.15	61.43	60.51	60.56	61.44	60.21	60.01	60.34	60.65	60.4	60.01	61.66	61.85	50.76	51.16	51.18	51.35	51.48	51.47	51.14	51.51	50.27	50.52	50.65
Alphacoronavirus	Sunacovirus	Suncus murinus coronavirus X74	NC_048211	61.36	62.13	61.59	61.87	61.21	61.33	60.7	60.65	61.98	60.31	60.59	60.59	60.84	60.75	60.17	62.07	62.39	50.79	51	51.21	51.31	51.16	51.03	51.11	51.47	50.21	50.49	50.74
Alphacoronavirus	Sunacovirus	Suncus murinus coronavirus X74	KY967715	61.36	62.13	61.59	61.87	61.21	61.33	60.7	60.65	61.98	60.31	60.59	60.59	60.84	60.75	60.17	62.07	62.39	50.79	51	51.21	51.31	51.16	51.03	51.11	51.47	50.21	50.49	50.74
Alphacoronavirus	Sunacovirus	Suncus murinus coronavirus X74	NC_035191	61.65	62.39	61.94	62.2	61.47	61.62	60.9	60.88	62.24	60.53	60.75	60.94	61	61.04	60.4	62.39	62.71	51.08	51.09	51.3	51.41	51.29	51.28	51.36	51.82	50.3	50.65	50.9
Alphacoronavirus	Sunacovirus	Suncus murinus coronavirus X74	KY967717	61.65	62.39	61.94	62.2	61.47	61.62	60.9	60.88	62.24	60.53	60.75	60.94	61	61.04	60.4	62.39	62.71	51.08	51.09	51.3	51.41	51.29	51.28	51.36	51.82	50.3	50.65	50.9
Alphacoronavirus	Tegacovirus	Alphacoronavirus 1	NC_002306	70.77	70.83	70.13	71.19	70.46	70	70.09	69.84	69.49	69.18	69.72	69.68	70.9	70.45	70.04	72.09	71.96	53.93	54.17	54.25	54.45	54.59	52.87	52.64	52.97	52.87	53.06	53.06
Alphacoronavirus	Tegacovirus	Alphacoronavirus 1	NC_038861	70.87	70.8	70.23	71.19	70.75	70.26	70.31	69.81	69.56	69.31	69.56	70	70.77	70.26	70.04	72.18	72.09	54.08	54.11	54.16	54.29	54.62	52.87	52.64	52.87	53	53.22	53.16
Alphacoronavirus	Tegacovirus	Alphacoronavirus 1	NC_028806	70.55	70.67	70	70.96	70.59	70.1	70.38	69.81	69.59	69.22	69.46	69.88	70.61	70.13	69.97	71.99	71.89	53.93	54.07	54.13	54.26	54.55	52.87	52.54	52.9	52.9	53.12	53.09
Alphacoronavirus	unclassified Alphacoronavirus1	Bat Alphacoronavirus new lineage 1	OL410609	75.3	75.26	74.94	76.42	74.82	75.3	77.83	75.14	75.18	73.71	74.53	74.24	75.06	74.14	74.09	75.09	75.15	53.46	53.24	53.3	53.23	53.23	52.37	53.15	53.07	52.66	53.14	52.8
Alphacoronavirus	unclassified Alphacoronavirus1	Bat Alphacoronavirus new lineage 1	OL415262	75.17	75.23	74.94	76.51	74.7	75.3	77.89	75.17	75.3	73.84	74.75	74.3	74.83	74.11	74.02	75.25	75.31	53.53	53.02	53.17	53.1	53.08	52.47	53.27	53.07	52.76	53.14	52.93
Alphacoronavirus	unclassified Alphacoronavirus1	Bat Alphacoronavirus new lineage 1	OL410608	75.17	75.33	74.98	76.58	74.66	75.26	77.89	75.23	75.27	73.87	74.69	74.34	74.9	74.14	74.06	75.22	75.28	53.37	53.05	53.2	53.07	53.11	52.47	53.21	52.97	52.76	53.11	52.93
Alphacoronavirus	unclassified Alphacoronavirus1	Bat Alphacoronavirus new lineage 1	OL410607	75.26	75.39	74.98	76.55	74.73	75.33	77.86	75.26	75.34	73.87	74.72	74.43	74.96	74.17	74.15	75.34	75.41	53.43	52.95	53.11	52.98	53.04	52.4	53.24	52.97	52.7	53.17	52.83
Alphacoronavirus	unclassified Alphacoronavirus1	Bat Alphacoronavirus new lineage 1	OL415261	75.17	75.2	74.85	76.45	74.7	75.23	77.86	75.33	75.34	73.81	74.66	74.37	74.83	74.14	73.99	75.22	75.28	53.43	53.08	53.23	53.1	53.04	52.47	53.31	53.07	52.73	53.11	52.89
Alphacoronavirus	unclassified Alphacoronavirus1	Bat Alphacoronavirus new lineage 1	OL410610	75.2	75.23	74.88	76.48	74.66	75.2	77.83	75.23	75.3	73.77	74.62	74.27	74.8	74.08	73.99	75.18	75.25	53.43	53.05	53.2	53.04	53.01	52.47	53.27	53.03	52.7	53.07	52.86
Alphacoronavirus	unclassified Alphacoronavirus1	Bat Alphacoronavirus new lineage 1	MZ293737	75.07	75.14	74.88	76.42	74.63	75.26	77.64	75.04	75.14	73.68	74.56	74.24	74.77	74.01	73.89	75.12	75.18	53.43	52.99	53.17	53.1	53.01	52.4	53.31	52.97	52.73	53.11	52.89
Alphacoronavirus	unclassified Alphacoronavirus1	Bat Alphacoronavirus new lineage 1	MZ293738	75.01	75.07	74.91	76.35	74.6	75.23	77.57	74.98	75.11	73.65	74.46	74.11	74.74	73.89	73.73	75.18	75.25	53.43	53.05	53.23	53.1	53.04	52.44	53.31	52.97	52.7	53.04	52.86
Alphacoronavirus	unclassified Alphacoronavirus1	Bat Alphacoronavirus new lineage 1	MW924112	75.1	75.17	74.94	76.48	74.66	75.36	77.73	75.17	75.18	73.74	74.62	74.21	74.8	74.01	73.83	75.22	75.28	53.46	53.05	53.23	53.17	53.08	52.5	53.37	53.03	52.79	53.17	52.93
Alphacoronavirus	unclassified Alphacoronavirus1	Bat Alphacoronavirus new lineage 1	OQ175260	75.04	75.07	74.82	76.39	74.54	75.23	77.57	74.98	75.08	73.58	74.5	74.14	74.74	74.01	73.89	75.02	75.09	53.34	52.92	53.11	53.07	52.98	52.4	53.24	52.94	52.73	53.11	52.89
Alphacoronavirus	unclassified Alphacoronavirus1	Bat Alphacoronavirus new lineage 1	OQ175259	75.04	75.07	74.82	76.39	74.54	75.23	77.57	74.98	75.08	73.58	74.5	74.14	74.74	74.01	73.89	75.02	75.09	53.34	52.92	53.11	53.07	52.98	52.4	53.24	52.94	52.73	53.11	52.89
Alphacoronavirus	unclassified Alphacoronavirus1	Bat Alphacoronavirus new lineage 1	OQ175258	75.1	75.14	74.88	76.45	74.63	75.33	77.67	75.07	75.14	73.68	74.59	74.21	74.8	74.08	73.93	75.12	75.18	53.4	52.99	53.17	53.1	53.01	52.47	53.34	53.03	52.79	53.17	52.96
Alphacoronavirus	unclassified Alphacoronavirus1	Bat Alphacoronavirus new lineage 1	OQ175257	75.01	75.04	74.78	76.35	74.54	75.23	77.57	74.98	75.05	73.58	74.5	74.11	74.7	73.98	73.83	75.02	75.09	53.31	52.89	53.08	53.01	52.92	52.4	53.27	52.97	52.7	53.07	52.86
Betacoronavirus	Embecovirus	Betacoronavirus 1	NC_017083	51.52	50.99	50.96	51.87	51.35	51.58	50.75	51.11	52.15	51.73	51.9	51.02	51.99	51.46	51.25	51.27	51.05	58.93	59.94	59.69	59.64	60.15	57.55	58.28	58.21	58.7	58.6	58.7
Betacoronavirus	Embecovirus	Betacoronavirus 1	NC_006213	51.46	51.02	51.18	51.65	51.47	51.24	50.56	51.11	51.87	51.57	51.87	50.83	52.18	51.33	51.07	50.86	50.61	59.07	60.08	59.7	59.99	60.28	57.88	58.41	58.87	58.84	58.77	58.93
Betacoronavirus	Embecovirus	Betacoronavirus 1	NC_003045	51.57	51	51.25	51.73	51.49	51.32	50.67	51.16	51.98	51.52	51.82	50.88	52.29	51.47	51.21	50.88	50.63	59.15	60.06	59.69	59.95	60.27	57.89	58.46	58.92	58.89	58.79	58.98
Betacoronavirus	Embecovirus	China Rattus coronavirus HKU24	NC_026011	51.85	51.48	51.44	52.39	51.8	51.51	51.14	51.38	52.51	52.28	52.61	51.13	52.45	51.91	51.36	51.03	50.97	59.67	60.76	60.54	60.27	60.81	58.07	58.76	58.97	59.53	59.56	59.53
Betacoronavirus	Embecovirus	China Rattus coronavirus HKU24	MH687975	52.05	51.64	51.7	52.61	52.03	51.73	51.34	51.64	52.8	52.44	52.8	51.23	52.47	52.11	51.5	51.24	51.18	59.97	60.7	60.85	60.52	61.09	58.4	59.07	59.21	59.49	59.56	59.81
Betacoronavirus	Embecovirus	China Rattus coronavirus HKU24	MH687969	52.02	51.58	51.73	52.55	52.06	51.73	51.37	51.61	52.77	52.38	52.74	51.17	52.4	52.05	51.43	51.21	51.15	59.91	60.7	60.85	60.45	61.12	58.4	59.04	59.25	59.43	59.49	59.71
Betacoronavirus	Embecovirus	China Rattus coronavirus HKU24	MH687970	51.83	51.48	51.76	52.27	51.65	51.73	51.02	51.92	52.36	52.41	52.74	51.45	52.25	51.92	51.46	51.46	51.37	59.71	60.29	60.28	60.26	60.71	57.72	58.86	58.91	59.22	59.38	59.57
Betacoronavirus	Embecovirus	China Rattus coronavirus HKU24	MH687974	52.14	51.67	51.83	52.71	52.13	51.89	51.46	51.7	52.9	52.54	52.9	51.32	52.59	52.27	51.59	51.34	51.27	60.04	60.73	60.88	60.48	61.15	58.46	59.16	59.31	59.56	59.62	59.84
Betacoronavirus	Embecovirus	China Rattus coronavirus HKU24	MH687977	52.14	51.67	51.83	52.71	52.13	51.89	51.46	51.7	52.9	52.54	52.9	51.32	52.59	52.27	51.59	51.34	51.27	60.04	60.73	60.88	60.48	61.15	58.46	59.16	59.31	59.56	59.62	59.84
Betacoronavirus	Embecovirus	China Rattus coronavirus HKU24	MH687978	52.11	51.67	51.8	52.65	52.13	51.86	51.46	51.7	52.9	52.51	52.87	51.26	52.53	52.21	51.53	51.31	51.24	60.01	60.73	60.88	60.48	61.15	58.46	59.16	59.34	59.52	59.56	59.77
Betacoronavirus	Embecovirus	China Rattus coronavirus HKU24	MH687973	52.11	51.67	51.8	52.65	52.13	51.86	51.46	51.7	52.9	52.51	52.87	51.26	52.53	52.21	51.53	51.31	51.24	60.01	60.73	60.88	60.48	61.15	58.46	59.16	59.34	59.52	59.56	59.77
Betacoronavirus	Embecovirus	China Rattus coronavirus HKU24	MH687972	52.11	51.67	51.8	52.65	52.13	51.86	51.46	51.7	52.9	52.51	52.87	51.26	52.53	52.21	51.53	51.31	51.24	60.01	60.73	60.88	60.48	61.15	58.46	59.16	59.34	59.52	59.56	59.77
Betacoronavirus	Embecovirus	China Rattus coronavirus HKU24	MH687971	52.11	51.67	51.8	52.65	52.13	51.86	51.46	51.7	52.9	52.51	52.87	51.26	52.53	52.21	51.53	51.31	51.24	60.01	60.73	60.88	60.48	61.15	58.46	59.16	59.34	59.52	59.56	59.77
Betacoronavirus	Embecovirus	China Rattus coronavirus HKU24	MH687976	52.05	51.61	51.73	52.58	52.03	51.8	51.4	51.64	52.84	52.44	52.8	51.2	52.47	52.11	51.46	51.24	51.18	59.94	60.64	60.79	60.39	61.06	58.4	59.1	59.25	59.46	59.49	59.71
Betacoronavirus	Embecovirus	Human coronavirus HKU1	NC_006577	51.22	50.91	50.91	52.16	50.99	51.54	50.33	50.97	51.57	51.55	51.6	50.78	51.63	50.85	51.24	50.6	50.6	59.03	59.59	59.03	59.14	59.39	56.99	57.96	58.27	57.98	58.54	58.1
Betacoronavirus	Embecovirus	Murine coronavirus	MH687968	51.86	51.45	51.7	52.27	51.31	51.61	51.18	51.76	52.17	52.13	52.3	51.45	51.96	51.61	51.75	51.31	51.31	59.77	60.04	59.9	60.1	60.14	57.47	58.73	58.63	58.78	58.94	59.13
Betacoronavirus	Embecovirus	Murine coronavirus	NC_048217	51.59	51.49	51.37	51.99	51.13	51.55	50.97	51.24	52.03	51.7	52.18	51.37	51.9	51.08	51.54	51.02	51.05	59.53	59.85	59.66	59.67	59.99	57.35	58.42	58.66	58.83	58.74	58.7
Betacoronavirus	Embecovirus	Murine coronavirus	NC_001846	51.62	51.52	51.43	52.03	51.16	51.59	51.03	51.3	52.09	51.76	52.24	51.43	51.99	51.18	51.6	51.02	51.05	59.53	59.88	59.69	59.71	60.03	57.35	58.42	58.66	58.83	58.74	58.7
Betacoronavirus	Embecovirus	Murine coronavirus	AC_000192	50.93	50.64	50.58	51.46	50.5	50.8	50.25	50.49	51.27	51.04	51.46	50.74	51.18	50.71	50.97	50.45	50.52	58.94	59.28	59.16	59.11	59.37	56.78	57.67	58.03	58.3	58.23	58.14
Betacoronavirus	Embecovirus	Murine coronavirus	NC_012936	51.49	51.15	51.08	51.81	51.04	51.3	50.72	51.27	51.84	51.6	52.24	51.24	51.74	51.15	51.66	51.02	50.99	59.72	59.97	59.85	59.86	60.09	57.44	58.45	58.85	58.89	58.83	58.92
Betacoronavirus	Embecovirus	Murine coronavirus	NC_046954	51.58	51.4	51.24	52.02	51.79	51.43	50.88	51.43	52.78	51.98	52.27	50.77	52.06	51.43	51.54	51.11	51.02	59.62	60.7	60.32	60.24	60.46	57.62	58.53	58.18	59.04	58.92	58.95
Betacoronavirus	Embecovirus	Myodes coronavirus 2JL14	OM373090	51.9	51.87	52	52.7	51.54	51.84	51.57	52	52.48	52.11	52.1	51.75	52.11	51.9	51.86	51.35	51.35	59.67	59.51	59.75	59.38	60.3	57.42	58.76	58.12	58.59	58.59	58.93
Betacoronavirus	Hibecovirus	Bat Hp-betacoronavirus Zhejiang2013	OQ175261	53.88	53.88	53.82	54.42	54.37	53.69	53.78	53.82	54.04	53.68	54.04	53.63	53.86	53.79	53.58	53.25	53.31	99.59	63.64	63.92	63.62	63.7	64.39	64.32	65.15	72.09	72.28	72.13
Betacoronavirus	Hibecovirus	Bat Hp-betacoronavirus Zhejiang2013	KF636752	53.88	53.98	53.85	54.51	54.4	53.69	53.85	53.88	54.17	53.74	54.1	53.66	53.79	53.72	53.58	53.31	53.37	100	63.67	63.92	63.65	63.73	64.35	64.32	65.12	72.13	72.19	72.13
Betacoronavirus	Merbecovirus	Hedgehog coronavirus 1	NC_039207	54.24	54.4	54.02	54.24	54.63	53.7	53.81	53.99	54.21	53.66	54.05	54.24	54.48	54.11	54.03	54.32	54.29	63.29	87.14	86.7	84.83	82.81	62.22	61.61	62.5	63.5	63.59	63.21
Betacoronavirus	Merbecovirus	Middle East respiratory syndrome-related coronavirus	KX574227	54.11	54.33	53.92	54.21	54.48	53.7	53.65	53.99	54.11	53.53	53.64	54.27	54.18	54.49	54.22	54.13	54.13	63.92	96.09	100	88.4	85.69	62.15	61.7	61.83	63.61	63.52	63.4
Betacoronavirus	Merbecovirus	Middle East respiratory syndrome-related coronavirus	KJ477102	0	0	0	0	0	0	0	0	0	0	0	0	0	0	0	0	0	0	0	0	0	0	0	0	0	0	0	0
Betacoronavirus	Merbecovirus	Middle East respiratory syndrome-related coronavirus	MF593268	54.56	54.75	54.4	54.68	54.76	54.56	54	54.24	54.43	53.59	53.95	54.81	54.72	54.84	54.79	54.16	54.25	64.14	96.98	96.71	88.72	85.85	62.12	61.64	62.24	63.64	63.64	63.5
Betacoronavirus	Merbecovirus	Middle East respiratory syndrome-related coronavirus	KC869678	54.53	54.62	54.3	54.59	54.73	54.56	53.97	54.18	54.4	53.5	53.92	54.72	54.59	54.84	54.7	54.19	54.29	63.98	97.07	96.61	88.82	85.85	62.19	61.58	62.15	63.61	63.67	63.46
Betacoronavirus	Merbecovirus	Middle East respiratory syndrome-related coronavirus	OQ401251	54.49	54.53	54.24	54.53	54.89	54.37	54.03	53.92	54.43	53.59	54.3	54.46	54.56	54.4	54.35	54.29	54.32	63.54	91.44	91.31	89.17	86.2	61.93	61.64	62.4	63.36	63.48	63.37
Betacoronavirus	Merbecovirus	Middle East respiratory syndrome-related coronavirus	ON378807	54.27	54.43	54.24	54.4	54.54	54.18	53.84	53.73	54.53	53.78	54.21	54.43	54.37	54.53	54.41	54.22	54.22	63.98	91.57	91.47	89.36	85.88	62.12	61.67	62.37	63.36	63.55	63.27
Betacoronavirus	Merbecovirus	Middle East respiratory syndrome-related coronavirus	MG596802	54.26	54.38	54.1	54.29	54.62	53.91	53.81	53.72	54.32	53.55	53.72	54.42	54.23	54.35	54.37	53.97	53.97	63.76	91.5	91.76	88.95	86.07	62.17	61.66	62.36	63.57	63.54	63.42
Betacoronavirus	Merbecovirus	Middle East respiratory syndrome-related coronavirus	MG596803	54.32	54.48	54.16	54.38	54.68	53.97	53.81	53.75	54.35	53.64	53.84	54.45	54.29	54.45	54.43	54.03	54.03	63.79	91.5	91.76	88.88	86.2	62.27	61.79	62.45	63.69	63.63	63.55
Betacoronavirus	Merbecovirus	Middle East respiratory syndrome-related coronavirus	OQ405399	55.03	54.91	54.49	54.97	55.14	54.53	54.35	54.43	54.65	53.94	54.37	54.78	54.82	54.81	54.83	54.44	54.51	63.92	92.78	92.88	89.52	85.6	62.12	61.67	62.31	63.71	63.77	63.69
Betacoronavirus	Merbecovirus	Middle East respiratory syndrome-related coronavirus	ON325306	55	54.87	54.46	54.94	55.11	54.46	54.28	54.4	54.62	53.88	54.3	54.75	54.75	54.75	54.76	54.38	54.44	63.95	92.68	92.81	89.49	85.53	62.09	61.67	62.21	63.67	63.74	63.65
Betacoronavirus	Merbecovirus	Middle East respiratory syndrome-related coronavirus	OQ175269	54.8	54.76	54.7	54.92	55.13	54.35	54	54.22	54.19	53.77	54.16	54.67	54.68	54.83	54.72	54.32	54.38	63.83	92.08	91.82	89.17	85.75	62.35	62.02	62.72	63.6	63.76	63.58
Betacoronavirus	Merbecovirus	Middle East respiratory syndrome-related coronavirus	KX442564	54.51	54.57	54.51	54.64	54.75	54.1	53.68	53.91	54.03	53.42	53.91	54.42	54.48	54.51	54.46	54.22	54.32	63.64	91.95	91.7	88.79	85.62	62.12	61.8	62.46	63.41	63.63	63.29
Betacoronavirus	Merbecovirus	Middle East respiratory syndrome-related coronavirus	KX442565	54.73	54.7	54.7	54.8	54.87	54.22	53.9	54.1	54.03	53.64	54.03	54.54	54.58	54.67	54.62	54.32	54.38	63.57	91.88	91.73	88.75	85.53	62.15	61.73	62.5	63.35	63.63	63.23
Betacoronavirus	Merbecovirus	Middle East respiratory syndrome-related coronavirus	ON325307	54.78	54.68	54.43	54.56	55.11	54.27	54.28	54.14	54.18	53.85	54.21	54.62	54.56	54.72	54.73	54.16	54.22	64.11	91.98	92.08	89.04	85.44	62.22	61.92	62.72	63.74	63.77	63.65
Betacoronavirus	Merbecovirus	Middle East respiratory syndrome-related coronavirus	LC663783	54.72	54.59	54.49	54.59	55.05	54.3	54.22	54.05	54.24	53.81	54.08	54.78	54.5	54.65	54.67	54.25	54.32	64.05	92.17	92.08	88.95	85.66	62.19	61.67	62.5	63.8	63.86	63.5
Betacoronavirus	Merbecovirus	Middle East respiratory syndrome-related coronavirus	LC706865	54.72	54.59	54.49	54.59	55.05	54.3	54.22	54.05	54.24	53.81	54.08	54.78	54.5	54.65	54.67	54.25	54.32	64.05	92.17	92.08	88.95	85.66	62.19	61.67	62.5	63.8	63.86	63.5
Betacoronavirus	Merbecovirus	Middle East respiratory syndrome-related coronavirus	OQ175267	54.75	54.72	54.72	54.81	55.11	54.46	54.25	54.24	54.33	54.04	54.27	54.94	54.56	54.81	54.79	54.48	54.54	64.02	91.85	91.92	88.69	85.63	62.06	61.73	62.27	63.61	63.77	63.46
Betacoronavirus	Merbecovirus	Middle East respiratory syndrome-related coronavirus	OQ175228	54.72	54.78	54.68	54.68	55.02	54.27	54.19	54.05	54.37	53.91	54.05	54.78	54.63	54.72	54.76	54.25	54.32	63.89	91.66	91.79	88.88	85.44	62	61.58	62.27	63.45	63.58	63.3
Betacoronavirus	Merbecovirus	Middle East respiratory syndrome-related coronavirus	OQ175225	54.72	54.87	54.87	54.75	55.11	54.3	54.16	54.05	54.37	53.91	54.08	54.78	54.69	54.75	54.79	54.29	54.35	64.17	90.9	91.09	89.39	85.63	62.22	61.61	62.24	63.48	63.67	63.37
Betacoronavirus	Merbecovirus	Middle East respiratory syndrome-related coronavirus	OQ175223	54.75	54.75	54.75	54.81	55.08	54.4	54.25	54.08	54.43	53.97	54.14	54.84	54.59	54.81	54.79	54.44	54.51	64.05	91.73	91.73	88.75	85.47	62.15	61.67	62.43	63.67	63.83	63.53
Betacoronavirus	Merbecovirus	Middle East respiratory syndrome-related coronavirus	OQ175227	54.59	54.68	54.59	54.65	54.89	54.14	54.12	53.92	54.24	53.85	53.99	54.72	54.59	54.62	54.7	54.29	54.35	63.92	91.47	91.54	88.6	85.34	62.03	61.48	62.31	63.45	63.58	63.3
Betacoronavirus	Merbecovirus	Middle East respiratory syndrome-related coronavirus	OQ175264	54.68	54.68	54.14	54.42	54.44	54.36	54.14	53.98	54.23	53.43	53.89	54.68	54.68	54.77	54.34	54.3	54.2	63.61	88.22	88.3	97.1	87.76	62.11	61.5	62.36	63.4	63.02	63.5
Betacoronavirus	Merbecovirus	Middle East respiratory syndrome-related coronavirus	OQ175265	54.52	54.58	54.08	54.36	54.34	54.33	53.98	53.92	54.17	53.3	53.82	54.61	54.56	54.71	54.22	54.23	54.17	63.61	88.09	88.18	97.1	87.67	62.05	61.5	62.26	63.3	62.92	63.5
Betacoronavirus	Merbecovirus	Middle East respiratory syndrome-related coronavirus	OQ175224	54.78	54.91	54.81	54.78	55.08	54.33	54.28	54.11	54.43	53.97	54.11	54.84	54.72	54.78	54.83	54.41	54.48	64.05	91.69	91.73	88.82	85.56	62.15	61.64	62.53	63.61	63.77	63.46
Betacoronavirus	Merbecovirus	Middle East respiratory syndrome-related coronavirus	OQ175263	54.78	54.84	54.81	54.78	55.08	54.33	54.28	54.11	54.43	53.97	54.11	54.84	54.72	54.78	54.83	54.38	54.44	64.05	91.73	91.79	88.82	85.53	62.15	61.67	62.46	63.61	63.77	63.46
Betacoronavirus	Merbecovirus	Middle East respiratory syndrome-related coronavirus	LC706864	54.7	54.86	54.48	54.8	54.94	54.26	54.28	54.22	54.32	53.74	54.26	54.61	54.45	54.61	54.43	54.16	54.16	64.21	92.14	91.95	89.1	85.69	62.35	61.96	62.65	63.6	63.6	63.48
Betacoronavirus	Merbecovirus	Middle East respiratory syndrome-related coronavirus	LC469308	54.64	54.86	54.48	54.8	54.97	54.22	54.25	54.22	54.26	53.77	54.26	54.61	54.52	54.67	54.53	54.16	54.16	64.3	92.2	92.05	89.1	85.75	62.38	62.02	62.62	63.69	63.69	63.58
Betacoronavirus	Merbecovirus	Middle East respiratory syndrome-related coronavirus	KJ473821	54.67	54.83	54.45	54.76	55	54.22	54.25	54.22	54.29	53.77	54.22	54.7	54.48	54.7	54.46	54.19	54.19	64.21	92.14	92.02	89.14	85.72	62.31	62.02	62.65	63.69	63.69	63.58
Betacoronavirus	Merbecovirus	Middle East respiratory syndrome-related coronavirus	LC706863	54.7	54.86	54.48	54.8	55	54.29	54.28	54.22	54.32	53.8	54.26	54.67	54.52	54.67	54.49	54.22	54.22	64.27	92.17	92.02	89.17	85.75	62.35	61.99	62.65	63.66	63.66	63.55
Betacoronavirus	Merbecovirus	Pipistrellus bat coronavirus HKU5	OQ175301	54.54	54.66	54.19	54.35	54.45	54.5	53.9	53.93	54.19	53.38	53.93	54.54	54.57	54.5	54.3	54.15	54.06	63.59	88.19	88.34	99.27	87.96	61.84	61.36	62.21	63.26	62.92	63.4
Betacoronavirus	Merbecovirus	Pipistrellus bat coronavirus HKU5	OQ175274	54.7	54.79	54.31	54.47	54.58	54.57	54.09	54.03	54.25	53.48	54.06	54.63	54.7	54.63	54.39	54.31	54.22	63.53	88.37	88.59	99.36	88.17	62.07	61.49	62.25	63.4	62.99	63.47
Betacoronavirus	Merbecovirus	Pipistrellus bat coronavirus HKU5	OQ175287	54.63	54.76	54.25	54.44	54.55	54.5	53.99	54.03	54.28	53.44	53.99	54.63	54.67	54.6	54.39	54.28	54.19	63.59	88.25	88.37	99.55	88.02	61.9	61.48	62.21	63.26	62.91	63.46
Betacoronavirus	Merbecovirus	Pipistrellus bat coronavirus HKU5	OQ175286	54.55	54.58	54.23	54.39	54.47	54.46	54.01	53.98	54.23	53.37	53.95	54.52	54.56	54.55	54.25	54.33	54.17	63.32	88.03	88.21	99.04	87.79	61.76	61.31	62.1	63.22	62.74	63.29
Betacoronavirus	Merbecovirus	Pipistrellus bat coronavirus HKU5	OQ175289	54.52	54.62	54.24	54.43	54.5	54.49	53.98	54.01	54.27	53.4	54.01	54.49	54.59	54.52	54.25	54.27	54.17	63.42	88.06	88.24	99.3	87.96	61.86	61.41	62.14	63.22	62.75	63.29
Betacoronavirus	Merbecovirus	Pipistrellus bat coronavirus HKU5	OQ175290	54.53	54.69	54.15	54.31	54.68	54.53	53.96	53.96	54.19	53.35	53.93	54.57	54.54	54.57	54.39	54.38	54.28	63.65	88.16	88.34	98.63	87.99	62.06	61.39	62.34	63.39	63.04	63.46
Betacoronavirus	Merbecovirus	Pipistrellus bat coronavirus HKU5	OQ175283	54.76	54.7	54.35	54.47	54.74	54.54	54.22	54.09	54.38	53.54	54.06	54.7	54.64	54.57	54.52	54.51	54.41	63.5	88.18	88.33	98.47	88.17	61.81	61.39	62.38	63.33	62.99	63.5
Betacoronavirus	Merbecovirus	Pipistrellus bat coronavirus HKU5	OQ175288	54.17	54.29	53.95	54.01	54.28	54.07	53.6	53.6	53.85	53.2	53.72	54.17	54.24	54.2	53.96	53.85	53.76	62.93	87.34	87.68	97.68	87.26	61.5	61.05	61.94	62.7	62.33	62.9
Betacoronavirus	Merbecovirus	Pipistrellus bat coronavirus HKU5	MH002341	54.53	54.72	54.25	54.41	54.61	54.53	54.06	53.99	54.19	53.44	53.99	54.57	54.57	54.53	54.29	54.31	54.22	63.59	88.25	88.4	99.36	88.05	61.87	61.29	62.12	63.17	62.79	63.37
Betacoronavirus	Merbecovirus	Pipistrellus bat coronavirus HKU5	OQ175302	54.68	54.81	54.3	54.49	54.57	54.55	54.04	54.05	54.33	53.49	54.08	54.62	54.69	54.62	54.38	54.33	54.24	63.58	88.34	88.46	99.39	88.11	62.06	61.54	62.37	63.42	63.07	63.58
Betacoronavirus	Merbecovirus	Pipistrellus bat coronavirus HKU5	MH002342	54.62	54.71	54.24	54.36	54.47	54.46	53.89	54.01	54.24	53.43	53.98	54.52	54.59	54.52	54.25	54.17	54.08	63.3	88.05	88.17	98.95	87.91	61.74	61.32	62.11	63.04	62.69	63.2
Betacoronavirus	Merbecovirus	Pipistrellus bat coronavirus HKU5	MH002340	54.6	54.69	54.25	54.47	54.52	54.44	54.02	54.03	54.22	53.48	54.09	54.6	54.67	54.57	54.29	54.28	54.19	63.52	88.13	88.37	99.43	88.02	62.03	61.51	62.24	63.36	62.91	63.43
Betacoronavirus	Merbecovirus	Pipistrellus bat coronavirus HKU5	KJ473820	54.53	54.66	54.15	54.41	54.61	54.47	53.99	53.96	54.22	53.41	53.96	54.53	54.57	54.57	54.26	54.31	54.22	63.49	88.35	88.44	99.39	88.09	62.03	61.55	62.27	63.39	63.04	63.52
Betacoronavirus	Merbecovirus	Pipistrellus bat coronavirus HKU5	EF065512	54.73	54.82	54.35	54.54	54.65	54.6	54.09	54.12	54.38	53.54	54.12	54.66	54.76	54.7	54.46	54.35	54.25	63.69	88.31	88.46	99.52	88.17	62	61.52	62.28	63.36	62.99	63.56
Betacoronavirus	Merbecovirus	Pipistrellus bat coronavirus HKU5	EF065510	54.73	54.82	54.35	54.54	54.65	54.57	54.09	54.09	54.35	53.54	54.09	54.66	54.76	54.7	54.46	54.35	54.25	63.69	88.31	88.46	99.49	88.14	61.97	61.49	62.25	63.36	62.99	63.56
Betacoronavirus	Merbecovirus	Pipistrellus bat coronavirus HKU5	EF065511	54.73	54.82	54.35	54.54	54.65	54.6	54.09	54.12	54.38	53.54	54.12	54.66	54.76	54.7	54.46	54.35	54.25	63.69	88.31	88.46	99.52	88.17	62	61.52	62.28	63.36	62.99	63.56
Betacoronavirus	Merbecovirus	Pipistrellus bat coronavirus HKU5	EF065509	54.63	54.72	54.28	54.47	54.64	54.53	53.96	54.03	54.28	53.48	54.03	54.6	54.67	54.63	54.39	54.28	54.19	63.65	88.25	88.4	100	88.12	62	61.48	62.31	63.26	62.88	63.52
Betacoronavirus	Merbecovirus	Pipistrellus bat coronavirus HKU5	OQ175285	54.68	54.71	54.43	54.39	54.57	54.62	54.11	53.95	54.2	53.37	53.92	54.58	54.62	54.55	54.44	54.3	54.2	63.45	88.28	88.43	98.89	88.11	61.86	61.44	62.33	63.38	63.06	63.55
Betacoronavirus	Merbecovirus	Pipistrellus bat coronavirus HKU5	MN611520	54.73	54.82	54.35	54.47	54.71	54.51	54.15	54	54.25	53.51	54.03	54.63	54.7	54.63	54.42	54.35	54.25	63.5	88.37	88.62	99.27	88.14	62.04	61.46	62.19	63.43	63.02	63.5
Betacoronavirus	Merbecovirus	Pipistrellus bat coronavirus HKU5	OQ175231	54.52	54.39	54.11	54.17	54.47	54.23	53.98	53.76	53.98	53.17	53.69	54.27	54.37	54.52	54.28	54.17	54.08	63.48	87.71	88.08	97.29	87.92	61.86	61.31	62.14	63.06	62.81	63.29
Betacoronavirus	Merbecovirus	Pipistrellus bat coronavirus HKU5	OQ175282	54.53	54.53	54.25	54.28	54.64	54.47	54.06	53.93	54.25	53.48	53.96	54.66	54.54	54.57	54.36	54.28	54.19	63.43	88.1	88.31	98.53	88.02	61.9	61.26	62.31	63.17	62.72	63.27
Betacoronavirus	Merbecovirus	Pipistrellus bat coronavirus HKU5	OQ175284	54.76	54.79	54.47	54.44	54.8	54.6	54.22	54.09	54.38	53.57	54.03	54.76	54.7	54.66	54.49	54.38	54.28	63.53	88.09	88.33	98.5	88.08	61.85	61.39	62.47	63.27	62.86	63.37
Betacoronavirus	Merbecovirus	Pipistrellus bat coronavirus HKU5	OQ175279	54.67	54.76	54.28	54.38	54.58	54.47	54.09	54.09	54.41	53.42	54.03	54.6	54.7	54.7	54.49	54.38	54.28	63.72	88.06	88.27	97.68	87.92	61.94	61.33	62.19	63.32	62.94	63.59
Betacoronavirus	Merbecovirus	Pipistrellus bat coronavirus HKU5	OQ175273	54.58	54.61	54.14	54.36	54.53	54.46	54.07	54.01	54.23	53.4	53.89	54.52	54.56	54.65	54.34	54.33	54.23	63.58	88.19	88.43	97.96	88.02	62.02	61.44	62.26	63.34	62.93	63.48
Betacoronavirus	Merbecovirus	Pipistrellus bat coronavirus HKU5	OQ175298	54.58	54.68	54.2	54.36	54.6	54.52	54.07	54.01	54.3	53.46	53.95	54.58	54.56	54.65	54.41	54.39	54.3	63.61	88.28	88.53	97.96	88.05	62.02	61.41	62.23	63.34	62.97	63.48
Betacoronavirus	Merbecovirus	Pipistrellus bat coronavirus HKU5	OQ175299	54.61	54.71	54.23	54.39	54.63	54.55	54.1	54.04	54.33	53.4	53.98	54.61	54.59	54.68	54.44	54.42	54.33	63.64	88.22	88.46	97.96	88.02	62.05	61.47	62.29	63.41	63.03	63.54
Betacoronavirus	Merbecovirus	Pipistrellus bat coronavirus HKU5	OQ175297	54.55	54.71	54.2	54.39	54.57	54.55	54.07	54.04	54.3	53.4	53.98	54.61	54.59	54.68	54.38	54.39	54.33	63.58	88.22	88.46	97.93	87.99	62.02	61.41	62.2	63.31	62.93	63.51
Betacoronavirus	Merbecovirus	Pipistrellus bat coronavirus HKU5	OQ175272	54.65	54.68	54.2	54.42	54.6	54.52	54.14	54.08	54.3	53.4	53.95	54.58	54.62	54.71	54.41	54.39	54.3	63.61	88.28	88.53	97.96	88.05	62.02	61.47	62.29	63.34	62.97	63.48
Betacoronavirus	Merbecovirus	Pipistrellus bat coronavirus HKU5	MZ328297	54.62	54.68	54.27	54.3	54.6	54.46	54.01	53.95	54.24	53.37	53.92	54.59	54.69	54.71	54.44	54.4	54.3	63.74	88.06	88.31	98.03	88.15	61.89	61.47	62.39	63.16	62.84	63.39
Betacoronavirus	Merbecovirus	Pipistrellus bat coronavirus HKU5	OQ175292	54.55	54.58	54.2	54.33	54.66	54.55	54.04	53.98	54.33	53.49	54.04	54.52	54.53	54.68	54.41	54.27	54.17	63.77	87.84	88.15	97.52	88.08	62.02	61.57	62.23	63.4	63.08	63.72
Betacoronavirus	Merbecovirus	Pipistrellus bat coronavirus HKU5	OQ175280	54.61	54.68	54.2	54.33	54.6	54.52	54.04	54.08	54.36	53.4	54.01	54.55	54.53	54.65	54.41	54.39	54.3	63.67	88.12	88.37	97.9	87.95	61.89	61.28	62.17	63.25	62.87	63.45
Betacoronavirus	Merbecovirus	Pipistrellus bat coronavirus HKU5	OQ175281	54.58	54.65	54.17	54.27	54.6	54.46	54.01	53.98	54.24	53.46	53.89	54.58	54.53	54.62	54.38	54.33	54.24	63.58	88.09	88.34	98.03	88.05	61.92	61.34	62.2	63.28	62.94	63.48
Betacoronavirus	Merbecovirus	Pipistrellus bat coronavirus HKU5	OQ175300	54.5	54.6	54.12	54.31	54.58	54.5	53.96	54.03	54.28	53.41	53.9	54.57	54.54	54.63	54.29	54.41	54.34	63.59	87.9	88.12	97.77	88.05	62.03	61.48	62.24	63.36	62.98	63.56
Betacoronavirus	Merbecovirus	Pipistrellus bat coronavirus HKU5	OQ175275	54.44	54.63	54.09	54.22	54.65	54.47	53.93	53.84	54.13	53.29	53.87	54.51	54.61	54.67	54.33	54.22	54.16	63.6	88.31	88.33	98.03	88.05	61.88	61.4	62.25	63.37	62.99	63.5
Betacoronavirus	Merbecovirus	Pipistrellus bat coronavirus HKU5	OQ175277	54.55	54.68	54.17	54.39	54.6	54.49	54.1	53.98	54.23	53.4	53.95	54.61	54.59	54.58	54.38	54.42	54.33	63.64	88.03	88.27	97.99	88.08	61.95	61.44	62.33	63.34	62.93	63.48
Betacoronavirus	Merbecovirus	Pipistrellus bat coronavirus HKU5	OQ175296	54.61	54.68	54.2	54.3	54.6	54.52	54.04	54.01	54.27	53.37	53.95	54.55	54.56	54.65	54.41	54.39	54.3	63.7	88.15	88.34	97.83	87.95	61.86	61.28	62.17	63.22	62.84	63.39
Betacoronavirus	Merbecovirus	Pipistrellus bat coronavirus HKU5	OQ175294	54.65	54.74	54.27	54.39	54.66	54.55	54.1	54.01	54.33	53.49	53.98	54.65	54.62	54.68	54.47	54.42	54.33	63.67	88.06	88.3	97.99	88.05	62.02	61.44	62.33	63.38	62.97	63.51
Betacoronavirus	Merbecovirus	Pipistrellus bat coronavirus HKU5	OQ175276	54.58	54.68	54.2	54.33	54.57	54.52	54.04	53.95	54.23	53.4	53.89	54.55	54.56	54.61	54.38	54.3	54.23	63.54	88	88.24	97.99	88.15	61.92	61.34	62.2	63.3	62.89	63.5
Betacoronavirus	Merbecovirus	Pipistrellus bat coronavirus HKU5	OQ175295	54.68	54.71	54.3	54.39	54.66	54.55	54.1	53.98	54.27	53.43	53.92	54.65	54.62	54.74	54.47	54.49	54.39	63.61	88.09	88.34	98.06	88.18	61.95	61.34	62.26	63.31	62.97	63.51
Betacoronavirus	Merbecovirus	Pipistrellus bat coronavirus HKU5	OQ175293	54.68	54.74	54.23	54.36	54.66	54.55	54.07	54.04	54.33	53.43	53.98	54.65	54.62	54.68	54.47	54.39	54.3	63.64	88.09	88.34	98.09	88.18	62.02	61.47	62.29	63.4	62.99	63.53
Betacoronavirus	Merbecovirus	Pipistrellus bat coronavirus HKU5	OQ175278	54.58	54.77	54.2	54.39	54.63	54.58	54.01	54.08	54.33	53.46	54.08	54.65	54.65	54.71	54.41	54.39	54.33	63.67	88	88.24	98.12	88.15	62.05	61.5	62.33	63.28	62.87	63.48
Betacoronavirus	Merbecovirus	Tylonycteris bat coronavirus HKU4	OM009282	54.29	54.45	54.57	54.67	54.72	54.7	53.84	54.16	54.23	54.12	53.94	54.76	54.53	54.54	54.4	54.44	54.51	63.86	86	85.81	87.68	95.45	62.22	62.18	62.63	63.61	63.42	63.07
Betacoronavirus	Merbecovirus	Tylonycteris bat coronavirus HKU4	ON745165	54.45	54.61	54.8	54.76	54.78	54.67	53.9	54.35	54.29	54.05	54.13	54.89	54.29	54.51	54.46	54.38	54.51	64.24	85.65	86.04	87.61	95.97	62.41	62.34	62.65	63.44	63.41	63.26
Betacoronavirus	Merbecovirus	Tylonycteris bat coronavirus HKU4	KU182965	54.61	54.83	54.96	54.8	54.97	54.54	53.78	54.07	54.1	53.74	53.91	54.83	54.8	54.35	54.53	54.29	54.32	63.92	85.52	85.76	88.02	97.73	62.06	62.31	62.31	63.22	63.06	63.1
Betacoronavirus	Merbecovirus	Tylonycteris bat coronavirus HKU4	OQ175325	54.64	54.83	54.92	54.8	54.81	54.61	53.78	54.26	54.22	53.9	54.1	54.92	54.58	54.35	54.4	54.25	54.29	63.86	85.71	86.07	88.05	97.76	61.96	62.24	62.24	63.22	63.03	63.13
Betacoronavirus	Merbecovirus	Tylonycteris bat coronavirus HKU4	MH002339	53.89	53.99	54.08	53.95	54.06	53.86	52.9	53.35	53.48	52.99	53.26	53.89	53.77	53.51	53.56	53.57	53.6	62.82	84.44	84.58	87.13	98.53	61.05	61.24	61.33	62.19	62	62.07
Betacoronavirus	Merbecovirus	Tylonycteris bat coronavirus HKU4	OQ175307	54.51	54.83	54.8	54.76	54.94	54.57	53.87	54.16	54.19	53.86	54	54.99	54.71	54.48	54.53	54.48	54.51	63.79	85.55	85.85	88.05	98.91	61.9	62.11	62.37	63.19	62.93	63.04
Betacoronavirus	Merbecovirus	Tylonycteris bat coronavirus HKU4	OQ175315	54.48	54.8	54.76	54.73	54.91	54.54	53.84	54.13	54.16	53.83	53.97	54.96	54.71	54.45	54.49	54.44	54.48	63.79	85.52	85.82	88.05	98.91	61.9	62.11	62.37	63.16	62.9	63.01
Betacoronavirus	Merbecovirus	Tylonycteris bat coronavirus HKU4	OQ175308	54.48	54.8	54.76	54.73	54.91	54.54	53.84	54.13	54.16	53.83	53.97	54.96	54.71	54.45	54.49	54.44	54.48	63.79	85.52	85.82	88.05	98.91	61.9	62.11	62.37	63.16	62.9	63.01
Betacoronavirus	Merbecovirus	Tylonycteris bat coronavirus HKU4	OQ175323	54.51	54.89	54.89	54.8	55	54.8	53.9	54.29	54.35	53.99	54.16	54.99	54.68	54.51	54.59	54.6	54.63	63.95	85.77	85.98	88.09	98.72	62.06	62.24	62.4	63.19	63.06	63.1
Betacoronavirus	Merbecovirus	Tylonycteris bat coronavirus HKU4	OQ175324	54.54	54.92	54.92	54.83	55	54.8	53.97	54.32	54.35	53.99	54.16	55.05	54.68	54.54	54.59	54.6	54.63	63.98	85.84	86.04	88.09	98.72	62.12	62.31	62.46	63.25	63.09	63.13
Betacoronavirus	Merbecovirus	Tylonycteris bat coronavirus HKU4	MH002338	54.38	54.7	54.7	54.64	54.72	54.48	53.74	54.1	54.16	53.8	53.94	54.83	54.55	54.26	54.3	54.32	54.35	63.54	85.11	85.31	87.58	98.34	61.77	62.02	62.15	62.87	62.71	62.79
Betacoronavirus	Merbecovirus	Tylonycteris bat coronavirus HKU4	OQ175304	54.38	54.61	54.7	54.67	54.78	54.57	53.78	54	54.13	53.77	53.88	54.76	54.48	54.26	54.3	54.22	54.25	63.6	85.26	85.53	88.05	98.95	61.8	62.15	62.11	63.16	62.9	62.98
Betacoronavirus	Merbecovirus	Tylonycteris bat coronavirus HKU4	OQ175305	54.29	54.54	54.64	54.51	54.68	54.48	53.65	53.94	54.1	53.74	53.78	54.7	54.39	54.26	54.24	54.25	54.22	63.54	85.11	85.37	87.8	98.63	61.65	62.02	62.02	63.09	62.81	62.91
Betacoronavirus	Merbecovirus	Tylonycteris bat coronavirus HKU4	OQ175303	54.54	54.83	54.83	54.7	54.84	54.67	53.93	54.16	54.29	53.9	54.13	54.86	54.68	54.38	54.43	54.54	54.57	63.86	85.65	85.85	88.15	98.91	62	62.18	62.37	63.25	63.12	63.13
Betacoronavirus	Merbecovirus	Tylonycteris bat coronavirus HKU4	OQ175320	54.64	54.86	54.89	54.8	54.91	54.64	53.97	54.29	54.35	53.86	54.07	54.96	54.77	54.48	54.49	54.51	54.54	63.89	85.71	85.92	88.15	98.95	62.09	62.27	62.43	63.28	63.16	63.2
Betacoronavirus	Merbecovirus	Tylonycteris bat coronavirus HKU4	OQ175311	54.64	54.83	54.86	54.76	54.91	54.61	53.93	54.29	54.35	53.83	54.03	54.92	54.77	54.48	54.49	54.48	54.51	63.86	85.49	85.72	87.96	98.75	62.06	62.24	62.37	63.28	63.16	63.2
Betacoronavirus	Merbecovirus	Tylonycteris bat coronavirus HKU4	OQ175319	54.61	54.83	54.86	54.76	54.84	54.61	53.9	54.29	54.29	53.83	54	54.92	54.74	54.42	54.46	54.44	54.51	63.86	85.61	85.82	88.09	98.88	62.06	62.24	62.4	63.25	63.12	63.17
Betacoronavirus	Merbecovirus	Tylonycteris bat coronavirus HKU4	OQ175312	54.64	54.86	54.89	54.8	54.91	54.64	53.97	54.32	54.35	53.86	54.07	54.96	54.77	54.48	54.49	54.51	54.54	63.89	85.68	85.88	88.15	98.95	62.09	62.27	62.43	63.28	63.16	63.2
Betacoronavirus	Merbecovirus	Tylonycteris bat coronavirus HKU4	OQ175310	54.64	54.86	54.89	54.8	54.91	54.64	53.97	54.32	54.35	53.86	54.07	54.96	54.77	54.48	54.49	54.51	54.54	63.89	85.68	85.88	88.15	98.95	62.09	62.27	62.43	63.28	63.16	63.2
Betacoronavirus	Merbecovirus	Tylonycteris bat coronavirus HKU4	OQ175316	54.64	54.86	54.89	54.8	54.91	54.64	53.97	54.32	54.35	53.86	54.07	54.96	54.77	54.48	54.49	54.51	54.54	63.89	85.68	85.88	88.15	98.95	62.09	62.27	62.43	63.28	63.16	63.2
Betacoronavirus	Merbecovirus	Tylonycteris bat coronavirus HKU4	OQ175317	54.64	54.86	54.89	54.8	54.91	54.64	53.97	54.32	54.35	53.86	54.07	54.96	54.77	54.48	54.49	54.51	54.54	63.89	85.68	85.88	88.15	98.95	62.09	62.27	62.43	63.28	63.16	63.2
Betacoronavirus	Merbecovirus	Tylonycteris bat coronavirus HKU4	OQ175318	54.64	54.86	54.89	54.8	54.91	54.64	53.97	54.32	54.35	53.86	54.07	54.96	54.77	54.48	54.49	54.51	54.54	63.89	85.68	85.88	88.15	98.95	62.09	62.27	62.43	63.28	63.16	63.2
Betacoronavirus	Merbecovirus	Tylonycteris bat coronavirus HKU4	OQ175309	54.64	54.86	54.89	54.8	54.91	54.64	53.97	54.32	54.35	53.86	54.07	54.96	54.77	54.48	54.49	54.51	54.54	63.89	85.68	85.88	88.15	98.95	62.09	62.27	62.43	63.28	63.16	63.2
Betacoronavirus	Merbecovirus	Tylonycteris bat coronavirus HKU4	OQ175313	54.54	54.83	54.83	54.83	54.88	54.67	53.87	54.23	54.29	53.93	54.07	54.93	54.71	54.48	54.43	54.38	54.41	63.83	85.52	85.72	88.05	98.95	62.03	62.31	62.47	63.22	63.09	63.07
Betacoronavirus	Merbecovirus	Tylonycteris bat coronavirus HKU4	OQ175314	54.48	54.73	54.83	54.73	54.87	54.61	53.62	54	54.19	53.74	54.1	54.8	54.61	54.26	54.43	54.38	54.41	63.73	85.26	85.37	87.93	99.36	61.77	62.18	62.27	63.09	62.87	63.01
Betacoronavirus	Merbecovirus	Tylonycteris bat coronavirus HKU4	OQ175306	54.48	54.73	54.83	54.73	54.87	54.61	53.62	54	54.19	53.74	54.1	54.8	54.61	54.26	54.43	54.38	54.41	63.73	85.26	85.37	87.93	99.36	61.77	62.18	62.27	63.09	62.87	63.01
Betacoronavirus	Merbecovirus	Tylonycteris bat coronavirus HKU4	MN611519	54.54	54.76	54.92	54.8	54.84	54.73	53.93	54.19	54.32	53.8	54	54.92	54.64	54.48	54.43	54.51	54.54	63.83	85.52	85.72	87.96	98.85	61.9	62.05	62.27	63.28	63.03	63.1
Betacoronavirus	Merbecovirus	Tylonycteris bat coronavirus HKU4	DQ648794	54.54	54.76	54.86	54.8	54.87	54.73	54.03	54.19	54.29	53.86	54.1	54.96	54.74	54.45	54.49	54.44	54.48	63.6	85.46	85.69	88.09	99.01	61.9	62.11	62.24	63.22	62.93	63.07
Betacoronavirus	Merbecovirus	Tylonycteris bat coronavirus HKU4	MW218395	54.48	54.67	54.8	54.76	54.68	54.57	53.65	54.07	54.16	53.7	54.03	54.7	54.58	54.29	54.27	54.32	54.35	63.57	85.36	85.44	88.02	99.74	61.77	62.08	62.18	63.03	62.81	62.98
Betacoronavirus	Merbecovirus	Tylonycteris bat coronavirus HKU4	EF065508	54.61	54.8	54.89	54.8	54.81	54.64	53.74	54.16	54.29	53.83	54.13	54.83	54.68	54.32	54.4	54.35	54.38	63.73	85.52	85.69	88.15	99.9	61.87	62.18	62.27	63.12	62.93	63.04
Betacoronavirus	Merbecovirus	Tylonycteris bat coronavirus HKU4	EF065507	54.54	54.73	54.89	54.73	54.75	54.64	53.74	54.1	54.26	53.77	54.07	54.76	54.68	54.26	54.33	54.35	54.38	63.73	85.55	85.69	88.12	100	61.93	62.18	62.21	63.16	62.93	63.07
Betacoronavirus	Merbecovirus	Tylonycteris bat coronavirus HKU4	EF065506	54.54	54.73	54.89	54.73	54.75	54.64	53.74	54.1	54.26	53.77	54.07	54.76	54.68	54.26	54.33	54.35	54.38	63.73	85.55	85.69	88.12	100	61.93	62.18	62.21	63.16	62.93	63.07
Betacoronavirus	Merbecovirus	Tylonycteris bat coronavirus HKU4	EF065505	54.54	54.73	54.89	54.73	54.75	54.64	53.74	54.1	54.26	53.77	54.07	54.76	54.68	54.26	54.33	54.35	54.38	63.73	85.55	85.69	88.12	100	61.93	62.18	62.21	63.16	62.93	63.07
Betacoronavirus	Merbecovirus	Tylonycteris bat coronavirus HKU4	OQ175322	54.54	54.86	54.83	54.7	54.87	54.7	53.93	54.19	54.29	53.9	54.16	54.89	54.68	54.42	54.46	54.54	54.57	63.86	85.61	85.82	88.21	98.95	62.03	62.24	62.43	63.31	63.12	63.17
Betacoronavirus	Merbecovirus	Tylonycteris bat coronavirus HKU4	OQ175321	54.61	54.92	54.89	54.8	54.97	54.73	53.97	54.29	54.32	53.96	54.13	54.99	54.71	54.48	54.49	54.51	54.54	63.89	85.65	85.85	88.21	98.91	62.09	62.24	62.46	63.25	63.12	63.13
Betacoronavirus	Merbecovirus	Tylonycteris bat coronavirus HKU4	MH002337	54.42	54.76	54.67	54.64	54.78	54.57	53.84	54.16	54.22	53.9	54	54.86	54.55	54.38	54.4	54.32	54.35	63.51	85.23	85.44	87.73	98.47	61.74	62.02	62.15	62.84	62.68	62.72
Betacoronavirus	Merbecovirus	Tylonycteris bat coronavirus HKU4	KJ473822	54.67	54.96	54.96	54.86	55	54.8	54	54.38	54.42	54.09	54.22	55.08	54.77	54.54	54.59	54.57	54.6	63.83	85.55	85.76	88.09	98.85	62.06	62.34	62.46	63.16	63	63.04
Betacoronavirus	Nobecovirus	Bat Nobecovirus new lineage 10	OK067319	53.61	53.61	53.55	53.74	52.99	53.2	53.19	53.39	53.83	52.97	53.49	53.52	53.05	53.33	53.79	52.88	52.91	64.47	62.04	62.16	61.87	61.97	72.85	72.87	73.48	62.98	63.07	63.08
Betacoronavirus	Nobecovirus	Bat Nobecovirus new lineage 10	ON872523	53.77	53.68	53.68	53.83	53.53	53.45	52.91	53.68	54.18	53.35	53.3	53.45	53.43	53.8	53.72	52.94	53.01	64.63	62.01	62.22	61.94	62.29	72.34	73.16	73	62.73	62.91	62.89
Betacoronavirus	Nobecovirus	Eidolon bat coronavirus C704	ON313744	53.83	53.77	53.87	54.06	53.5	53.55	52.97	54.12	53.93	53.19	53.55	52.85	53.15	53.01	52.58	53.2	53.2	64.26	61.49	61.7	61.83	61.92	78.97	79.97	91.19	63.21	63.31	63.16
Betacoronavirus	Nobecovirus	Eidolon bat coronavirus C704	ON313743	53.96	53.96	54.06	54.21	53.63	53.74	53.1	54.18	54.02	53.38	53.55	53.04	53.21	53.17	52.74	53.23	53.2	64.48	61.74	61.96	62.02	62.15	79.29	80.22	91.42	63.53	63.72	63.47
Betacoronavirus	Nobecovirus	Eidolon bat coronavirus C704	MG693168	54.09	54.15	54.02	54.31	54.17	53.93	53.48	54.5	53.99	53.27	53.36	53.3	53.27	53.58	52.9	53.36	53.45	65.12	61.84	61.83	62.31	62.21	80.13	81.68	100	64	64.35	64.2
Betacoronavirus	Nobecovirus	Eidolon bat coronavirus C704	ON313746	53.99	54.09	53.99	54.25	54.07	53.83	53.38	54.53	53.99	53.36	53.39	53.26	53.24	53.52	52.9	53.32	53.42	65.08	61.84	61.83	62.27	62.18	80.13	81.55	99.52	64	64.29	64.14
Betacoronavirus	Nobecovirus	Eidolon bat coronavirus C704	MG693171	53.99	54.02	54.06	54.18	54.07	53.83	53.35	54.37	53.93	53.33	53.36	53.2	53.18	53.39	52.83	53.23	53.32	65.15	61.87	61.89	62.34	62.24	80.13	81.49	99.52	63.97	64.32	64.14
Betacoronavirus	Nobecovirus	Eidolon bat coronavirus C704	OK067321	53.87	53.9	53.9	54.12	53.91	53.71	53.35	54.25	53.8	53.17	53.33	53.2	53.05	53.33	52.58	53.26	53.29	64.93	61.65	61.64	62.12	62.05	79.72	81.17	99.07	63.81	64.19	64.05
Betacoronavirus	Nobecovirus	Eidolon bat coronavirus C704	OK067320	54.06	54.09	54.09	54.25	54.17	53.87	53.64	54.37	53.99	53.3	53.52	53.2	53.24	53.52	52.8	53.48	53.51	65.02	61.84	61.86	62.24	62.24	79.69	81.3	98.94	63.84	64.22	64.14
Betacoronavirus	Nobecovirus	Eidolon bat coronavirus C704	MG693169	53.99	54.09	53.99	54.25	54.07	53.83	53.48	54.44	53.96	53.27	53.36	53.36	53.18	53.52	52.96	53.32	53.42	65.15	61.9	61.89	62.27	62.31	80.1	81.49	99.65	63.97	64.32	64.17
Betacoronavirus	Nobecovirus	Eidolon bat coronavirus C704	ON313745	54.06	54.15	54.06	54.31	54.17	53.93	53.42	54.47	54.02	53.33	53.42	53.3	53.24	53.52	52.9	53.39	53.48	65.15	61.87	61.86	62.27	62.27	80.13	81.49	99.65	64.06	64.35	64.2
Betacoronavirus	Nobecovirus	Rousettus bat coronavirus GCCDC1	MZ293732	53.23	53.74	53.46	53.77	53.38	53.74	52.91	53.93	53.84	53.31	53.28	53.11	53.08	52.82	52.55	53.11	53.14	64.32	61.84	62.12	61.93	61.87	99.81	84.61	80.1	63.97	64.09	63.76
Betacoronavirus	Nobecovirus	Rousettus bat coronavirus GCCDC1	MT350598	53.24	53.75	53.43	53.78	53.35	53.75	52.92	53.94	53.84	53.32	53.29	53.11	53.09	52.86	52.52	53.14	53.17	64.29	61.75	62.03	61.84	61.9	99.65	84.65	80.07	63.94	64.07	63.76
Betacoronavirus	Nobecovirus	Rousettus bat coronavirus GCCDC1	OQ175328	53.23	53.74	53.46	53.77	53.38	53.74	52.91	53.93	53.84	53.31	53.28	53.11	53.08	52.82	52.55	53.14	53.17	64.29	61.78	62.06	61.9	61.87	99.81	84.64	80.1	63.94	64.06	63.73
Betacoronavirus	Nobecovirus	Rousettus bat coronavirus GCCDC1	OQ175327	53.23	53.74	53.46	53.77	53.38	53.74	52.91	53.93	53.84	53.31	53.28	53.11	53.08	52.82	52.58	53.14	53.17	64.35	61.91	62.19	61.97	61.93	99.9	84.77	80.13	63.97	64.09	63.76
Betacoronavirus	Nobecovirus	Rousettus bat coronavirus GCCDC1	OQ175333	53.23	53.74	53.49	53.77	53.38	53.77	52.88	53.93	53.9	53.31	53.28	53.11	53.08	52.82	52.55	53.2	53.23	64.32	61.84	62.12	61.97	61.93	99.71	84.64	80.17	64	64.13	63.79
Betacoronavirus	Nobecovirus	Rousettus bat coronavirus GCCDC1	KU762338	53.27	53.77	53.49	53.8	53.41	53.77	52.94	53.96	53.87	53.35	53.31	53.14	53.12	52.85	52.58	53.17	53.2	64.35	61.87	62.15	62	61.93	100	84.74	80.13	64	64.09	63.79
Betacoronavirus	Nobecovirus	Rousettus bat coronavirus GCCDC1	OM219647	53.27	53.74	53.42	53.8	53.41	53.74	52.88	53.9	53.84	53.31	53.28	53.08	53.08	52.89	52.52	53.14	53.2	64.35	61.91	62.19	62	61.93	99.46	84.61	80.07	63.87	64.03	63.66
Betacoronavirus	Nobecovirus	Rousettus bat coronavirus GCCDC1	KU762337	53.27	53.77	53.49	53.8	53.41	53.77	52.97	53.96	53.87	53.35	53.31	53.17	53.12	52.85	52.61	53.2	53.23	64.39	61.87	62.15	62.03	61.93	99.81	84.71	80.17	64.06	64.19	63.85
Betacoronavirus	Nobecovirus	Rousettus bat coronavirus GCCDC1	OQ175335	53.2	53.71	53.42	53.74	53.34	53.71	52.88	53.9	53.8	53.28	53.25	53.08	53.05	52.79	52.52	53.11	53.14	64.29	61.81	62.09	61.9	61.9	99.78	84.58	80.04	63.94	64.06	63.76
Betacoronavirus	Nobecovirus	Rousettus bat coronavirus GCCDC1	OQ175336	53.23	53.74	53.46	53.8	53.38	53.74	52.94	53.93	53.84	53.31	53.28	53.14	53.12	52.85	52.58	53.17	53.2	64.35	61.87	62.15	62	61.93	99.71	84.68	80.07	64.03	64.16	63.82
Betacoronavirus	Nobecovirus	Rousettus bat coronavirus GCCDC1	OQ175242	53.27	53.77	53.49	53.8	53.41	53.77	52.94	53.96	53.87	53.35	53.31	53.14	53.12	52.92	52.58	53.17	53.2	64.35	61.87	62.15	62	61.93	99.74	84.71	80.2	63.97	64.09	63.76
Betacoronavirus	Nobecovirus	Rousettus bat coronavirus GCCDC1	OQ175330	53.17	53.68	53.39	53.71	53.31	53.68	52.85	53.87	53.77	53.31	53.22	53.08	53.02	52.76	52.52	53.2	53.23	64.29	61.72	62	61.9	61.87	99.68	84.61	80.04	64.03	64.16	63.82
Betacoronavirus	Nobecovirus	Rousettus bat coronavirus GCCDC1	OQ175238	53.17	53.68	53.39	53.71	53.34	53.71	52.88	53.87	53.77	53.28	53.25	53.08	53.02	52.82	52.52	53.11	53.14	64.2	61.68	61.96	61.84	61.77	99.58	84.55	80.01	63.94	64.06	63.73
Betacoronavirus	Nobecovirus	Rousettus bat coronavirus GCCDC1	OQ175331	53.27	53.77	53.49	53.8	53.41	53.77	52.94	53.96	53.87	53.35	53.31	53.14	53.12	52.85	52.58	53.17	53.2	64.35	61.91	62.19	62	61.93	99.97	84.74	80.17	64	64.13	63.79
Betacoronavirus	Nobecovirus	Rousettus bat coronavirus GCCDC1	OQ175334	53.27	53.77	53.49	53.8	53.41	53.77	52.91	53.96	53.87	53.31	53.31	53.14	53.08	52.85	52.58	53.14	53.17	64.42	61.84	62.12	61.93	61.9	99.78	84.68	80.17	64	64.13	63.79
Betacoronavirus	Nobecovirus	Rousettus bat coronavirus GCCDC1	OQ175332	53.17	53.74	53.39	53.77	53.38	53.71	52.88	53.9	53.8	53.28	53.25	53.01	53.02	52.85	52.55	53.11	53.14	64.29	61.75	62.03	61.9	61.84	99.62	84.55	80.01	63.9	64.03	63.69
Betacoronavirus	Nobecovirus	Rousettus bat coronavirus HKU9	MK492263	53.2	53.96	53.45	53.83	53.37	53.55	52.94	53.96	53.9	53.28	53.22	52.92	52.77	52.98	52.58	53.07	52.95	64.16	61.2	61.58	61.74	61.99	84.16	90.03	80.82	63.34	63.56	63.47
Betacoronavirus	Nobecovirus	Rousettus bat coronavirus HKU9	MT337386	52.85	53.58	52.98	53.64	53.31	53.29	52.72	53.77	53.58	53.09	52.9	52.85	52.7	52.91	52.36	52.88	52.78	64.13	61.11	61.45	61.57	61.95	84	90.12	80.82	63.43	63.62	63.47
Betacoronavirus	Nobecovirus	Rousettus bat coronavirus HKU9	MT337387	52.85	53.58	52.98	53.64	53.31	53.29	52.72	53.77	53.58	53.09	52.9	52.85	52.7	52.91	52.36	52.88	52.78	64.13	61.11	61.45	61.57	61.95	84	90.12	80.82	63.43	63.62	63.47
Betacoronavirus	Nobecovirus	Rousettus bat coronavirus HKU9	MZ293740	53.07	53.86	53.26	53.64	53.15	53.26	52.84	53.8	53.77	52.9	52.9	52.88	52.73	53.04	52.61	53.07	52.94	64.1	61.11	61.45	61.57	61.83	84.22	90.57	81.2	63.52	63.71	63.53
Betacoronavirus	Nobecovirus	Rousettus bat coronavirus HKU9	MZ293741	53.07	53.86	53.26	53.64	53.15	53.26	52.84	53.8	53.77	52.9	52.9	52.88	52.76	53.07	52.58	53.04	52.91	64.1	61.07	61.41	61.54	61.79	84.19	90.57	81.26	63.52	63.71	63.53
Betacoronavirus	Nobecovirus	Rousettus bat coronavirus HKU9	OP963606	53.26	54.02	53.36	53.67	53.53	53.61	53.1	53.99	53.96	53.12	53.12	53.04	52.92	53.07	52.74	53.16	53.1	64.38	61.3	61.7	61.73	62.02	84.32	90.51	81.1	63.52	63.74	63.63
Betacoronavirus	Nobecovirus	Rousettus bat coronavirus HKU9	MK211379	53.1	53.89	53.13	53.7	53.37	53.48	52.94	53.83	53.7	53.09	52.9	52.88	52.64	52.94	52.45	52.97	52.85	64.25	61.14	61.54	61.67	61.98	83.98	90.26	80.93	63.4	63.55	63.53
Betacoronavirus	Nobecovirus	Rousettus bat coronavirus HKU9	HM211100	53.54	54.08	53.5	53.95	53.65	53.66	52.77	54.17	53.95	53.11	53.24	53.03	53.1	53.12	52.63	53	52.93	64.67	61.33	61.51	61.42	61.92	84.93	94.24	81.01	63.43	63.4	63.67
Betacoronavirus	Nobecovirus	Rousettus bat coronavirus HKU9	HM211098	53.47	54.04	53.47	53.89	53.58	53.6	52.71	54.11	53.89	53.08	53.24	52.97	53.04	53.06	52.57	52.93	52.87	64.7	61.33	61.51	61.39	61.92	84.93	94.24	81.04	63.43	63.4	63.6
Betacoronavirus	Nobecovirus	Rousettus bat coronavirus HKU9	EF065515	53.44	54.01	53.44	53.85	53.55	53.57	52.67	54.08	53.85	53.05	53.2	52.93	53.01	53.03	52.54	52.9	52.84	64.64	61.3	61.48	61.36	61.89	84.84	94.08	80.95	63.4	63.37	63.57
Betacoronavirus	Nobecovirus	Rousettus bat coronavirus HKU9	MG762674	53.16	53.98	53.44	53.82	53.49	53.44	52.99	53.82	53.95	53.4	53.2	52.87	53.16	52.84	52.57	53.25	53.15	64.23	61.17	61.38	61.51	61.8	84.52	93.66	80.79	63.59	63.65	63.86
Betacoronavirus	Nobecovirus	Rousettus bat coronavirus HKU9	MZ293752	53.16	54.14	53.22	54.11	53.65	53.69	53.09	54.23	54.11	53.17	53.27	53.12	53.04	53.03	52.66	53.38	53.34	65.12	61.74	62.08	61.89	62.34	85.09	94.62	81.59	64.13	64.19	64.17
Betacoronavirus	Nobecovirus	Rousettus bat coronavirus HKU9	MZ293755	53.16	54.11	53.12	54.01	53.61	53.69	52.93	54.17	54.08	53.21	53.24	53.09	52.97	52.93	52.6	53.38	53.34	65.05	61.74	62.08	61.8	62.31	85.03	94.56	81.43	64.06	64.1	64.08
Betacoronavirus	Nobecovirus	Rousettus bat coronavirus HKU9	EF065514	52.81	53.98	52.93	53.79	53.33	53.38	52.74	53.92	53.73	52.89	52.89	52.84	52.69	52.68	52.47	53.12	53.09	64.74	61.46	61.8	61.48	62.02	84.8	94.43	81.17	63.87	63.94	63.92
Betacoronavirus	Nobecovirus	Rousettus bat coronavirus HKU9	OP963669	53.16	54.11	53.12	54.01	53.61	53.69	52.96	54.11	54.01	53.14	53.2	53.06	52.97	52.93	52.6	53.34	53.31	65.08	61.77	62.11	61.83	62.34	85	94.49	81.49	64.13	64.19	64.17
Betacoronavirus	Nobecovirus	Rousettus bat coronavirus HKU9	MZ293754	53.06	54.11	53.09	53.95	53.55	53.63	52.93	54.08	53.98	53.11	53.14	53.03	52.97	52.93	52.57	53.28	53.25	65.08	61.68	62.02	61.83	62.27	85	94.72	81.46	64.19	64.22	64.24
Betacoronavirus	Nobecovirus	Rousettus bat coronavirus HKU9	HM211099	53.03	54.14	53.09	53.95	53.55	53.63	52.93	54.14	53.98	53.08	53.14	53.03	52.94	52.9	52.57	53.34	53.31	65.02	61.58	61.92	61.7	62.18	84.96	94.65	81.36	64.1	64.13	64.14
Betacoronavirus	Nobecovirus	Rousettus bat coronavirus HKU9	HM211101	53.09	54.17	53.12	53.98	53.58	53.66	52.99	54.14	54.04	53.14	53.17	53.03	52.97	52.97	52.6	53.31	53.28	64.96	61.61	61.96	61.8	62.21	85.06	94.81	81.49	64.13	64.16	64.17
Betacoronavirus	Nobecovirus	Rousettus bat coronavirus HKU9	MZ293753	53.16	54.14	53.16	54.08	53.65	53.73	52.99	54.17	54.11	53.21	53.27	53.12	52.97	52.9	52.63	53.31	53.34	64.99	61.68	62.02	61.77	62.24	85.06	94.72	81.39	64.13	64.16	64.17
Betacoronavirus	Nobecovirus	Rousettus bat coronavirus HKU9	MZ293756	53.31	53.92	53.5	53.76	53.52	53.31	52.86	53.82	53.76	53.11	52.98	52.93	52.94	53.06	52.57	52.93	52.93	64.55	61.3	61.67	61.51	62.31	84.68	98.56	81.68	63.69	63.75	63.67
Betacoronavirus	Nobecovirus	Rousettus bat coronavirus HKU9	EF065513	53.25	53.95	53.5	53.69	53.58	53.44	52.77	53.82	53.79	53.05	52.98	53	52.94	53.03	52.6	53.06	53.06	64.32	61.27	61.7	61.48	62.18	84.74	100	81.68	63.84	63.87	63.7
Betacoronavirus	Nobecovirus	Rousettus bat coronavirus HKU9	MZ293739	53.31	53.95	53.6	53.73	53.49	53.41	52.86	53.92	53.76	53.11	53.01	52.97	52.85	52.97	52.63	52.93	52.87	64.26	61.08	61.42	61.13	61.86	84.29	97.57	81.17	63.59	63.5	63.67
Betacoronavirus	Nobecovirus	Rousettus bat coronavirus HKU9	MG693170	53.38	54.01	53.66	53.89	53.61	53.54	52.96	54.04	53.89	53.17	53.11	53.06	52.97	53.03	52.69	53.03	52.96	64.32	61.04	61.35	61.13	61.86	84.52	97.73	81.33	63.69	63.69	63.7
Betacoronavirus	Nobecovirus	Rousettus bat coronavirus HKU9	EF065516	53.44	54.08	53.63	53.79	53.93	53.7	52.96	53.95	53.82	53.02	53.08	53.03	53.17	53.13	52.66	53.12	53.09	64.8	61.24	61.64	61.42	61.77	85.03	96.1	81.33	63.69	63.69	64.05
Betacoronavirus	Nobecovirus	Rousettus bat coronavirus HKU9	OQ175337	53.87	54.22	53.84	54.35	54.11	53.74	53.1	54.12	54.09	53.3	53.44	53.14	53.53	53.24	52.74	53.46	53.39	65.01	61.32	61.79	61.66	62.13	84.39	95.16	81.04	63.64	63.55	63.88
Betacoronavirus	Nobecovirus	Rousettus bat coronavirus HKU9	OQ175338	53.93	54.28	53.9	54.41	54.17	53.81	53.17	54.19	54.16	53.37	53.51	53.2	53.59	53.3	52.81	53.49	53.42	64.98	61.32	61.79	61.66	62.13	84.39	95.16	81.04	63.58	63.48	63.81
Betacoronavirus	Nobecovirus	Rousettus bat coronavirus HKU9	OQ175248	53.66	54.33	53.82	54.04	53.93	53.6	53.05	54.08	53.79	53.05	53.05	53.09	53.39	53.35	52.76	53.09	53.03	64.45	61.42	61.7	61.67	61.96	85.28	96.35	81.52	63.69	63.69	63.92
Betacoronavirus	Nobecovirus	Rousettus bat coronavirus HKU9	OQ175246	53.66	54.33	53.82	54.04	53.93	53.6	53.05	54.08	53.79	53.05	53.05	53.09	53.39	53.35	52.76	53.09	53.03	64.45	61.42	61.7	61.67	61.96	85.28	96.35	81.52	63.69	63.69	63.92
Betacoronavirus	Nobecovirus	Rousettus bat coronavirus HKU9	OQ175341	53.73	54.39	53.82	54.14	53.99	53.63	53.05	54.14	53.89	53.11	53.14	53.16	53.45	53.38	52.79	53.19	53.12	64.51	61.42	61.73	61.64	61.99	85.32	96.32	81.46	63.69	63.69	63.92
Betacoronavirus	Sarbecovirus	Severe acute respiratory syndrome-related coronavirus	MZ190138	54.12	54.57	54.09	54.25	54.07	53.99	53.75	54.12	53.84	53.54	53.58	54.25	54.25	54.25	54.29	53.56	53.72	72.42	63.05	63.46	63.21	62.85	64.04	63.86	64.39	93.81	92.38	93.5
Betacoronavirus	Sarbecovirus	Severe acute respiratory syndrome-related coronavirus	OP837780	53.9	54.5	53.96	54.28	54.04	53.8	53.59	54.12	53.52	53.28	53.58	54.12	54.16	54.25	54.33	53.47	53.72	72.2	63.08	63.43	62.99	63.1	64.11	63.79	64.14	92.85	91.68	92.57
Betacoronavirus	Sarbecovirus	Severe acute respiratory syndrome-related coronavirus	MW719567	53.87	54.47	53.93	54.19	54.01	53.8	53.62	54.09	53.52	53.35	53.61	54.19	54.16	54.25	54.29	53.44	53.69	72.1	63.02	63.3	62.99	63.13	63.95	63.76	64.14	92.82	91.68	92.61
Betacoronavirus	Sarbecovirus	Severe acute respiratory syndrome-related coronavirus	OP776338	53.84	54.41	53.9	54.15	53.95	53.74	53.59	54.06	53.49	53.32	53.58	54.09	54.1	54.19	54.26	53.44	53.63	72.07	62.99	63.3	62.92	63.1	63.98	63.73	64.11	92.85	91.74	92.61
Betacoronavirus	Sarbecovirus	Severe acute respiratory syndrome-related coronavirus	OP776339	53.96	54.6	54.09	54.41	54.14	53.99	53.62	54.15	53.71	53.32	53.55	54.19	54.32	54.28	54.42	53.5	53.75	72.16	62.99	63.34	63.02	63.04	64.14	63.92	64.17	92.95	91.74	92.64
Betacoronavirus	Sarbecovirus	Severe acute respiratory syndrome-related coronavirus	OQ401248	53.93	54.57	54.06	54.38	54.14	53.99	53.59	54.09	53.61	53.35	53.58	54.15	54.29	54.31	54.39	53.47	53.72	72.13	62.99	63.34	63.02	63.1	64.14	63.86	64.2	92.98	91.77	92.67
Betacoronavirus	Sarbecovirus	Severe acute respiratory syndrome-related coronavirus	OQ401249	53.99	54.6	54.03	54.38	54.07	53.87	53.59	54.12	53.65	53.22	53.55	54.19	54.29	54.38	54.33	53.44	53.69	72.13	63.02	63.37	63.05	63.1	64.14	63.89	64.08	92.82	91.68	92.57
Betacoronavirus	Sarbecovirus	Severe acute respiratory syndrome-related coronavirus	OQ401252	54.03	54.63	54.06	54.41	54.1	53.9	53.62	54.15	53.68	53.25	53.58	54.22	54.32	54.41	54.36	53.47	53.72	72.16	63.02	63.37	63.05	63.1	64.17	63.86	64.08	92.85	91.71	92.61
Betacoronavirus	Sarbecovirus	Severe acute respiratory syndrome-related coronavirus	OP776340	53.99	54.6	54.03	54.38	54.07	53.87	53.59	54.12	53.65	53.22	53.55	54.19	54.29	54.38	54.33	53.44	53.69	72.16	63.02	63.37	63.05	63.1	64.17	63.86	64.08	92.85	91.71	92.61
Betacoronavirus	Sarbecovirus	Severe acute respiratory syndrome-related coronavirus	OQ401247	54.03	54.63	54.06	54.41	54.1	53.9	53.62	54.15	53.68	53.25	53.58	54.22	54.32	54.41	54.36	53.47	53.72	72.16	63.02	63.37	63.05	63.1	64.17	63.86	64.08	92.85	91.71	92.61
Betacoronavirus	Sarbecovirus	Severe acute respiratory syndrome-related coronavirus	KY352407	53.77	54.25	53.55	54.03	54.01	53.68	52.9	53.39	53.36	53.28	52.98	54.28	53.84	54.34	54.14	53.44	53.63	71.85	63.53	63.59	63.37	63.1	63.79	63.76	64.33	93.58	92.53	94.52
Betacoronavirus	Sarbecovirus	Severe acute respiratory syndrome-related coronavirus	MT726045	54.12	54.57	53.77	54.34	54.2	54.03	53.4	53.68	53.52	53.48	53.42	54.15	54.13	54.19	54.1	53.82	54.07	71.85	63.53	63.65	63.33	63.13	63.82	63.76	64.36	94.19	92.31	95.16
Betacoronavirus	Sarbecovirus	Severe acute respiratory syndrome-related coronavirus	MT726043	54.06	54.5	53.71	54.28	54.14	54.03	53.37	53.74	53.49	53.41	53.39	54.19	54.07	54.22	54.17	53.79	54.04	71.85	63.53	63.72	63.33	63.13	63.82	63.79	64.36	94.22	92.38	95.16
Betacoronavirus	Sarbecovirus	Severe acute respiratory syndrome-related coronavirus	MT726044	54.06	54.5	53.71	54.28	54.14	54.03	53.37	53.74	53.49	53.41	53.39	54.19	54.07	54.22	54.17	53.79	54.04	71.85	63.53	63.72	63.33	63.13	63.82	63.79	64.36	94.22	92.38	95.16
Betacoronavirus	Sarbecovirus	Severe acute respiratory syndrome-related coronavirus	GU190215	53.99	54.44	53.8	54.19	54.01	53.87	53.56	53.74	53.65	53.51	53.49	54.12	54.19	54.34	54.14	53.94	54.01	72.13	63.05	63.4	63.52	63.07	63.79	63.7	64.2	94.5	92.88	100
Betacoronavirus	Sarbecovirus	Severe acute respiratory syndrome-related coronavirus	MZ190137	54.15	54.57	53.93	54.25	54.07	53.96	53.56	53.8	53.8	53.54	53.52	54.15	54.16	54.41	54.26	54.01	54.1	72.26	63.15	63.56	63.56	63.39	63.95	63.86	64.46	94.82	93.17	98.73
Betacoronavirus	Sarbecovirus	Severe acute respiratory syndrome-related coronavirus	MT040335	53.95	53.98	53.73	53.89	53.84	53.82	53.39	53.63	53.38	53.12	53.16	54.01	53.84	54.17	54.03	53.27	53.52	72.28	63.5	63.36	62.98	63.09	63.65	63.53	63.94	94.57	96.76	92.66
Betacoronavirus	Sarbecovirus	Severe acute respiratory syndrome-related coronavirus	MT040333	53.95	53.98	53.73	53.89	53.84	53.82	53.39	53.63	53.38	53.12	53.16	54.01	53.84	54.17	54.03	53.27	53.52	72.28	63.5	63.36	62.98	63.09	63.65	63.53	63.94	94.57	96.76	92.66
Betacoronavirus	Sarbecovirus	Severe acute respiratory syndrome-related coronavirus	MT040336	53.92	53.95	53.7	53.86	53.81	53.79	53.36	53.6	53.35	53.08	53.13	53.98	53.81	54.14	54	53.24	53.49	72.25	63.46	63.33	62.95	63.06	63.62	63.5	63.91	94.54	96.73	92.63
Betacoronavirus	Sarbecovirus	Severe acute respiratory syndrome-related coronavirus	MT040334	53.95	53.98	53.73	53.89	53.84	53.82	53.39	53.63	53.38	53.12	53.16	54.01	53.84	54.17	54.03	53.27	53.46	72.22	63.5	63.36	62.98	63.09	63.65	63.46	63.87	94.5	96.7	92.66
Betacoronavirus	Sarbecovirus	Severe acute respiratory syndrome-related coronavirus	MT072864	53.96	53.96	53.73	53.86	53.75	53.77	53.4	53.64	53.35	53.09	53.13	53.96	53.78	54.11	53.97	53.21	53.46	72.1	63.31	63.17	62.79	62.97	63.56	63.44	63.85	94.35	96.64	92.48
Betacoronavirus	Sarbecovirus	Severe acute respiratory syndrome-related coronavirus	MW532698	53.95	53.98	53.73	53.89	53.81	53.79	53.39	53.63	53.38	53.12	53.16	54.01	53.84	54.17	54.03	53.27	53.52	72.19	63.4	63.26	62.88	63.06	63.62	63.5	63.91	94.44	96.73	92.57
Betacoronavirus	Sarbecovirus	Severe acute respiratory syndrome-related coronavirus	MW251312	54.24	54.2	54.05	54.17	54.12	54.11	53.55	53.83	53.57	53.34	53.32	53.98	54.06	54.33	54.35	53.55	53.81	72	63.43	63.36	62.6	62.71	64	63.97	64.19	94.54	98.89	92.25
Betacoronavirus	Sarbecovirus	Severe acute respiratory syndrome-related coronavirus	MW251311	54.2	54.17	54.01	54.14	54.09	54.08	53.52	53.79	53.54	53.31	53.29	53.95	54.03	54.3	54.31	53.58	53.84	72.03	63.46	63.39	62.63	62.75	64	64	64.22	94.6	98.95	92.28
Betacoronavirus	Sarbecovirus	Severe acute respiratory syndrome-related coronavirus	MW251310	54.2	54.17	54.01	54.14	54.09	54.08	53.52	53.79	53.54	53.31	53.29	53.95	54.03	54.3	54.31	53.58	53.84	72.03	63.43	63.36	62.6	62.71	64	64	64.22	94.57	98.92	92.25
Betacoronavirus	Sarbecovirus	Severe acute respiratory syndrome-related coronavirus	MW251309	54.2	54.17	54.01	54.14	54.09	54.08	53.52	53.79	53.54	53.31	53.29	53.95	54.03	54.3	54.31	53.58	53.84	72.03	63.46	63.39	62.63	62.75	64	64	64.22	94.6	98.95	92.28
Betacoronavirus	Sarbecovirus	Severe acute respiratory syndrome-related coronavirus	MW251308	54.38	54.31	54.15	54.28	54.23	54.22	53.69	53.93	53.71	53.48	53.46	54.09	54.03	54.44	54.45	53.79	54.04	72.23	63.21	63.56	62.8	62.91	64.17	64.17	64.46	94.28	98.63	92.54
Betacoronavirus	Sarbecovirus	Severe acute respiratory syndrome-related coronavirus	EPIISL852604	54.31	54.47	54.19	54.34	54.33	54.38	53.75	54.12	53.87	53.6	53.52	54.31	54.19	54.6	54.71	53.79	54.04	72.42	63.43	63.81	63.11	63.26	64.33	64.2	64.52	94.41	98.76	92.83
Betacoronavirus	Sarbecovirus	Severe acute respiratory syndrome-related coronavirus	MZ937002	54.24	54.2	53.98	54.17	54.12	54.14	53.49	53.92	53.6	53.34	53.26	54.05	53.97	54.39	54.44	53.52	53.8	72.06	63.5	63.36	62.69	62.75	64.03	63.97	64.32	94.63	99.46	92.63
Betacoronavirus	Sarbecovirus	Severe acute respiratory syndrome-related coronavirus	MZ937004	54.2	54.17	53.95	54.14	54.09	54.11	53.46	53.89	53.57	53.31	53.22	54.01	53.93	54.36	54.41	53.49	53.77	72.03	63.46	63.33	62.66	62.71	64	63.94	64.29	94.6	99.43	92.6
Betacoronavirus	Sarbecovirus	Severe acute respiratory syndrome-related coronavirus	MZ937001	54.17	54.24	53.98	54.17	54.15	54.2	53.42	53.92	53.67	53.43	53.35	54.14	54.03	54.42	54.47	53.49	53.77	72.19	63.5	63.39	62.76	62.81	64.13	63.91	64.44	94.79	99.68	92.82
Betacoronavirus	Sarbecovirus	Severe acute respiratory syndrome-related coronavirus	MZ937000	54.08	54.11	53.89	54.11	54	54.14	53.33	53.79	53.57	53.24	53.29	53.98	53.93	54.36	54.44	53.39	53.68	72.06	63.56	63.45	62.82	62.87	64.06	63.81	64.41	94.73	99.59	92.73
Betacoronavirus	Sarbecovirus	Severe acute respiratory syndrome-related coronavirus	MZ937003	54.14	54.2	53.98	54.14	54.06	54.2	53.42	53.89	53.63	53.37	53.29	54.08	53.93	54.39	54.47	53.52	53.8	72.16	63.56	63.42	62.76	62.84	64.09	63.91	64.35	94.82	99.56	92.76
Betacoronavirus	Sarbecovirus	Severe acute respiratory syndrome-related coronavirus	MN996532	54.41	54.38	54.15	54.38	54.2	54.25	53.62	54.06	53.9	53.51	53.58	54.31	54.07	54.69	54.58	53.66	53.94	72.29	63.4	63.69	63.02	63.07	64.07	63.89	64.43	94.38	98.92	92.89
Betacoronavirus	Sarbecovirus	Severe acute respiratory syndrome-related coronavirus	MZ081381	54.38	54.38	54.15	54.31	54.26	54.41	53.66	54.09	53.74	53.51	53.46	54.31	54.1	54.53	54.52	53.66	53.94	72.29	63.43	63.65	62.99	63.04	64.2	64.05	64.52	94.31	99.17	92.96
Betacoronavirus	Sarbecovirus	Severe acute respiratory syndrome-related coronavirus	EPIISL412977	54.38	54.41	54.22	54.41	54.36	54.44	53.62	54.12	53.77	53.51	53.49	54.25	54.07	54.66	54.58	53.75	54.04	72.29	63.24	63.53	62.86	62.88	64.23	64.17	64.58	94.19	99.14	92.8
Betacoronavirus	Sarbecovirus	Severe acute respiratory syndrome-related coronavirus	MT121216	54.14	54.11	53.95	54.01	53.97	54.11	53.36	53.86	53.54	53.34	53.16	54.05	53.84	54.27	54.34	53.39	53.68	72.19	63.59	63.52	62.82	62.93	64.03	63.84	64.13	94.92	98.86	92.66
Betacoronavirus	Sarbecovirus	Severe acute respiratory syndrome-related coronavirus	MZ081380	53.52	53.74	53.52	53.74	53.79	53.8	53.37	53.84	53.36	53.25	52.95	53.87	53.97	54.28	54.2	53.31	53.53	72.13	63.21	63.46	62.83	62.88	64.17	63.98	64.46	92.88	95.52	91.62
Betacoronavirus	Sarbecovirus	Severe acute respiratory syndrome-related coronavirus	MZ081376	53.52	53.74	53.52	53.74	53.79	53.8	53.37	53.84	53.36	53.25	52.95	53.87	53.97	54.28	54.2	53.31	53.53	72.13	63.21	63.46	62.83	62.88	64.17	63.98	64.46	92.88	95.52	91.62
Betacoronavirus	Sarbecovirus	Severe acute respiratory syndrome-related coronavirus	MZ081378	53.52	53.74	53.52	53.74	53.79	53.8	53.37	53.84	53.36	53.25	52.95	53.87	53.97	54.28	54.2	53.31	53.53	72.13	63.21	63.46	62.83	62.88	64.17	63.98	64.46	92.88	95.52	91.62
Betacoronavirus	Sarbecovirus	Severe acute respiratory syndrome-related coronavirus	OL674077	53.52	53.71	53.46	53.71	53.79	53.77	53.4	53.84	53.36	53.28	52.92	53.84	53.97	54.25	54.2	53.31	53.53	72.04	63.27	63.53	62.89	62.94	64.2	63.98	64.46	92.85	95.49	91.65
Betacoronavirus	Sarbecovirus	Severe acute respiratory syndrome-related coronavirus	OL674081	53.52	53.71	53.46	53.71	53.79	53.77	53.4	53.84	53.36	53.28	52.92	53.84	53.97	54.25	54.2	53.31	53.53	72.04	63.27	63.53	62.89	62.94	64.2	63.98	64.46	92.85	95.49	91.65
Betacoronavirus	Sarbecovirus	Severe acute respiratory syndrome-related coronavirus	OL674080	53.52	53.71	53.46	53.71	53.79	53.77	53.4	53.84	53.36	53.28	52.92	53.84	53.97	54.25	54.2	53.31	53.53	72.04	63.27	63.53	62.89	62.94	64.2	63.98	64.46	92.85	95.49	91.65
Betacoronavirus	Sarbecovirus	Severe acute respiratory syndrome-related coronavirus	OL674079	53.52	53.71	53.46	53.71	53.79	53.77	53.4	53.84	53.36	53.28	52.92	53.84	53.97	54.25	54.2	53.31	53.53	72.04	63.27	63.53	62.89	62.94	64.2	63.98	64.46	92.85	95.49	91.65
Betacoronavirus	Sarbecovirus	Severe acute respiratory syndrome-related coronavirus	OL674076	53.52	53.71	53.46	53.71	53.79	53.77	53.4	53.84	53.36	53.28	52.92	53.84	53.97	54.25	54.2	53.31	53.53	72.04	63.27	63.53	62.89	62.94	64.2	63.98	64.46	92.85	95.49	91.65
Betacoronavirus	Sarbecovirus	Severe acute respiratory syndrome-related coronavirus	OL674075	53.52	53.71	53.46	53.71	53.79	53.77	53.4	53.84	53.36	53.28	52.92	53.84	53.97	54.25	54.2	53.31	53.53	72.04	63.27	63.53	62.89	62.94	64.2	63.98	64.46	92.85	95.49	91.65
Betacoronavirus	Sarbecovirus	Severe acute respiratory syndrome-related coronavirus	OL674074	53.52	53.71	53.46	53.71	53.79	53.77	53.4	53.84	53.36	53.28	52.92	53.84	53.97	54.25	54.2	53.31	53.53	72.04	63.27	63.53	62.89	62.94	64.2	63.98	64.46	92.85	95.49	91.65
Betacoronavirus	Sarbecovirus	Severe acute respiratory syndrome-related coronavirus	GWHBAUM01000000	53.52	53.71	53.46	53.71	53.79	53.77	53.4	53.84	53.36	53.28	52.92	53.84	53.97	54.25	54.2	53.31	53.53	72.04	63.27	63.53	62.89	62.94	64.2	63.98	64.46	92.85	95.49	91.65
Betacoronavirus	Sarbecovirus	Severe acute respiratory syndrome-related coronavirus	GWHBAUN01000000	53.52	53.71	53.46	53.71	53.79	53.77	53.4	53.84	53.36	53.28	52.92	53.84	53.97	54.25	54.2	53.31	53.53	72.04	63.27	63.53	62.89	62.94	64.2	63.98	64.46	92.85	95.49	91.65
Betacoronavirus	Sarbecovirus	Severe acute respiratory syndrome-related coronavirus	GWHBAUO01000000	53.52	53.71	53.46	53.71	53.79	53.77	53.4	53.84	53.36	53.28	52.92	53.84	53.97	54.25	54.2	53.31	53.53	72.04	63.27	63.53	62.89	62.94	64.2	63.98	64.46	92.85	95.49	91.65
Betacoronavirus	Sarbecovirus	Severe acute respiratory syndrome-related coronavirus	GWHBAUR01000000	53.52	53.71	53.46	53.71	53.79	53.77	53.4	53.84	53.36	53.28	52.92	53.84	53.97	54.25	54.2	53.31	53.53	72.04	63.27	63.53	62.89	62.94	64.2	63.98	64.46	92.85	95.49	91.65
Betacoronavirus	Sarbecovirus	Severe acute respiratory syndrome-related coronavirus	GWHBAUS01000000	53.52	53.71	53.46	53.71	53.79	53.77	53.4	53.84	53.36	53.28	52.92	53.84	53.97	54.25	54.2	53.31	53.53	72.04	63.27	63.53	62.89	62.94	64.2	63.98	64.46	92.85	95.49	91.65
Betacoronavirus	Sarbecovirus	Severe acute respiratory syndrome-related coronavirus	GWHBAUT01000000	53.52	53.71	53.46	53.71	53.79	53.77	53.4	53.84	53.36	53.28	52.92	53.84	53.97	54.25	54.2	53.31	53.53	72.04	63.27	63.53	62.89	62.94	64.2	63.98	64.46	92.85	95.49	91.65
Betacoronavirus	Sarbecovirus	Severe acute respiratory syndrome-related coronavirus	GWHBAUP01000000	53.52	53.71	53.46	53.71	53.79	53.77	53.4	53.84	53.36	53.28	52.92	53.84	53.97	54.25	54.2	53.31	53.53	72.04	63.27	63.53	62.89	62.94	64.2	63.98	64.46	92.85	95.49	91.65
Betacoronavirus	Sarbecovirus	Severe acute respiratory syndrome-related coronavirus	GWHBAUQ01000000	53.52	53.71	53.46	53.74	53.82	53.77	53.4	53.87	53.36	53.28	52.92	53.84	54	54.25	54.2	53.31	53.53	72.07	63.27	63.53	62.89	62.94	64.2	63.98	64.46	92.85	95.49	91.65
Betacoronavirus	Sarbecovirus	Severe acute respiratory syndrome-related coronavirus	OL674078	53.52	53.71	53.46	53.74	53.82	53.77	53.4	53.87	53.36	53.28	52.92	53.84	54	54.25	54.2	53.31	53.53	72.07	63.27	63.53	62.89	62.94	64.2	63.98	64.46	92.85	95.49	91.65
Betacoronavirus	Sarbecovirus	Severe acute respiratory syndrome-related coronavirus	LC663959	54.15	54.31	53.93	54.06	53.98	53.87	53.28	54.03	53.49	53.09	52.89	54.12	53.97	54.19	54.23	53.5	53.63	72.26	63.31	63.65	63.33	63.36	63.98	63.95	64.08	94.28	93.65	92.96
Betacoronavirus	Sarbecovirus	Severe acute respiratory syndrome-related coronavirus	LC663958	54.19	54.31	53.9	53.99	54.01	53.84	53.28	53.9	53.58	53.13	52.85	54.28	54.03	54.31	54.29	53.47	53.6	72.29	63.34	63.72	63.46	63.52	64.14	63.98	64.08	94.44	93.68	92.96
Betacoronavirus	Sarbecovirus	Severe acute respiratory syndrome-related coronavirus	LC663793	54.22	54.38	53.96	53.96	54.1	53.8	53.24	53.93	53.58	53.22	52.95	54.25	54	54.22	54.36	53.6	53.72	72.26	63.34	63.72	63.4	63.48	64.11	63.95	63.98	94.41	93.71	92.93
Betacoronavirus	Sarbecovirus	Severe acute respiratory syndrome-related coronavirus	LC556375	54.12	54.41	53.99	53.96	54.07	53.8	53.28	53.96	53.61	53.19	52.98	54.25	53.94	54.25	54.39	53.6	53.72	72.23	63.31	63.75	63.4	63.45	64.01	64.01	63.98	94.38	93.71	92.96
Betacoronavirus	Sarbecovirus	Severe acute respiratory syndrome-related coronavirus	OK017805	54.25	54.38	54.06	54.22	53.95	53.99	53.66	53.74	53.52	53.25	53.04	54.25	53.91	54.12	54.23	53.63	53.85	72.16	63.4	63.81	63.24	63.29	64.07	63.92	64.39	96.54	95.9	94.07
Betacoronavirus	Sarbecovirus	Severe acute respiratory syndrome-related coronavirus	OK017793	54.03	54.34	53.77	54.09	53.85	53.74	53.47	53.74	53.49	53.28	53.08	54.15	53.84	54.15	54.14	53.53	53.72	72.39	63.62	63.88	63.46	63.39	64.23	64.11	64.39	99.08	94.54	95.03
Betacoronavirus	Sarbecovirus	Severe acute respiratory syndrome-related coronavirus	OQ175342	54.03	54.34	53.77	54.09	53.85	53.74	53.47	53.74	53.49	53.28	53.08	54.15	53.84	54.15	54.14	53.53	53.72	72.39	63.62	63.88	63.46	63.39	64.23	64.11	64.39	99.08	94.54	95.03
Betacoronavirus	Sarbecovirus	Severe acute respiratory syndrome-related coronavirus	KY417146	54.06	54.31	53.77	54.03	53.85	53.71	53.47	53.8	53.42	53.28	53.08	54.09	53.78	54.12	54.1	53.47	53.66	72.42	63.65	63.91	63.56	63.39	64.23	64.11	64.36	99.05	94.66	94.93
Betacoronavirus	Sarbecovirus	Severe acute respiratory syndrome-related coronavirus	MZ081379	54.03	54.34	53.87	54.06	53.98	53.68	53.53	53.77	53.49	53.28	53.17	54.09	53.84	54.09	54.07	53.47	53.66	72.61	63.69	63.88	63.49	63.42	64.11	64.17	64.3	98.38	94.35	94.84
Betacoronavirus	Sarbecovirus	Severe acute respiratory syndrome-related coronavirus	KF569996	54.03	54.31	53.77	54.12	53.98	53.65	53.56	53.71	53.55	53.19	53.04	54.06	53.84	54.03	54.1	53.47	53.66	72.48	63.65	63.84	63.49	63.42	64.07	64.05	64.36	98.48	94.31	94.81
Betacoronavirus	Sarbecovirus	Severe acute respiratory syndrome-related coronavirus	MK211375	54.15	54.5	53.84	54.15	53.98	53.93	53.56	53.84	53.52	53.41	53.17	54.28	53.94	54.19	54.23	53.56	53.82	72.48	63.65	63.91	63.52	63.45	64.23	64.14	64.46	99.02	94.66	95
Betacoronavirus	Sarbecovirus	Severe acute respiratory syndrome-related coronavirus	KY770859	54.15	54.38	53.84	54.09	53.91	53.77	53.53	53.77	53.49	53.35	53.11	54.15	53.84	54.09	54.17	53.5	53.69	72.55	63.62	63.88	63.46	63.36	64.27	64.08	64.39	99.11	94.66	95
Betacoronavirus	Sarbecovirus	Severe acute respiratory syndrome-related coronavirus	KY770858	54.15	54.38	53.84	54.09	53.91	53.77	53.53	53.77	53.49	53.35	53.11	54.15	53.84	54.09	54.17	53.5	53.69	72.55	63.62	63.88	63.46	63.36	64.27	64.08	64.39	99.11	94.66	95
Betacoronavirus	Sarbecovirus	Severe acute respiratory syndrome-related coronavirus	FJ588686	54.06	54.28	53.8	53.99	53.88	53.65	53.47	53.77	53.49	53.16	53.01	54.12	53.78	54.19	54.07	53.53	53.72	72.45	63.65	63.91	63.52	63.42	64.14	64.08	64.33	98.86	94.5	94.9
Betacoronavirus	Sarbecovirus	Severe acute respiratory syndrome-related coronavirus	KY417145	54.09	54.44	53.8	54.12	54.01	53.84	53.47	53.8	53.49	53.38	53.08	54.22	53.94	54.12	54.2	53.53	53.72	72.48	63.72	63.97	63.62	63.55	64.36	64.17	64.52	98.95	94.57	94.93
Betacoronavirus	Sarbecovirus	Severe acute respiratory syndrome-related coronavirus	DQ071615	53.96	54.25	53.68	53.96	53.72	53.65	53.4	53.68	53.42	53.19	53.04	54.06	53.72	54.12	54.04	53.44	53.63	72.42	63.53	63.81	63.33	63.36	64.11	64.08	64.36	98.7	94.38	94.77
Betacoronavirus	Sarbecovirus	Severe acute respiratory syndrome-related coronavirus	OK017792	54.03	54.31	53.77	54.03	53.88	53.8	53.4	53.68	53.42	53.25	53.01	54.06	53.78	53.99	54.1	53.47	53.66	72.42	63.53	63.75	63.43	63.32	64.14	64.08	64.43	98.82	94.38	94.84
Betacoronavirus	Sarbecovirus	Severe acute respiratory syndrome-related coronavirus	OQ175345	54.09	54.34	53.8	54.09	53.91	53.77	53.47	53.71	53.46	53.32	53.08	54.15	53.88	54.15	54.2	53.47	53.66	72.42	63.69	63.94	63.52	63.45	64.2	64.05	64.33	99.17	94.66	95.03
Betacoronavirus	Sarbecovirus	Severe acute respiratory syndrome-related coronavirus	OQ175346	54.09	54.34	53.8	54.09	53.91	53.77	53.47	53.71	53.46	53.32	53.08	54.15	53.88	54.15	54.2	53.47	53.66	72.42	63.69	63.94	63.52	63.45	64.2	64.05	64.33	99.17	94.66	95.03
Betacoronavirus	Sarbecovirus	Severe acute respiratory syndrome-related coronavirus	OQ175347	54.09	54.34	53.8	54.09	53.91	53.77	53.47	53.71	53.46	53.32	53.08	54.15	53.88	54.15	54.2	53.47	53.66	72.42	63.69	63.94	63.52	63.45	64.2	64.05	64.33	99.17	94.66	95.03
Betacoronavirus	Sarbecovirus	Severe acute respiratory syndrome-related coronavirus	OK017852	54.09	54.34	53.8	54.09	53.91	53.77	53.47	53.71	53.46	53.32	53.08	54.15	53.88	54.15	54.2	53.47	53.66	72.42	63.69	63.94	63.52	63.45	64.2	64.05	64.33	99.17	94.66	95.03
Betacoronavirus	Sarbecovirus	Severe acute respiratory syndrome-related coronavirus	OQ175348	54.09	54.34	53.8	54.09	53.91	53.8	53.47	53.71	53.46	53.32	53.08	54.19	53.88	54.15	54.2	53.47	53.66	72.45	63.65	63.91	63.49	63.42	64.2	64.05	64.36	99.11	94.6	94.96
Betacoronavirus	Sarbecovirus	Severe acute respiratory syndrome-related coronavirus	OK017857	54.06	54.31	53.77	54.03	53.88	53.74	53.43	53.68	53.42	53.28	53.04	54.15	53.84	54.12	54.17	53.44	53.63	72.35	63.56	63.81	63.4	63.29	64.17	63.98	64.3	99.02	94.5	94.87
Betacoronavirus	Sarbecovirus	Severe acute respiratory syndrome-related coronavirus	OK017856	54.06	54.31	53.77	54.06	53.88	53.74	53.43	53.68	53.42	53.28	53.04	54.12	53.84	54.12	54.17	53.44	53.63	72.32	63.62	63.88	63.46	63.36	64.2	64.01	64.3	99.08	94.57	94.93
Betacoronavirus	Sarbecovirus	Severe acute respiratory syndrome-related coronavirus	OK017855	54.06	54.31	53.77	54.03	53.88	53.71	53.43	53.68	53.42	53.28	53.04	54.12	53.84	54.12	54.17	53.44	53.63	72.39	63.65	63.91	63.46	63.39	64.14	63.98	64.27	99.11	94.6	94.96
Betacoronavirus	Sarbecovirus	Severe acute respiratory syndrome-related coronavirus	OQ175344	54.09	54.34	53.8	54.09	53.91	53.77	53.47	53.71	53.46	53.32	53.08	54.15	53.88	54.15	54.2	53.47	53.66	72.42	63.69	63.94	63.52	63.45	64.2	64.05	64.33	99.17	94.66	95.03
Betacoronavirus	Sarbecovirus	Severe acute respiratory syndrome-related coronavirus	OK017853	54.06	54.31	53.77	54.06	53.88	53.74	53.43	53.68	53.42	53.28	53.04	54.12	53.84	54.12	54.17	53.44	53.63	72.35	63.72	63.91	63.52	63.45	64.2	63.98	64.27	99.11	94.6	94.96
Betacoronavirus	Sarbecovirus	Severe acute respiratory syndrome-related coronavirus	OK017854	54.06	54.31	53.77	54.06	53.88	53.74	53.43	53.68	53.42	53.28	53.04	54.12	53.84	54.12	54.17	53.44	53.63	72.35	63.72	63.91	63.52	63.45	64.2	63.98	64.27	99.11	94.6	94.96
Betacoronavirus	Sarbecovirus	Severe acute respiratory syndrome-related coronavirus	MK211377	54.15	54.41	53.9	54.15	53.95	53.84	53.59	53.84	53.55	53.35	53.11	54.19	53.91	54.12	54.2	53.53	53.69	72.45	63.75	64	63.59	63.48	64.11	64.01	64.27	99.02	94.73	95.06
Betacoronavirus	Sarbecovirus	Severe acute respiratory syndrome-related coronavirus	OK287354	54.12	54.34	53.8	54.06	53.88	53.77	53.47	53.77	53.42	53.28	53.11	54.12	53.81	54.15	54.14	53.56	53.75	72.51	63.69	63.94	63.52	63.29	64.2	64.01	64.39	98.95	94.6	94.87
Betacoronavirus	Sarbecovirus	Severe acute respiratory syndrome-related coronavirus	KY417143	54.15	54.38	53.84	54.06	53.88	53.74	53.5	53.77	53.52	53.32	53.11	54.15	53.81	54.12	54.1	53.5	53.69	72.48	63.72	63.97	63.59	63.48	64.23	64.08	64.36	99.02	94.76	94.96
Betacoronavirus	Sarbecovirus	Severe acute respiratory syndrome-related coronavirus	MK211378	54.19	54.41	53.87	54.09	53.91	53.77	53.56	53.77	53.52	53.38	53.14	54.19	53.88	54.09	54.2	53.56	53.72	72.48	63.65	63.91	63.52	63.42	64.23	64.08	64.39	99.05	94.7	95.06
Betacoronavirus	Sarbecovirus	Severe acute respiratory syndrome-related coronavirus	KT444582	53.96	54.25	53.68	53.96	53.79	53.65	53.37	53.71	53.33	53.22	53.04	54.03	53.72	54.06	54.01	53.37	53.56	72.32	63.62	63.88	63.4	63.39	64.11	64.08	64.2	98.79	94.41	94.81
Betacoronavirus	Sarbecovirus	Severe acute respiratory syndrome-related coronavirus	KY417150	53.96	54.22	53.68	53.93	53.76	53.61	53.37	53.74	53.33	53.22	53.04	54.03	53.75	54.06	54.01	53.41	53.6	72.35	63.59	63.84	63.43	63.32	64.07	63.98	64.24	98.79	94.41	94.77
Betacoronavirus	Sarbecovirus	Severe acute respiratory syndrome-related coronavirus	KY417152	54.03	54.28	53.8	54.03	53.88	53.77	53.56	53.77	53.46	53.32	53.11	54.12	53.81	54.06	54.2	53.5	53.69	72.42	63.59	63.84	63.4	63.29	64.14	63.98	64.33	98.89	94.54	95.03
Betacoronavirus	Sarbecovirus	Severe acute respiratory syndrome-related coronavirus	OK017858	54.06	54.31	53.84	54.06	53.85	53.74	53.53	53.77	53.49	53.32	53.11	54.09	53.84	54.09	54.17	53.53	53.72	72.48	63.59	63.84	63.43	63.32	64.17	64.14	64.39	98.92	94.57	94.96
Betacoronavirus	Sarbecovirus	Severe acute respiratory syndrome-related coronavirus	KJ473816	54.06	54.25	53.74	53.96	53.85	53.71	53.47	53.74	53.49	53.25	53.11	54.12	53.78	54.15	54.1	53.44	53.63	72.48	63.56	63.84	63.43	63.36	64.2	64.05	64.33	98.92	94.6	94.84
Betacoronavirus	Sarbecovirus	Severe acute respiratory syndrome-related coronavirus	OQ175350	54.09	54.31	53.8	54.03	53.88	53.77	53.53	53.84	53.49	53.32	53.17	54.15	53.84	54.12	54.17	53.44	53.63	72.55	63.53	63.81	63.4	63.32	64.2	64.05	64.36	98.98	94.63	94.96
Betacoronavirus	Sarbecovirus	Severe acute respiratory syndrome-related coronavirus	MK211376	54.09	54.31	53.84	54.06	53.85	53.74	53.53	53.77	53.49	53.32	53.11	54.09	53.81	54.06	54.17	53.6	53.75	72.45	63.59	63.84	63.46	63.36	64.2	64.05	64.36	99.02	94.6	95.06
Betacoronavirus	Sarbecovirus	Severe acute respiratory syndrome-related coronavirus	OK017849	54.15	54.38	53.9	54.12	53.91	53.87	53.62	53.9	53.55	53.44	53.17	54.19	53.94	54.19	54.29	53.69	53.85	72.29	63.5	63.75	63.33	63.2	64.11	63.89	64.2	98.79	94.44	94.9
Betacoronavirus	Sarbecovirus	Severe acute respiratory syndrome-related coronavirus	OK017848	54.12	54.34	53.87	54.09	53.88	53.84	53.62	53.87	53.52	53.41	53.14	54.15	53.91	54.15	54.26	53.66	53.82	72.26	63.46	63.72	63.27	63.17	64.04	63.86	64.17	98.82	94.41	94.87
Betacoronavirus	Sarbecovirus	Severe acute respiratory syndrome-related coronavirus	OK017847	54.09	54.31	53.84	54.06	53.85	53.8	53.59	53.84	53.52	53.38	53.11	54.12	53.88	54.12	54.23	53.63	53.79	72.26	63.43	63.75	63.24	63.13	64.04	63.86	64.17	98.79	94.38	94.84
Betacoronavirus	Sarbecovirus	Severe acute respiratory syndrome-related coronavirus	OK017850	54.12	54.34	53.87	54.09	53.88	53.84	53.62	53.87	53.52	53.41	53.14	54.15	53.91	54.15	54.26	53.66	53.82	72.26	63.46	63.72	63.27	63.17	64.04	63.86	64.17	98.82	94.41	94.87
Betacoronavirus	Sarbecovirus	Severe acute respiratory syndrome-related coronavirus	OK017851	54.12	54.34	53.87	54.09	53.88	53.84	53.62	53.87	53.52	53.41	53.14	54.15	53.91	54.15	54.26	53.66	53.82	72.26	63.46	63.72	63.27	63.17	64.04	63.86	64.17	98.82	94.41	94.87
Betacoronavirus	Sarbecovirus	Severe acute respiratory syndrome-related coronavirus	KY417151	54.03	54.28	53.8	54.03	53.82	53.71	53.5	53.74	53.49	53.35	53.14	54.06	53.78	54.03	54.14	53.5	53.69	72.45	63.56	63.88	63.4	63.29	64.14	64.01	64.36	98.95	94.54	95.06
Betacoronavirus	Sarbecovirus	Severe acute respiratory syndrome-related coronavirus	KY417142	54.12	54.38	53.9	54.09	53.88	53.77	53.53	53.77	53.49	53.35	53.11	54.12	53.84	54.03	54.14	53.44	53.63	72.55	63.72	63.97	63.56	63.45	64.17	64.08	64.33	98.98	94.66	95.03
Betacoronavirus	Sarbecovirus	Severe acute respiratory syndrome-related coronavirus	KJ473815	54.12	54.41	53.87	54.09	53.88	53.74	53.59	53.8	53.49	53.38	53.11	54.15	53.94	54.15	54.23	53.47	53.66	72.45	63.72	63.97	63.59	63.52	64.23	64.14	64.46	98.92	94.63	95.03
Betacoronavirus	Sarbecovirus	Severe acute respiratory syndrome-related coronavirus	OK017827	53.99	54.31	53.96	54.12	53.82	53.87	53.59	53.8	53.61	53.35	53.11	54.15	53.84	54.06	54.14	53.44	53.63	72.45	63.62	63.91	63.59	63.52	64.36	64.05	64.17	98.38	94.47	94.81
Betacoronavirus	Sarbecovirus	Severe acute respiratory syndrome-related coronavirus	OK017859	54.06	54.38	53.9	54.12	53.82	53.84	53.53	53.77	53.55	53.38	53.2	54.15	53.84	54.09	54.17	53.44	53.63	72.39	63.59	63.91	63.43	63.39	64.11	63.98	64.11	98.44	94.41	94.77
Betacoronavirus	Sarbecovirus	Severe acute respiratory syndrome-related coronavirus	OK017828	54.03	54.34	53.99	54.12	53.85	53.9	53.56	53.84	53.65	53.41	53.17	54.19	53.84	54.09	54.17	53.5	53.69	72.35	63.59	63.88	63.56	63.45	64.27	63.92	64.14	98.35	94.54	94.87
Betacoronavirus	Sarbecovirus	Severe acute respiratory syndrome-related coronavirus	OK017822	53.93	54.25	53.9	54.12	53.76	53.8	53.53	53.71	53.55	53.32	53.04	54.19	53.75	54.06	54.07	53.44	53.63	72.35	63.59	63.88	63.56	63.48	64.33	64.01	64.14	98.35	94.41	94.81
Betacoronavirus	Sarbecovirus	Severe acute respiratory syndrome-related coronavirus	OK017824	53.99	54.31	53.96	54.15	53.82	53.9	53.56	53.8	53.65	53.41	53.14	54.25	53.84	54.12	54.14	53.53	53.72	72.39	63.62	63.91	63.59	63.52	64.36	64.08	64.17	98.38	94.47	94.9
Betacoronavirus	Sarbecovirus	Severe acute respiratory syndrome-related coronavirus	OK017838	54.03	54.22	53.8	54.09	53.79	53.65	53.5	53.77	53.55	53.25	53.01	54.19	53.84	54.06	54.14	53.5	53.69	72.29	63.69	63.91	63.49	63.45	64.2	63.89	64.2	98.28	94.31	94.74
Betacoronavirus	Sarbecovirus	Severe acute respiratory syndrome-related coronavirus	OK017840	53.99	54.12	53.84	54.03	53.82	53.68	53.4	53.71	53.46	53.16	52.92	54.22	53.88	54.09	54.04	53.44	53.63	72.23	63.65	63.88	63.52	63.42	64.2	63.89	64.2	98.25	94.28	94.71
Betacoronavirus	Sarbecovirus	Severe acute respiratory syndrome-related coronavirus	OK017839	53.93	54.22	53.87	54.03	53.85	53.74	53.47	53.74	53.52	53.19	52.95	54.22	53.81	54.06	54.14	53.44	53.63	72.13	63.59	63.81	63.4	63.32	64.14	63.79	64.14	98.09	94.22	94.65
Betacoronavirus	Sarbecovirus	Severe acute respiratory syndrome-related coronavirus	OK017841	54.12	54.41	53.96	54.15	53.91	53.77	53.56	53.77	53.65	53.28	53.14	54.19	53.91	54.19	54.23	53.47	53.66	72.32	63.62	63.91	63.52	63.45	64.23	63.98	64.2	98.44	94.63	94.84
Betacoronavirus	Sarbecovirus	Severe acute respiratory syndrome-related coronavirus	OK017843	54.01	54.26	53.85	54.04	53.8	53.69	53.48	53.69	53.57	53.2	53.06	54.07	53.83	54.1	54.15	53.32	53.48	72.24	63.48	63.76	63.35	63.3	64.09	63.9	64.06	98.19	94.44	94.62
Betacoronavirus	Sarbecovirus	Severe acute respiratory syndrome-related coronavirus	OK017842	54.09	54.38	53.93	54.12	53.88	53.74	53.5	53.74	53.65	53.25	53.11	54.19	53.88	54.15	54.26	53.44	53.63	72.35	63.59	63.88	63.49	63.42	64.27	64.01	64.17	98.35	94.66	94.81
Betacoronavirus	Sarbecovirus	Severe acute respiratory syndrome-related coronavirus	MW681002	54.15	54.44	54.03	54.25	54.01	53.84	53.62	53.87	53.65	53.41	53.23	54.22	53.97	54.22	54.26	53.53	53.72	72.42	63.65	63.91	63.52	63.45	64.27	64.01	64.33	98.25	94.54	94.81
Betacoronavirus	Sarbecovirus	Severe acute respiratory syndrome-related coronavirus	OM240725	54.12	54.41	53.99	54.22	53.98	53.84	53.56	53.8	53.61	53.38	53.17	54.19	53.94	54.19	54.29	53.6	53.79	72.39	63.62	63.88	63.52	63.42	64.2	63.95	64.3	98.19	94.47	94.68
Betacoronavirus	Sarbecovirus	Severe acute respiratory syndrome-related coronavirus	OK017815	54.12	54.34	53.96	54.12	53.95	53.74	53.59	53.77	53.61	53.28	53.14	54.15	53.88	54.09	54.2	53.47	53.66	72.39	63.56	63.88	63.43	63.36	64.17	63.86	64.14	98.06	94.47	94.52
Betacoronavirus	Sarbecovirus	Severe acute respiratory syndrome-related coronavirus	OK017814	54.12	54.34	53.96	54.12	53.95	53.74	53.59	53.77	53.61	53.28	53.14	54.15	53.88	54.09	54.2	53.47	53.66	72.35	63.59	63.91	63.43	63.39	64.17	63.92	64.2	98.13	94.5	94.55
Betacoronavirus	Sarbecovirus	Severe acute respiratory syndrome-related coronavirus	OK017821	54.12	54.34	53.96	54.12	53.95	53.74	53.59	53.77	53.61	53.28	53.14	54.15	53.88	54.09	54.2	53.47	53.66	72.39	63.59	63.91	63.46	63.39	64.2	63.89	64.17	98.13	94.54	94.58
Betacoronavirus	Sarbecovirus	Severe acute respiratory syndrome-related coronavirus	OK017817	54.15	54.38	53.99	54.15	53.98	53.77	53.62	53.8	53.65	53.32	53.17	54.15	53.91	54.12	54.2	53.5	53.69	72.39	63.59	63.91	63.46	63.39	64.23	63.92	64.2	98.09	94.5	94.55
Betacoronavirus	Sarbecovirus	Severe acute respiratory syndrome-related coronavirus	OK017818	54.15	54.38	53.99	54.15	53.98	53.77	53.62	53.8	53.65	53.32	53.17	54.15	53.91	54.12	54.2	53.5	53.69	72.39	63.59	63.91	63.46	63.39	64.23	63.92	64.2	98.09	94.5	94.55
Betacoronavirus	Sarbecovirus	Severe acute respiratory syndrome-related coronavirus	OK017820	54.15	54.38	53.99	54.15	53.98	53.77	53.62	53.8	53.65	53.32	53.17	54.15	53.91	54.12	54.2	53.5	53.69	72.39	63.59	63.91	63.46	63.39	64.23	63.92	64.2	98.09	94.5	94.55
Betacoronavirus	Sarbecovirus	Severe acute respiratory syndrome-related coronavirus	OK017816	54.15	54.38	53.99	54.15	53.98	53.77	53.62	53.8	53.65	53.32	53.17	54.15	53.91	54.12	54.2	53.5	53.69	72.39	63.59	63.91	63.46	63.39	64.23	63.92	64.2	98.09	94.5	94.55
Betacoronavirus	Sarbecovirus	Severe acute respiratory syndrome-related coronavirus	OK017831	54.03	54.22	53.74	53.99	53.79	53.61	53.37	53.65	53.36	53.25	53.01	54.06	53.75	54.12	54.04	53.44	53.63	72.39	63.59	63.84	63.46	63.29	64.33	64.14	64.27	98.86	94.54	94.81
Betacoronavirus	Sarbecovirus	Severe acute respiratory syndrome-related coronavirus	OK017830	54.12	54.28	53.77	54.06	53.85	53.68	53.47	53.71	53.46	53.28	53.08	54.15	53.81	54.19	54.14	53.5	53.69	72.39	63.65	63.91	63.52	63.36	64.36	64.11	64.3	98.98	94.6	94.93
Betacoronavirus	Sarbecovirus	Severe acute respiratory syndrome-related coronavirus	OK017829	54.03	54.25	53.77	54.03	53.82	53.65	53.4	53.68	53.39	53.28	53.04	54.09	53.78	54.12	54.07	53.44	53.63	72.42	63.59	63.84	63.46	63.29	64.3	64.17	64.3	98.95	94.63	94.9
Betacoronavirus	Sarbecovirus	Severe acute respiratory syndrome-related coronavirus	MK211374	54.06	54.15	53.68	53.99	53.85	53.68	53.34	53.58	53.33	53.16	52.98	53.99	53.75	53.99	54.07	53.5	53.66	72.32	63.53	63.78	63.37	63.32	64.04	64.11	64.33	98.13	94.12	94.46
Betacoronavirus	Sarbecovirus	Severe acute respiratory syndrome-related coronavirus	OK287355	54.44	54.53	54.19	54.25	54.1	54.09	53.75	53.93	53.77	53.41	53.3	54.47	54.03	54.34	54.42	53.85	54.07	72.23	63.31	63.69	63.3	63.23	64.3	64.14	64.46	96.7	95.9	94.36
Betacoronavirus	Sarbecovirus	Severe acute respiratory syndrome-related coronavirus	MW703458	54.41	54.54	54.19	54.35	54.11	54.19	53.78	53.9	53.71	53.44	53.27	54.5	54.07	54.38	54.45	53.88	54.1	72.23	63.5	63.88	63.34	63.36	64.14	64.11	64.46	96.95	96.35	94.33
Betacoronavirus	Sarbecovirus	Severe acute respiratory syndrome-related coronavirus	OP963576	54.28	54.47	54.09	54.28	54.14	54.15	53.62	53.9	53.87	53.57	53.2	54.5	54.07	54.31	54.45	53.72	53.94	72.45	63.56	63.94	63.4	63.36	64.39	64.27	64.58	96.76	96.25	94.33
Betacoronavirus	Sarbecovirus	Severe acute respiratory syndrome-related coronavirus	OK017806	54.25	54.38	54.06	54.19	54.01	54.15	53.66	53.8	53.65	53.38	53.11	54.44	53.97	54.31	54.33	53.66	53.88	72.07	63.4	63.81	63.24	63.29	64.14	63.98	64.36	96.76	96.22	94.14
Betacoronavirus	Sarbecovirus	Severe acute respiratory syndrome-related coronavirus	OK017804	54.22	54.19	53.8	53.96	53.85	53.93	53.56	53.61	53.52	53.22	53.01	54.19	53.84	54.06	54.14	53.6	53.79	72.26	63.37	63.72	63.21	63.23	64.23	63.95	64.33	96.66	95.84	94.07
Betacoronavirus	Sarbecovirus	Severe acute respiratory syndrome-related coronavirus	OK017803	54.22	54.19	53.8	53.96	53.85	53.93	53.56	53.61	53.52	53.22	53.01	54.19	53.84	54.06	54.14	53.6	53.79	72.26	63.37	63.72	63.21	63.23	64.23	63.95	64.33	96.66	95.84	94.07
Betacoronavirus	Sarbecovirus	Severe acute respiratory syndrome-related coronavirus	KY417147	54.15	54.38	53.84	54.09	53.91	53.8	53.56	53.84	53.55	53.35	53.17	54.19	53.88	54.06	54.17	53.5	53.69	72.48	63.69	63.94	63.56	63.45	64.2	64.11	64.33	99.02	94.85	95.06
Betacoronavirus	Sarbecovirus	Severe acute respiratory syndrome-related coronavirus	KY417148	54.15	54.41	53.87	54.12	53.95	53.8	53.53	53.8	53.49	53.38	53.14	54.15	53.84	54.06	54.17	53.47	53.66	72.55	63.75	64	63.59	63.48	64.2	64.11	64.36	98.98	94.85	95.06
Betacoronavirus	Sarbecovirus	Severe acute respiratory syndrome-related coronavirus	KF367457	54.09	54.31	53.84	54.09	53.88	53.71	53.53	53.8	53.52	53.32	53.11	54.12	53.84	54.09	54.2	53.56	53.75	72.39	63.62	63.88	63.46	63.36	64.14	63.98	64.3	98.89	94.5	94.96
Betacoronavirus	Sarbecovirus	Severe acute respiratory syndrome-related coronavirus	KC881006	54.12	54.34	53.87	54.12	53.91	53.71	53.56	53.84	53.55	53.35	53.14	54.15	53.91	54.12	54.23	53.6	53.79	72.45	63.65	63.91	63.49	63.39	64.17	64.01	64.33	98.89	94.54	95
Betacoronavirus	Sarbecovirus	Severe acute respiratory syndrome-related coronavirus	KY417144	54.03	54.22	53.8	54.06	53.85	53.74	53.5	53.74	53.36	53.28	53.11	54.09	53.75	53.99	54.14	53.41	53.6	72.26	63.53	63.78	63.37	63.23	63.95	63.76	64.11	98.6	94.25	94.71
Betacoronavirus	Sarbecovirus	Severe acute respiratory syndrome-related coronavirus	KC881005	54.12	54.34	53.87	54.12	53.91	53.74	53.56	53.84	53.55	53.35	53.14	54.15	53.88	54.12	54.23	53.63	53.79	72.42	63.65	63.91	63.49	63.39	64.14	63.98	64.3	98.89	94.5	94.96
Betacoronavirus	Sarbecovirus	Severe acute respiratory syndrome-related coronavirus	KY417149	54.09	54.34	53.87	54.09	53.88	53.77	53.53	53.8	53.49	53.28	53.11	54.12	53.84	54.19	54.14	53.53	53.72	72.42	63.62	63.88	63.46	63.36	64.23	64.11	64.33	98.98	94.66	94.96
Betacoronavirus	Sarbecovirus	Severe acute respiratory syndrome-related coronavirus	KP886809	54.15	54.28	53.84	54.09	53.95	53.71	53.43	53.84	53.58	53.41	53.17	54.22	53.84	54.09	54.07	53.47	53.66	72.42	63.65	63.91	63.52	63.42	64.27	64.05	64.24	98.82	94.47	94.81
Betacoronavirus	Sarbecovirus	Severe acute respiratory syndrome-related coronavirus	KP886808	54.15	54.28	53.84	54.09	53.95	53.71	53.43	53.84	53.58	53.41	53.17	54.22	53.84	54.09	54.07	53.47	53.66	72.45	63.69	63.94	63.56	63.45	64.3	64.08	64.27	98.82	94.47	94.81
Betacoronavirus	Sarbecovirus	Severe acute respiratory syndrome-related coronavirus	OP963575	54.06	54.34	53.77	54.09	53.91	53.68	53.56	53.77	53.49	53.32	53.11	54.15	53.84	54.12	54.17	53.47	53.66	72.42	63.65	63.88	63.52	63.39	64.17	64.11	64.33	98.86	94.54	95.06
Betacoronavirus	Sarbecovirus	Severe acute respiratory syndrome-related coronavirus	MZ081377	53.84	54.09	53.58	53.93	53.79	53.55	53.47	53.74	53.36	53.16	53.01	53.99	53.69	53.99	54.01	53.28	53.47	72.29	63.53	63.72	63.4	63.26	63.98	63.86	64.27	98.32	94.31	94.87
Betacoronavirus	Sarbecovirus	Severe acute respiratory syndrome-related coronavirus	JX993988	53.93	54.25	53.71	53.96	53.79	53.58	53.5	53.71	53.33	53.09	52.98	54.09	53.81	54.03	54.1	53.31	53.5	72.32	63.53	63.75	63.4	63.32	63.98	64.08	64.17	98.22	94.16	94.65
Betacoronavirus	Sarbecovirus	Severe acute respiratory syndrome-related coronavirus	MZ081382	53.93	54.31	53.84	54.09	53.82	53.65	53.53	53.68	53.36	53.22	53.04	54.12	53.81	54.06	54.14	53.37	53.56	72.35	63.62	63.81	63.46	63.36	63.98	63.92	64.2	98.19	94.22	94.71
Betacoronavirus	Sarbecovirus	Severe acute respiratory syndrome-related coronavirus	OK017846	54.09	54.38	53.8	54.15	53.88	53.8	53.56	53.77	53.55	53.25	53.08	54.15	53.97	54.19	54.17	53.47	53.66	72.2	63.62	63.94	63.49	63.42	64.3	63.98	64.27	98.35	94.73	94.93
Betacoronavirus	Sarbecovirus	Severe acute respiratory syndrome-related coronavirus	OK017834	53.87	53.96	53.65	53.9	53.66	53.52	53.4	53.58	53.33	53.09	52.92	53.96	53.78	54.03	53.91	53.47	53.66	72.32	63.46	63.72	63.33	63.17	64.11	63.82	64.01	98.22	94.09	94.46
Betacoronavirus	Sarbecovirus	Severe acute respiratory syndrome-related coronavirus	OK017835	53.96	54.06	53.74	53.96	53.72	53.68	53.43	53.71	53.46	53.25	53.04	54.03	53.84	54.09	53.98	53.53	53.72	72.32	63.46	63.72	63.3	63.17	64.23	63.82	64.01	98.41	94.25	94.55
Betacoronavirus	Sarbecovirus	Severe acute respiratory syndrome-related coronavirus	KY770860	54.22	54.44	54.03	54.12	53.88	53.68	53.5	53.84	53.55	53.41	53.14	54.09	54.07	54.15	54.2	53.41	53.6	72.29	63.37	63.69	63.37	63.36	64.17	64.11	64.2	97.84	94.28	94.65
Betacoronavirus	Sarbecovirus	Severe acute respiratory syndrome-related coronavirus	KJ473812	54.19	54.38	54.03	54.09	53.88	53.65	53.5	53.8	53.55	53.35	53.11	54.09	54	54.15	54.2	53.37	53.56	72.29	63.43	63.81	63.4	63.39	64.11	64.08	64.14	97.87	94.25	94.58
Betacoronavirus	Sarbecovirus	Severe acute respiratory syndrome-related coronavirus	KJ473813	54.19	54.38	54.03	54.06	53.85	53.61	53.47	53.8	53.55	53.35	53.08	54.06	54	54.15	54.2	53.34	53.53	72.23	63.34	63.72	63.3	63.29	64.07	64.05	64.11	97.78	94.22	94.49
Betacoronavirus	Sarbecovirus	Severe acute respiratory syndrome-related coronavirus	JX993987	54.06	54.31	53.8	54.06	53.91	53.74	53.56	53.77	53.55	53.32	53.14	54.22	53.97	54.12	54.26	53.37	53.56	72.23	63.65	63.97	63.56	63.42	64.3	64.05	64.24	98.57	94.54	94.87
Betacoronavirus	Sarbecovirus	Severe acute respiratory syndrome-related coronavirus	DQ648856	54.19	54.41	54.03	54.15	53.91	53.71	53.56	53.77	53.49	53.35	53.08	54.15	54.03	54.19	54.23	53.34	53.53	72.42	63.53	63.78	63.43	63.39	64.11	64.08	64.17	97.9	94.28	94.55
Betacoronavirus	Sarbecovirus	Severe acute respiratory syndrome-related coronavirus	DQ412042	54.03	54.31	53.8	53.99	53.79	53.58	53.5	53.74	53.42	53.28	53.01	54.09	53.97	54.12	54.17	53.28	53.47	72.42	63.62	63.81	63.46	63.32	64.11	64.01	64.24	97.78	94.09	94.23
Betacoronavirus	Sarbecovirus	Severe acute respiratory syndrome-related coronavirus	OK017794	54.03	54.28	53.74	53.99	53.82	53.49	53.37	53.68	53.33	53.19	52.89	53.93	53.81	53.99	53.95	53.28	53.47	72.1	63.21	63.53	63.14	63.07	63.95	63.89	64.08	97.36	93.9	94.01
Betacoronavirus	Sarbecovirus	Severe acute respiratory syndrome-related coronavirus	OK017799	54.03	54.28	53.74	53.99	53.82	53.49	53.37	53.68	53.33	53.19	52.89	53.93	53.81	53.99	53.95	53.28	53.47	72.07	63.24	63.5	63.18	63.1	63.98	63.86	64.05	97.27	93.84	93.98
Betacoronavirus	Sarbecovirus	Severe acute respiratory syndrome-related coronavirus	OK017797	54.03	54.28	53.74	53.99	53.82	53.49	53.37	53.68	53.33	53.19	52.89	53.93	53.81	53.99	53.95	53.28	53.47	72.16	63.21	63.53	63.14	63.1	63.98	63.89	64.11	97.46	93.93	94.14
Betacoronavirus	Sarbecovirus	Severe acute respiratory syndrome-related coronavirus	OK017800	54.03	54.28	53.74	53.99	53.82	53.49	53.34	53.68	53.33	53.19	52.89	53.93	53.81	54.03	53.98	53.28	53.47	72.13	63.24	63.56	63.14	63.13	64.01	63.86	64.08	97.36	93.96	94.07
Betacoronavirus	Sarbecovirus	Severe acute respiratory syndrome-related coronavirus	OK017795	54.03	54.28	53.74	53.99	53.82	53.49	53.34	53.68	53.33	53.19	52.89	53.93	53.81	54.03	53.98	53.28	53.47	72.13	63.24	63.56	63.14	63.13	64.01	63.86	64.08	97.36	93.96	94.07
Betacoronavirus	Sarbecovirus	Severe acute respiratory syndrome-related coronavirus	OK017798	54.03	54.25	53.74	53.96	53.82	53.49	53.31	53.65	53.3	53.16	52.85	53.96	53.78	54.03	54.01	53.28	53.47	72.16	63.24	63.56	63.14	63.13	64.01	63.86	64.08	97.36	93.93	94.04
Betacoronavirus	Sarbecovirus	Severe acute respiratory syndrome-related coronavirus	OK017796	54.03	54.25	53.74	53.96	53.82	53.49	53.31	53.65	53.3	53.16	52.85	53.96	53.78	54.03	54.01	53.28	53.47	72.16	63.24	63.56	63.14	63.13	64.01	63.86	64.08	97.33	93.9	94.01
Betacoronavirus	Sarbecovirus	Severe acute respiratory syndrome-related coronavirus	KU182964	53.99	54.25	53.71	53.96	53.79	53.46	53.34	53.65	53.3	53.16	52.85	53.9	53.78	53.96	53.91	53.25	53.44	72.1	63.18	63.5	63.11	63.07	63.92	63.82	64.08	97.4	93.93	94.04
Betacoronavirus	Sarbecovirus	Severe acute respiratory syndrome-related coronavirus	KJ473811	53.96	54.22	53.68	53.93	53.79	53.49	53.31	53.61	53.27	53.13	52.82	53.87	53.75	53.93	53.88	53.22	53.41	72.1	63.15	63.46	63.08	63.04	63.95	63.86	64.05	97.4	93.9	94.01
Betacoronavirus	Sarbecovirus	Severe acute respiratory syndrome-related coronavirus	ON378802	54.03	54.22	53.77	53.96	53.91	53.55	53.37	53.68	53.27	53.16	52.82	53.87	53.78	53.96	53.95	53.22	53.41	72.1	63.08	63.37	63.05	63.04	63.85	63.89	63.95	97.36	93.87	94.04
Betacoronavirus	Sarbecovirus	Severe acute respiratory syndrome-related coronavirus	KY938558	54.03	54.25	53.77	53.99	53.88	53.55	53.4	53.71	53.3	53.16	52.85	53.9	53.81	53.99	53.98	53.25	53.44	72.2	63.15	63.46	63.11	63.1	63.92	63.95	63.98	97.46	93.96	94.2
Betacoronavirus	Sarbecovirus	Severe acute respiratory syndrome-related coronavirus	KJ473814	54.03	54.22	53.74	54.03	53.76	53.65	53.43	53.65	53.39	53.16	52.98	54.06	53.78	54.12	54.1	53.41	53.6	72.29	63.5	63.81	63.4	63.32	64.17	63.95	64.17	98.57	94.47	94.81
Betacoronavirus	Sarbecovirus	Severe acute respiratory syndrome-related coronavirus	MZ328294	53.9	54.12	53.68	53.96	53.69	53.55	53.43	53.68	53.39	53.16	52.95	53.99	53.75	54.06	54.1	53.31	53.5	72.1	63.37	63.69	63.27	63.26	64.14	63.95	64.08	98.38	94.25	94.61
Betacoronavirus	Sarbecovirus	Severe acute respiratory syndrome-related coronavirus	OQ175349	53.93	54.12	53.74	53.96	53.69	53.55	53.43	53.68	53.39	53.16	52.95	53.99	53.75	54.06	54.1	53.31	53.5	72.2	63.43	63.75	63.33	63.29	64.17	64.01	64.11	98.48	94.31	94.65
Betacoronavirus	Sarbecovirus	Severe acute respiratory syndrome-related coronavirus	OK017836	54.09	54.12	53.74	54.06	53.76	53.65	53.4	53.65	53.42	53.13	52.95	54.12	53.78	54.03	54.1	53.34	53.53	72.39	63.56	63.78	63.46	63.39	64.07	63.89	64.05	98.35	94.38	94.65
Betacoronavirus	Sarbecovirus	Severe acute respiratory syndrome-related coronavirus	OK017802	54.15	54.25	53.9	54.19	53.91	53.74	53.43	53.74	53.49	53.22	53.04	54.15	53.84	54.06	54.2	53.41	53.6	72.29	63.62	63.84	63.56	63.45	64.17	63.86	64.11	98.41	94.5	94.84
Betacoronavirus	Sarbecovirus	Severe acute respiratory syndrome-related coronavirus	OK017801	54.12	54.25	53.87	54.19	53.91	53.74	53.43	53.74	53.52	53.19	53.04	54.22	53.84	54.06	54.23	53.41	53.6	72.39	63.59	63.81	63.46	63.39	64.17	63.89	64.11	98.44	94.54	94.81
Betacoronavirus	Sarbecovirus	Severe acute respiratory syndrome-related coronavirus	DQ648857	53.99	54.22	53.77	54.12	53.91	53.74	53.43	53.74	53.52	53.19	53.01	54.15	53.91	54.15	54.23	53.44	53.63	72.26	63.62	63.88	63.49	63.36	64.17	64.01	64.3	98.28	94.35	94.55
Betacoronavirus	Sarbecovirus	Severe acute respiratory syndrome-related coronavirus	DQ412043	53.96	54.09	53.68	54.03	53.82	53.65	53.34	53.71	53.39	53.16	52.95	53.96	53.81	54.09	54.1	53.31	53.5	72.13	63.5	63.72	63.33	63.26	64.01	63.82	64.08	98	94	94.26
Betacoronavirus	Sarbecovirus	Severe acute respiratory syndrome-related coronavirus	OQ175343	54.09	54.15	53.71	54.06	53.82	53.65	53.34	53.71	53.46	53.16	52.98	54.03	53.88	54.09	54.1	53.31	53.5	72.1	63.43	63.72	63.37	63.39	64.01	63.89	64.08	98.19	94.12	94.42
Betacoronavirus	Sarbecovirus	Severe acute respiratory syndrome-related coronavirus	OK017826	54.06	54.38	53.93	54.19	53.82	53.87	53.5	53.77	53.55	53.32	53.11	54.19	53.78	54.03	54.17	53.44	53.63	72.42	63.65	63.91	63.59	63.55	64.3	64.01	64.14	98.48	94.54	94.84
Betacoronavirus	Sarbecovirus	Severe acute respiratory syndrome-related coronavirus	OK017825	54.06	54.38	53.93	54.15	53.82	53.87	53.5	53.77	53.55	53.32	53.11	54.19	53.78	54.03	54.14	53.41	53.6	72.33	63.6	63.86	63.54	63.5	64.24	63.99	64.09	98.38	94.44	94.74
Betacoronavirus	Sarbecovirus	Severe acute respiratory syndrome-related coronavirus	OK017832	54.06	54.28	53.8	54.12	53.88	53.74	53.5	53.71	53.46	53.19	53.04	54.12	53.78	54.09	54.26	53.34	53.53	72.23	63.4	63.72	63.46	63.36	64.14	63.86	64.05	98.06	94.35	94.68
Betacoronavirus	Sarbecovirus	Severe acute respiratory syndrome-related coronavirus	OK017833	54.15	54.38	53.9	54.22	54.04	53.93	53.5	53.87	53.61	53.41	53.23	54.25	53.97	54.25	54.33	53.56	53.75	72.42	63.5	63.84	63.43	63.39	64.23	63.98	64.2	98.19	94.44	94.81
Betacoronavirus	Sarbecovirus	Severe acute respiratory syndrome-related coronavirus	OK017860	53.93	54.19	53.74	54.03	53.85	53.68	53.43	53.65	53.36	53.13	52.95	54.12	53.72	54.06	54.23	53.37	53.56	72.23	63.59	63.81	63.52	63.39	64.2	63.86	64.11	98.22	94.38	94.74
Betacoronavirus	Sarbecovirus	Severe acute respiratory syndrome-related coronavirus	OK017837	54.09	54.25	53.99	54.19	53.88	53.8	53.47	53.84	53.58	53.28	53.08	54.19	53.91	54.09	54.17	53.47	53.66	72.51	63.65	63.81	63.56	63.42	64.3	63.92	64.24	98.13	94.35	94.68
Betacoronavirus	Sarbecovirus	Severe acute respiratory syndrome-related coronavirus	OK017823	54.03	54.25	53.96	54.12	53.88	53.84	53.5	53.8	53.55	53.32	53.08	54.22	53.81	54.09	54.14	53.47	53.66	72.32	63.59	63.88	63.49	63.39	64.23	63.95	64.14	98.41	94.47	94.84
Betacoronavirus	Sarbecovirus	Severe acute respiratory syndrome-related coronavirus	GQ153543	54.03	54.19	53.9	54.06	53.79	53.74	53.4	53.77	53.58	53.19	53.01	54.28	53.78	54.15	54.17	53.44	53.63	72.26	63.65	63.88	63.49	63.29	64.23	63.82	64.11	98.03	94.12	94.39
Betacoronavirus	Sarbecovirus	Severe acute respiratory syndrome-related coronavirus	GQ153542	54.03	54.19	53.9	54.06	53.79	53.74	53.4	53.77	53.58	53.19	53.01	54.28	53.78	54.15	54.17	53.44	53.63	72.26	63.65	63.88	63.49	63.29	64.27	63.86	64.14	98.06	94.16	94.42
Betacoronavirus	Sarbecovirus	Severe acute respiratory syndrome-related coronavirus	GQ153541	53.96	54.22	53.9	54.12	53.82	53.77	53.5	53.84	53.65	53.25	53.14	54.41	53.81	54.25	54.2	53.5	53.69	72.32	63.65	63.88	63.52	63.42	64.33	63.92	64.24	97.87	93.9	94.42
Betacoronavirus	Sarbecovirus	Severe acute respiratory syndrome-related coronavirus	DQ084200	53.96	54.25	53.9	54.12	53.82	53.77	53.53	53.84	53.65	53.25	53.14	54.44	53.84	54.28	54.23	53.5	53.69	72.35	63.72	63.94	63.56	63.48	64.36	63.95	64.27	97.94	93.96	94.49
Betacoronavirus	Sarbecovirus	Severe acute respiratory syndrome-related coronavirus	DQ022305	53.96	54.25	53.9	54.12	53.82	53.77	53.53	53.84	53.65	53.25	53.14	54.44	53.84	54.28	54.23	53.5	53.69	72.35	63.72	63.94	63.56	63.48	64.36	63.95	64.27	97.94	93.96	94.49
Betacoronavirus	Sarbecovirus	Severe acute respiratory syndrome-related coronavirus	DQ084199	53.99	54.25	53.93	54.15	53.85	53.8	53.53	53.87	53.68	53.28	53.17	54.44	53.84	54.28	54.23	53.53	53.72	72.35	63.69	63.91	63.56	63.45	64.36	63.95	64.27	97.9	93.93	94.46
Betacoronavirus	Sarbecovirus	Severe acute respiratory syndrome-related coronavirus	GQ153548	53.99	54.25	53.93	54.15	53.85	53.8	53.56	53.87	53.68	53.28	53.17	54.44	53.84	54.28	54.23	53.56	53.75	72.35	63.72	63.94	63.59	63.48	64.39	63.98	64.3	97.87	93.9	94.42
Betacoronavirus	Sarbecovirus	Severe acute respiratory syndrome-related coronavirus	GQ153540	53.99	54.25	53.93	54.15	53.85	53.8	53.53	53.87	53.68	53.28	53.17	54.44	53.84	54.28	54.23	53.53	53.72	72.35	63.69	63.91	63.56	63.45	64.36	63.95	64.27	97.9	93.93	94.46
Betacoronavirus	Sarbecovirus	Severe acute respiratory syndrome-related coronavirus	GQ153539	53.99	54.25	53.93	54.15	53.85	53.8	53.53	53.87	53.68	53.28	53.17	54.47	53.88	54.31	54.26	53.53	53.72	72.35	63.72	63.88	63.52	63.42	64.33	63.92	64.24	97.87	93.9	94.42
Betacoronavirus	Sarbecovirus	Severe acute respiratory syndrome-related coronavirus	GQ153545	53.99	54.25	53.93	54.15	53.85	53.8	53.53	53.87	53.68	53.28	53.17	54.44	53.84	54.28	54.23	53.53	53.72	72.35	63.69	63.91	63.56	63.45	64.36	63.95	64.27	97.87	93.9	94.42
Betacoronavirus	Sarbecovirus	Severe acute respiratory syndrome-related coronavirus	GQ153544	53.99	54.25	53.93	54.15	53.85	53.8	53.53	53.87	53.68	53.28	53.17	54.44	53.84	54.28	54.23	53.53	53.72	72.35	63.69	63.91	63.56	63.45	64.36	63.95	64.27	97.87	93.9	94.42
Betacoronavirus	Sarbecovirus	Severe acute respiratory syndrome-related coronavirus	GQ153546	53.99	54.25	53.93	54.15	53.85	53.8	53.53	53.87	53.68	53.28	53.17	54.44	53.84	54.28	54.23	53.53	53.72	72.35	63.69	63.91	63.56	63.45	64.36	63.95	64.27	97.87	93.9	94.42
Betacoronavirus	Sarbecovirus	Severe acute respiratory syndrome-related coronavirus	OK017808	54.09	54.28	53.96	54.19	53.85	53.9	53.47	53.84	53.61	53.35	53.11	54.31	53.94	54.19	54.14	53.47	53.66	72.35	63.75	63.97	63.62	63.48	64.3	64.01	64.24	98.22	94.25	94.61
Betacoronavirus	Sarbecovirus	Severe acute respiratory syndrome-related coronavirus	OK017845	54.06	54.28	53.84	54.09	53.95	53.77	53.43	53.71	53.55	53.16	52.98	54.25	53.81	54.09	54.23	53.37	53.56	72.26	63.56	63.78	63.46	63.36	64.23	63.89	64.14	98.22	94.28	94.65
Betacoronavirus	Sarbecovirus	Severe acute respiratory syndrome-related coronavirus	OK017844	54.03	54.28	53.9	54.12	53.85	53.8	53.5	53.84	53.65	53.22	53.04	54.34	53.84	54.12	54.2	53.41	53.6	72.32	63.62	63.94	63.52	63.48	64.3	63.95	64.14	98.19	94.25	94.68
Betacoronavirus	Sarbecovirus	Severe acute respiratory syndrome-related coronavirus	GQ153547	53.93	54.12	53.8	54.03	53.76	53.68	53.37	53.77	53.55	53.22	52.98	54.25	53.69	54.19	54.1	53.47	53.66	72.1	63.69	63.91	63.52	63.39	64.33	63.92	64.17	98	94.09	94.46
Betacoronavirus	Sarbecovirus	Severe acute respiratory syndrome-related coronavirus	OK017812	54.15	54.41	54.12	54.28	53.98	53.9	53.59	53.9	53.68	53.48	53.27	54.31	53.94	54.19	54.29	53.53	53.72	72.39	63.65	63.88	63.46	63.42	64.27	63.98	64.3	98.19	94.41	94.68
Betacoronavirus	Sarbecovirus	Severe acute respiratory syndrome-related coronavirus	OK017819	54.12	54.38	54.09	54.25	53.98	53.84	53.59	53.84	53.65	53.44	53.2	54.22	53.91	54.19	54.23	53.53	53.72	72.39	63.56	63.81	63.46	63.39	64.2	63.92	64.27	98.16	94.47	94.74
Betacoronavirus	Sarbecovirus	Severe acute respiratory syndrome-related coronavirus	OK017813	54.12	54.38	54.09	54.25	53.98	53.84	53.59	53.84	53.65	53.44	53.2	54.22	53.91	54.19	54.23	53.53	53.72	72.39	63.56	63.81	63.46	63.39	64.2	63.92	64.27	98.16	94.47	94.74
Betacoronavirus	Sarbecovirus	Severe acute respiratory syndrome-related coronavirus	MG772933	54.41	54.31	54.06	54.22	53.95	54.03	53.75	53.77	53.61	53.38	53.08	54.31	54	54.28	54.26	53.85	54.04	72.2	63.46	63.72	63.37	63.36	64.33	63.89	64.46	96.41	95.62	93.91
Betacoronavirus	Sarbecovirus	Severe acute respiratory syndrome-related coronavirus	KF294457	54.06	54.19	53.8	54.09	53.85	53.71	53.37	53.74	53.49	53.22	53.01	54.15	53.88	54.09	54.17	53.41	53.6	72.2	63.69	63.91	63.56	63.42	64.17	63.79	64.11	98.19	94.31	94.58
Betacoronavirus	Sarbecovirus	Severe acute respiratory syndrome-related coronavirus	OK017809	54.12	54.19	53.84	54.15	53.85	53.68	53.43	53.8	53.52	53.25	52.95	54.19	53.88	54.15	54.07	53.44	53.63	72.29	63.72	63.94	63.59	63.48	64.14	63.82	64.11	98.28	94.44	94.71
Betacoronavirus	Sarbecovirus	Severe acute respiratory syndrome-related coronavirus	OK017811	54.03	54.15	53.9	54.09	53.82	53.68	53.43	53.8	53.52	53.32	52.98	54.25	53.88	54.12	54.1	53.47	53.66	72.32	63.72	63.94	63.59	63.52	64.27	63.98	64.2	98.48	94.47	94.77
Betacoronavirus	Sarbecovirus	Severe acute respiratory syndrome-related coronavirus	OK017810	54.03	54.19	53.9	54.09	53.82	53.71	53.43	53.8	53.52	53.32	52.98	54.25	53.88	54.12	54.14	53.47	53.66	72.29	63.69	63.91	63.56	63.48	64.23	63.95	64.17	98.51	94.47	94.77
Betacoronavirus	Sarbecovirus	Severe acute respiratory syndrome-related coronavirus	OK017807	54.03	54.25	53.9	54.12	53.88	53.68	53.47	53.71	53.49	53.28	53.04	54.19	53.94	54.12	54.14	53.5	53.69	72.16	63.65	63.84	63.4	63.36	64.07	63.86	64.24	98.16	94.25	94.61
Betacoronavirus	Sarbecovirus	Severe acute respiratory syndrome-related coronavirus	MG772934	54.25	54.25	53.96	54.09	53.79	53.9	53.66	53.68	53.61	53.13	53.01	54.12	53.88	54.12	54.17	53.69	53.88	71.97	63.31	63.56	63.18	63.17	63.95	63.73	64.36	96.09	95.17	93.72
Betacoronavirus	unclassified Betacoronavirus1	Bat Betacoronavirus new lineage 11	MZ293757	53.45	53.89	53.77	54.05	54.45	53.89	52.74	53.1	53.48	52.61	53.13	53.58	53.49	53.32	53.21	53.24	53.28	70.41	64.37	64.5	64.12	64.31	64.43	64.4	64.85	68.56	68.72	68.97
