# Supplementary material for: Panoramic analysis of coronaviruses carried by representative bat species in Southern China to better understand the coronavirus sphere
Source: Nat Commun. 2023 Sep 8;14:5537. doi: 10.1038/s41467-023-41264-z (PMC10491624; doi:10.1038/s41467-023-41264-z)
Supplement: Supplementary file 11 — Supplementary Data 8 [file 41467_2023_41264_MOESM11_ESM.xlsx]

## Sheet: Sheet1
Supplementary data8 The recombination events in the subgenera of alphacoronavirus and betacoronavirus.
Subgenus	Recombination Event Number	Begin	End	Recombinant Sequence(s)	Recombinant Sequence(s) -virus-species	Minor Parental Sequence(s)	Minor Parental Sequence(s)-virus-species	Major Parental Sequence(s)	Major Parental Sequence(s)-virus-species	RDP	GENECONV	Bootscan	Maxchi	Chimaera	SiSscan	PhylPro	LARD	3Seq
Decacovirus	1	20846	26038	OK287352	BtHKU10	Unknown (JQ989267)		MN477902	BtHKU10	8.2769e-240	1.40088e-163	3.76763e-205	4.02132e-195	1.05939e-58	7.59937e-67	NS	NS	3.97359212586864E-318
Decacovirus	1					Unknown(JQ989269)
Decacovirus	1					Unknown(JQ989268)
Decacovirus	1					Unknown(JQ989266)
Decacovirus	2	21067	25204	OQ175023	BtHKU10	Unknown (MN477903)		OQ175028	BtHKU10	1.04686e-240	5.46897e-206	9.69295e-198	4.02132e-195	4.02132e-195	1.31655e-65	NS	NS	2.1215061341241E-312
Decacovirus	3	2269	21002	MN477901	BtHKU10	OQ175027	BtHKU10	MZ081391	BtHKU10	2.46856e-129	5.92762e-131	6.5069e-129	4.02132e-195	4.02132e-195	1.55966e-118	NS	NS	8.14552e-301
Decacovirus	3	BtRs-AlphaCoV/GD2017-Q9				OQ175029	BtHKU10
Decacovirus	4	4682	8411	MN477903	BtHKU10	MN477902	BtHKU10	MN477901	BtHKU10	4.73486e-233	7.41941e-220	1.87318e-212	6.44641e-215	4.02132e-195	4.63045e-61	NS	NS	1.34044e-295
Decacovirus	4					MN477900	BtHKU10
Decacovirus	5	20836	24236	OQ175028	BtHKU10	JQ989268	BtHKU10	MN477907	BtHKU10	2.70075e-263	4.91936e-300	1.84693e-260	4.02132e-195	4.02132e-195	2.24514e-67	NS	NS	1.04774e-277
Decacovirus	5					JQ989269	BtHKU10
Decacovirus	5					JQ989267	BtHKU10
Decacovirus	5					JQ989266	BtHKU10
Decacovirus	6	20926	30919	OQ175245	BatDeca_NL3	Unknown (MK720945)		OQ175207	BatDeca_NL3	3.22632e-222	5.13922e-189	8.67816e-124	2.45695e-68	1.40177e-31	NS	NS	NS	1.27665e-234
Decacovirus	6					Unknown(MK720946)
Decacovirus	7	4562	5394	OQ175026	BtHKU10	OQ175024	BtHKU10	OQ175023	BtHKU10	1.1845e-207	1.18191e-204	1.12096e-184	4.02132e-195	3.41837e-36	3.0598e-48	NS	NS	1.09895e-126
Decacovirus	8	12890	14914	OQ175207	BatDeca_NL3	Unknown (MK720945)		OQ175232	BatDeca_NL3	8.6032e-107	2.61705e-105	1.39747e-54	1.04944e-34	2.32122e-35	2.35052e-31	NS	NS	2.19365e-144
Decacovirus	8					Unknown(MK720946)		OQ175200	BatDeca_NL3
Decacovirus	8							OQ175222	BatDeca_NL3
Decacovirus	8							OQ175215	BatDeca_NL3
Decacovirus	8							OQ175235	BatDeca_NL3
Decacovirus	8							OQ175236	BatDeca_NL3
Decacovirus	8							OQ175245	BatDeca_NL3
Decacovirus	9	18079	20566	MN477908	BtHKU10	MN477911	BtHKU10	Unknown (MZ081391)		8.74072e-74	3.00312e-73	NS	3.50402e-25	1.93689e-24	7.41752e-34	NS	NS	4.79351e-56
Decacovirus	9							Unknown(MN477902)
Decacovirus	9							Unknown(MN477900)
Decacovirus	10	20864	22008	JQ989272	BtHKU10	Unknown (MN611523)		JQ989267	BtHKU10	1.42117e-65	1.00895e-46	NS	1.0193e-23	6.61439e-20	4.80599e-16	NS	NS	2.34538e-07
Decacovirus	10			JQ989273	BtHKU10	Unknown(MN477904)		JQ989269	BtHKU10
Decacovirus	10					Unknown(OQ175025)		JQ989268	BtHKU10
Decacovirus	10					Unknown(OQ175021)		JQ989266	BtHKU10
Decacovirus	11	20966	23308	OQ175061	RfHB13	Unknown (OQ175060)		OQ175062	RfHB13	5.35672e-63	1.35778e-51	1.22006e-61	2.09306e-28	1.54753e-20	1.83588e-39	NS	NS	7.44094e-11
Decacovirus	12	3286	4700	OQ175027	BtHKU10	MN611523	BtHKU10	OQ175029	BtHKU10	NS	1.88518e-62	2.1379e-45	2.28143e-17	2.28143e-17	4.63488e-24	NS	NS	6.81867e-36
Decacovirus	13	29918	30252	NC_018871	BtHKU10	Unknown (MN477904)		MN477905	BtHKU10	1.91538e-54	1.14693e-44	1.73288e-51	1.14274e-11	1.58611e-11	NS	NS	NS	1.15198e-20
Decacovirus	13			JQ989270	BtHKU10	Unknown(OQ175025)		MN477906	BtHKU10
Decacovirus	13					Unknown(MN611523)
Decacovirus	13					Unknown(OQ175024)
Decacovirus	13					Unknown(OQ175021)
Decacovirus	14	29910	30252	JQ989271	BtHKU10	Unknown (MN611523)		MN477905	BtHKU10	4.4028e-52	5.08422e-43	4.06389e-05	4.91449e-11	2.57457e-05	7.44324e-13	NS	NS	8.47872e-16
Decacovirus	14					Unknown(MN477904)		MN477906	BtHKU10
Decacovirus	14					Unknown(OQ175025)
Decacovirus	14					Unknown(OQ175024)
Decacovirus	14					Unknown(OQ175021)
Decacovirus	15	10814	10988	OQ175053	BatDeca_NL3	MG916903	BatDeca_NL3	MK211373	BatDeca_NL3	1.16745e-41	2.64335e-40	4.3311e-36	3.75544e-05	0.000354177	1.75983e-05	NS	NS	NS
Decacovirus	15							OK287353	BatDeca_NL3
Decacovirus	16	26184	28476	OQ175029	BtHKU10	OK287352	BtHKU10	OQ175024	BtHKU10	5.58654e-39	3.93161e-39	1.23303e-29	1.36063e-18	1.49272e-18	8.72361e-18	NS	NS	2.56721e-20
Decacovirus	16			MN477903	BtHKU10			MN477904	BtHKU10
Decacovirus	16							OQ175025	BtHKU10
Decacovirus	16							MN611523	BtHKU10
Decacovirus	16							OQ175021	BtHKU10
Decacovirus	17	11048	12755	OQ175191	BatDeca_NL3	OQ175200	BatDeca_NL3	Unknown (MK720945)		1.25587e-32	4.48752e-31	3.04928e-31	1.83293e-16	7.46165e-17	2.27593e-22	NS	NS	6.41053e-27
Decacovirus	17	BtRa-AlphaCoV/YN2016-Q22				OQ175207	BatDeca_NL3	Unknown(MK720946)
Decacovirus	18	16489	17122	MN477911	BtHKU10	Unknown (MZ081390)		MN477908	BtHKU10	1.14001e-32	1.55163e-15	2.4268e-25	3.95658e-15	1.76387e-10	2.8959e-06	NS	NS	NS
Decacovirus	18			MN477909	BtHKU10	Unknown(MN477902)		MN477912	BtHKU10
Decacovirus	18					Unknown(MN477900)		MN477910	BtHKU10
Decacovirus	18					Unknown(MZ081391)
Decacovirus	19	10596	11072	OQ175028	BtHKU10	JQ989269	BtHKU10	OQ175022	BtHKU10	2.14085e-44	6.36183e-43	1.35597e-37	3.77135e-08	7.24063e-08	1.89689e-12	NS	NS	NS
Decacovirus	20	2360	3076	OQ175024	BtHKU10	OQ175021	BtHKU10	MN611523	BtHKU10	2.47362e-20	3.44683e-18	NS	9.59248e-13	5.49522e-09	1.6144e-09	NS	NS	4.04301e-20
Decacovirus	21	18126	19364	OQ175207	BatDeca_NL3	MK720945	BatDeca_NL3	OQ175222	BatDeca_NL3	1.30937e-19	2.32365e-16	NS	3.62137e-09	7.94822e-08	0.000836663	NS	NS	8.92912e-11
Decacovirus	21	BtRf-AlphaCoV/ZJ2020-Q24				OQ175222	BatDeca_NL3	MK720946	BatDeca_NL3
Decacovirus	21	BtRf-AlphaCoV/ZJ2020-Q23				OQ175215	BatDeca_NL3	MK720945	BatDeca_NL3
Decacovirus	21	BtRp-AlphaCoV/GX2017-Q29				OQ175235	BatDeca_NL3
Decacovirus	21	BtRp-AlphaCoV/GX2017-Q30				OQ175236	BatDeca_NL3
Decacovirus	21	BtRp-AlphaCoV/GX2017-Q28				OQ175232	BatDeca_NL3
Decacovirus	22	28766	30956	OQ175053	BatDeca_NL3	OK287353	BatDeca_NL3	OQ175055	BatDeca_NL3	7.33199e-07	2.56559e-05	NS	1.02103e-09	7.22285e-08	2.93485e-07	NS	NS	9.02512e-17
Decacovirus	22			MK211373	BatDeca_NL3
Decacovirus	23	27857	30296	MN477899	BtHKU10	Unknown (JQ989272)		OQ175024	BtHKU10	1.04882e-11	3.02255e-10	2.62268e-06	7.20316e-09	6.20396e-09	1.08604e-15	NS	NS	7.55665e-39
Decacovirus	23					Unknown(MN477906)		MN477904	BtHKU10
Decacovirus	23					Unknown(MN477905)		OQ175025	BtHKU10
Decacovirus	23					Unknown(JQ989273)		MN611523	BtHKU10
Decacovirus	23					Unknown(JQ989269)		OQ175021	BtHKU10
Decacovirus	23					Unknown(JQ989268)
Decacovirus	23					Unknown(JQ989267)
Decacovirus	23					Unknown(JQ989266)
Decacovirus	24	3456	4428	MN477902	BtHKU10	Unknown (NC_018871)		MN477910	BtHKU10	NS	0.00181287	NS	1.08554e-15	2.0864e-09	NS	NS	NS	1.07001e-08
Decacovirus	24					Unknown(MN477906)
Decacovirus	24					Unknown(MN477905)
Decacovirus	24					Unknown(JQ989273)
Decacovirus	24					Unknown(JQ989272)
Decacovirus	24					Unknown(JQ989271)
Decacovirus	24					Unknown(JQ989270)
Decacovirus	25	2057	2615	JQ989272	BtHKU10	MN477903	BtHKU10	MN477905	BtHKU10	NS	NS	NS	6.16396e-09	0.000174744	8.28882e-33	NS	NS	0.0255802
Decacovirus	25			JQ989273	BtHKU10			MN477906	BtHKU10
Decacovirus	26	22807	23517	MZ081383	WA3607	Unknown (OQ175027)		ON313747	WA3607	0.000300973	NS	NS	4.02132e-195	3.31846e-15	8.97184e-08	NS	NS	3.31866e-08
Decacovirus	26					Unknown(MN477906)
Decacovirus	26					Unknown(MN477905)
Decacovirus	26					Unknown(JQ989273)
Decacovirus	26					Unknown(JQ989272)
Decacovirus	26					Unknown(JQ989269)
Decacovirus	26					Unknown(JQ989268)
Decacovirus	26					Unknown(JQ989267)
Decacovirus	26					Unknown(JQ989266)
Decacovirus	26					Unknown(MN477904)
Decacovirus	26					Unknown(OQ175025)
Decacovirus	26					Unknown(MN611523)
Decacovirus	26					Unknown(OQ175024)
Decacovirus	26					Unknown(OQ175021)
Decacovirus	26					Unknown(MN477899)
Decacovirus	27	23726	25270	OQ175024	BtHKU10	MN477899	BtHKU10	MN611523	BtHKU10	5.18791e-06	NS	8.14269e-05	4.44139e-08	3.02034e-08	NS	NS	NS	2.58706e-07
Decacovirus	28	29408	30306	OQ175023	BtHKU10	MN477911	BtHKU10	JQ989269	BtHKU10	1.51664e-05	0.00524193	NS	1.68379e-08	2.06041e-07	NS	NS	NS	2.42102e-52
Decacovirus	28			MN477907	BtHKU10	MN477912	BtHKU10	MN477906	BtHKU10
Decacovirus	28			OQ175022	BtHKU10	MN477910	BtHKU10	MN477905	BtHKU10
Decacovirus	28			OQ175028	BtHKU10	MN477909	BtHKU10	JQ989273	BtHKU10
Decacovirus	28					MN477908	BtHKU10	JQ989272	BtHKU10
Decacovirus	28							JQ989268	BtHKU10
Decacovirus	28							JQ989267	BtHKU10
Decacovirus	28							JQ989266	BtHKU10
Decacovirus	29	29408	30306	OQ175026	BtHKU10	MN477911	BtHKU10	JQ989269	BtHKU10	0.00099671	NS	NS	3.81961e-07	4.03664e-06	NS	NS	NS	0.001958
Decacovirus	29					MN477912	BtHKU10	MN477906	BtHKU10
Decacovirus	29					MN477910	BtHKU10	MN477905	BtHKU10
Decacovirus	29					MN477909	BtHKU10	JQ989273	BtHKU10
Decacovirus	29					MN477908	BtHKU10	JQ989272	BtHKU10
Decacovirus	29							JQ989268	BtHKU10
Decacovirus	29							JQ989267	BtHKU10
Decacovirus	29							JQ989266	BtHKU10
Merbecovirus	1	14980	16126	OQ175225	MERS	OQ175298	PiHKU5	OQ175228	MERS	6.25029e-250	7.36905e-233	2.42284e-175	5.12812e-29	1.49013e-29	6.5593e-31	NS	NS	NS
Merbecovirus	1	BtHl-BetaCoV/HI2019-Q252				OQ175272	PiHKU5
Merbecovirus	1	BtMp-BetaCoV/HI2019-Q253				OQ175273	PiHKU5
Merbecovirus	1	BtPa-BetaCoV/JX2020-Q277				OQ175297	PiHKU5
Merbecovirus	1	BtPa-BetaCoV/JX2020-Q279				OQ175299	PiHKU5
Merbecovirus	2	16032	16786	OQ175264	MERS	OQ175263	MERS	OQ175272	PiHKU5	2.82415e-198	5.33981e-182	2.98935e-195	3.09546e-21	1.5061e-21	4.36796e-22	NS	NS	NS
Merbecovirus	2							OQ175273	PiHKU5
Merbecovirus	3	16174	16718	OQ175265	MERS	OQ175263	MERS	OQ175272	PiHKU5	5.52556e-152	1.56444e-136	9.01824e-149	7.47966e-17	3.33202e-17	1.71633e-16	NS	NS	NS
Merbecovirus	4	8578	10498	OQ175286	PiHKU5	OQ175296	PiHKU5	OQ175289	PiHKU5	1.38203e-103	7.53371e-100	4.26775e-102	4.642e-21	4.26206e-21	1.18346e-32	NS	NS	1.07927e-30
Merbecovirus	5	23106	24832	OQ175267	MERS	OQ175320	TyHKU4	NC_034440	MERS	8.14394e-63	1.16721e-35	7.79955e-29	8.29066e-16	4.6953e-19	1.05062e-29	NS	NS	0.000479919
Merbecovirus	5			OQ175223	MERS	OM009282	TyHKU4	KX574227	MERS
Merbecovirus	5			OQ175263	MERS	ON745165	TyHKU4
Merbecovirus	5			OQ175227	MERS	KU182965	TyHKU4
Merbecovirus	5	BtTp-BetaCoV/YN2016-Q305		OQ175224	MERS	OQ175325	TyHKU4
Merbecovirus	5			OQ175228	MERS	EF065505	TyHKU4
Merbecovirus	5			OQ175225	MERS	NC_009019	TyHKU4
Merbecovirus	5					EF065507	TyHKU4
Merbecovirus	5					EF065506	TyHKU4
Merbecovirus	5					EF065508	TyHKU4
Merbecovirus	5					MW218395	TyHKU4
Merbecovirus	5					MH002339	TyHKU4
Merbecovirus	5	BtTp-BetaCoV/GD2017-Q286				OQ175306	TyHKU4
Merbecovirus	5	BtTp-BetaCoV/GD2017-Q294				OQ175314	TyHKU4
Merbecovirus	5					MN611519	TyHKU4
Merbecovirus	5	BtTp-BetaCoV/GD2017-Q284				OQ175304	TyHKU4
Merbecovirus	5	BtTp-BetaCoV/GD2017-Q285				OQ175305	TyHKU4
Merbecovirus	5	BtTp-BetaCoV/GD2017-Q293				OQ175313	TyHKU4
Merbecovirus	5					DQ648794	TyHKU4
Merbecovirus	5	BtTp-BetaCoV/GD2018-Q287				OQ175307	TyHKU4
Merbecovirus	5	BtTp-BetaCoV/GD2018-Q288				OQ175308	TyHKU4
Merbecovirus	5	BtTp-BetaCoV/GD2018-Q295				OQ175315	TyHKU4
Merbecovirus	5					MH002338	TyHKU4
Merbecovirus	5					MH002337	TyHKU4
Merbecovirus	5					KJ473822	TyHKU4
Merbecovirus	5	BtHa-BetaCoV/GD2016-Q283				OQ175303	TyHKU4
Merbecovirus	5	BtTp-BetaCoV/GX2016-Q289				OQ175309	TyHKU4
Merbecovirus	5	BtTp-BetaCoV/GX2016-Q297				OQ175317	TyHKU4
Merbecovirus	5	BtTp-BetaCoV/GX2016-Q291				OQ175311	TyHKU4
Merbecovirus	5	BtTp-BetaCoV/GX2016-Q292				OQ175312	TyHKU4
Merbecovirus	5	BtTp-BetaCoV/GX2016-Q296				OQ175316	TyHKU4
Merbecovirus	5	BtTp-BetaCoV/GX2016-Q298				OQ175318	TyHKU4
Merbecovirus	5	BtTp-BetaCoV/GX2016-Q299				OQ175319	TyHKU4
Merbecovirus	5	BtTp-BetaCoV/GX2016-Q290				OQ175310	TyHKU4
Merbecovirus	5	BtTp-BetaCoV/GX2017-Q302				OQ175322	TyHKU4
Merbecovirus	5	BtTp-BetaCoV/GX2016-Q301				OQ175321	TyHKU4
Merbecovirus	5	BtTp-BetaCoV/GX2017-Q303				OQ175323	TyHKU4
Merbecovirus	5	BtTp-BetaCoV/GX2019-Q304				OQ175324	TyHKU4
Merbecovirus	6	22392	23105	OQ175267	MERS	Unknown (KX442564)		OQ175263	MERS	2.82089e-06	NS	0.0120516	9.26361e-07	0.00526391	NS	NS	NS	2.21815e-295
Merbecovirus	6					Unknown(KX442565)		OQ175223	MERS
Merbecovirus	6							OQ175227	MERS
Merbecovirus	6							OQ175224	MERS
Merbecovirus	6							OQ175228	MERS
Merbecovirus	6							OQ175225	MERS
Merbecovirus	7	23356	24478	ON378807	MERS	Unknown (LC469308)		OQ401251	MERS	1.99828e-05	NS	0.000267129	0.00947861	0.0386556	0.0198329	NS	NS	2.21815e-295
Merbecovirus	8	29867	488	OQ175298	PiHKU5	OQ175296	PiHKU5	OQ175272	PiHKU5	NS	2.8607e-50	5.80213e-49	7.55537e-15	1.50082e-13	1.58894e-14	NS	NS	8.49546e-05
Merbecovirus	9	18060	18234	OQ175225	MERS	OQ175264	MERS	OQ175263	MERS	3.07006e-44	7.05006e-43	2.60764e-36	0.00121871	0.00119667	NS	NS	NS	NS
Merbecovirus	9	BtHl-BetaCoV/HI2019-Q252				OQ175272	PiHKU5
Merbecovirus	9	BtMp-BetaCoV/HI2019-Q253				OQ175273	PiHKU5
Merbecovirus	9	BtPa-BetaCoV/JX2020-Q277				OQ175297	PiHKU5
Merbecovirus	9	BtPa-BetaCoV/JX2020-Q278				OQ175298	PiHKU5
Merbecovirus	9	BtPa-BetaCoV/JX2020-Q259				OQ175279	PiHKU5
Merbecovirus	10	27680	29352	MW246798	HeCV1	Unknown (MW246802)		MW246799	HeCV1	3.91411e-42	1.17528e-40	4.68084e-41	8.4856e-16	3.55176e-15	3.11466e-26	NS	NS	NS
Merbecovirus	11	4513	6223	MW246795	HeCV1	MW246796	HeCV1	MW246797	HeCV1	2.39877e-36	9.11731e-33	1.33427e-34	1.22165e-16	1.71021e-17	2.73346e-17	NS	NS	7.47436e-07
Merbecovirus	11							MW246800	HeCV1
Merbecovirus	11							MW246801	HeCV1
Merbecovirus	12	28590	29179	OQ175286	PiHKU5	OQ175280	PiHKU5	OQ175289	PiHKU5	4.8044e-33	2.73825e-31	9.25576e-22	8.74306e-09	7.40715e-09	2.93846e-11	NS	NS	NS
Merbecovirus	13	8498	23287	OQ175290	PiHKU5	MH002340	PiHKU5	OQ175277	PiHKU5	1.21505e-14	NS	1.75419e-10	3.69624e-12	1.73626e-09	1.74444e-21	NS	NS	2.6942e-29
Merbecovirus	13							OQ175264	MERS
Merbecovirus	13							OQ175265	MERS
Merbecovirus	13							OQ175272	PiHKU5
Merbecovirus	13							OQ175273	PiHKU5
Merbecovirus	13							OQ175297	PiHKU5
Merbecovirus	13							OQ175298	PiHKU5
Merbecovirus	13							OQ175279	PiHKU5
Merbecovirus	14	28500	29158	OQ175278	PiHKU5	MH002341	PiHKU5	OQ175276	PiHKU5	1.09565e-26	1.23035e-28	6.80302e-28	2.36023e-10	0.0329382	2.48751e-17	NS	NS	NS
Merbecovirus	15	23053	23552	OQ175309	TyHKU4	MH002338	TyHKU4	OQ175311	TyHKU4	5.24408e-28	8.16378e-28	NS	2.82166e-08	1.54476e-07	5.70171e-05	NS	NS	0.000536556
Merbecovirus	15			OQ175317	TyHKU4			OQ175312	TyHKU4
Merbecovirus	15							OQ175316	TyHKU4
Merbecovirus	15							OQ175318	TyHKU4
Merbecovirus	16	7360	7699	OQ175286	PiHKU5	OQ175281	PiHKU5	OQ175289	PiHKU5	1.48117e-27	4.8506e-26	8.37013e-20	4.64398e-06	2.69889e-06	1.89605e-07	NS	NS	NS
Merbecovirus	17	23340	25294	OQ175280	PiHKU5	OQ175281	PiHKU5	OQ175296	PiHKU5	2.91514e-24	2.1445e-26	5.81748e-26	3.17521e-12	1.83566e-06	1.07175e-13	NS	NS	1.03431e-09
Merbecovirus	18	26546	28410	OQ175322	TyHKU4	KJ473822	TyHKU4	OQ175312	TyHKU4	3.47153e-24	4.54374e-21	2.06131e-21	1.12885e-11	1.32519e-12	2.53767e-12	NS	NS	4.0311e-11
Merbecovirus	18							OQ175309	TyHKU4
Merbecovirus	18							OQ175316	TyHKU4
Merbecovirus	18							OQ175318	TyHKU4
Merbecovirus	18							OQ175320	TyHKU4
Merbecovirus	18							OQ175319	TyHKU4
Merbecovirus	19	22166	23476	OQ175310	TyHKU4	MH002337	TyHKU4	OQ175311	TyHKU4	0.00559761	0.00984529	0.00115167	5.80632e-16	9.00047e-11	8.23394e-05	NS	NS	2.46648e-23
Merbecovirus	20	23591	23922	OQ175278	PiHKU5	MH002341	PiHKU5	OQ175290	PiHKU5	5.97442e-22	5.8833e-20	2.47338e-15	4.51102e-09	2.21823e-09	2.45634e-05	NS	NS	4.23344e-06
Merbecovirus	21	6561	8626	OQ175277	PiHKU5	OQ175296	PiHKU5	OQ175278	PiHKU5	2.8976e-24	8.76384e-21	1.30849e-27	5.09354e-10	1.264e-09	NS	NS	NS	NS
Merbecovirus	22	28578	29158	OQ175284	PiHKU5	OQ175302	PiHKU5	OQ175288	PiHKU5	9.95304e-22	3.25087e-20	6.63527e-19	0.00139502	1.0941e-08	6.59701e-10	NS	NS	1.4251e-06
Merbecovirus	22					MN611520	PiHKU5	OQ175283	PiHKU5
Merbecovirus	23	11412	11752	OQ175286	PiHKU5	OQ175296	PiHKU5	OQ175289	PiHKU5	2.90912e-21	7.66925e-20	2.31905e-14	0.00047589	0.00047186	1.53502e-05	NS	NS	2.46264e-11
Merbecovirus	24	24408	25936	KJ473822	TyHKU4	Unknown (MH002339)		OQ175309	TyHKU4	7.32104e-21	NS	3.19717e-06	0.017213	2.71004e-05	0.00131383	NS	NS	NS
Merbecovirus	24			MH002338	TyHKU4	Unknown(EF065505)		OQ175317	TyHKU4
Merbecovirus	24			MH002337	TyHKU4	Unknown(NC_009019)		OQ175311	TyHKU4
Merbecovirus	24					Unknown(EF065507)		OQ175312	TyHKU4
Merbecovirus	24					Unknown(EF065506)		OQ175316	TyHKU4
Merbecovirus	24					Unknown(MW218395)		OQ175318	TyHKU4
Merbecovirus	24							OQ175320	TyHKU4
Merbecovirus	24							OQ175319	TyHKU4
Merbecovirus	24							OQ175322	TyHKU4
Merbecovirus	25	16318	16439	OQ175228	MERS	OQ175299	PiHKU5	OQ175263	MERS	3.16665e-22	4.23871e-21	NS	NS	NS	NS	NS	NS	1.82697e-05
Merbecovirus	25	BtHl-BetaCoV/HI2019-Q252				OQ175272	PiHKU5
Merbecovirus	25	BtMp-BetaCoV/HI2019-Q253				OQ175273	PiHKU5
Merbecovirus	25	BtPa-BetaCoV/JX2020-Q277				OQ175297	PiHKU5
Merbecovirus	25	BtPa-BetaCoV/JX2020-Q278				OQ175298	PiHKU5
Merbecovirus	26	27510	28194	ON325307	MERS	LC469308	MERS	OQ175263	MERS	5.80049e-21	1.09463e-16	1.05214e-17	6.60355e-07	5.7128e-06	2.10279e-19	NS	NS	3.66195e-08
Merbecovirus	26					LC706864	MERS	OQ175223	MERS
Merbecovirus	26					LC706863	MERS	OQ175227	MERS
Merbecovirus	26					KJ473821	MERS	OQ175224	MERS
Merbecovirus	26							OQ175228	MERS
Merbecovirus	26							OQ175225	MERS
Merbecovirus	27	3488	4358	MZ328297	PiHKU5	OQ175277	PiHKU5	Unknown (OQ175264)		5.69493e-16	9.59156e-19	9.1864e-20	2.57566e-06	3.98882e-06	3.38519e-05	NS	NS	6.57525e-09
Merbecovirus	27	BtPa-BetaCoV/JX2020-Q261				OQ175281	PiHKU5	Unknown(OQ175265)
Merbecovirus	27	BtPa-BetaCoV/JX2020-Q275				OQ175295	PiHKU5
Merbecovirus	27	BtPa-BetaCoV/JX2020-Q258				OQ175278	PiHKU5
Merbecovirus	28	13420	13772	OQ175286	PiHKU5	OQ175296	PiHKU5	OQ175289	PiHKU5	9.73474e-19	2.01995e-17	7.59612e-14	0.00930808	0.00922794	0.000875327	NS	NS	1.0614e-08
Merbecovirus	28	BtPa-BetaCoV/JX2020-Q259				OQ175279	PiHKU5
Merbecovirus	29	17474	17766	OQ175286	PiHKU5	OQ175281	PiHKU5	OQ175289	PiHKU5	3.97751e-17	6.87653e-16	1.21277e-10	NS	NS	NS	NS	NS	8.06909e-07
Merbecovirus	30	23582	23880	OQ175286	PiHKU5	OQ175279	PiHKU5	KJ473820	PiHKU5	5.01705e-14	1.13464e-11	0.023317	1.85851e-08	1.03691e-08	1.37853e-05	NS	NS	1.07568e-16
Merbecovirus	31	20450	27558	OQ175304	TyHKU4	DQ648794	TyHKU4	OQ175305	TyHKU4	3.40848e-10	NS	NS	1.24264e-16	3.19033e-18	NS	NS	NS	NS
Merbecovirus	32	4678	5906	OQ175304	TyHKU4	DQ648794	TyHKU4	OQ175305	TyHKU4	1.91018e-29	1.30617e-22	7.0349e-23	9.04774e-08	6.02023e-07	1.43173e-07	NS	NS	3.90821e-08
Merbecovirus	33	22619	24508	OQ175305	TyHKU4	OQ175304	TyHKU4	MN611519	TyHKU4	1.37952e-10	3.26639e-09	1.50521e-10	3.64877e-11	5.91592e-12	4.65674e-15	NS	NS	6.49221e-17
Merbecovirus	34	7354	7657	OQ175278	PiHKU5	KJ473820	PiHKU5	OQ175293	PiHKU5	1.39068e-16	4.49178e-15	4.70939e-17	2.12626e-06	1.78025e-06	7.35697e-08	NS	NS	4.12e-08
Merbecovirus	34							OQ175276	PiHKU5
Merbecovirus	35	27577	28562	OQ175280	PiHKU5	OQ175273	PiHKU5	OQ175296	PiHKU5	1.9989e-15	1.17698e-13	1.29489e-15	1.54367e-08	3.50598e-08	1.22583e-09	NS	NS	1.6746e-09
Merbecovirus	35	BtHa-BetaCoV/YN2016-Q244				OQ175264	MERS
Merbecovirus	35	BtPa-BetaCoV/JX2020-Q278				OQ175298	PiHKU5
Merbecovirus	36	9470	9640	OQ175276	PiHKU5	OQ175284	PiHKU5	OQ175293	PiHKU5	4.25727e-15	9.15958e-14	1.0168e-12	0.000360011	0.000317766	2.80569e-05	NS	NS	NS
Merbecovirus	37	17422	17760	OQ175276	PiHKU5	MN611520	PiHKU5	OQ175293	PiHKU5	9.10075e-16	1.76833e-14	2.4593e-14	0.00467678	0.0382532	1.93206e-05	NS	NS	9.6043e-10
Merbecovirus	38	3494	4860	OQ175285	PiHKU5	OQ175274	PiHKU5	OQ175293	PiHKU5	7.51249e-15	1.54503e-10	0.000197759	1.29825e-06	0.0140605	4.06126e-09	NS	NS	NS
Merbecovirus	38					MN611520	PiHKU5	OQ175276	PiHKU5
Merbecovirus	38					EF065512	PiHKU5
Merbecovirus	38					EF065511	PiHKU5
Merbecovirus	38					EF065510	PiHKU5
Merbecovirus	38					MH002341	PiHKU5
Merbecovirus	38					KJ473820	PiHKU5
Merbecovirus	38	BtPa-BetaCoV/GD2016-Q267				OQ175287	PiHKU5
Merbecovirus	38	BtPa-BetaCoV/GD2017-Q269				OQ175289	PiHKU5
Merbecovirus	38	BtPa-BetaCoV/GD2017-Q266				OQ175286	PiHKU5
Merbecovirus	38					EF065509	PiHKU5
Merbecovirus	38					NC_009020	PiHKU5
Merbecovirus	38					MH002342	PiHKU5
Merbecovirus	39	11394	11740	OQ175278	PiHKU5	MH002341	PiHKU5	OQ175293	PiHKU5	9.85924e-15	3.0533e-13	4.00944e-15	0.000320377	0.000575321	0.0178437	NS	NS	4.1658e-07
Merbecovirus	40	9468	9638	OQ175278	PiHKU5	Unknown (OQ175283)		OQ175277	PiHKU5	3.30131e-15	6.34826e-14	5.54143e-13	2.46831e-05	2.29572e-05	1.08664e-06	NS	NS	1.23132e-10
Merbecovirus	40							OQ175296	PiHKU5
Merbecovirus	40							OQ175281	PiHKU5
Merbecovirus	40							OQ175279	PiHKU5
Merbecovirus	41	13306	13776	OQ175278	PiHKU5	KJ473820	PiHKU5	OQ175277	PiHKU5	9.84873e-11	7.67893e-15	2.74816e-16	0.000602626	0.00047198	NS	NS	NS	7.38792e-11
Merbecovirus	42	7339	7681	OQ175283	PiHKU5	OQ175296	PiHKU5	OQ175288	PiHKU5	6.92657e-13	1.79988e-14	1.3113e-12	0.000198854	0.00247093	2.33143e-06	NS	NS	8.02575e-08
Merbecovirus	42	BtPa-BetaCoV/JX2020-Q261				OQ175281	PiHKU5
Merbecovirus	43	5324	5626	OQ175276	PiHKU5	MN611520	PiHKU5	OQ175293	PiHKU5	5.56639e-14	1.03592e-12	3.88149e-14	0.00288381	0.00256192	0.00250455	NS	NS	4.51698e-07
Merbecovirus	44	22386	22784	MZ328297	PiHKU5	MH002342	PiHKU5	OQ175300	PiHKU5	9.77662e-14	9.56322e-09	1.4885e-09	0.00800932	0.00878262	1.06164e-06	NS	NS	2.46264e-11
Merbecovirus	45	17481	17766	OQ175278	PiHKU5	KJ473820	PiHKU5	OQ175293	PiHKU5	1.34526e-13	2.35423e-12	NS	0.000103494	0.000151018	0.000124353	NS	NS	1.47155e-06
Merbecovirus	46	7358	7681	OQ175282	PiHKU5	OQ175281	PiHKU5	OQ175288	PiHKU5	1.9278e-13	8.30599e-13	1.57692e-05	0.000465479	0.00121233	1.04367e-06	NS	NS	4.57671e-06
Merbecovirus	46	BtPa-BetaCoV/JX2020-Q276				OQ175296	PiHKU5
Merbecovirus	46	BtPa-BetaCoV/GD2017-Q265				OQ175285	PiHKU5
Merbecovirus	47	3473	4286	OQ175280	PiHKU5	OQ175288	PiHKU5	OQ175293	PiHKU5	4.4244e-13	NS	NS	2.46757e-05	0.00209971	0.0153904	NS	NS	2.46264e-11
Merbecovirus	47	BtPa-BetaCoV/GD2017-Q262				OQ175282	PiHKU5	OQ175276	PiHKU5
Merbecovirus	47	BtPa-BetaCoV/GD2017-Q263				OQ175283	PiHKU5
Merbecovirus	48	25760	26076	OQ175276	PiHKU5	MN611520	PiHKU5	OQ175293	PiHKU5	2.01658e-12	1.02049e-10	1.03158e-11	0.012627	0.00421933	NS	NS	NS	3.67911e-06
Merbecovirus	49	5372	6223	MW246795	HeCV1	KC545386	HeCV1	MW246799	HeCV1	0.00311346	NS	NS	2.11164e-12	0.000769765	NS	NS	NS	8.2991e-09
Merbecovirus	49			MW246802	HeCV1
Merbecovirus	50	25828	26094	OQ175278	PiHKU5	MH002341	PiHKU5	OQ175293	PiHKU5	3.10489e-08	2.37592e-12	5.67255e-14	0.000105803	0.000157531	0.0200475	NS	NS	1.01463e-06
Merbecovirus	51	21386	22890	KJ473822	TyHKU4	Unknown (OQ175313)		OQ175320	TyHKU4	2.6933e-12	NS	0.0168026	0.00200076	0.0348172	4.45404e-08	NS	NS	3.70087e-06
Merbecovirus	51			MH002337	TyHKU4			OQ175317	TyHKU4
Merbecovirus	51			OQ175323	TyHKU4			OQ175311	TyHKU4
Merbecovirus	51							OQ175312	TyHKU4
Merbecovirus	51							OQ175316	TyHKU4
Merbecovirus	51							OQ175318	TyHKU4
Merbecovirus	51							OQ175319	TyHKU4
Merbecovirus	52	23612	24474	OQ175292	PiHKU5	OQ175274	PiHKU5	OQ175290	PiHKU5	2.8123e-12	0.0117057	1.94682e-07	6.88483e-07	4.91131e-07	2.99335e-05	NS	NS	4.30962e-09
Merbecovirus	52					MN611520	PiHKU5	OQ175300	PiHKU5
Merbecovirus	53	4582	5156	OQ175297	PiHKU5	OQ175281	PiHKU5	OQ175264	MERS	3.61009e-12	NS	2.33345e-10	0.00120445	NS	NS	NS	NS	0.00584604
Merbecovirus	53							OQ175265	MERS
Merbecovirus	53							OQ175272	PiHKU5
Merbecovirus	53							OQ175273	PiHKU5
Merbecovirus	53							OQ175298	PiHKU5
Merbecovirus	54	6940	9476	OQ175313	TyHKU4	OQ175305	TyHKU4	KJ473822	TyHKU4	1.91695e-11	7.14652e-11	2.84141e-10	6.33925e-08	4.68824e-07	1.20396e-13	NS	NS	NS
Merbecovirus	55	28013	29222	MW246798	HeCV1	Unknown (MW246795)		MW246800	HeCV1	NS	NS	NS	0.0171148	NS	7.38724e-25	NS	NS	2.26677e-11
Merbecovirus	55							MW246801	HeCV1
Merbecovirus	55							MW246797	HeCV1
Merbecovirus	56	22388	23326	OQ175299	PiHKU5	Unknown (OQ175275)		OQ175272	PiHKU5	1.79132e-05	0.015754	7.85573e-05	0.000141638	8.53612e-06	8.21285e-08	NS	NS	2.46264e-11
Merbecovirus	56							OQ175264	MERS
Merbecovirus	56							OQ175265	MERS
Merbecovirus	56							OQ175273	PiHKU5
Merbecovirus	57	11468	11740	OQ175283	PiHKU5	OQ175296	PiHKU5	OQ175282	PiHKU5	7.48671e-11	6.61695e-09	5.42794e-08	6.40201e-07	5.90958e-07	0.000514455	NS	NS	2.46264e-11
Merbecovirus	58	12046	17944	OQ175282	PiHKU5	OQ175277	PiHKU5	OQ175301	PiHKU5	0.0208461	NS	NS	0.000101221	9.71041e-07	9.40486e-10	NS	NS	2.46264e-11
Merbecovirus	58	BtHa-BetaCoV/YN2016-Q244		OQ175288	PiHKU5	OQ175264	MERS
Merbecovirus	58	BtHl-BetaCoV/HI2019-Q252		OQ175284	PiHKU5	OQ175272	PiHKU5
Merbecovirus	58	BtMp-BetaCoV/HI2019-Q253				OQ175273	PiHKU5
Merbecovirus	58	BtPa-BetaCoV/JX2020-Q277				OQ175297	PiHKU5
Merbecovirus	58	BtPa-BetaCoV/JX2020-Q278				OQ175298	PiHKU5
Merbecovirus	58	BtPa-BetaCoV/JX2020-Q276				OQ175296	PiHKU5
Merbecovirus	58	BtPa-BetaCoV/JX2020-Q261				OQ175281	PiHKU5
Merbecovirus	58	BtPa-BetaCoV/JX2020-Q256				OQ175276	PiHKU5
Merbecovirus	58	BtPa-BetaCoV/JX2020-Q273				OQ175293	PiHKU5
Merbecovirus	58	BtPa-BetaCoV/JX2020-Q259				OQ175279	PiHKU5
Merbecovirus	58	BtPa-BetaCoV/JX2020-Q275				OQ175295	PiHKU5
Merbecovirus	58	BtPa-BetaCoV/JX2020-Q274				OQ175294	PiHKU5
Merbecovirus	59	1062	1255	OQ175276	PiHKU5	OQ175284	PiHKU5	OQ175293	PiHKU5	9.23991e-09	2.76469e-11	2.56978e-05	NS	NS	NS	NS	NS	1.2362e-05
Merbecovirus	60	5352	5628	OQ175283	PiHKU5	OQ175280	PiHKU5	OQ175284	PiHKU5	3.94116e-11	7.32963e-10	2.7886e-08	0.0020988	0.00166656	NS	NS	NS	6.33574e-06
Merbecovirus	60			OQ175282	PiHKU5
Merbecovirus	61	2978	3255	OQ175276	PiHKU5	OQ175284	PiHKU5	OQ175293	PiHKU5	3.91207e-11	1.99396e-11	6.18848e-07	0.0288358	0.0164744	NS	NS	NS	5.06417e-07
Merbecovirus	62	8766	18116	OQ175283	PiHKU5	Unknown (OQ175277)		OQ175301	PiHKU5	NS	NS	NS	3.87049e-10	0.000608897	NS	NS	NS	4.92528e-11
Merbecovirus	62					Unknown(OQ175272)
Merbecovirus	62					Unknown(OQ175273)
Merbecovirus	62					Unknown(OQ175297)
Merbecovirus	62					Unknown(OQ175298)
Merbecovirus	62					Unknown(OQ175296)
Merbecovirus	62					Unknown(OQ175281)
Merbecovirus	62					Unknown(OQ175295)
Merbecovirus	62					Unknown(OQ175294)
Merbecovirus	63	28500	28875	OQ175276	PiHKU5	Unknown (OQ175289)		OQ175296	PiHKU5	0.0010178	NS	NS	5.19128e-07	9.85005e-09	0.000497682	NS	NS	4.92528e-11
Merbecovirus	63					Unknown(MN611520)		OQ175279	PiHKU5
Merbecovirus	63					Unknown(OQ175274)		OQ175295	PiHKU5
Merbecovirus	63					Unknown(OQ175302)
Merbecovirus	63					Unknown(EF065512)
Merbecovirus	63					Unknown(EF065511)
Merbecovirus	63					Unknown(EF065510)
Merbecovirus	63					Unknown(MH002341)
Merbecovirus	63					Unknown(OQ175287)
Merbecovirus	63					Unknown(EF065509)
Merbecovirus	63					Unknown(NC_009020)
Merbecovirus	63					Unknown(MH002342)
Merbecovirus	63					Unknown(MH002340)
Merbecovirus	64	17384	17760	OQ175285	PiHKU5	OQ175296	PiHKU5	OQ175290	PiHKU5	1.15501e-10	1.68591e-09	1.69307e-07	0.00367772	0.00152575	6.52344e-05	NS	NS	0.00048797
Merbecovirus	65	28436	510	OQ175286	PiHKU5	Unknown (OQ175296)		OQ175301	PiHKU5	NS	NS	NS	0.0040935	8.13517e-06	0.0114707	NS	NS	2.21638e-10
Merbecovirus	66	25752	26172	OQ175286	PiHKU5	OQ175296	PiHKU5	EF065511	PiHKU5	7.56072e-11	5.88504e-09	1.03449e-09	0.0336467	0.0208882	0.00909961	NS	NS	4.29706e-07
Merbecovirus	66							EF065512	PiHKU5
Merbecovirus	66							EF065510	PiHKU5
Merbecovirus	67	25824	26087	OQ175282	PiHKU5	OQ175296	PiHKU5	OQ175288	PiHKU5	4.92964e-09	5.45357e-11	2.01875e-07	0.00503969	0.00233917	0.00464942	NS	NS	1.45306e-06
Merbecovirus	67			OQ175283	PiHKU5
Merbecovirus	68	15799	17187	OQ175322	TyHKU4	MH002337	TyHKU4	OQ175303	TyHKU4	2.50349e-10	0.000849408	1.10655e-06	3.28429e-05	0.00374738	NS	NS	NS	5.4018e-07
Merbecovirus	68			OQ175321	TyHKU4	KJ473822	TyHKU4
Merbecovirus	69	1078	1283	OQ175283	PiHKU5	OQ175281	PiHKU5	OQ175288	PiHKU5	3.29737e-10	4.38716e-09	1.79712e-07	0.00468915	0.0153437	0.0133501	NS	NS	0.000401894
Merbecovirus	70	25926	27742	EF065508	TyHKU4	OQ175308	TyHKU4	MW218395	TyHKU4	3.53456e-10	NS	NS	NS	NS	NS	NS	NS	9.55406e-07
Merbecovirus	70	BtTp-BetaCoV/GD2018-Q287				OQ175307	TyHKU4
Merbecovirus	70	BtTp-BetaCoV/GD2018-Q295				OQ175315	TyHKU4
Merbecovirus	71	10052	11548	OQ175313	TyHKU4	OQ175304	TyHKU4	KJ473822	TyHKU4	1.01703e-11	4.09404e-10	NS	3.18086e-07	0.000909119	1.66624e-09	NS	NS	7.72368e-05
Merbecovirus	71							MH002338	TyHKU4
Merbecovirus	71							MH002337	TyHKU4
Merbecovirus	71							KJ473822	TyHKU4
Merbecovirus	71							OQ175303	TyHKU4
Merbecovirus	71							OQ175309	TyHKU4
Merbecovirus	71							OQ175317	TyHKU4
Merbecovirus	71							OQ175311	TyHKU4
Merbecovirus	71							OQ175312	TyHKU4
Merbecovirus	71							OQ175316	TyHKU4
Merbecovirus	71							OQ175318	TyHKU4
Merbecovirus	71							OQ175320	TyHKU4
Merbecovirus	71							OQ175319	TyHKU4
Merbecovirus	71							OQ175310	TyHKU4
Merbecovirus	71							OQ175322	TyHKU4
Merbecovirus	72	5352	5628	OQ175278	PiHKU5	Unknown (OQ175285)		OQ175277	PiHKU5	9.7819e-10	1.15164e-08	NS	0.0146839	0.0124846	NS	NS	NS	0.000194569
Merbecovirus	72							OQ175296	PiHKU5
Merbecovirus	73	2142	2696	OQ175224	MERS	OQ175223	MERS	OQ175263	MERS	1.01736e-09	5.16005e-08	0.000225094	0.00169593	0.00161069	0.00228889	NS	NS	1.95604e-05
Merbecovirus	74	2976	3264	OQ175278	PiHKU5	MH002341	PiHKU5	OQ175300	PiHKU5	8.922e-06	1.66405e-09	3.60753e-07	0.0141628	0.0100013	NS	NS	NS	NS
Merbecovirus	75	25290	25558	OQ175303	TyHKU4	KJ473822	TyHKU4	OQ175310	TyHKU4	NS	NS	NS	0.000639135	0.000357768	0.00772341	NS	NS	2.51189e-09
Merbecovirus	76	2948	3286	OQ175283	PiHKU5	OQ175280	PiHKU5	Unknown (OQ175300)		2.51988e-09	6.84368e-08	3.60721e-09	0.00289453	0.00712102	NS	NS	NS	0.0169514
Merbecovirus	76	BtPa-BetaCoV/JX2020-Q276		OQ175282	PiHKU5	OQ175296	PiHKU5
Merbecovirus	77	1078	1288	OQ175282	PiHKU5	OQ175296	PiHKU5	OQ175288	PiHKU5	6.94457e-09	2.42656e-09	NS	NS	NS	0.00249189	NS	NS	0.000318259
Merbecovirus	78	5688	6504	OQ175275	PiHKU5	OQ175287	PiHKU5	OQ175280	PiHKU5	4.68203e-09	NS	2.19674e-07	3.05937e-05	1.18573e-06	2.34292e-06	NS	NS	4.74231e-07
Merbecovirus	78					MN611520	PiHKU5	OQ175264	MERS
Merbecovirus	78	BtPa-BetaCoV/GD2018-Q254				OQ175274	PiHKU5	OQ175265	MERS
Merbecovirus	78	BtPa-BetaCoV/GD2017-Q269				OQ175289	PiHKU5	OQ175272	PiHKU5
Merbecovirus	78	BtPa-BetaCoV/GD2017-Q266				OQ175286	PiHKU5	OQ175273	PiHKU5
Merbecovirus	78					MH002342	PiHKU5	OQ175297	PiHKU5
Merbecovirus	78							OQ175298	PiHKU5
Merbecovirus	78							OQ175277	PiHKU5
Merbecovirus	78							OQ175296	PiHKU5
Merbecovirus	78							OQ175276	PiHKU5
Merbecovirus	78							OQ175279	PiHKU5
Merbecovirus	78							OQ175295	PiHKU5
Merbecovirus	78							OQ175294	PiHKU5
Merbecovirus	78							OQ175278	PiHKU5
Merbecovirus	79	24509	25048	MH002342	PiHKU5	OQ175277	PiHKU5	OQ175286	PiHKU5	7.54395e-09	6.54612e-06	2.57199e-06	0.0385193	0.010809	0.0377611	NS	NS	1.879e-08
Merbecovirus	80	28557	32173	OQ175290	PiHKU5	MH002340	PiHKU5	OQ175292	PiHKU5	NS	NS	NS	8.59944e-05	2.29536e-06	NS	NS	NS	8.2006e-09
Merbecovirus	80			OQ175275	PiHKU5
Merbecovirus	81	10056	10530	OQ175275	PiHKU5	OQ175302	PiHKU5	OQ175285	PiHKU5	2.32956e-10	9.02802e-11	1.2057e-07	0.00242724	6.51535e-05	NS	NS	NS	0.0320812
Merbecovirus	82	24446	24924	OQ175303	TyHKU4	KJ473822	TyHKU4	OQ175320	TyHKU4	0.00686918	NS	NS	5.0966e-07	5.93694e-07	1.81947e-06	NS	NS	5.6719e-11
Merbecovirus	83	2014	2194	MH002342	PiHKU5	OQ175275	PiHKU5	MH002340	PiHKU5	3.04866e-07	9.91528e-09	6.76463e-05	0.000253384	0.00153256	NS	NS	NS	5.93359e-06
Merbecovirus	83							EF065509	PiHKU5
Merbecovirus	83							NC_009020	PiHKU5
Merbecovirus	84	14784	15476	OQ175287	PiHKU5	OQ175301	PiHKU5	EF065511	PiHKU5	7.8045e-05	1.06146e-08	NS	0.00278317	NS	0.000665225	NS	NS	NS
Merbecovirus	84							EF065512	PiHKU5
Merbecovirus	84							EF065510	PiHKU5
Merbecovirus	85	25608	28016	OQ175321	TyHKU4	Unknown (OQ175324)		OQ175319	TyHKU4	1.29901e-05	NS	NS	1.10003e-08	2.93029e-06	NS	NS	NS	0.000315036
Merbecovirus	85							OQ175311	TyHKU4
Merbecovirus	85							OQ175312	TyHKU4
Merbecovirus	85							OQ175316	TyHKU4
Merbecovirus	85							OQ175318	TyHKU4
Merbecovirus	85							OQ175320	TyHKU4
Merbecovirus	86	24522	25746	OQ175323	TyHKU4	Unknown (OQ175313)		OQ175324	TyHKU4	NS	NS	NS	7.29558e-08	1.21216e-08	NS	NS	NS	1.27565e-08
Merbecovirus	87	30746	31244	OQ175278	PiHKU5	Unknown (OQ175296)		OQ175277	PiHKU5	NS	NS	0.0139006	0.00169858	0.00169859	NS	NS	NS	2.92562e-08
Merbecovirus	88	1061	1256	OQ175278	PiHKU5	MH002341	PiHKU5	OQ175293	PiHKU5	1.4792e-09	2.74201e-08	1.86022e-05	0.00439869	0.00409145	0.018787	NS	NS	1.24479e-05
Merbecovirus	89	17442	17747	OQ175282	PiHKU5	OQ175279	PiHKU5	OQ175288	PiHKU5	5.68679e-08	1.10201e-06	3.38422e-05	NS	NS	NS	NS	NS	0.00477434
Merbecovirus	89	BtPa-BetaCoV/JX2020-Q257				OQ175277	PiHKU5
Merbecovirus	89	BtPa-BetaCoV/JX2020-Q261				OQ175281	PiHKU5
Merbecovirus	90	18642	23956	MH002341	PiHKU5	Unknown (MH002340)		KJ473820	PiHKU5	0.000496861	NS	NS	7.02401e-12	5.13196e-09	NS	NS	NS	1.6411e-07
Merbecovirus	91	12574	15257	OQ175275	PiHKU5	OQ175290	PiHKU5	OQ175231	PiHKU5	0.0497506	NS	NS	1.26283e-05	2.25757e-07	NS	NS	NS	3.28208e-06
Merbecovirus	91					MH002340	PiHKU5
Merbecovirus	92	175	3778	OQ175313	TyHKU4	OQ175310	TyHKU4	DQ648794	TyHKU4	0.028349	NS	NS	7.10805e-05	4.49617e-06	0.0285994	NS	NS	3.13593e-07
Merbecovirus	92	BtTp-BetaCoV/GX2016-Q289				OQ175309	TyHKU4
Merbecovirus	92	BtTp-BetaCoV/GX2016-Q297				OQ175317	TyHKU4
Merbecovirus	92	BtTp-BetaCoV/GX2016-Q291				OQ175311	TyHKU4
Merbecovirus	92	BtTp-BetaCoV/GX2016-Q292				OQ175312	TyHKU4
Merbecovirus	92	BtTp-BetaCoV/GX2016-Q296				OQ175316	TyHKU4
Merbecovirus	92	BtTp-BetaCoV/GX2016-Q298				OQ175318	TyHKU4
Merbecovirus	92	BtTp-BetaCoV/GX2016-Q300				OQ175320	TyHKU4
Merbecovirus	92	BtTp-BetaCoV/GX2016-Q299				OQ175319	TyHKU4
Merbecovirus	93	21706	22032	MW246799	HeCV1	Unknown (MW246800)		MW246797	HeCV1	5.34774e-07	7.59885e-07	2.52685e-08	NS	NS	NS	NS	NS	6.02257e-05
Merbecovirus	93							MW246801	HeCV1
Merbecovirus	93							MW246795	HeCV1
Merbecovirus	94	30748	31236	OQ175284	PiHKU5	MN611520	PiHKU5	OQ175282	PiHKU5	0.00154847	1.06097e-06	0.00177765	0.012908	NS	0.0159077	NS	NS	0.00052511
Merbecovirus	95	22708	23341	OQ175313	TyHKU4	Unknown (DQ648794)		MN611519	TyHKU4	0.000469462	NS	0.00524644	0.00922548	0.0017825	NS	NS	NS	1.72515e-06
Merbecovirus	96	15012	16243	MH002339	TyHKU4	MN611519	TyHKU4	EF065507	TyHKU4	0.0171787	NS	NS	2.03538e-06	0.00201632	NS	NS	NS	0.000397818
Merbecovirus	96							EF065508	TyHKU4
Merbecovirus	96							MW218395	TyHKU4
Merbecovirus	97	9470	9654	OQ175283	PiHKU5	OQ175281	PiHKU5	OQ175288	PiHKU5	2.38093e-05	2.30635e-06	NS	0.000574285	0.0151568	0.00531175	NS	NS	0.00192098
Merbecovirus	97	BtPa-BetaCoV/JX2020-Q257				OQ175277	PiHKU5
Merbecovirus	97	BtPa-BetaCoV/JX2020-Q276				OQ175296	PiHKU5
Merbecovirus	97	BtPa-BetaCoV/GD2017-Q265				OQ175285	PiHKU5
Merbecovirus	98	5666	6024	OQ175285	PiHKU5	KJ473820	PiHKU5	OQ175280	PiHKU5	3.52997e-06	NS	NS	0.0458577	0.000403754	NS	NS	NS	7.30082e-05
Merbecovirus	98	BtPa-BetaCoV/GD2018-Q254				OQ175274	PiHKU5	OQ175264	MERS
Merbecovirus	98	BtRm-BetaCoV/GX2017-Q282				OQ175302	PiHKU5	OQ175265	MERS
Merbecovirus	98					EF065512	PiHKU5	OQ175272	PiHKU5
Merbecovirus	98					EF065511	PiHKU5	OQ175273	PiHKU5
Merbecovirus	98					EF065510	PiHKU5	OQ175297	PiHKU5
Merbecovirus	98					MH002341	PiHKU5	OQ175298	PiHKU5
Merbecovirus	98	BtPa-BetaCoV/GD2016-Q267				OQ175287	PiHKU5	OQ175277	PiHKU5
Merbecovirus	98	BtPa-BetaCoV/GD2017-Q269				OQ175289	PiHKU5	OQ175296	PiHKU5
Merbecovirus	98					EF065509	PiHKU5	OQ175281	PiHKU5
Merbecovirus	98					NC_009020	PiHKU5	OQ175279	PiHKU5
Merbecovirus	98					MH002342	PiHKU5	OQ175290	PiHKU5
Merbecovirus	98
Merbecovirus	99	844	1762	OQ175273	PiHKU5	Unknown (OQ175294)		OQ175297	PiHKU5	1.28155e-05	NS	5.43226e-07	4.41835e-05	NS	NS	NS	NS	NS
Merbecovirus	99							OQ175264	MERS
Merbecovirus	99							OQ175265	MERS
Merbecovirus	99							OQ175298	PiHKU5
Merbecovirus	100	5648	6126	MW246802	HeCV1	MK679660	HeCV1	MW246797	HeCV1	NS	NS	NS	8.22843e-07	0.0012347	NS	NS	NS	3.63845e-06
Merbecovirus	100							MW246801	HeCV1
Merbecovirus	101	881	1950	OQ175290	PiHKU5	NC_009020	PiHKU5	OQ175293	PiHKU5	NS	NS	NS	0.00624442	0.00211945	0.0482108	NS	NS	7.65285e-06
Merbecovirus	101	BtRm-BetaCoV/GX2017-Q282				OQ175302	PiHKU5
Merbecovirus	101					EF065512	PiHKU5
Merbecovirus	101					EF065511	PiHKU5
Merbecovirus	101					EF065510	PiHKU5
Merbecovirus	101					MH002341	PiHKU5
Merbecovirus	101	BtPa-BetaCoV/GD2016-Q267				OQ175287	PiHKU5
Merbecovirus	101					EF065509	PiHKU5
Merbecovirus	102	23957	28013	MH002341	PiHKU5	NC_009020	PiHKU5	KJ473820	PiHKU5	0.00033656	NS	NS	6.30401e-18	5.90474e-13	NS	NS	NS	3.15141e-06
Merbecovirus	103	29421	826	OQ175301	PiHKU5	Unknown (OQ175281)		EF065511	PiHKU5	NS	NS	NS	0.000663682	0.00234377	NS	NS	NS	8.29761e-05
Merbecovirus	103							OQ175302	PiHKU5
Merbecovirus	103							EF065512	PiHKU5
Merbecovirus	103							EF065510	PiHKU5
Merbecovirus	104	9624	10778	MW246802	HeCV1	MK679660	HeCV1	MW246799	HeCV1	NS	NS	NS	0.000105392	0.00266871	NS	NS	NS	0.0200154
Merbecovirus	105	2280	2897	NC_039207	HeCV1	MK679660	HeCV1	KC545386	HeCV1	2.26428e-06	NS	4.39529e-05	8.67161e-05	0.000270806	NS	NS	NS	2.28911e-05
Merbecovirus	105			KC545383	HeCV1
Merbecovirus	106	28486	29614	MH002338	TyHKU4	Unknown (KJ473822)		MH002337	TyHKU4	0.000212563	4.04108e-05	9.08003e-06	NS	NS	2.15828e-05	NS	NS	NS
Merbecovirus	107	21870	22382	OQ175302	PiHKU5	OQ175286	PiHKU5	Unknown (MN611520)		0.0171874	NS	NS	0.00361079	NS	NS	NS	NS	0.000214782
Merbecovirus	107	BtPa-BetaCoV/GD2017-Q269				OQ175289	PiHKU5	Unknown(OQ175274)
Merbecovirus	108	26140	2796	OQ175285	PiHKU5	KJ473820	PiHKU5	OQ175280	PiHKU5	1.1582e-05	1.5572e-06	0.000906495	2.65876e-05	0.00122067	4.70869e-12	NS	NS	NS
Merbecovirus	108	BtPa-BetaCoV/JX2020-Q260				OQ175280	PiHKU5	KJ473820	PiHKU5
Merbecovirus	109	28424	30470	OQ175284	PiHKU5	Unknown (OQ175264)		EF065511	PiHKU5	3.77252e-05	NS	NS	0.0189629	6.00972e-06	NS	NS	NS	0.00322767
Merbecovirus	109					Unknown(OQ175265)		OQ175302	PiHKU5
Merbecovirus	110	4002	4268	MZ328297	PiHKU5	Unknown (EF065511)		OQ175284	PiHKU5	NS	NS	NS	0.0480395	NS	0.00183457	NS	NS	0.00350651
Merbecovirus	110					Unknown(EF065512)
Merbecovirus	110					Unknown(EF065510)
Merbecovirus	111	24392	24911	MH002340	PiHKU5	OQ175302	PiHKU5	Unknown (OQ175301)		NS	NS	NS	0.00624928	0.0449884	0.000953057	NS	NS	NS
Minunacovirus	1	20738	26119	OQ175262	MiHKU8	MW450842	MiHKU8	OQ175088	MiHKU8	1.7296e-296	1.15299e-303	8.25116e-114	5.1888e-196	5.1888e-196	1.35555e-110	NS	NS	1.7296e-296
Minunacovirus	1					MW450841	MiHKU8	EU420139	MiHKU8
Minunacovirus	1							NC_010438	MiHKU8
Minunacovirus	2	27050	29088	MW450842	MiHKU8	OQ175083	MiBt1A	OQ175270	MiHKU8	1.7296e-296	1.96681e-303	NS	5.1888e-196	5.1888e-196	1.27398e-60	NS	NS	5.7606e-274
Minunacovirus	2			MW450841	MiHKU8	MN611524	MiBt1A	OQ175271	MiHKU8
Minunacovirus	2	BtMs-AlphaCoV/YN2020-Q65				OQ175085	MiBt1A	OQ175268	MiHKU8
Minunacovirus	2	BtMs-AlphaCoV/GD2016-Q64				OQ175084	MiBt1A	OQ175291	MiHKU8
Minunacovirus	2					KJ473796	MiBt1A
Minunacovirus	2					KJ473795	MiBt1A
Minunacovirus	2					EU420138	MiBt1A
Minunacovirus	2					NC_010437	MiBt1A
Minunacovirus	2	BtMs-AlphaCoV/YN2020-Q66				OQ175086	MiBt1A
Minunacovirus	3	160	19694	OQ175098	MiHKU8	OQ175088	MiHKU8	OQ175266	MiHKU8	1.7296e-296	3.64351e-303	NS	5.1888e-196	5.1888e-196	1.88324e-162	NS	NS	1.7296e-296
Minunacovirus	3			OQ175090	MiHKU8	EU420139	MiHKU8	MW450843	MiHKU8
Minunacovirus	3					NC_010438	MiHKU8	OQ175326	MiHKU8
Minunacovirus	3							OQ175271	MiHKU8
Minunacovirus	3							KJ473799	MiHKU8
Minunacovirus	3							KJ473800	MiHKU8
Minunacovirus	3							OQ175268	MiHKU8
Minunacovirus	3							OQ175291	MiHKU8
Minunacovirus	3							OQ175270	MiHKU8
Minunacovirus	3							OQ175256	MiHKU8
Minunacovirus	3							OQ175329	MiHKU8
Minunacovirus	4	21345	25613	OQ175266	MiHKU8	OQ175291	MiHKU8	Unknown (OQ175268)		4.79482e-149	1.59297e-139	1.51232e-154	4.36317e-51	3.51375e-50	1.28448e-59	NS	NS	4.70531e-172
Minunacovirus	5	21369	23032	OQ175074	MiBt1A	Unknown (OQ175078)		OQ175075	MiBt1A	4.52917e-102	4.99969e-91	2.04302e-98	3.52948e-31	4.33391e-27	2.98881e-47	NS	NS	3.5856e-19
Minunacovirus	6	17494	17884	OQ175326	MiHKU8	OQ175087	MiBt1A	MW450843	MiHKU8	NS	1.3319e-99	7.04024e-110	1.07169e-13	3.69259e-14	7.88318e-16	NS	NS	NS
Minunacovirus	7	29452	29665	MW450842	MiHKU8	OQ175077	MiBt1A	OQ175326	MiHKU8	4.30356e-86	2.07145e-97	1.06431e-97	1.83793e-14	1.93955e-14	1.21497e-17	NS	NS	6.46545e-09
Minunacovirus	7	BtMs-AlphaCoV/GD2016-Q63		MW450841	MiHKU8	OQ175083	MiBt1A	MW450843	MiHKU8
Minunacovirus	7	BtMp-AlphaCoV/GD2017-Q59				OQ175079	MiBt1A	KJ473800	MiHKU8
Minunacovirus	7	BtMp-AlphaCoV/GD2016-Q58				OQ175078	MiBt1A	OQ175268	MiHKU8
Minunacovirus	7	BtMp-AlphaCoV/HI2019-Q60				OQ175080	MiBt1A	OQ175291	MiHKU8
Minunacovirus	7	BtMp-AlphaCoV/YN2020-Q50				OQ175249	MiBt1A	OQ175270	MiHKU8
Minunacovirus	8	28824	29667	KJ473799	MiHKU8	Unknown (OQ175329)		KJ473800	MiHKU8	1.84015e-83	4.99492e-88	2.16701e-90	1.63858e-28	1.66464e-31	7.46457e-32	NS	NS	3.31933e-71
Minunacovirus	8			OQ175271	MiHKU8	Unknown(OQ175256)
Minunacovirus	9	19909	20223	OQ175083	MiBt1A	OQ175076	MiBt1A	MN611524	MiBt1A	1.3279e-11	9.89238e-06	1.09708e-07	0.000164038	0.00189611	NS	NS	NS	1.7296e-296
Minunacovirus	9					EU420137	MiBt1A	OQ175085	MiBt1A
Minunacovirus	9	BtMp-AlphaCoV/GD2017-Q49				OQ175069	MiBt1A	KJ473795	MiBt1A
Minunacovirus	9	BtMp-AlphaCoV/GD2017-Q59				OQ175079	MiBt1A	NC_010437	MiBt1A
Minunacovirus	9	BtMp-AlphaCoV/GD2016-Q51				OQ175071	MiBt1A
Minunacovirus	9	BtMp-AlphaCoV/HI2019-Q60				OQ175080	MiBt1A
Minunacovirus	9	BtMp-AlphaCoV/YN2020-Q50				OQ175249	MiBt1A
Minunacovirus	10	26212	27926	MW450843	MiHKU8	OQ175262	MiHKU8	OQ175270	MiHKU8	1.76056e-80	2.85129e-62	3.11458e-79	3.53637e-18	2.88082e-15	1.55991e-15	NS	NS	NS
Minunacovirus	10			OQ175326	MiHKU8
Minunacovirus	11	10338	12321	OQ175087	MiBt1A	OQ175082	MiBt1A	OQ175085	MiBt1A	8.70882e-73	1.1538e-71	8.11217e-72	9.59074e-28	8.55083e-28	6.79069e-35	NS	NS	8.39855e-60
Minunacovirus	11							MN611524	MiBt1A
Minunacovirus	11							OQ175084	MiBt1A
Minunacovirus	11							OQ175083	MiBt1A
Minunacovirus	11							KJ473796	MiBt1A
Minunacovirus	11							KJ473795	MiBt1A
Minunacovirus	11							EU420138	MiBt1A
Minunacovirus	11							NC_010437	MiBt1A
Minunacovirus	12	26599	28712	OQ175270	MiHKU8	Unknown (KJ473800)		OQ175329	MiHKU8	1.77044e-60	1.94752e-69	9.73586e-72	5.33283e-23	6.24957e-24	4.03538e-30	NS	NS	3.64083e-26
Minunacovirus	12							OQ175256	MiHKU8
Minunacovirus	13	28825	29584	OQ175266	MiHKU8	Unknown (OQ175256)		OQ175291	MiHKU8	7.50054e-66	9.00048e-62	1.30833e-61	1.01715e-24	6.44961e-25	9.92707e-48	NS	NS	1.18185e-62
Minunacovirus	13					Unknown(OQ175329)		KJ473800	MiHKU8
Minunacovirus	13							OQ175268	MiHKU8
Minunacovirus	14	2304	3682	OQ175087	MiBt1A	MW450840	MiBt1A	OQ175084	MiBt1A	7.03158e-56	1.30191e-38	7.11562e-46	6.70219e-23	5.43932e-23	3.04185e-23	NS	NS	6.45332e-262
Minunacovirus	14	BtMs-AlphaCoV/YN2020-Q61				OQ175081	MiBt1A	MN611524	MiBt1A
Minunacovirus	14	BtMs-AlphaCoV/YN2020-Q62				OQ175082	MiBt1A	OQ175085	MiBt1A
Minunacovirus	14							OQ175083	MiBt1A
Minunacovirus	14							KJ473796	MiBt1A
Minunacovirus	14							KJ473795	MiBt1A
Minunacovirus	14							EU420138	MiBt1A
Minunacovirus	14							NC_010437	MiBt1A
Minunacovirus	15	25175	28560	OQ175087	MiBt1A	OQ175081	MiBt1A	NC_010437	MiBt1A	2.52136e-49	3.04156e-44	1.83167e-18	3.34661e-23	2.41121e-23	7.55811e-14	NS	NS	6.8744e-46
Minunacovirus	15							MN611524	MiBt1A
Minunacovirus	15							OQ175085	MiBt1A
Minunacovirus	15							KJ473796	MiBt1A
Minunacovirus	15							KJ473795	MiBt1A
Minunacovirus	15							EU420138	MiBt1A
Minunacovirus	16	16562	17930	OQ175087	MiBt1A	OQ175081	MiBt1A	OQ175085	MiBt1A	3.03396e-51	2.48372e-34	5.24865e-44	7.96474e-21	3.90458e-18	1.54188e-14	NS	NS	7.14219e-22
Minunacovirus	16							MN611524	MiBt1A
Minunacovirus	16							OQ175083	MiBt1A
Minunacovirus	16							KJ473795	MiBt1A
Minunacovirus	16							EU420138	MiBt1A
Minunacovirus	16							NC_010437	MiBt1A
Minunacovirus	17	4324	8360	OQ175271	MiHKU8	MW450843	MiHKU8	KJ473799	MiHKU8	4.89178e-41	1.25027e-38	6.81858e-21	4.26983e-19	7.75881e-19	5.58262e-21	NS	NS	3.35382e-15
Minunacovirus	17	BtMs-AlphaCoV/YN2020-Q80				OQ175326	MiHKU8
Minunacovirus	18	17942	18630	OQ175084	MiBt1A	MW450840	MiBt1A	OQ175083	MiBt1A	1.56971e-40	4.06954e-36	2.79858e-38	3.80727e-11	1.82548e-12	1.24072e-12	NS	NS	NS
Minunacovirus	18							KJ473796	MiBt1A
Minunacovirus	19	22743	23672	OQ175076	MiBt1A	OQ175079	MiBt1A	Unknown (OQ175071)		7.37086e-35	4.55283e-29	NS	4.38127e-12	1.5516e-09	2.0414e-19	NS	NS	1.34417e-10
Minunacovirus	20	10477	14122	OQ175090	MiHKU8	MN611518	MiHKU8	OQ175091	MiHKU8	5.61056e-22	2.27325e-12	NS	7.33789e-16	3.32228e-17	4.25688e-17	NS	NS	6.36507e-27
Minunacovirus	20							OQ175262	MiHKU8
Minunacovirus	21	20232	20922	OQ175291	MiHKU8	OQ175098	MiHKU8	OQ175270	MiHKU8	2.19318e-19	5.54513e-22	NS	1.1344e-07	3.76141e-07	0.0125276	NS	NS	1.53619e-11
Minunacovirus	21							MW450843	MiHKU8
Minunacovirus	21							KJ473799	MiHKU8
Minunacovirus	22	27758	28011	NC_010438	MiHKU8	OQ175256	MiHKU8	OQ175088	MiHKU8	1.18597e-19	1.51352e-14	0.0176671	2.08939e-07	0.000418813	3.54385e-28	NS	NS	6.78613e-09
Minunacovirus	22	BtMs-AlphaCoV/GD2016-Q74		EU420139	MiHKU8	OQ175266	MiHKU8	OQ175262	MiHKU8
Minunacovirus	22					KJ473799	MiHKU8
Minunacovirus	22					KJ473800	MiHKU8
Minunacovirus	22	BtMs-AlphaCoV/YN2020-Q81				OQ175329	MiHKU8
Minunacovirus	22					KJ473798	MiHKU8
Minunacovirus	23	17935	18208	OQ175262	MiHKU8	MW450842	MiHKU8	OQ175088	MiHKU8	7.42137e-15	6.42897e-09	NS	6.70472e-06	NS	NS	NS	NS	4.02655e-07
Minunacovirus	23					MW450841	MiHKU8
Minunacovirus	23	BtMs-AlphaCoV/YN2020-Q77				OQ175271	MiHKU8
Minunacovirus	23					KJ473799	MiHKU8
Minunacovirus	24	21020	21286	OQ175093	MiHKU8	KJ473800	MiHKU8	MN611518	MiHKU8	1.18316e-14	1.86201e-11	3.90418e-07	0.000101537	0.000333098	0.0135446	NS	NS	1.20975e-10
Minunacovirus	25	26716	27390	MW450840	MiBt1A	NC_010437	MiBt1A	OQ175081	MiBt1A	4.32908e-14	2.11508e-10	NS	0.0107195	NS	0.00331452	NS	NS	5.74152e-09
Minunacovirus	25					MN611524	MiBt1A
Minunacovirus	25					EU420138	MiBt1A
Minunacovirus	25	BtMs-AlphaCoV/YN2020-Q66				OQ175086	MiBt1A
Minunacovirus	26	22412	22691	OQ175249	MiBt1A	Unknown (MN611524)		OQ175079	MiBt1A	2.53843e-12	1.31271e-53	NS	1.49213e-16	4.35978e-10	7.69874e-09	NS	NS	4.94122e-36
Minunacovirus	26							OQ175069	MiBt1A
Minunacovirus	26							OQ175071	MiBt1A
Minunacovirus	26							OQ175080	MiBt1A
Minunacovirus	27	1803	1987	OQ175083	MiBt1A	OQ175082	MiBt1A	KJ473796	MiBt1A	7.37922e-12	1.77027e-08	0.00126184	2.68162e-08	NS	NS	NS	NS	3.71301e-05
Minunacovirus	28	19906	20452	OQ175084	MiBt1A	MW450840	MiBt1A	NC_010437	MiBt1A	4.52603e-09	3.54263e-07	NS	1.29718e-06	0.000970385	NS	NS	NS	1.18863e-09
Minunacovirus	28							MN611524	MiBt1A
Minunacovirus	28							OQ175085	MiBt1A
Minunacovirus	28							KJ473795	MiBt1A
Minunacovirus	28							EU420138	MiBt1A
Minunacovirus	29	1492	2396	OQ175078	MiBt1A	Unknown (OQ175074)		OQ175071	MiBt1A	1.04587e-08	4.69691e-09	1.764e-09	2.22764e-06	6.12593e-06	4.92336e-12	NS	NS	NS
Minunacovirus	30	14625	14902	OQ175084	MiBt1A	OQ175077	MiBt1A	KJ473796	MiBt1A	8.60193e-09	0.000738506	9.55639e-08	4.48995e-06	0.00249881	NS	NS	NS	0.000402531
Minunacovirus	30							OQ175083	MiBt1A
Minunacovirus	31	28791	29693	OQ175087	MiBt1A	OQ175072	MiBt1A	OQ175085	MiBt1A	2.07004e-08	2.10094e-08	0.00232535	0.000653345	0.0378243	NS	NS	NS	NS
Minunacovirus	32	1717	2103	OQ175080	MiBt1A	Unknown (OQ175249)		OQ175069	MiBt1A	1.89638e-06	3.8633e-07	NS	0.0249258	NS	3.99955e-09	NS	NS	NS
Minunacovirus	32			OQ175078	MiBt1A			EU420137	MiBt1A
Minunacovirus	32							OQ175075	MiBt1A
Minunacovirus	33	23445	23813	OQ175087	MiBt1A	Unknown (NC_010437)		OQ175085	MiBt1A	NS	0.0163947	2.23232e-05	NS	0.00665352	2.92006e-05	NS	NS	NS
Minunacovirus	33					Unknown(EU420138)
Myotacovirus	1	19457	22573	OQ175106	MaSaX11	Unknown (OQ175117)		OQ175107	MaSaX11	1.24187e-94	3.69281e-103	1.25842e-88	4.10411e-43	7.14336e-46	5.67429e-53	NS	NS	3.98857e-147
Myotacovirus	1					Unknown(OQ175118)		OQ175112	MaSaX11
Myotacovirus	2	22092	22624	OQ175105	MaSaX11	MZ081397	MaSaX11	OQ175111	MaSaX11	6.39479e-98	2.21381e-94	6.17001e-99	4.27857e-27	2.67093e-27	3.31976e-33	NS	NS	4.15909e-08
Myotacovirus	2			OQ175104	MaSaX11
Myotacovirus	3	3055	3318	OQ175340	MaSaX11	MZ081397	MaSaX11	OQ175119	MaSaX11	4.66984e-55	2.06956e-53	3.97968e-51	1.25127e-13	1.16795e-13	1.41971e-14	NS	NS	NS
Myotacovirus	4	20800	21205	OQ175111	MaSaX11	MN535734	MaSaX11	OQ175116	MaSaX11	4.50921e-32	1.91105e-30	5.88297e-25	4.24707e-40	2.34613e-22	NS	NS	NS	9.05402e-25
Myotacovirus	4	BtMa-AlphaCoV/JX2020-Q82		OQ175106	MaSaX11	OQ175102	MaSaX11	OQ175110	MaSaX11
Myotacovirus	4			OQ175104	MaSaX11			OQ175113	MaSaX11
Myotacovirus	4			OQ175105	MaSaX11			OQ175114	MaSaX11
Myotacovirus	4							OQ175108	MaSaX11
Myotacovirus	4							OQ175115	MaSaX11
Myotacovirus	5	20459	21354	OQ175340	MaSaX11	OQ175102	MaSaX11	OQ175118	MaSaX11	5.97518e-18	5.18941e-31	5.50388e-17	3.53068e-29	3.81565e-18	NS	NS	NS	1.09113e-12
Myotacovirus	5							OQ175110	MaSaX11
Myotacovirus	5							OQ175114	MaSaX11
Myotacovirus	5							OQ175116	MaSaX11
Myotacovirus	5							OQ175108	MaSaX11
Myotacovirus	5							OQ175115	MaSaX11
Myotacovirus	5							OQ175117	MaSaX11
Myotacovirus	5							OQ175119	MaSaX11
Myotacovirus	6	20538	22564	OQ175111	MaSaX11	Unknown (OQ175116)		OQ175119	MaSaX11	4.78206e-14	4.4648e-12	2.56977e-13	2.55378e-18	2.47645e-14	5.38572e-26	NS	NS	4.93298e-112
Myotacovirus	6			OQ175104	MaSaX11
Myotacovirus	6			OQ175105	MaSaX11
Myotacovirus	7	20514	20966	ON378804	MaSaX11	MZ328298	MaSaX11	OQ175102	MaSaX11	2.07411e-23	NS	2.69225e-17	7.34622e-18	2.58867e-10	NS	NS	NS	7.27418e-13
Myotacovirus	8	3871	4091	OQ175105	MaSaX11	MZ081397	MaSaX11	OQ175118	MaSaX11	1.61713e-19	1.90833e-18	7.90343e-20	1.88939e-09	2.45802e-05	0.00814842	NS	NS	5.41927e-11
Myotacovirus	8			OQ175104	MaSaX11			OQ175115	MaSaX11
Myotacovirus	8							OQ175117	MaSaX11
Myotacovirus	8							OQ175119	MaSaX11
Myotacovirus	9	21608	21932	OQ175340	MaSaX11	MZ328299	MaSaX11	OQ175113	MaSaX11	0.001028	NS	NS	2.67204e-07	2.52862e-06	3.66767e-13	NS	NS	0.0204108
Myotacovirus	9							OQ175107	MaSaX11
Myotacovirus	9							OQ175112	MaSaX11
Myotacovirus	9							OQ175114	MaSaX11
Myotacovirus	9							OQ175115	MaSaX11
Myotacovirus	9							OQ175117	MaSaX11
Myotacovirus	9							OQ175118	MaSaX11
Myotacovirus	10	2102	2320	OQ175110	MaSaX11	OQ175115	MaSaX11	OQ175108	MaSaX11	5.74228e-06	1.06266e-06	0.000398309	0.000627873	0.000454901	0.0269419	NS	NS	3.74006e-05
Myotacovirus	11	13671	17333	OQ175119	MaSaX11	Unknown (OQ175118)		OQ175116	MaSaX11	NS	NS	NS	4.17637e-05	0.00468405	1.21113e-10	NS	NS	2.09668e-32
Nobecovirus	1	263	782	HM211099	RoHKU9	OQ175341	RoHKU9	MZ293755	RoHKU9	7.09317e-63	1.08952e-16	6.27511e-52	4.4079e-27	1.35827e-20	4.06366e-13	NS	NS	5.20275e-54
Nobecovirus	1	BtEs-BetaCoV/YN2020-Q317				OQ175337	RoHKU9
Nobecovirus	1	BtMr-BetaCoV/YN2020-Q318				OQ175338	RoHKU9
Nobecovirus	2	20463	25486	EF065516	RoHKU9	Unknown (HM211099)		OQ175341	RoHKU9	5.35475e-43	6.59085e-26	3.18084e-35	7.8705e-196	7.8705e-196	5.02625e-17	NS	NS	2.03881e-59
Nobecovirus	2					Unknown(MZ293755)
Nobecovirus	2					Unknown(HM211101)
Nobecovirus	2					Unknown(MZ293753)
Nobecovirus	2					Unknown(EF065514)
Nobecovirus	3	263	782	MZ293754	RoHKU9	OQ175341	RoHKU9	MZ293752	RoHKU9	2.18123e-22	4.50419e-06	NS	1.95423e-26	1.16705e-07	4.52723e-11	NS	NS	4.08468e-49
Nobecovirus	3	BtEs-BetaCoV/YN2020-Q317				OQ175337	RoHKU9
Nobecovirus	3	BtMr-BetaCoV/YN2020-Q318				OQ175338	RoHKU9
Nobecovirus	4	21332	22508	OQ175242	RoGCCDC1	Unknown (OQ175328)		OQ175332	RoGCCDC1	8.21605e-21	4.57586e-25	3.99598e-26	3.24361e-12	3.66345e-09	5.06118e-18	NS	NS	1.41762e-06
Nobecovirus	5	13428	13534	OM219647	RoGCCDC1	MZ293741	RoHKU9	OQ175333	RoGCCDC1	3.61659e-22	4.52387e-21	NS	8.86544e-05	1.37592e-05	NS	NS	NS	1.87858e-07
Nobecovirus	5					MZ293740	RoHKU9	MZ293732	RoGCCDC1
Nobecovirus	5							KU762337	RoGCCDC1
Nobecovirus	5							OQ175328	RoGCCDC1
Nobecovirus	5							OQ175334	RoGCCDC1
Nobecovirus	5							OQ175332	RoGCCDC1
Nobecovirus	5							OQ175327	RoGCCDC1
Nobecovirus	5							OQ175238	RoGCCDC1
Nobecovirus	5							OQ175336	RoGCCDC1
Nobecovirus	5							OQ175242	RoGCCDC1
Nobecovirus	5							MT350598	RoGCCDC1
Nobecovirus	6	14284	18270	OQ175333	RoGCCDC1	NC_030886	RoGCCDC1	OQ175332	RoGCCDC1	1.96844e-17	1.78848e-12	3.80536e-08	8.35813e-11	4.16497e-11	2.81885e-13	NS	NS	2.91267e-12
Nobecovirus	6					KU762338	RoGCCDC1
Nobecovirus	7	4912	8687	MK211379	RoHKU9	Unknown (MZ293741)		OP963606	RoHKU9	0.0031747	NS	NS	6.49328e-252	2.49265e-10	NS	NS	NS	5.82534e-12
Nobecovirus	7					Unknown(MZ293740)
Nobecovirus	8	31260	31403	MG693170	RoHKU9	HM211101	RoHKU9	Unknown (OM219647)		9.14667e-08	7.66032e-10	NS	0.000148717	NS	2.34561e-34	NS	NS	0.00912332
Nobecovirus	8			MZ293739	RoHKU9	MZ293752	RoHKU9	Unknown(KU762338)
Nobecovirus	8			EF065513	RoHKU9			Unknown(NC_030886)
Nobecovirus	8			NC_009021	RoHKU9			Unknown(OQ175330)
Nobecovirus	8							Unknown(OQ175334)
Nobecovirus	8							Unknown(OQ175332)
Nobecovirus	8							Unknown(OQ175331)
Nobecovirus	8							Unknown(OQ175327)
Nobecovirus	8							Unknown(OQ175238)
Nobecovirus	8							Unknown(OQ175242)
Nobecovirus	8							Unknown(MT350598)
Nobecovirus	9	360	674	EF065516	RoHKU9	MK492263	RoHKU9	OQ175337	RoHKU9	2.81162e-05	NS	NS	2.53901e-08	7.26873e-05	NS	NS	NS	0.0122496
Nobecovirus	9					MZ293741	RoHKU9	OQ175338	RoHKU9
Nobecovirus	9					MZ293740	RoHKU9
Nobecovirus	9					MT337386	RoHKU9
Nobecovirus	9					MT337387	RoHKU9
Nobecovirus	9					OP963606	RoHKU9
Nobecovirus	9					MK211379	RoHKU9
Nobecovirus	10	31103	31255	MZ293754	RoHKU9	ON313746	EiBtC704	HM211101	RoHKU9	0.00796	NS	NS	1.09978e-08	8.98977e-06	1.01575e-09	NS	NS	0.00198601
Nobecovirus	10			HM211099	RoHKU9	ON313745	EiBtC704	EF065516	RoHKU9
Nobecovirus	10			MG762674	RoHKU9	MG693168	EiBtC704	OQ175246	RoHKU9
Nobecovirus	10					NC_048212	EiBtC704	OQ175248	RoHKU9
Nobecovirus	10							MZ293752	RoHKU9
Nobecovirus	11	25224	26107	OQ175238	RoGCCDC1	NC_030886	RoGCCDC1	OQ175327	RoGCCDC1	0.000289067	8.06399e-07	NS	5.33666e-08	0.000564755	3.11987e-05	NS	NS	0.000548292
Nyctacovirus	1	6589	8858	OQ175123	BatNycta_NL7	OQ175122	BatNycta_NL7	OQ175128	BatNycta_NL7	1.40695e-84	1.14875e-81	7.11522e-79	1.24798e-25	9.48389e-23	1.7891e-25	NS	NS	1.44036e-46
Nyctacovirus	2	29025	29289	OQ175126	BatNycta_NL7	NC_028833	NvSC13	OQ175124	BatNycta_NL7	1.45162e-28	8.30649e-29	3.58796e-06	5.66444e-11	2.68262e-10	3.79835e-14	NS	NS	6.45484e-12
Nyctacovirus	2					KJ473809	NvSC13	OQ175122	BatNycta_NL7
Nyctacovirus	2							OQ175125	BatNycta_NL7
Nyctacovirus	2							OQ175129	BatNycta_NL7
Nyctacovirus	3	4198	4418	OQ175128	BatNycta_NL7	OQ175125	BatNycta_NL7	OQ175123	BatNycta_NL7	1.56178e-13	1.51633e-12	1.21736e-12	0.000584631	0.00054494	2.78785e-10	NS	NS	1.37364e-07
Nyctacovirus	3	BtPa-AlphaCoV/GZ2019-Q109				OQ175129	BatNycta_NL7
Nyctacovirus	4	21868	22076	OQ175128	BatNycta_NL7	OQ175124	BatNycta_NL7	OQ175123	BatNycta_NL7	5.73982e-13	1.07464e-11	2.44366e-09	0.000129922	0.000124525	4.51339e-08	NS	NS	1.321e-07
Nyctacovirus	5	19667	19986	OQ175128	BatNycta_NL7	OQ175124	BatNycta_NL7	OQ175127	BatNycta_NL7	1.46917e-07	9.49657e-07	4.80205e-06	2.1219e-06	0.000300917	NS	NS	NS	1.55591e-05
Nyctacovirus	6	21023	22042	OQ175124	BatNycta_NL7	Unknown (OQ175129)		OQ175123	BatNycta_NL7	0.00588946	0.012335	NS	1.38185e-06	2.99433e-06	1.4245e-10	NS	NS	4.89e-05
Nyctacovirus	6							OQ175127	BatNycta_NL7
Nyctacovirus	6							OQ175128	BatNycta_NL7
Nyctacovirus	7	24648	25609	OQ175127	BatNycta_NL7	OQ175124	BatNycta_NL7	OQ175128	BatNycta_NL7	8.22651e-05	NS	NS	4.11861e-07	1.16457e-05	0.000349992	NS	NS	0.000124382
Pedacovirus	1	639	8927	OQ175169	ScBt512	OQ175159	ScBt512	MH687955	ScBt512	1.86985e-170	2.48314e-209	NS	9.2239e-31	NS	2.24126e-84	NS	NS	1.03984e-247
Pedacovirus	1	BtSk-AlphaCoV/GD2017-Q165				OQ175161	ScBt512	MH687945	ScBt512
Pedacovirus	1	BtSk-AlphaCoV/GD2018-Q169				OQ175165	ScBt512	MN611521	ScBt512
Pedacovirus	1							OQ175163	ScBt512
Pedacovirus	1							OQ175181	ScBt512
Pedacovirus	1							OQ175186	ScBt512
Pedacovirus	1							OQ175188	ScBt512
Pedacovirus	1							OQ175177	ScBt512
Pedacovirus	1							OQ175179	ScBt512
Pedacovirus	1							MK211372	ScBt512
Pedacovirus	1							OQ175050	ScBt512
Pedacovirus	1							OQ175175	ScBt512
Pedacovirus	1							OQ175049	ScBt512
Pedacovirus	1							OQ175157	ScBt512
Pedacovirus	1							MH687966	ScBt512
Pedacovirus	1							MH687942	ScBt512
Pedacovirus	1							MH687957	ScBt512
Pedacovirus	1							MH687944	ScBt512
Pedacovirus	1							MH687965	ScBt512
Pedacovirus	1							MH687960	ScBt512
Pedacovirus	1							MH687958	ScBt512
Pedacovirus	1							MH687961	ScBt512
Pedacovirus	1							MH687937	ScBt512
Pedacovirus	1							MH687956	ScBt512
Pedacovirus	1							MH687943	ScBt512
Pedacovirus	1							OQ175051	ScBt512
Pedacovirus	2	26140	27477	OQ175156	ScBt512	OQ175159	ScBt512	OQ175170	ScBt512	1.57346e-150	1.0799e-141	NS	4.26902e-19	NS	NS	NS	NS	6.93036e-85
Pedacovirus	2			OQ175172	ScBt512			OQ175164	ScBt512
Pedacovirus	2							OQ175182	ScBt512
Pedacovirus	2							OQ175177	ScBt512
Pedacovirus	3	24678	25472	OQ175188	ScBt512	OQ175187	ScBt512	OQ175186	ScBt512	1.02927e-130	2.57557e-128	NS	3.11277e-21	NS	NS	NS	NS	8.3336e-109
Pedacovirus	4	11632	20573	OQ175160	ScBt512	Unknown (OQ175169)		OQ175181	ScBt512	1.13888e-38	3.9491e-44	NS	2.48211e-26	1.11182e-07	NS	NS	NS	6.45556e-127
Pedacovirus	4							MK211369	ScBt512
Pedacovirus	4							OQ175109	ScBt512
Pedacovirus	4							OQ175182	ScBt512
Pedacovirus	4							OQ175099	ScBt512
Pedacovirus	4							OQ175174	ScBt512
Pedacovirus	4							MH687954	ScBt512
Pedacovirus	4							MH687934	ScBt512
Pedacovirus	4							OQ175163	ScBt512
Pedacovirus	4							OQ175186	ScBt512
Pedacovirus	4							OQ175050	ScBt512
Pedacovirus	4							OQ175175	ScBt512
Pedacovirus	4							MH687937	ScBt512
Pedacovirus	4							MH687955	ScBt512
Pedacovirus	4							MH687943	ScBt512
Pedacovirus	5	25302	27402	OQ175143	BT020	OQ175141	BT020	Unknown (OQ175155)		7.73422e-11	6.07196e-09	NS	5.90473e-17	1.93161e-08	4.65701e-24	NS	NS	6.43073e-114
Pedacovirus	5	BtMr-AlphaCoV/GD2017-Q125		OQ175132	BT020	OQ175145	BT020	Unknown(OQ175152)
Pedacovirus	5	BtMr-AlphaCoV/GD2017-Q127				OQ175147	BT020	Unknown(OQ175153)
Pedacovirus	5	BtMr-AlphaCoV/GD2017-Q129				OQ175149	BT020	Unknown(OQ175137)
Pedacovirus	5	BtMr-AlphaCoV/GD2019-Q122				OQ175142	BT020	Unknown(OQ175148)
Pedacovirus	5	BtMr-AlphaCoV/JX2020-Q134				OQ175154	BT020	Unknown(OQ175134)
Pedacovirus	5							Unknown(OQ175146)
Pedacovirus	5							Unknown(OQ175144)
Pedacovirus	5							Unknown(OQ175136)
Pedacovirus	5							Unknown(OQ175138)
Pedacovirus	5							Unknown(OQ175150)
Pedacovirus	5							Unknown(OQ175140)
Pedacovirus	6	24418	25488	OQ175050	ScBt512	OQ175170	ScBt512	OQ175181	ScBt512	1.43343e-108	4.92036e-104	NS	1.061e-23	NS	NS	NS	NS	1.84594e-06
Pedacovirus	7	24490	25486	MH687966	ScBt512	MH687935	ScBt512	OQ175167	ScBt512	8.70504e-99	1.97042e-85	NS	3.84487e-21	7.08557e-08	4.66391e-86	NS	NS	1.89124e-77
Pedacovirus	7			MH687965	ScBt512	MH687949	ScBt512
Pedacovirus	7			MH687960	ScBt512	MH687962	ScBt512
Pedacovirus	7			MH687958	ScBt512	MH687959	ScBt512
Pedacovirus	7			MH687961	ScBt512	MH687939	ScBt512
Pedacovirus	7			MH687937	ScBt512	MH687936	ScBt512
Pedacovirus	7			MH687943	ScBt512	MH687950	ScBt512
Pedacovirus	8	24691	25479	OQ175177	ScBt512	MH687967	ScBt512	OQ175181	ScBt512	5.83227e-91	4.3196e-81	NS	6.06954e-31	1.19065e-11	NS	NS	NS	2.82788e-11
Pedacovirus	8					DQ648858	ScBt512
Pedacovirus	8					NC_009657	ScBt512
Pedacovirus	8	BtSk-AlphaCoV/GX2017-Q187				OQ175183	ScBt512
Pedacovirus	8	BtSk-AlphaCoV/GX2017-Q148				OQ175070	ScBt512
Pedacovirus	8	BtSk-AlphaCoV/GX2019-Q182				OQ175178	ScBt512
Pedacovirus	8					MK211369	ScBt512
Pedacovirus	8	BtSk-AlphaCoV/HI2019-Q162				OQ175158	ScBt512
Pedacovirus	8					MK211370	ScBt512
Pedacovirus	8	BtSk-AlphaCoV/GX2019-Q153				OQ175096	ScBt512
Pedacovirus	8	BtSk-AlphaCoV/GX2019-Q154				OQ175097	ScBt512
Pedacovirus	8	BtSk-AlphaCoV/GX2017-Q152				OQ175095	ScBt512
Pedacovirus	8	BtSk-AlphaCoV/HI2019-Q157				OQ175101	ScBt512
Pedacovirus	8	BtSk-AlphaCoV/HI2019-Q177				OQ175173	ScBt512
Pedacovirus	8	BtSk-AlphaCoV/HI2019-Q139				OQ175043	ScBt512
Pedacovirus	8	BtSk-AlphaCoV/GX2017-Q149				OQ175089	ScBt512
Pedacovirus	8	BtSk-AlphaCoV/GX2019-Q155				OQ175099	ScBt512
Pedacovirus	8	BtSk-AlphaCoV/HI2019-Q178				OQ175174	ScBt512
Pedacovirus	8					MH687964	ScBt512
Pedacovirus	8					MH687963	ScBt512
Pedacovirus	8					MH687946	ScBt512
Pedacovirus	8					MH687954	ScBt512
Pedacovirus	8					MH687948	ScBt512
Pedacovirus	8					MH687934	ScBt512
Pedacovirus	9	10294	10694	OQ175169	ScBt512	OQ175165	ScBt512	NC_009657	ScBt512	1.40374e-89	2.638e-83	NS	3.39947e-20	NS	NS	NS	NS	3.63612e-145
Pedacovirus	9							DQ648858	ScBt512
Pedacovirus	9							OQ175183	ScBt512
Pedacovirus	9							OQ175046	ScBt512
Pedacovirus	9							OQ175166	ScBt512
Pedacovirus	9							OQ175162	ScBt512
Pedacovirus	9							OQ175164	ScBt512
Pedacovirus	9							OQ175044	ScBt512
Pedacovirus	9							OQ175070	ScBt512
Pedacovirus	9							OQ175176	ScBt512
Pedacovirus	9							OQ175178	ScBt512
Pedacovirus	9							MK211369	ScBt512
Pedacovirus	9							OQ175158	ScBt512
Pedacovirus	9							OQ175171	ScBt512
Pedacovirus	9							OQ175100	ScBt512
Pedacovirus	9							OQ175092	ScBt512
Pedacovirus	9							OQ175094	ScBt512
Pedacovirus	9							OQ175187	ScBt512
Pedacovirus	9							OQ175048	ScBt512
Pedacovirus	9							OQ175184	ScBt512
Pedacovirus	9							MK211370	ScBt512
Pedacovirus	9							OQ175096	ScBt512
Pedacovirus	9							OQ175097	ScBt512
Pedacovirus	9							OQ175103	ScBt512
Pedacovirus	9							OQ175109	ScBt512
Pedacovirus	9							OQ175045	ScBt512
Pedacovirus	9							OQ175095	ScBt512
Pedacovirus	9							OQ175180	ScBt512
Pedacovirus	9							OQ175168	ScBt512
Pedacovirus	9							OQ175101	ScBt512
Pedacovirus	9							OQ175173	ScBt512
Pedacovirus	9							OQ175043	ScBt512
Pedacovirus	9							OQ175185	ScBt512
Pedacovirus	9							OQ175182	ScBt512
Pedacovirus	9							OQ175089	ScBt512
Pedacovirus	9							OQ175099	ScBt512
Pedacovirus	9							OQ175170	ScBt512
Pedacovirus	9							OQ175156	ScBt512
Pedacovirus	9							MH687954	ScBt512
Pedacovirus	9							MH687948	ScBt512
Pedacovirus	9							MH687941	ScBt512
Pedacovirus	9							MH687934	ScBt512
Pedacovirus	9							MH687938	ScBt512
Pedacovirus	9							MH687945	ScBt512
Pedacovirus	9							OQ175163	ScBt512
Pedacovirus	9							OQ175181	ScBt512
Pedacovirus	9							OQ175186	ScBt512
Pedacovirus	9							OQ175188	ScBt512
Pedacovirus	9							OQ175177	ScBt512
Pedacovirus	9							OQ175179	ScBt512
Pedacovirus	9							MK211372	ScBt512
Pedacovirus	9							OQ175050	ScBt512
Pedacovirus	9							OQ175049	ScBt512
Pedacovirus	9							OQ175157	ScBt512
Pedacovirus	9							OQ175160	ScBt512
Pedacovirus	9							MH687966	ScBt512
Pedacovirus	9							MH687942	ScBt512
Pedacovirus	9							MH687957	ScBt512
Pedacovirus	9							MH687944	ScBt512
Pedacovirus	9							MH687965	ScBt512
Pedacovirus	9							MH687960	ScBt512
Pedacovirus	9							MH687958	ScBt512
Pedacovirus	9							MH687961	ScBt512
Pedacovirus	9							MH687937	ScBt512
Pedacovirus	9							MH687956	ScBt512
Pedacovirus	9							MH687955	ScBt512
Pedacovirus	9							MH687943	ScBt512
Pedacovirus	9							OQ175051	ScBt512
Pedacovirus	10	26177	27022	OQ175092	ScBt512	Unknown (OQ175103)		OQ175094	ScBt512	6.17388e-80	1.28705e-78	NS	4.1252e-26	NS	NS	NS	NS	2.13049e-87
Pedacovirus	10					Unknown(OQ175109)		OQ175188	ScBt512
Pedacovirus	10					Unknown(OQ175169)
Pedacovirus	11	6598	22037	OQ175094	ScBt512	Unknown (OQ175092)		OQ175187	ScBt512	4.73547e-43	5.43016e-37	NS	1.62434e-22	NS	NS	NS	NS	3.98385e-86
Pedacovirus	11							OQ175048	ScBt512
Pedacovirus	11							OQ175184	ScBt512
Pedacovirus	12	6645	20573	OQ175163	ScBt512	Unknown (OQ175100)		OQ175179	ScBt512	4.70333e-13	3.11503e-18	NS	3.79217e-10	NS	NS	NS	NS	5.20904e-82
Pedacovirus	13	15683	21787	MH006958	PEDV	Unknown (KF384500)		LC063838	PEDV	3.87075e-49	1.64467e-44	NS	7.87442e-27	1.68701e-23	NS	NS	NS	4.56257e-80
Pedacovirus	13					Unknown(KR610993)		KM392229	PEDV
Pedacovirus	14	26208	26720	OQ175089	ScBt512	OQ175165	ScBt512	OQ175099	ScBt512	1.08349e-71	5.25727e-37	NS	1.67614e-24	NS	NS	NS	NS	3.63293e-17
Pedacovirus	14	BtSk-AlphaCoV/HI2019-Q163				OQ175159	ScBt512	MK211369	ScBt512
Pedacovirus	14							OQ175182	ScBt512
Pedacovirus	15	1349	2063	OQ175165	ScBt512	OQ175186	ScBt512	MH687951	ScBt512	5.15633e-63	1.97938e-63	NS	2.02613e-13	2.24341e-09	NS	NS	NS	2.52137e-11
Pedacovirus	15	BtSk-AlphaCoV/GD2017-Q166		OQ175161	ScBt512	OQ175162	ScBt512	MZ293733	ScBt512
Pedacovirus	15	BtSk-AlphaCoV/GD2017-Q168		OQ175159	ScBt512	OQ175164	ScBt512	MH687940	ScBt512
Pedacovirus	15	BtSk-AlphaCoV/GD2018-Q140				OQ175044	ScBt512	MH687952	ScBt512
Pedacovirus	15	BtSk-AlphaCoV/GX2017-Q148				OQ175070	ScBt512	MH687949	ScBt512
Pedacovirus	15	BtSk-AlphaCoV/GX2019-Q180				OQ175176	ScBt512	MH687935	ScBt512
Pedacovirus	15	BtSk-AlphaCoV/GX2019-Q182				OQ175178	ScBt512	MH687962	ScBt512
Pedacovirus	15					MK211369	ScBt512	MH687959	ScBt512
Pedacovirus	15	BtSk-AlphaCoV/HI2019-Q162				OQ175158	ScBt512	MH687939	ScBt512
Pedacovirus	15	BtSk-AlphaCoV/HI2019-Q175				OQ175171	ScBt512	MH687936	ScBt512
Pedacovirus	15	BtSk-AlphaCoV/GX2019-Q156				OQ175100	ScBt512	MH687950	ScBt512
Pedacovirus	15	BtSk-AlphaCoV/GX2017-Q150				OQ175092	ScBt512
Pedacovirus	15	BtSk-AlphaCoV/GX2017-Q151				OQ175094	ScBt512
Pedacovirus	15	BtSk-AlphaCoV/GX2017-Q191				OQ175187	ScBt512
Pedacovirus	15	BtSk-AlphaCoV/GX2017-Q144				OQ175048	ScBt512
Pedacovirus	15	BtSk-AlphaCoV/GX2017-Q188				OQ175184	ScBt512
Pedacovirus	15					MK211370	ScBt512
Pedacovirus	15	BtSk-AlphaCoV/GX2019-Q153				OQ175096	ScBt512
Pedacovirus	15	BtSk-AlphaCoV/GX2019-Q154				OQ175097	ScBt512
Pedacovirus	15	BtSk-AlphaCoV/HI2019-Q158				OQ175103	ScBt512
Pedacovirus	15	BtSk-AlphaCoV/HI2019-Q159				OQ175109	ScBt512
Pedacovirus	15	BtSk-AlphaCoV/GD2018-Q141				OQ175045	ScBt512
Pedacovirus	15	BtSk-AlphaCoV/GX2017-Q152				OQ175095	ScBt512
Pedacovirus	15	BtSk-AlphaCoV/GD2018-Q172				OQ175168	ScBt512
Pedacovirus	15	BtSk-AlphaCoV/HI2019-Q157				OQ175101	ScBt512
Pedacovirus	15	BtSk-AlphaCoV/HI2019-Q177				OQ175173	ScBt512
Pedacovirus	15	BtSk-AlphaCoV/HI2019-Q139				OQ175043	ScBt512
Pedacovirus	15	BtSk-AlphaCoV/GX2017-Q189				OQ175185	ScBt512
Pedacovirus	15	BtSk-AlphaCoV/GD2018-Q186				OQ175182	ScBt512
Pedacovirus	15	BtSk-AlphaCoV/GX2017-Q149				OQ175089	ScBt512
Pedacovirus	15	BtSk-AlphaCoV/GX2019-Q155				OQ175099	ScBt512
Pedacovirus	15	BtSk-AlphaCoV/HI2019-Q178				OQ175174	ScBt512
Pedacovirus	15	BtSk-AlphaCoV/GD2018-Q174				OQ175170	ScBt512
Pedacovirus	15	BtSk-AlphaCoV/HI2019-Q160				OQ175156	ScBt512
Pedacovirus	15	BtSk-AlphaCoV/GD2017-Q167				OQ175163	ScBt512
Pedacovirus	15	BtSk-AlphaCoV/GX2017-Q192				OQ175188	ScBt512
Pedacovirus	15	BtSk-AlphaCoV/GX2019-Q181				OQ175177	ScBt512
Pedacovirus	15	BtSk-AlphaCoV/GX2019-Q183				OQ175179	ScBt512
Pedacovirus	15					MK211372	ScBt512
Pedacovirus	15	BtSk-AlphaCoV/HI2019-Q146				OQ175050	ScBt512
Pedacovirus	15	BtSk-AlphaCoV/HI2019-Q179				OQ175175	ScBt512
Pedacovirus	15	BtSk-AlphaCoV/HI2019-Q161				OQ175157	ScBt512
Pedacovirus	16	26242	27469	MH687957	ScBt512	MH687966	ScBt512	MH687941	ScBt512	7.21101e-18	1.56934e-15	NS	3.15251e-12	NS	NS	NS	NS	5.50548e-63
Pedacovirus	16							MH687948	ScBt512
Pedacovirus	16							MH687938	ScBt512
Pedacovirus	17	25479	26143	MZ328300	BatPeda_NL9	OQ175040	BT020	OQ175213	BatPeda_NL9	4.05587e-54	3.50214e-45	NS	8.7841e-10	NS	NS	NS	NS	0.0019865
Pedacovirus	17	BtMs-AlphaCoV/GX2017-Q137				OQ175041	BT020
Pedacovirus	18	24483	24859	OQ175049	ScBt512	OQ175184	ScBt512	OQ175181	ScBt512	2.37725e-52	1.21054e-45	5.75788e-49	5.45914e-11	1.4202e-10	5.94725e-20	NS	NS	NS
Pedacovirus	19	670	7171	MH687935	ScBt512	MH687936	ScBt512	MH687949	ScBt512	4.89955e-52	1.65252e-49	NS	1.10556e-23	NS	NS	NS	NS	5.26182e-38
Pedacovirus	19					MH687959	ScBt512	MZ293733	ScBt512
Pedacovirus	19							MH687940	ScBt512
Pedacovirus	20	27008	28106	OQ175167	ScBt512	OQ175092	ScBt512	Unknown (OQ175047)		2.16592e-25	7.52588e-18	NS	1.39657e-14	NS	NS	NS	NS	1.05345e-51
Pedacovirus	20	BtSk-AlphaCoV/GD2018-Q142				OQ175046	ScBt512	Unknown(OQ175183)
Pedacovirus	20					MK211371	ScBt512
Pedacovirus	20	BtSk-AlphaCoV/GD2017-Q166				OQ175162	ScBt512
Pedacovirus	20	BtSk-AlphaCoV/GD2018-Q140				OQ175044	ScBt512
Pedacovirus	20	BtSk-AlphaCoV/GX2017-Q148				OQ175070	ScBt512
Pedacovirus	20	BtSk-AlphaCoV/GX2017-Q151				OQ175094	ScBt512
Pedacovirus	20	BtSk-AlphaCoV/GX2017-Q191				OQ175187	ScBt512
Pedacovirus	20	BtSk-AlphaCoV/GX2019-Q153				OQ175096	ScBt512
Pedacovirus	20	BtSk-AlphaCoV/GX2019-Q154				OQ175097	ScBt512
Pedacovirus	20	BtSk-AlphaCoV/HI2019-Q157				OQ175101	ScBt512
Pedacovirus	20	BtSk-AlphaCoV/HI2019-Q177				OQ175173	ScBt512
Pedacovirus	20	BtSk-AlphaCoV/HI2019-Q139				OQ175043	ScBt512
Pedacovirus	20	BtSk-AlphaCoV/GX2019-Q183				OQ175179	ScBt512
Pedacovirus	21	25475	26682	OQ175181	ScBt512	Unknown (MH687948)		NC_009657	ScBt512	7.04478e-24	1.54308e-25	NS	7.81456e-16	NS	NS	NS	NS	1.12208e-51
Pedacovirus	21					Unknown(MH687967)		DQ648858	ScBt512
Pedacovirus	21					Unknown(MH687964)		OQ175097	ScBt512
Pedacovirus	21					Unknown(MH687963)
Pedacovirus	21					Unknown(MH687946)
Pedacovirus	21					Unknown(MH687954)
Pedacovirus	21					Unknown(MH687941)
Pedacovirus	21					Unknown(MH687945)
Pedacovirus	21					Unknown(MH687958)
Pedacovirus	21					Unknown(MH687956)
Pedacovirus	21					Unknown(MH687943)
Pedacovirus	22	26340	27532	MH687942	ScBt512	Unknown (OQ175047)		OQ175170	ScBt512	3.17742e-17	1.04568e-14	NS	4.19615e-11	NS	NS	NS	NS	3.40858e-51
Pedacovirus	22							OQ175046	ScBt512
Pedacovirus	22							OQ175166	ScBt512
Pedacovirus	22							MK211371	ScBt512
Pedacovirus	22							OQ175164	ScBt512
Pedacovirus	22							OQ175044	ScBt512
Pedacovirus	22							OQ175178	ScBt512
Pedacovirus	22							MK211369	ScBt512
Pedacovirus	22							OQ175158	ScBt512
Pedacovirus	22							OQ175100	ScBt512
Pedacovirus	22							OQ175094	ScBt512
Pedacovirus	22							OQ175187	ScBt512
Pedacovirus	22							OQ175184	ScBt512
Pedacovirus	22							MK211370	ScBt512
Pedacovirus	22							OQ175096	ScBt512
Pedacovirus	22							OQ175097	ScBt512
Pedacovirus	22							OQ175045	ScBt512
Pedacovirus	22							OQ175095	ScBt512
Pedacovirus	22							OQ175180	ScBt512
Pedacovirus	22							OQ175168	ScBt512
Pedacovirus	22							OQ175101	ScBt512
Pedacovirus	22							OQ175173	ScBt512
Pedacovirus	22							OQ175043	ScBt512
Pedacovirus	22							OQ175185	ScBt512
Pedacovirus	22							OQ175182	ScBt512
Pedacovirus	22							OQ175099	ScBt512
Pedacovirus	22							MH687964	ScBt512
Pedacovirus	22							MH687963	ScBt512
Pedacovirus	22							MH687946	ScBt512
Pedacovirus	22							MH687954	ScBt512
Pedacovirus	22							MH687948	ScBt512
Pedacovirus	22							MH687941	ScBt512
Pedacovirus	22							MH687934	ScBt512
Pedacovirus	22							MH687938	ScBt512
Pedacovirus	22							OQ175163	ScBt512
Pedacovirus	22							OQ175186	ScBt512
Pedacovirus	22							OQ175188	ScBt512
Pedacovirus	22							OQ175177	ScBt512
Pedacovirus	22							OQ175179	ScBt512
Pedacovirus	22							MK211372	ScBt512
Pedacovirus	22							MH687937	ScBt512
Pedacovirus	22							MH687955	ScBt512
Pedacovirus	22							MH687943	ScBt512
Pedacovirus	22							OQ175169	ScBt512
Pedacovirus	23	15041	15607	OQ175169	ScBt512	OQ175159	ScBt512	OQ175179	ScBt512	1.30285e-48	1.80532e-42	NS	4.28129e-19	NS	NS	NS	NS	2.58616e-43
Pedacovirus	23					DQ648858	ScBt512	OQ175161	ScBt512
Pedacovirus	23					NC_009657	ScBt512	OQ175165	ScBt512
Pedacovirus	23	BtSk-AlphaCoV/GD2018-Q142				OQ175046	ScBt512	OQ175159	ScBt512
Pedacovirus	23	BtSk-AlphaCoV/GD2018-Q170				OQ175166	ScBt512
Pedacovirus	23	BtSk-AlphaCoV/GD2017-Q166				OQ175162	ScBt512
Pedacovirus	23	BtSk-AlphaCoV/GD2017-Q168				OQ175164	ScBt512
Pedacovirus	23	BtSk-AlphaCoV/GD2018-Q140				OQ175044	ScBt512
Pedacovirus	23	BtSk-AlphaCoV/GX2017-Q148				OQ175070	ScBt512
Pedacovirus	23	BtSk-AlphaCoV/GX2019-Q180				OQ175176	ScBt512
Pedacovirus	23	BtSk-AlphaCoV/GX2019-Q182				OQ175178	ScBt512
Pedacovirus	23					MK211369	ScBt512
Pedacovirus	23	BtSk-AlphaCoV/HI2019-Q162				OQ175158	ScBt512
Pedacovirus	23	BtSk-AlphaCoV/HI2019-Q175				OQ175171	ScBt512
Pedacovirus	23	BtSk-AlphaCoV/GX2019-Q156				OQ175100	ScBt512
Pedacovirus	23	BtSk-AlphaCoV/GX2017-Q150				OQ175092	ScBt512
Pedacovirus	23	BtSk-AlphaCoV/GX2017-Q191				OQ175187	ScBt512
Pedacovirus	23	BtSk-AlphaCoV/GX2017-Q144				OQ175048	ScBt512
Pedacovirus	23	BtSk-AlphaCoV/GX2017-Q188				OQ175184	ScBt512
Pedacovirus	23					MK211370	ScBt512
Pedacovirus	23	BtSk-AlphaCoV/GX2019-Q153				OQ175096	ScBt512
Pedacovirus	23	BtSk-AlphaCoV/GX2019-Q154				OQ175097	ScBt512
Pedacovirus	23	BtSk-AlphaCoV/HI2019-Q158				OQ175103	ScBt512
Pedacovirus	23	BtSk-AlphaCoV/HI2019-Q159				OQ175109	ScBt512
Pedacovirus	23	BtSk-AlphaCoV/GD2018-Q141				OQ175045	ScBt512
Pedacovirus	23	BtSk-AlphaCoV/GX2017-Q152				OQ175095	ScBt512
Pedacovirus	23	BtSk-AlphaCoV/GD2018-Q172				OQ175168	ScBt512
Pedacovirus	23	BtSk-AlphaCoV/HI2019-Q157				OQ175101	ScBt512
Pedacovirus	23	BtSk-AlphaCoV/HI2019-Q177				OQ175173	ScBt512
Pedacovirus	23	BtSk-AlphaCoV/HI2019-Q139				OQ175043	ScBt512
Pedacovirus	23	BtSk-AlphaCoV/GD2018-Q186				OQ175182	ScBt512
Pedacovirus	23	BtSk-AlphaCoV/GX2017-Q149				OQ175089	ScBt512
Pedacovirus	23	BtSk-AlphaCoV/GX2019-Q155				OQ175099	ScBt512
Pedacovirus	23	BtSk-AlphaCoV/GD2018-Q174				OQ175170	ScBt512
Pedacovirus	23	BtSk-AlphaCoV/HI2019-Q160				OQ175156	ScBt512
Pedacovirus	23					MH687954	ScBt512
Pedacovirus	23					MH687948	ScBt512
Pedacovirus	23					MH687941	ScBt512
Pedacovirus	23					MH687934	ScBt512
Pedacovirus	23					MH687938	ScBt512
Pedacovirus	23					MH687945	ScBt512
Pedacovirus	23	BtSk-AlphaCoV/GX2017-Q192				OQ175188	ScBt512
Pedacovirus	23	BtSk-AlphaCoV/GX2019-Q181				OQ175177	ScBt512
Pedacovirus	23	BtSk-AlphaCoV/GX2019-Q183				OQ175179	ScBt512
Pedacovirus	23					MK211372	ScBt512
Pedacovirus	23	BtSk-AlphaCoV/HI2019-Q146				OQ175050	ScBt512
Pedacovirus	23	BtSk-AlphaCoV/HI2019-Q145				OQ175049	ScBt512
Pedacovirus	23	BtSk-AlphaCoV/HI2019-Q161				OQ175157	ScBt512
Pedacovirus	23					MH687942	ScBt512
Pedacovirus	23					MH687957	ScBt512
Pedacovirus	23					MH687944	ScBt512
Pedacovirus	23					MH687965	ScBt512
Pedacovirus	23					MH687960	ScBt512
Pedacovirus	23					MH687958	ScBt512
Pedacovirus	23					MH687961	ScBt512
Pedacovirus	23					MH687937	ScBt512
Pedacovirus	23					MH687956	ScBt512
Pedacovirus	23					MH687955	ScBt512
Pedacovirus	23					MH687943	ScBt512
Pedacovirus	23	BtSk-AlphaCoV/GD2018-Q147				OQ175051	ScBt512
Pedacovirus	24	13906	20438	OQ175188	ScBt512	Unknown (OQ175050)		OQ175089	ScBt512	3.10741e-08	1.47819e-26	NS	7.66311e-20	NS	NS	NS	NS	7.55875e-46
Pedacovirus	24							OQ175044	ScBt512
Pedacovirus	24							OQ175187	ScBt512
Pedacovirus	24							MK211370	ScBt512
Pedacovirus	25	26868	27124	OQ175042	ScBt512	Unknown (MH687943)		MH687959	ScBt512	1.0635e-11	1.2427e-08	1.2538e-11	3.46744e-09	NS	NS	NS	NS	7.19736e-195
Pedacovirus	25					Unknown(NC_009657)		MZ293733	ScBt512
Pedacovirus	25					Unknown(OQ175047)		MH687951	ScBt512
Pedacovirus	25					Unknown(OQ175183)		MH687940	ScBt512
Pedacovirus	25					Unknown(OQ175046)		MH687952	ScBt512
Pedacovirus	25					Unknown(OQ175166)		MH687949	ScBt512
Pedacovirus	25					Unknown(MK211371)		MH687935	ScBt512
Pedacovirus	25					Unknown(OQ175164)		MH687962	ScBt512
Pedacovirus	25					Unknown(OQ175044)		MH687939	ScBt512
Pedacovirus	25					Unknown(OQ175070)		MH687936	ScBt512
Pedacovirus	25					Unknown(OQ175178)		MH687950	ScBt512
Pedacovirus	25					Unknown(MK211369)
Pedacovirus	25					Unknown(OQ175158)
Pedacovirus	25					Unknown(OQ175100)
Pedacovirus	25					Unknown(OQ175094)
Pedacovirus	25					Unknown(OQ175187)
Pedacovirus	25					Unknown(OQ175184)
Pedacovirus	25					Unknown(MK211370)
Pedacovirus	25					Unknown(OQ175096)
Pedacovirus	25					Unknown(OQ175097)
Pedacovirus	25					Unknown(OQ175045)
Pedacovirus	25					Unknown(OQ175095)
Pedacovirus	25					Unknown(OQ175180)
Pedacovirus	25					Unknown(OQ175168)
Pedacovirus	25					Unknown(OQ175043)
Pedacovirus	25					Unknown(OQ175185)
Pedacovirus	25					Unknown(OQ175182)
Pedacovirus	25					Unknown(OQ175089)
Pedacovirus	25					Unknown(OQ175099)
Pedacovirus	25					Unknown(OQ175170)
Pedacovirus	25					Unknown(MH687967)
Pedacovirus	25					Unknown(MH687964)
Pedacovirus	25					Unknown(MH687963)
Pedacovirus	25					Unknown(MH687946)
Pedacovirus	25					Unknown(MH687954)
Pedacovirus	25					Unknown(MH687948)
Pedacovirus	25					Unknown(MH687941)
Pedacovirus	25					Unknown(MH687934)
Pedacovirus	25					Unknown(MH687938)
Pedacovirus	25					Unknown(MH687945)
Pedacovirus	25					Unknown(OQ175188)
Pedacovirus	25					Unknown(OQ175177)
Pedacovirus	25					Unknown(OQ175179)
Pedacovirus	25					Unknown(MK211372)
Pedacovirus	25					Unknown(MH687965)
Pedacovirus	25					Unknown(MH687958)
Pedacovirus	25					Unknown(MH687937)
Pedacovirus	25					Unknown(MH687956)
Pedacovirus	25					Unknown(MH687955)
Pedacovirus	25					Unknown(OQ175169)
Pedacovirus	26	22123	23095	NC_009657	ScBt512	MH687959	ScBt512	OQ175166	ScBt512	2.90793e-46	5.27701e-26	NS	2.74356e-16	1.09253e-09	NS	NS	NS	NS
Pedacovirus	26			DQ648858	ScBt512	MH687949	ScBt512
Pedacovirus	26					MH687935	ScBt512
Pedacovirus	26					MH687962	ScBt512
Pedacovirus	26					MH687939	ScBt512
Pedacovirus	26					MH687936	ScBt512
Pedacovirus	27	17543	17807	OQ175169	ScBt512	OQ175165	ScBt512	OQ175164	ScBt512	1.95816e-45	1.75865e-43	NS	4.27373e-15	1.9433e-05	NS	NS	NS	9.55483e-77
Pedacovirus	27							DQ648858	ScBt512
Pedacovirus	27							NC_009657	ScBt512
Pedacovirus	27							OQ175044	ScBt512
Pedacovirus	27							OQ175070	ScBt512
Pedacovirus	27							OQ175176	ScBt512
Pedacovirus	27							OQ175178	ScBt512
Pedacovirus	27							MK211369	ScBt512
Pedacovirus	27							OQ175171	ScBt512
Pedacovirus	27							OQ175100	ScBt512
Pedacovirus	27							OQ175092	ScBt512
Pedacovirus	27							OQ175187	ScBt512
Pedacovirus	27							OQ175048	ScBt512
Pedacovirus	27							OQ175184	ScBt512
Pedacovirus	27							MK211370	ScBt512
Pedacovirus	27							OQ175096	ScBt512
Pedacovirus	27							OQ175097	ScBt512
Pedacovirus	27							OQ175103	ScBt512
Pedacovirus	27							OQ175109	ScBt512
Pedacovirus	27							OQ175095	ScBt512
Pedacovirus	27							OQ175180	ScBt512
Pedacovirus	27							OQ175168	ScBt512
Pedacovirus	27							OQ175101	ScBt512
Pedacovirus	27							OQ175173	ScBt512
Pedacovirus	27							OQ175043	ScBt512
Pedacovirus	27							OQ175182	ScBt512
Pedacovirus	27							OQ175089	ScBt512
Pedacovirus	27							OQ175099	ScBt512
Pedacovirus	27							OQ175170	ScBt512
Pedacovirus	27							OQ175156	ScBt512
Pedacovirus	27							MH687954	ScBt512
Pedacovirus	27							MH687948	ScBt512
Pedacovirus	27							MH687941	ScBt512
Pedacovirus	27							MH687934	ScBt512
Pedacovirus	27							MH687938	ScBt512
Pedacovirus	27							MH687945	ScBt512
Pedacovirus	27							OQ175181	ScBt512
Pedacovirus	27							OQ175177	ScBt512
Pedacovirus	27							OQ175179	ScBt512
Pedacovirus	27							MK211372	ScBt512
Pedacovirus	27							OQ175050	ScBt512
Pedacovirus	27							OQ175049	ScBt512
Pedacovirus	27							OQ175157	ScBt512
Pedacovirus	27							MH687942	ScBt512
Pedacovirus	27							MH687957	ScBt512
Pedacovirus	27							MH687944	ScBt512
Pedacovirus	27							MH687965	ScBt512
Pedacovirus	27							MH687960	ScBt512
Pedacovirus	27							MH687958	ScBt512
Pedacovirus	27							MH687961	ScBt512
Pedacovirus	27							MH687937	ScBt512
Pedacovirus	27							MH687956	ScBt512
Pedacovirus	27							MH687955	ScBt512
Pedacovirus	27							MH687943	ScBt512
Pedacovirus	27							OQ175051	ScBt512
Pedacovirus	28	10922	11132	OQ175169	ScBt512	OQ175161	ScBt512	OQ175095	ScBt512	1.26227e-40	1.03077e-37	NS	6.49328e-12	8.89824e-10	NS	NS	NS	2.87416e-36
Pedacovirus	28	BtSk-AlphaCoV/GD2018-Q169				OQ175165	ScBt512	DQ648858	ScBt512
Pedacovirus	28							NC_009657	ScBt512
Pedacovirus	28							OQ175044	ScBt512
Pedacovirus	28							OQ175070	ScBt512
Pedacovirus	28							OQ175176	ScBt512
Pedacovirus	28							OQ175178	ScBt512
Pedacovirus	28							MK211369	ScBt512
Pedacovirus	28							OQ175158	ScBt512
Pedacovirus	28							OQ175100	ScBt512
Pedacovirus	28							OQ175092	ScBt512
Pedacovirus	28							OQ175187	ScBt512
Pedacovirus	28							OQ175048	ScBt512
Pedacovirus	28							OQ175184	ScBt512
Pedacovirus	28							MK211370	ScBt512
Pedacovirus	28							OQ175096	ScBt512
Pedacovirus	28							OQ175097	ScBt512
Pedacovirus	28							OQ175103	ScBt512
Pedacovirus	28							OQ175168	ScBt512
Pedacovirus	28							OQ175101	ScBt512
Pedacovirus	28							OQ175173	ScBt512
Pedacovirus	28							OQ175043	ScBt512
Pedacovirus	28							OQ175182	ScBt512
Pedacovirus	28							OQ175089	ScBt512
Pedacovirus	28							OQ175099	ScBt512
Pedacovirus	28							OQ175170	ScBt512
Pedacovirus	28							OQ175156	ScBt512
Pedacovirus	28							MH687954	ScBt512
Pedacovirus	28							MH687948	ScBt512
Pedacovirus	28							MH687941	ScBt512
Pedacovirus	28							MH687934	ScBt512
Pedacovirus	28							MH687938	ScBt512
Pedacovirus	28							MH687945	ScBt512
Pedacovirus	28							OQ175188	ScBt512
Pedacovirus	28							OQ175177	ScBt512
Pedacovirus	28							OQ175179	ScBt512
Pedacovirus	28							MK211372	ScBt512
Pedacovirus	28							OQ175050	ScBt512
Pedacovirus	28							OQ175049	ScBt512
Pedacovirus	28							OQ175160	ScBt512
Pedacovirus	28							MH687942	ScBt512
Pedacovirus	28							MH687957	ScBt512
Pedacovirus	28							MH687944	ScBt512
Pedacovirus	28							MH687965	ScBt512
Pedacovirus	28							MH687960	ScBt512
Pedacovirus	28							MH687958	ScBt512
Pedacovirus	28							MH687961	ScBt512
Pedacovirus	28							MH687937	ScBt512
Pedacovirus	28							MH687956	ScBt512
Pedacovirus	28							MH687955	ScBt512
Pedacovirus	28							MH687943	ScBt512
Pedacovirus	28							OQ175051	ScBt512
Pedacovirus	29	16449	19956	MH687935	ScBt512	MH687959	ScBt512	Unknown (MH687949)		2.00564e-37	1.96591e-31	NS	8.52954e-12	NS	NS	NS	NS	6.60452e-27
Pedacovirus	29					MH687936	ScBt512	Unknown(MZ293733)
Pedacovirus	29							Unknown(MH687940)
Pedacovirus	30	7095	26720	MH687945	ScBt512	MH687948	ScBt512	MH687956	ScBt512	9.57835e-23	9.96259e-29	NS	7.48049e-15	1.11317e-07	6.89736e-10	NS	NS	2.15511e-80
Pedacovirus	30							MH687965	ScBt512
Pedacovirus	30							MH687958	ScBt512
Pedacovirus	31	6700	20283	OQ175099	ScBt512	OQ175182	ScBt512	Unknown (MH687948)		2.20546e-05	0.00197942	0.00557596	1.02663e-08	4.24057e-06	NS	NS	NS	2.6104e-137
Pedacovirus	31							Unknown(MH687954)
Pedacovirus	31							Unknown(MH687934)
Pedacovirus	31							Unknown(MH687938)
Pedacovirus	32	27545	27951	OQ175047	ScBt512	MN611521	ScBt512	OQ175177	ScBt512	8.65347e-24	6.85611e-21	NS	1.19741e-12	NS	NS	NS	NS	3.52772e-33
Pedacovirus	32							DQ648858	ScBt512
Pedacovirus	32							NC_009657	ScBt512
Pedacovirus	32							OQ175162	ScBt512
Pedacovirus	32							OQ175044	ScBt512
Pedacovirus	32							OQ175178	ScBt512
Pedacovirus	32							MK211369	ScBt512
Pedacovirus	32							OQ175158	ScBt512
Pedacovirus	32							OQ175100	ScBt512
Pedacovirus	32							OQ175094	ScBt512
Pedacovirus	32							OQ175187	ScBt512
Pedacovirus	32							OQ175048	ScBt512
Pedacovirus	32							OQ175184	ScBt512
Pedacovirus	32							MK211370	ScBt512
Pedacovirus	32							OQ175097	ScBt512
Pedacovirus	32							OQ175180	ScBt512
Pedacovirus	32							OQ175168	ScBt512
Pedacovirus	32							OQ175101	ScBt512
Pedacovirus	32							OQ175173	ScBt512
Pedacovirus	32							OQ175043	ScBt512
Pedacovirus	32							OQ175185	ScBt512
Pedacovirus	32							OQ175170	ScBt512
Pedacovirus	32							OQ175163	ScBt512
Pedacovirus	32							OQ175186	ScBt512
Pedacovirus	32							OQ175188	ScBt512
Pedacovirus	32							OQ175179	ScBt512
Pedacovirus	32							MK211372	ScBt512
Pedacovirus	32							OQ175049	ScBt512
Pedacovirus	33	4714	7728	MN535732	BT020	Unknown (MN482243)		MN535731	BT020	9.41873e-45	6.9431e-46	1.25744e-30	1.27156e-21	1.3928e-19	1.83433e-27	NS	NS	1.96084e-08
Pedacovirus	34	15846	16001	OQ175169	ScBt512	OQ175161	ScBt512	OQ175158	ScBt512	1.98638e-31	6.06106e-30	NS	2.81628e-07	1.43831e-05	NS	NS	NS	1.58283e-27
Pedacovirus	34							DQ648858	ScBt512
Pedacovirus	34							NC_009657	ScBt512
Pedacovirus	34							OQ175044	ScBt512
Pedacovirus	34							OQ175070	ScBt512
Pedacovirus	34							OQ175176	ScBt512
Pedacovirus	34							OQ175178	ScBt512
Pedacovirus	34							MK211369	ScBt512
Pedacovirus	34							OQ175171	ScBt512
Pedacovirus	34							OQ175100	ScBt512
Pedacovirus	34							OQ175048	ScBt512
Pedacovirus	34							OQ175184	ScBt512
Pedacovirus	34							MK211370	ScBt512
Pedacovirus	34							OQ175097	ScBt512
Pedacovirus	34							OQ175103	ScBt512
Pedacovirus	34							OQ175095	ScBt512
Pedacovirus	34							OQ175168	ScBt512
Pedacovirus	34							OQ175101	ScBt512
Pedacovirus	34							OQ175173	ScBt512
Pedacovirus	34							OQ175043	ScBt512
Pedacovirus	34							OQ175182	ScBt512
Pedacovirus	34							OQ175089	ScBt512
Pedacovirus	34							OQ175170	ScBt512
Pedacovirus	34							OQ175156	ScBt512
Pedacovirus	34							MH687948	ScBt512
Pedacovirus	34							MH687938	ScBt512
Pedacovirus	34							OQ175177	ScBt512
Pedacovirus	34							OQ175179	ScBt512
Pedacovirus	34							MK211372	ScBt512
Pedacovirus	34							OQ175050	ScBt512
Pedacovirus	34							OQ175049	ScBt512
Pedacovirus	34							OQ175157	ScBt512
Pedacovirus	34							MH687942	ScBt512
Pedacovirus	34							MH687944	ScBt512
Pedacovirus	34							MH687965	ScBt512
Pedacovirus	34							MH687960	ScBt512
Pedacovirus	34							MH687961	ScBt512
Pedacovirus	34							MH687937	ScBt512
Pedacovirus	34							MH687956	ScBt512
Pedacovirus	35	23192	24468	OQ175051	ScBt512	MH687960	ScBt512	Unknown (OQ175177)		1.07806e-58	7.68037e-59	5.44025e-14	NS	0.000338492	1.59363e-27	NS	NS	NS
Pedacovirus	36	7062	7278	OQ175135	BT020	Unknown (OQ175154)		OQ175145	BT020	2.68946e-29	7.26779e-16	NS	1.89349e-06	0.000202638	0.036416	NS	NS	NS
Pedacovirus	37	27449	27822	MN535732	BT020	Unknown (MZ218052)		MG923574	BT020	1.66984e-27	2.02965e-20	4.05201e-23	1.90152e-16	6.51057e-15	2.62686e-12	NS	NS	0.00949523
Pedacovirus	38	24729	25486	MH687938	ScBt512	MH687935	ScBt512	MH687934	ScBt512	2.48309e-27	1.29673e-10	NS	2.48545e-09	0.000264513	NS	NS	NS	1.96834e-07
Pedacovirus	38					MH687949	ScBt512
Pedacovirus	38					MH687962	ScBt512
Pedacovirus	38					MH687959	ScBt512
Pedacovirus	38					MH687939	ScBt512
Pedacovirus	38					MH687936	ScBt512
Pedacovirus	39	6763	19721	OQ175049	ScBt512	OQ175170	ScBt512	OQ175048	ScBt512	6.5014e-12	7.23651e-15	NS	2.32043e-05	NS	NS	NS	NS	3.40535e-22
Pedacovirus	40	27444	27802	MN482243	BT020	Unknown (MZ218052)		MG923574	BT020	2.76709e-23	4.47149e-17	1.0478e-21	1.05896e-07	4.16867e-08	1.06269e-10	NS	NS	6.68186e-09
Pedacovirus	41	5761	6543	OQ175044	ScBt512	NC_009657	ScBt512	OQ175070	ScBt512	3.49005e-19	3.19467e-18	NS	2.0049e-09	NS	NS	NS	NS	3.7213e-19
Pedacovirus	42	25475	25666	MH687944	ScBt512	Unknown (OQ175100)		MH687965	ScBt512	4.15981e-18	4.62297e-07	NS	NS	NS	2.12261e-07	NS	NS	9.18304e-13
Pedacovirus	42					Unknown(OQ175168)		MH687938	ScBt512
Pedacovirus	42					Unknown(OQ175182)		MH687937	ScBt512
Pedacovirus	42							MH687956	ScBt512
Pedacovirus	42							MH687955	ScBt512
Pedacovirus	43	11416	11548	OQ175169	ScBt512	OQ175161	ScBt512	OQ175158	ScBt512	2.73208e-17	8.50008e-18	NS	0.00313205	0.0333175	NS	NS	NS	3.02245e-08
Pedacovirus	43	BtSk-AlphaCoV/GD2018-Q169				OQ175165	ScBt512	OQ175044	ScBt512
Pedacovirus	43	BtSk-AlphaCoV/HI2019-Q163				OQ175159	ScBt512	OQ175070	ScBt512
Pedacovirus	43							OQ175176	ScBt512
Pedacovirus	43							OQ175048	ScBt512
Pedacovirus	43							OQ175184	ScBt512
Pedacovirus	43							MK211370	ScBt512
Pedacovirus	43							OQ175096	ScBt512
Pedacovirus	43							OQ175097	ScBt512
Pedacovirus	43							OQ175103	ScBt512
Pedacovirus	43							OQ175095	ScBt512
Pedacovirus	43							OQ175168	ScBt512
Pedacovirus	43							OQ175101	ScBt512
Pedacovirus	43							OQ175173	ScBt512
Pedacovirus	43							OQ175043	ScBt512
Pedacovirus	43							OQ175182	ScBt512
Pedacovirus	43							OQ175089	ScBt512
Pedacovirus	43							OQ175170	ScBt512
Pedacovirus	43							OQ175156	ScBt512
Pedacovirus	43							MH687948	ScBt512
Pedacovirus	43							MH687938	ScBt512
Pedacovirus	43							OQ175188	ScBt512
Pedacovirus	43							OQ175177	ScBt512
Pedacovirus	43							OQ175179	ScBt512
Pedacovirus	43							MK211372	ScBt512
Pedacovirus	43							OQ175050	ScBt512
Pedacovirus	43							MH687944	ScBt512
Pedacovirus	43							MH687960	ScBt512
Pedacovirus	43							MH687958	ScBt512
Pedacovirus	43							MH687961	ScBt512
Pedacovirus	43							MH687937	ScBt512
Pedacovirus	43							MH687956	ScBt512
Pedacovirus	43							MH687955	ScBt512
Pedacovirus	43							MH687943	ScBt512
Pedacovirus	43							OQ175051	ScBt512
Pedacovirus	44	23378	23955	MH687941	ScBt512	MH687939	ScBt512	MH687938	ScBt512	1.3824e-17	2.81417e-11	NS	5.0719e-11	0.0117289	NS	NS	NS	1.72916e-07
Pedacovirus	44					MH687959	ScBt512
Pedacovirus	44					MH687936	ScBt512
Pedacovirus	45	27489	27809	OQ175181	ScBt512	MH687954	ScBt512	OQ175180	ScBt512	5.63765e-13	1.19885e-09	NS	2.5508e-10	3.26766e-09	0.000111555	NS	NS	6.36317e-17
Pedacovirus	45					MH687937	ScBt512
Pedacovirus	45					MH687943	ScBt512
Pedacovirus	46	2210	8600	MH687965	ScBt512	MH687944	ScBt512	Unknown (MH687961)		2.60404e-14	9.58266e-12	6.31799e-12	2.2624e-10	7.38006e-10	5.17596e-12	NS	NS	8.21758e-17
Pedacovirus	47	25475	25666	MH687957	ScBt512	Unknown (OQ175043)		MH687948	ScBt512	4.14748e-16	5.42167e-17	NS	5.51084e-07	6.05982e-06	8.33227e-06	NS	NS	5.53283e-08
Pedacovirus	47					Unknown(OQ175101)		MH687941	ScBt512
Pedacovirus	47					Unknown(OQ175173)		MH687956	ScBt512
Pedacovirus	47					Unknown(OQ175177)
Pedacovirus	47					Unknown(MK211372)
Pedacovirus	48	24068	24145	OQ175175	ScBt512	OQ175167	ScBt512	MH687964	ScBt512	4.62401e-17	7.56033e-16	NS	0.00109403	0.00104322	NS	NS	NS	3.12236e-10
Pedacovirus	48							MH687967	ScBt512
Pedacovirus	48							MH687963	ScBt512
Pedacovirus	48							MH687946	ScBt512
Pedacovirus	48							MH687948	ScBt512
Pedacovirus	48							MH687941	ScBt512
Pedacovirus	48							MH687934	ScBt512
Pedacovirus	48							MH687938	ScBt512
Pedacovirus	49	25487	25676	MH687942	ScBt512	Unknown (OQ175182)		MH687941	ScBt512	1.00488e-15	4.56718e-14	NS	1.71924e-06	0.000241	NS	NS	NS	2.19565e-07
Pedacovirus	49					Unknown(OQ175100)		MH687948	ScBt512
Pedacovirus	49					Unknown(OQ175168)		MH687956	ScBt512
Pedacovirus	50	15696	19357	OQ175170	ScBt512	Unknown (OQ175050)		OQ175070	ScBt512	8.15088e-10	5.78927e-14	NS	2.35099e-10	1.08645e-06	1.23214e-17	NS	NS	0.000884892
Pedacovirus	50							OQ175044	ScBt512
Pedacovirus	51	23288	23915	MH687954	ScBt512	MH687959	ScBt512	MH687967	ScBt512	2.82612e-13	5.85131e-08	NS	4.43849e-09	1.00008e-06	6.25541e-05	NS	NS	1.38369e-10
Pedacovirus	51					MH687962	ScBt512
Pedacovirus	51					MH687939	ScBt512
Pedacovirus	51					MH687936	ScBt512
Pedacovirus	52	3693	4418	OQ175042	ScBt512	Unknown (OQ175165)		MH687952	ScBt512	4.77736e-07	NS	0.0195938	4.13688e-13	2.13658e-08	2.14354e-16	NS	NS	1.47875e-07
Pedacovirus	52					Unknown(OQ175161)		MZ293733	ScBt512
Pedacovirus	52					Unknown(OQ175159)		MH687940	ScBt512
Pedacovirus	52							MH687949	ScBt512
Pedacovirus	52							MH687959	ScBt512
Pedacovirus	52							MH687939	ScBt512
Pedacovirus	52							MH687936	ScBt512
Pedacovirus	53	23979	24387	MH687941	ScBt512	Unknown (MK211370)		MH687938	ScBt512	4.30529e-12	6.265e-11	NS	4.84703e-05	0.000273547	NS	NS	NS	2.67274e-08
Pedacovirus	53							MH687948	ScBt512
Pedacovirus	54	15567	17512	MH687942	ScBt512	OQ175177	ScBt512	MH687961	ScBt512	5.62008e-11	NS	NS	5.63683e-11	6.82742e-07	NS	NS	NS	4.99578e-10
Pedacovirus	54	BtSk-AlphaCoV/GD2018-Q140				OQ175044	ScBt512	MH687938	ScBt512
Pedacovirus	54	BtSk-AlphaCoV/GX2017-Q148				OQ175070	ScBt512	MH687944	ScBt512
Pedacovirus	54	BtSk-AlphaCoV/GX2019-Q180				OQ175176	ScBt512	MH687937	ScBt512
Pedacovirus	54	BtSk-AlphaCoV/HI2019-Q162				OQ175158	ScBt512
Pedacovirus	54	BtSk-AlphaCoV/GX2017-Q144				OQ175048	ScBt512
Pedacovirus	54	BtSk-AlphaCoV/HI2019-Q158				OQ175103	ScBt512
Pedacovirus	54	BtSk-AlphaCoV/GX2017-Q152				OQ175095	ScBt512
Pedacovirus	54	BtSk-AlphaCoV/GX2017-Q149				OQ175089	ScBt512
Pedacovirus	54	BtSk-AlphaCoV/HI2019-Q160				OQ175156	ScBt512
Pedacovirus	54	BtSk-AlphaCoV/GX2019-Q183				OQ175179	ScBt512
Pedacovirus	54					MK211372	ScBt512
Pedacovirus	54	BtSk-AlphaCoV/HI2019-Q146				OQ175050	ScBt512
Pedacovirus	55	19756	20396	OQ175042	ScBt512	OQ175159	ScBt512	MH687939	ScBt512	1.30639e-10	NS	NS	6.25962e-07	6.67558e-10	NS	NS	NS	0.00822145
Pedacovirus	55	BtSk-AlphaCoV/GD2017-Q165				OQ175161	ScBt512
Pedacovirus	55	BtSk-AlphaCoV/GD2018-Q169				OQ175165	ScBt512
Pedacovirus	56	2378	2682	OQ175042	ScBt512	OQ175159	ScBt512	MH687939	ScBt512	1.597e-11	NS	3.09967e-06	4.44458e-15	5.74832e-07	3.2143e-20	NS	NS	1.89664e-05
Pedacovirus	57	26387	26602	OQ175165	ScBt512	Unknown (OQ175168)		MH687950	ScBt512	3.33024e-10	1.72979e-08	NS	8.06118e-07	2.22411e-06	0.000726182	NS	NS	6.24473e-11
Pedacovirus	57					Unknown(NC_009657)		MH687951	ScBt512
Pedacovirus	57					Unknown(OQ175047)		MH687952	ScBt512
Pedacovirus	57					Unknown(OQ175046)		MH687949	ScBt512
Pedacovirus	57					Unknown(OQ175166)		MH687935	ScBt512
Pedacovirus	57					Unknown(OQ175044)		MH687962	ScBt512
Pedacovirus	57					Unknown(OQ175158)		MH687959	ScBt512
Pedacovirus	57					Unknown(OQ175094)		MH687939	ScBt512
Pedacovirus	57					Unknown(OQ175097)		MH687936	ScBt512
Pedacovirus	57					Unknown(OQ175045)
Pedacovirus	57					Unknown(OQ175180)
Pedacovirus	57					Unknown(OQ175101)
Pedacovirus	57					Unknown(OQ175173)
Pedacovirus	57					Unknown(OQ175043)
Pedacovirus	57					Unknown(OQ175185)
Pedacovirus	57					Unknown(OQ175099)
Pedacovirus	57					Unknown(OQ175170)
Pedacovirus	57					Unknown(MH687967)
Pedacovirus	57					Unknown(MH687964)
Pedacovirus	57					Unknown(MH687946)
Pedacovirus	57					Unknown(MH687954)
Pedacovirus	57					Unknown(MH687948)
Pedacovirus	57					Unknown(MH687941)
Pedacovirus	57					Unknown(MH687934)
Pedacovirus	57					Unknown(MH687938)
Pedacovirus	57					Unknown(OQ175186)
Pedacovirus	57					Unknown(OQ175177)
Pedacovirus	57					Unknown(OQ175179)
Pedacovirus	57					Unknown(OQ175049)
Pedacovirus	57					Unknown(MH687965)
Pedacovirus	57					Unknown(MH687958)
Pedacovirus	57					Unknown(MH687937)
Pedacovirus	57					Unknown(MH687956)
Pedacovirus	57					Unknown(MH687955)
Pedacovirus	57					Unknown(OQ175169)
Pedacovirus	58	27486	27834	OQ175095	ScBt512	Unknown (OQ175070)		OQ175184	ScBt512	2.52667e-09	1.31175e-05	1.17574e-08	2.01004e-05	3.87549e-06	1.55564e-11	NS	NS	NS
Pedacovirus	58					Unknown(OQ175044)
Pedacovirus	58					Unknown(OQ175089)
Pedacovirus	59	21114	21498	OQ401254	BT020	Unknown (OQ401255)		MN482243	BT020	2.96794e-09	6.84764e-10	5.37237e-09	9.18171e-09	2.67928e-08	1.17303e-07	NS	NS	0.04203
Pedacovirus	60	27569	27811	MH687948	ScBt512	Unknown (MH687937)		MH687954	ScBt512	1.67113e-08	3.85088e-09	NS	2.1524e-06	4.47282e-06	1.18446e-11	NS	NS	2.43583e-05
Pedacovirus	60					Unknown(MH687943)
Pedacovirus	61	7456	20528	MH687944	ScBt512	MH687961	ScBt512	MH687960	ScBt512	NS	0.00690945	NS	6.11038e-07	4.73051e-07	4.75037e-07	NS	NS	4.52743e-08
Pedacovirus	62	26252	26694	OQ175167	ScBt512	OQ175177	ScBt512	Unknown (MH687954)		2.80391e-07	1.07303e-05	NS	8.91834e-06	5.42874e-05	7.21377e-06	NS	NS	2.36918e-06
Pedacovirus	62	BtSk-AlphaCoV/GD2018-Q184				OQ175180	ScBt512	Unknown(MH687967)
Pedacovirus	62							Unknown(MH687964)
Pedacovirus	62							Unknown(MH687963)
Pedacovirus	62							Unknown(MH687946)
Pedacovirus	62							Unknown(MH687948)
Pedacovirus	62							Unknown(MH687941)
Pedacovirus	62							Unknown(MH687958)
Pedacovirus	62							Unknown(MH687956)
Pedacovirus	63	27253	27433	OQ175070	ScBt512	Unknown (MH687935)		MH687946	ScBt512	1.47237e-06	0.00907013	1.38113e-05	3.23443e-05	NS	0.0111704	NS	NS	1.07553e-06
Pedacovirus	63					Unknown(MZ293733)		DQ648858	ScBt512
Pedacovirus	63					Unknown(MH687951)		NC_009657	ScBt512
Pedacovirus	63					Unknown(MH687940)		OQ175047	ScBt512
Pedacovirus	63					Unknown(MH687952)		OQ175166	ScBt512
Pedacovirus	63					Unknown(MH687962)		MK211371	ScBt512
Pedacovirus	63					Unknown(MH687939)		OQ175044	ScBt512
Pedacovirus	63					Unknown(MH687936)		OQ175158	ScBt512
Pedacovirus	63					Unknown(MH687950)		OQ175092	ScBt512
Pedacovirus	63							OQ175094	ScBt512
Pedacovirus	63							OQ175184	ScBt512
Pedacovirus	63							OQ175097	ScBt512
Pedacovirus	63							OQ175180	ScBt512
Pedacovirus	63							OQ175168	ScBt512
Pedacovirus	63							OQ175101	ScBt512
Pedacovirus	63							OQ175173	ScBt512
Pedacovirus	63							OQ175043	ScBt512
Pedacovirus	63							OQ175185	ScBt512
Pedacovirus	63							OQ175170	ScBt512
Pedacovirus	63							MH687964	ScBt512
Pedacovirus	63							MH687963	ScBt512
Pedacovirus	63							MH687954	ScBt512
Pedacovirus	63							MH687948	ScBt512
Pedacovirus	63							MH687941	ScBt512
Pedacovirus	63							MH687934	ScBt512
Pedacovirus	63							OQ175177	ScBt512
Pedacovirus	63							OQ175179	ScBt512
Pedacovirus	63							MH687956	ScBt512
Pedacovirus	64	20622	20999	OQ175140	BT020	Unknown (OQ175134)		OQ175133	BT020	0.000205829	3.0769e-06	NS	0.000228981	9.21464e-06	3.02802e-11	NS	NS	8.93031e-05
Pedacovirus	65	3329	6229	MH687961	ScBt512	MH687956	ScBt512	Unknown (MH687941)		0.00142498	0.0051111	NS	0.00012062	0.000985426	0.000155941	NS	NS	2.71021e-08
Pedacovirus	65							Unknown(MH687942)
Pedacovirus	66	27493	27813	OQ175163	ScBt512	Unknown (OQ175049)		OQ175070	ScBt512	3.31244e-06	2.24998e-05	NS	0.000488919	0.00112049	3.60246e-09	NS	NS	0.003544
Pedacovirus	66							OQ175089	ScBt512
Pedacovirus	67	15883	17599	MH687961	ScBt512	MH687945	ScBt512	MH687938	ScBt512	2.57099e-18	3.53842e-16	NS	7.80172e-08	1.7611e-06	3.2556e-05	NS	NS	3.8783e-18
Pedacovirus	67							MH687937	ScBt512
Pedacovirus	68	25432	25637	OQ175156	ScBt512	Unknown (MH687952)		OQ175158	ScBt512	1.03643e-14	5.84108e-09	NS	9.25684e-07	0.000464669	NS	NS	NS	1.24895e-10
Pedacovirus	68					Unknown(MZ293733)		DQ648858	ScBt512
Pedacovirus	68					Unknown(MH687951)		NC_009657	ScBt512
Pedacovirus	68					Unknown(MH687940)		MK211371	ScBt512
Pedacovirus	68					Unknown(MH687949)		OQ175178	ScBt512
Pedacovirus	68					Unknown(MH687935)		MK211369	ScBt512
Pedacovirus	68					Unknown(MH687962)		OQ175100	ScBt512
Pedacovirus	68					Unknown(MH687959)		OQ175092	ScBt512
Pedacovirus	68					Unknown(MH687939)		OQ175094	ScBt512
Pedacovirus	68					Unknown(MH687936)		OQ175187	ScBt512
Pedacovirus	68					Unknown(MH687950)		OQ175097	ScBt512
Pedacovirus	68							OQ175045	ScBt512
Pedacovirus	68							OQ175180	ScBt512
Pedacovirus	68							OQ175101	ScBt512
Pedacovirus	68							OQ175173	ScBt512
Pedacovirus	68							OQ175043	ScBt512
Pedacovirus	68							OQ175099	ScBt512
Pedacovirus	68							OQ175170	ScBt512
Pedacovirus	68							MH687964	ScBt512
Pedacovirus	68							MH687963	ScBt512
Pedacovirus	68							MH687946	ScBt512
Pedacovirus	68							MH687948	ScBt512
Pedacovirus	68							MH687941	ScBt512
Pedacovirus	68							OQ175169	ScBt512
Pedacovirus	69	22707	22956	OQ175045	ScBt512	MH687936	ScBt512	OQ175046	ScBt512	2.3466e-11	0.000161147	NS	0.0379458	NS	2.52796e-05	NS	NS	7.82078e-05
Pedacovirus	69					MH687949	ScBt512
Pedacovirus	69					MH687935	ScBt512
Pedacovirus	69					MH687959	ScBt512
Pedacovirus	69					MH687939	ScBt512
Pedacovirus	70	27480	27886	OQ175154	BT020	OQ401253	BT020	OQ175134	BT020	NS	0.00567388	NS	5.8961e-07	0.00116306	4.26752e-29	NS	NS	NS
Pedacovirus	70			OQ175145	BT020			OM030318	BT020
Pedacovirus	70			OQ175147	BT020			OQ175152	BT020
Pedacovirus	70			OQ175149	BT020			OQ175153	BT020
Pedacovirus	70			OQ175141	BT020			OQ175137	BT020
Pedacovirus	70			OQ175142	BT020			OQ175148	BT020
Pedacovirus	70							OQ175146	BT020
Pedacovirus	70							OQ175136	BT020
Pedacovirus	70							OQ175138	BT020
Pedacovirus	70							OQ175150	BT020
Pedacovirus	70							OQ175140	BT020
Pedacovirus	70							OQ175151	BT020
Pedacovirus	70							OQ175155	BT020
Rhinacovirus	1	19972	21890	MF094686	RhHKU2	Unknown (OQ175199)		OQ175189	RhHKU2	4.56891e-140	4.01398e-123	NS	7.83241e-44	NS	NS	NS	NS	6.45068e-112
Rhinacovirus	1					Unknown(OQ175189)		OQ175199	RhHKU2
Rhinacovirus	2	20118	22874	OQ175211	RhHKU2	Unknown (OQ175239)		OQ175206	RhHKU2	6.94053e-140	1.10614e-115	NS	6.25516e-55	2.61168e-47	4.44944e-56	NS	NS	3.57986e-193
Rhinacovirus	2					Unknown(OQ175244)		OQ175210	RhHKU2
Rhinacovirus	2					Unknown(OQ175240)
Rhinacovirus	3	7947	19839	OQ175197	RhHKU2	OQ175205	RhHKU2	OQ175198	RhHKU2	4.7336e-81	6.67247e-90	3.86248e-19	1.24992e-195	2.01908e-42	6.54651e-42	NS	NS	5.60218e-128
Rhinacovirus	4	531	2048	OQ175244	RhHKU2	OQ175206	RhHKU2	OQ175239	RhHKU2	1.73342e-71	1.6763e-69	NS	1.63284e-18	NS	NS	NS	NS	3.81313e-81
Rhinacovirus	5	20844	21799	OQ175234	RhHKU2	MH539766	RhHKU2	OQ175218	RhHKU2	5.40365e-68	2.26418e-40	NS	2.89217e-35	9.51741e-29	NS	NS	NS	3.8676e-47
Rhinacovirus	5	BtRa-AlphaCoV/HI2019-Q198		OQ175251	RhHKU2	OQ175218	RhHKU2	MW727454
Rhinacovirus	5							OM994417
Rhinacovirus	5							MK977618
Rhinacovirus	5							MT294722
Rhinacovirus	5							MT747188
Rhinacovirus	5							MG605091
Rhinacovirus	5							MG557844
Rhinacovirus	5							MK994935
Rhinacovirus	5							MK994934
Rhinacovirus	5							MF769444
Rhinacovirus	5							MF769443
Rhinacovirus	5							MF769416
Rhinacovirus	5							MF094681
Rhinacovirus	5							MF769441
Rhinacovirus	5							MF769417
Rhinacovirus	5							MF769442
Rhinacovirus	5							MF769440
Rhinacovirus	5							MF769439
Rhinacovirus	5							MF769438
Rhinacovirus	5							MF769435
Rhinacovirus	5							MF769434
Rhinacovirus	5							MF769433
Rhinacovirus	5							MF769432
Rhinacovirus	5							MF769431
Rhinacovirus	5							MF769430
Rhinacovirus	5							MF769429
Rhinacovirus	5							MF769427
Rhinacovirus	5							MF769426
Rhinacovirus	5							MF094683
Rhinacovirus	5							MF769437
Rhinacovirus	5							MF769436
Rhinacovirus	5							MF094682
Rhinacovirus	5							MF769425
Rhinacovirus	5							MF769423
Rhinacovirus	5							MF769422
Rhinacovirus	5							MF769421
Rhinacovirus	5							MF769420
Rhinacovirus	5							MF769424
Rhinacovirus	5							MF769428
Rhinacovirus	5							MF769419
Rhinacovirus	5							MF769418
Rhinacovirus	5							MF094684
Rhinacovirus	5							MK651076
Rhinacovirus	5							MT747187
Rhinacovirus	5							MT747186
Rhinacovirus	5							MG605090
Rhinacovirus	5							MF167434
Rhinacovirus	5							MT199591
Rhinacovirus	5							MT199592	RhHKU2
Rhinacovirus	5							MK994937
Rhinacovirus	5							MK994936
Rhinacovirus	5							OK078018
Rhinacovirus	5							OK078017
Rhinacovirus	5							MF370205
Rhinacovirus	5							MH697599	RhHKU2
Rhinacovirus	5							MG742313	RhHKU2
Rhinacovirus	5							MH539766	RhHKU2
Rhinacovirus	5							ON911569
Rhinacovirus	5							MH615810	RhHKU2
Rhinacovirus	5							MF094688	RhHKU2
Rhinacovirus	5							OQ175202	RhHKU2
Rhinacovirus	5							OQ175199	RhHKU2
Rhinacovirus	6	8035	10129	OQ175240	RhHKU2	OQ175206	RhHKU2	OQ175239	RhHKU2	4.47555e-59	3.42013e-56	NS	2.70887e-19	NS	NS	NS	NS	5.8924e-54
Rhinacovirus	7	14804	20182	OQ175202	RhHKU2	Unknown (EF203066)		MG605090		7.0343e-48	1.35788e-45	1.52893e-33	2.75003e-23	NS	NS	NS	NS	1.5032e-53
Rhinacovirus	7					Unknown(EF203067)		MW727454
Rhinacovirus	7					Unknown(EF203065)		OM994417
Rhinacovirus	7					Unknown(EF203064)		MK977618
Rhinacovirus	7					Unknown(NC_009988)		MT294722
Rhinacovirus	7							MT747188
Rhinacovirus	7							MG605091
Rhinacovirus	7							MG557844
Rhinacovirus	7							MK994935
Rhinacovirus	7							MK994934
Rhinacovirus	7							MF769444
Rhinacovirus	7							MF769443
Rhinacovirus	7							MF769416
Rhinacovirus	7							MF094681
Rhinacovirus	7							MF769441
Rhinacovirus	7							MF769417
Rhinacovirus	7							MF769442
Rhinacovirus	7							MF769440
Rhinacovirus	7							MF769439
Rhinacovirus	7							MF769438
Rhinacovirus	7							MF769435
Rhinacovirus	7							MF769434
Rhinacovirus	7							MF769433
Rhinacovirus	7							MF769432
Rhinacovirus	7							MF769431
Rhinacovirus	7							MF769430
Rhinacovirus	7							MF769429
Rhinacovirus	7							MF769427
Rhinacovirus	7							MF769426
Rhinacovirus	7							MF094683
Rhinacovirus	7							MF769437
Rhinacovirus	7							MF769436
Rhinacovirus	7							MF094682
Rhinacovirus	7							MF769425
Rhinacovirus	7							MF769423
Rhinacovirus	7							MF769422
Rhinacovirus	7							MF769421
Rhinacovirus	7							MF769420
Rhinacovirus	7							MF769424
Rhinacovirus	7							MF769428
Rhinacovirus	7							MF769419
Rhinacovirus	7							MF769418
Rhinacovirus	7							MF094684
Rhinacovirus	7							MK651076
Rhinacovirus	7							MT747187
Rhinacovirus	7							MT747186
Rhinacovirus	7							MF167434
Rhinacovirus	7							MT199591
Rhinacovirus	7							MT199592	RhHKU2
Rhinacovirus	7							MK994937
Rhinacovirus	7							MK994936
Rhinacovirus	7							OK078018
Rhinacovirus	7							OK078017
Rhinacovirus	7							MF370205
Rhinacovirus	7							MH697599	RhHKU2
Rhinacovirus	7							MG742313	RhHKU2
Rhinacovirus	7							MH539766	RhHKU2
Rhinacovirus	7							ON911569
Rhinacovirus	7							MH615810	RhHKU2
Rhinacovirus	8	21242	22232	OQ175220	RhHKU2	MK977618		OQ175250	RhHKU2	4.6381e-44	1.79361e-06	6.05286e-05	4.87366e-32	1.37479e-22	4.57748e-11	NS	NS	8.48918e-15
Rhinacovirus	8					MW727454		OQ175219	RhHKU2
Rhinacovirus	8					OM994417		OQ175221	RhHKU2
Rhinacovirus	8					MT294722
Rhinacovirus	8					MT747188
Rhinacovirus	8					MG605091
Rhinacovirus	8					MG557844
Rhinacovirus	8					MK994935
Rhinacovirus	8					MK994934
Rhinacovirus	8					MF769444
Rhinacovirus	8					MF769443
Rhinacovirus	8					MF769416
Rhinacovirus	8					MF094681
Rhinacovirus	8					MF769441
Rhinacovirus	8					MF769417
Rhinacovirus	8					MF769442
Rhinacovirus	8					MF769440
Rhinacovirus	8					MF769439
Rhinacovirus	8					MF769438
Rhinacovirus	8					MF769435
Rhinacovirus	8					MF769434
Rhinacovirus	8					MF769433
Rhinacovirus	8					MF769432
Rhinacovirus	8					MF769431
Rhinacovirus	8					MF769430
Rhinacovirus	8					MF769429
Rhinacovirus	8					MF769427
Rhinacovirus	8					MF769426
Rhinacovirus	8					MF094683
Rhinacovirus	8					MF769437
Rhinacovirus	8					MF769436
Rhinacovirus	8					MF094682
Rhinacovirus	8					MF769425
Rhinacovirus	8					MF769423
Rhinacovirus	8					MF769422
Rhinacovirus	8					MF769421
Rhinacovirus	8					MF769420
Rhinacovirus	8					MF769424
Rhinacovirus	8					MF769428
Rhinacovirus	8					MF769419
Rhinacovirus	8					MF769418
Rhinacovirus	8					MF094684
Rhinacovirus	8					MK651076
Rhinacovirus	8					MT747187
Rhinacovirus	8					MT747186
Rhinacovirus	8					MG605090
Rhinacovirus	8					MF167434
Rhinacovirus	8					MT199591
Rhinacovirus	8					MT199592	RhHKU2
Rhinacovirus	8					MK994937
Rhinacovirus	8					MK994936
Rhinacovirus	8					OK078018
Rhinacovirus	8					OK078017
Rhinacovirus	8					MF370205
Rhinacovirus	8					MH697599	RhHKU2
Rhinacovirus	8					MG742313	RhHKU2
Rhinacovirus	8					ON911569
Rhinacovirus	8					MH615810	RhHKU2
Rhinacovirus	8					MF094688	RhHKU2
Rhinacovirus	9	19934	22614	MH615810	RhHKU2	MF094687	RhHKU2	MK977618		3.1995e-37	8.07752e-35	7.23542e-19	4.66646e-18	1.42397e-17	9.71789e-18	NS	NS	1.703e-42
Rhinacovirus	9							MW727454
Rhinacovirus	9							OM994417
Rhinacovirus	9							MT294722
Rhinacovirus	9							MT747188
Rhinacovirus	9							MG605091
Rhinacovirus	9							MG557844
Rhinacovirus	9							MK994935
Rhinacovirus	9							MK994934
Rhinacovirus	9							MF769444
Rhinacovirus	9							MF769443
Rhinacovirus	9							MF769416
Rhinacovirus	9							MF094681
Rhinacovirus	9							MF769441
Rhinacovirus	9							MF769417
Rhinacovirus	9							MF769442
Rhinacovirus	9							MF769440
Rhinacovirus	9							MF769439
Rhinacovirus	9							MF769438
Rhinacovirus	9							MF769435
Rhinacovirus	9							MF769434
Rhinacovirus	9							MF769433
Rhinacovirus	9							MF769432
Rhinacovirus	9							MF769431
Rhinacovirus	9							MF769430
Rhinacovirus	9							MF769429
Rhinacovirus	9							MF769427
Rhinacovirus	9							MF769426
Rhinacovirus	9							MF094683
Rhinacovirus	9							MF769437
Rhinacovirus	9							MF769436
Rhinacovirus	9							MF094682
Rhinacovirus	9							MF769425
Rhinacovirus	9							MF769423
Rhinacovirus	9							MF769422
Rhinacovirus	9							MF769421
Rhinacovirus	9							MF769420
Rhinacovirus	9							MF769424
Rhinacovirus	9							MF769428
Rhinacovirus	9							MF769419
Rhinacovirus	9							MF769418
Rhinacovirus	9							MF094684
Rhinacovirus	9							MK651076
Rhinacovirus	9							MT747187
Rhinacovirus	9							MT747186
Rhinacovirus	9							MG605090
Rhinacovirus	9							MF167434
Rhinacovirus	9							MT199591
Rhinacovirus	9							MT199592	RhHKU2
Rhinacovirus	9							MK994936
Rhinacovirus	9							OK078018
Rhinacovirus	9							OK078017
Rhinacovirus	9							MF370205
Rhinacovirus	9							MH697599	RhHKU2
Rhinacovirus	9							MG742313	RhHKU2
Rhinacovirus	9							MH539766	RhHKU2
Rhinacovirus	9							ON911569
Rhinacovirus	10	21927	22274	OQ175251	RhHKU2	OQ175199	RhHKU2	OQ175218	RhHKU2	9.52757e-35	3.71559e-07	3.72671e-26	1.04758e-15	8.27231e-10	NS	NS	NS	4.62563e-12
Rhinacovirus	10			OQ175234	RhHKU2	MW727454
Rhinacovirus	10					OM994417
Rhinacovirus	10					MK977618
Rhinacovirus	10					MT294722
Rhinacovirus	10					MT747188
Rhinacovirus	10					MG605091
Rhinacovirus	10					MG557844
Rhinacovirus	10					MK994935
Rhinacovirus	10					MK994934
Rhinacovirus	10					MF769444
Rhinacovirus	10					MF769443
Rhinacovirus	10					MF769416
Rhinacovirus	10					MF094681
Rhinacovirus	10					MF769441
Rhinacovirus	10					MF769417
Rhinacovirus	10					MF769442
Rhinacovirus	10					MF769440
Rhinacovirus	10					MF769439
Rhinacovirus	10					MF769438
Rhinacovirus	10					MF769435
Rhinacovirus	10					MF769434
Rhinacovirus	10					MF769433
Rhinacovirus	10					MF769432
Rhinacovirus	10					MF769431
Rhinacovirus	10					MF769430
Rhinacovirus	10					MF769429
Rhinacovirus	10					MF769427
Rhinacovirus	10					MF769426
Rhinacovirus	10					MF094683
Rhinacovirus	10					MF769437
Rhinacovirus	10					MF769436
Rhinacovirus	10					MF094682
Rhinacovirus	10					MF769425
Rhinacovirus	10					MF769423
Rhinacovirus	10					MF769422
Rhinacovirus	10					MF769421
Rhinacovirus	10					MF769420
Rhinacovirus	10					MF769424
Rhinacovirus	10					MF769428
Rhinacovirus	10					MF769419
Rhinacovirus	10					MF769418
Rhinacovirus	10					MF094684
Rhinacovirus	10					MK651076
Rhinacovirus	10					MT747187
Rhinacovirus	10					MT747186
Rhinacovirus	10					MG605090
Rhinacovirus	10					MF167434
Rhinacovirus	10					MT199591
Rhinacovirus	10					MT199592	RhHKU2
Rhinacovirus	10					MK994937
Rhinacovirus	10					MK994936
Rhinacovirus	10					OK078018
Rhinacovirus	10					OK078017
Rhinacovirus	10					MF370205
Rhinacovirus	10					MH697599	RhHKU2
Rhinacovirus	10					MG742313	RhHKU2
Rhinacovirus	10					MH539766	RhHKU2
Rhinacovirus	10					ON911569
Rhinacovirus	10					MF094688	RhHKU2
Rhinacovirus	10					MF094687	RhHKU2
Rhinacovirus	10	BtRa-AlphaCoV/GD2019-Q210				OQ175201	RhHKU2
Rhinacovirus	11	11982	12832	OQ175240	RhHKU2	Unknown (OQ175211)		OQ175239	RhHKU2	1.62871e-30	5.65346e-29	NS	1.0368e-06	1.01734e-06	1.55452e-10	NS	NS	2.77656e-11
Rhinacovirus	11							OQ175244	RhHKU2
Rhinacovirus	12	21271	21764	OQ175194	RhHKU2	Unknown (MF094687)		OQ175204	RhHKU2	2.56516e-28	3.11401e-05	NS	NS	2.54165e-06	0.043601	NS	NS	1.08022e-20
Rhinacovirus	12					Unknown(MW727454)
Rhinacovirus	12					Unknown(OM994417)
Rhinacovirus	12					Unknown(MK977618)
Rhinacovirus	12					Unknown(MT294722)
Rhinacovirus	12					Unknown(MT747188)
Rhinacovirus	12					Unknown(MG605091)
Rhinacovirus	12					Unknown(MG557844)
Rhinacovirus	12					Unknown(MK994935)
Rhinacovirus	12					Unknown(MK994934)
Rhinacovirus	12					Unknown(MF769444)
Rhinacovirus	12					Unknown(MF769443)
Rhinacovirus	12					Unknown(MF769416)
Rhinacovirus	12					Unknown(MF094681)
Rhinacovirus	12					Unknown(MF769441)
Rhinacovirus	12					Unknown(MF769417)
Rhinacovirus	12					Unknown(MF769442)
Rhinacovirus	12					Unknown(MF769440)
Rhinacovirus	12					Unknown(MF769439)
Rhinacovirus	12					Unknown(MF769438)
Rhinacovirus	12					Unknown(MF769435)
Rhinacovirus	12					Unknown(MF769434)
Rhinacovirus	12					Unknown(MF769433)
Rhinacovirus	12					Unknown(MF769432)
Rhinacovirus	12					Unknown(MF769431)
Rhinacovirus	12					Unknown(MF769430)
Rhinacovirus	12					Unknown(MF769429)
Rhinacovirus	12					Unknown(MF769427)
Rhinacovirus	12					Unknown(MF769426)
Rhinacovirus	12					Unknown(MF094683)
Rhinacovirus	12					Unknown(MF769437)
Rhinacovirus	12					Unknown(MF769436)
Rhinacovirus	12					Unknown(MF094682)
Rhinacovirus	12					Unknown(MF769425)
Rhinacovirus	12					Unknown(MF769423)
Rhinacovirus	12					Unknown(MF769422)
Rhinacovirus	12					Unknown(MF769421)
Rhinacovirus	12					Unknown(MF769420)
Rhinacovirus	12					Unknown(MF769424)
Rhinacovirus	12					Unknown(MF769428)
Rhinacovirus	12					Unknown(MF769419)
Rhinacovirus	12					Unknown(MF769418)
Rhinacovirus	12					Unknown(MF094684)
Rhinacovirus	12					Unknown(MK651076)
Rhinacovirus	12					Unknown(MT747187)
Rhinacovirus	12					Unknown(MT747186)
Rhinacovirus	12					Unknown(MG605090)
Rhinacovirus	12					Unknown(MF167434)
Rhinacovirus	12					Unknown(MT199591)
Rhinacovirus	12					Unknown(MT199592)
Rhinacovirus	12					Unknown(MK994937)
Rhinacovirus	12					Unknown(MK994936)
Rhinacovirus	12					Unknown(OK078018)
Rhinacovirus	12					Unknown(OK078017)
Rhinacovirus	12					Unknown(MF370205)
Rhinacovirus	12					Unknown(MH697599)
Rhinacovirus	12					Unknown(MG742313)
Rhinacovirus	12					Unknown(MH539766)
Rhinacovirus	12					Unknown(ON911569)
Rhinacovirus	12					Unknown(MF094688)
Rhinacovirus	12					Unknown(OQ175202)
Rhinacovirus	12					Unknown(OQ175189)
Rhinacovirus	13	14748	19971	MF094686	RhHKU2	Unknown (NC_009988)		MF094688	RhHKU2	1.01868e-19	1.9172e-17	3.76638e-11	6.51687e-20	1.30507e-16	7.17237e-10	NS	NS	1.52894e-24
Rhinacovirus	13					Unknown(EF203067)		MW727454
Rhinacovirus	13					Unknown(EF203066)		OM994417
Rhinacovirus	13					Unknown(EF203065)		MK977618
Rhinacovirus	13					Unknown(EF203064)		MT294722
Rhinacovirus	13							MT747188
Rhinacovirus	13							MG605091
Rhinacovirus	13							MG557844
Rhinacovirus	13							MK994935
Rhinacovirus	13							MK994934
Rhinacovirus	13							MF769444
Rhinacovirus	13							MF769443
Rhinacovirus	13							MF769416
Rhinacovirus	13							MF094681
Rhinacovirus	13							MF769441
Rhinacovirus	13							MF769417
Rhinacovirus	13							MF769442
Rhinacovirus	13							MF769440
Rhinacovirus	13							MF769439
Rhinacovirus	13							MF769438
Rhinacovirus	13							MF769435
Rhinacovirus	13							MF769434
Rhinacovirus	13							MF769433
Rhinacovirus	13							MF769432
Rhinacovirus	13							MF769431
Rhinacovirus	13							MF769430
Rhinacovirus	13							MF769429
Rhinacovirus	13							MF769427
Rhinacovirus	13							MF769426
Rhinacovirus	13							MF094683
Rhinacovirus	13							MF769437
Rhinacovirus	13							MF769436
Rhinacovirus	13							MF094682
Rhinacovirus	13							MF769425
Rhinacovirus	13							MF769423
Rhinacovirus	13							MF769422
Rhinacovirus	13							MF769421
Rhinacovirus	13							MF769420
Rhinacovirus	13							MF769424
Rhinacovirus	13							MF769428
Rhinacovirus	13							MF769419
Rhinacovirus	13							MF769418
Rhinacovirus	13							MF094684
Rhinacovirus	13							MK651076
Rhinacovirus	13							MT747187
Rhinacovirus	13							MT747186
Rhinacovirus	13							MG605090
Rhinacovirus	13							MF167434
Rhinacovirus	13							MT199591
Rhinacovirus	13							MT199592	RhHKU2
Rhinacovirus	13							MK994937
Rhinacovirus	13							MK994936
Rhinacovirus	13							OK078018
Rhinacovirus	13							OK078017
Rhinacovirus	13							MF370205
Rhinacovirus	13							MH697599	RhHKU2
Rhinacovirus	13							MG742313	RhHKU2
Rhinacovirus	13							MH539766	RhHKU2
Rhinacovirus	13							ON911569
Rhinacovirus	13							MH615810	RhHKU2
Rhinacovirus	14	22268	23518	MF094688	RhHKU2	OQ175198	RhHKU2	ON911569		3.29798e-24	9.34736e-05	0.00186645	4.47558e-14	2.73721e-12	2.17351e-33	NS	NS	NS
Rhinacovirus	15	24907	25048	OQ175208	RhHKU2	MH697599	RhHKU2	OQ175243	RhHKU2	3.74051e-23	5.86684e-22	5.72797e-15	NS	NS	NS	NS	NS	1.03033e-06
Rhinacovirus	15							OQ175237	RhHKU2
Rhinacovirus	16	1757	3828	OQ175197	RhHKU2	OQ175196	RhHKU2	OQ175198	RhHKU2	4.90482e-07	1.50872e-25	0.0119306	1.49157e-21	1.50496e-16	3.29566e-16	NS	NS	2.81491e-12
Rhinacovirus	16	BtRa-AlphaCoV/YN2016-Q215				OQ175204	RhHKU2
Rhinacovirus	16	BtRa-AlphaCoV/YN2017-Q204				OQ175194	RhHKU2
Rhinacovirus	17	21891	22260	MF094686	RhHKU2	Unknown (MK994937)		MF094687	RhHKU2	2.27002e-18	3.93211e-19	4.01578e-15	1.03364e-14	5.75862e-12	1.53722e-13	NS	NS	3.02244e-21
Rhinacovirus	17					Unknown(MW727454)
Rhinacovirus	17					Unknown(OM994417)
Rhinacovirus	17					Unknown(MK977618)
Rhinacovirus	17					Unknown(MT294722)
Rhinacovirus	17					Unknown(MT747188)
Rhinacovirus	17					Unknown(MG605091)
Rhinacovirus	17					Unknown(MG557844)
Rhinacovirus	17					Unknown(MK994935)
Rhinacovirus	17					Unknown(MK994934)
Rhinacovirus	17					Unknown(MF769444)
Rhinacovirus	17					Unknown(MF769443)
Rhinacovirus	17					Unknown(MF769416)
Rhinacovirus	17					Unknown(MF094681)
Rhinacovirus	17					Unknown(MF769441)
Rhinacovirus	17					Unknown(MF769417)
Rhinacovirus	17					Unknown(MF769442)
Rhinacovirus	17					Unknown(MF769440)
Rhinacovirus	17					Unknown(MF769439)
Rhinacovirus	17					Unknown(MF769438)
Rhinacovirus	17					Unknown(MF769435)
Rhinacovirus	17					Unknown(MF769434)
Rhinacovirus	17					Unknown(MF769433)
Rhinacovirus	17					Unknown(MF769432)
Rhinacovirus	17					Unknown(MF769431)
Rhinacovirus	17					Unknown(MF769430)
[truncated: 1,919 more rows]
