# Supplementary material for: Panoramic analysis of coronaviruses carried by representative bat species in Southern China to better understand the coronavirus sphere
Source: Nat Commun. 2023 Sep 8;14:5537. doi: 10.1038/s41467-023-41264-z (PMC10491624; doi:10.1038/s41467-023-41264-z)
Supplement: Supplementary file 12 — Supplementary Data 9 [file 41467_2023_41264_MOESM12_ESM.xlsx]

## Sheet: Sheet1
Supplementary data9 Hosts and sampled countries for alphacoronavirus and betacoronavirus viruses
Virus-Genus	Virus-Subgenus	Virus-Species	Continent	Region	Country	Province	Host-Species
Alphacoronavirus	Decacovirus	Alphacoronavirus CHB25	Asia	Eastern Asia	China		Hipposideros larvatus
						Guangdong	Hipposideros armiger
							Hipposideros larvatus
							Hipposideros pomona
						Guangxi	Hipposideros larvatus
						Yunnan	Hipposideros armiger
							Hipposideros larvatus
				South-Eastern Asia	Cambodia		Hipposideros larvatus
					Laos		Hipposideros larvatus
					Malaysia		Eonycteris spelaea
							Nycteris tragata
							Pipistrellus coromandra
					Thailand		Hipposideros armiger
		Alphacoronavirus WA3607	Africa	Eastern Africa	Ethiopia		Mops midas
							Mops pumilus
							Rhinopoma hardwickii
					Kenya		Chaerephon leucogaster
							Chaerephon sp.
							Mops condylurus
							Otomops harrisoni
							Otomops martiensseni
					Madagascar		Mormopterus jugularis
					Mayotte		Chaerephon pumilus
							Chaerephon sp.
					Mozambique		Mops condylurus
					Reunion		Mormopterus sp.
					Rwanda		Otomops martiensseni
					Tanzania		Chaerephon pumilus
							Mops condylurus
							Mops pumilus
							Rousettus aegyptiacus
							Scotoecus sp.
							Tadarida sp.
				Middle Africa	Cameroon		Eidolon helvum
							Epomophorus gambianus
							Megaloglossus woermanni
							Micropteropus pusillus
							Mops condylurus
							Pipistrellus inexspectatus
							Scotophilus leucogaster
					Congo		Mops condylurus
					DR Congo		Chaerephon sp.
							Mops condylurus
					Kenya		Chaerephon pumilus
				Southern Africa	Eswatini		Chaerephon pumilus
					South Africa		Chaerephon pumilus
							Mops condylurus
							Mops midas
							Rhinolophus simulator
				Western Africa	Ghana		Eidolon helvum
					Guinea		Epomophorus gambianus
							Glauconycteris variegata
							Lissonycteris angolensis
							Micropteropus pusillus
					Ivory Coast		Mops pumilus
							Mops sp.
			Asia	Eastern Asia	China		Hipposideros armiger
							Hipposideros pomona
						Yunnan	Chaerephon plicatus
				South-Eastern Asia	Indonesia		Pteropus vampyrus
					Thailand		Chaerephon plicatus
					Vietnam		Chaerephon plicatus
			Oceania	Australia and New Zealand	Australia		Ozimops sp.
		Bat coronavirus HKU10	Asia	Eastern Asia	China		Aselliscus stoliczkanus
							Hipposideros pomona
							Myotis daubentonii
							Rhinolophus ferrumequinum
							Rhinolophus thomasi
						Guangdong	Hipposideros pomona
							Rhinolophus sinicus
							Rousettus leschenaulti
						Guangxi	Hipposideros pomona
						Hainan	Hipposideros pomona
							Hipposideros sp.
						Hong Kong	Hipposideros sp.
						Yunnan	Aselliscus stoliczkanus
							Hipposideros pomona
							Rhinolophus malayanus
				South-Eastern Asia	Laos		Aselliscus stoliczkanus
							Hipposideros pomona
					Malaysia		Hipposideros bicolor
					Thailand		Cynopterus brachyotis
							Hipposideros armiger
							Hipposideros lekaguli
							Pteropus lylei
							Taphozous melanopogon
		Bat Decacovirus new lineage 2			Cambodia		Hipposideros larvatus
					Thailand		Megaderma lyra
				Southern Asia	Bangladesh		Megaderma lyra
					India		Rhinolophus sp.
		Bat Decacovirus new lineage 3		Eastern Asia	China		Aselliscus stoliczkanus
							Hipposideros armiger
							Hipposideros pomona
							Rhinolophus affinis
							Rhinolophus ferrumequinum
							Rhinolophus hipposideros
							Rhinolophus sinicus
							Rhinolophus sp.
						Fujian	Rhinolophus pusillus
						Guangdong	Hipposideros armiger
							Myotis chinensis
							Rhinolophus affinis
							Rhinolophus sinicus
							Scotophilus kuhlii
						Guangxi	Rhinolophus affinis
							Rhinolophus pusillus
							Scotophilus kuhlii
						Hainan	Rhinolophus affinis
							Scotophilus kuhlii
						Hong Kong	Rhinolophus sinicus
						Jiangxi	Pipistrellus abramus
							Rhinolophus pearsoni
							Rhinolophus sinicus
						Yunnan	Cynopterus sphinx
							Hipposideros cineraceus
							Hipposideros larvatus
							Myotis muricola
							Rhinolophus affinis
							Rhinolophus malayanus
							Rhinolophus sinicus
						Zhejiang	Rhinolophus ferrumequinum
		Bat Decacovirus new lineage 4					Miniopterus fuscus
							Rhinolophus sinicus
							Rhinolophus sp.
						Yunnan	Murina cyclotis
							Rhinolophus malayanus
							Rhinolophus stheno
				South-Eastern Asia	Cambodia		Rhinolophus shameli
							Scotophilus kuhlii
					Thailand		Rhinolophus shameli
		Bat Decacovirus new lineage 5			Malaysia		Hipposideros cervinus
							Hipposideros diadema
					Philippines		Hipposideros diadema
				Southern Asia	Sri Lanka		Hipposideros sp.
		Rhinolophus ferrumequinum alphacoronavirus HuB-2013		Eastern Asia	China		Rhinolophus ferrumequinum
							Rhinolophus pusillus
						Gansu	Myotis sp.
						Hubei	Rhinolophus affinis
							Rhinolophus ferrumequinum
						Liaoning	Rhinolophus ferrumequinum
						Yunnan	Rhinolophus ferrumequinum
						Zhejiang	Rhinolophus ferrumequinum
							Rhinolophus pusillus
					South Korea		Murina hilgendorfi
							Myotis aurascens
							Myotis petax
							Rhinolophus ferrumequinum
				Western Asia	Georgia		Myotis emarginatus
					Lebanon		Rhinolophus ferrumequinum
		unclassified Decacovirus	Africa	Eastern Africa	Kenya		Cardioderma cor
							Hipposideros sp.
							Rhinolophus landeri
							Rhinolophus sp.
							Rousettus aegyptiacus
					Mozambique		Rhinolophus lobatus
							Rhinolophus rhodesiae
							Rhinolophus sp.
					Rwanda		Rhinolophus sp.
					Zimbabwe		Hipposideros sp.
							Miniopterus sp.
							Nycteris sp.
							Rhinolophus sp.
				Middle Africa	Cameroon		Rhinolophus alcyone
				Southern Africa	South Africa		Miniopterus natalensis
							Rhinolophus capensis
							Rhinolophus clivosus
							Rhinolophus simulator
				Western Africa	Guinea		Rhinolophus darlingi
							Rousettus aegyptiacus
			Asia	Western Asia	Georgia		Rhinolophus euryale
					Lebanon		Rhinolophus ferrumequinum
			Europe	Eastern Europe	Bulgaria		Rhinolophus blasii
							Rhinolophus ferrumequinum
					Hungary		Rhinolophus ferrumequinum
							Rhinolophus hipposideros
				Southern Europe	Italy		Rhinolophus ferrumequinum
				Western Europe	France		Rhinolophus ferrumequinum
			North America	Northern America	United States		Myotis volans
							Perimyotis subflavus
			South America	South America	Argentina		Tadarida brasiliensis
					Brazil		Cynomops abrasus
							Cynomops planirostris
							Myotis nigricans
							Myotis riparius
							Tadarida brasiliensis
	Minunacovirus	Miniopterus bat coronavirus 1	Africa	Eastern Africa	Kenya		Eidolon helvum
							Miniopterus africanus
							Miniopterus inflatus
							Miniopterus minor
							Miniopterus natalensis
							Miniopterus sp.
							Scotoecus sp.
					Mozambique		Miniopterus mossambicus
							Rhinolophus rhodesiae
					Uganda		Myotis welwitschii
					Zimbabwe		Miniopterus sp.
				Middle Africa	Kenya		Miniopterus inflatus
				Southern Africa	South Africa		Aethomys ineptus
							Miniopterus natalensis
							Miniopterus sp.
							Nycteris thebaica
							Rhinolophus simulator
							Rhinolophus smithersi
				Western Africa	Guinea		Glauconycteris poensis
							Miniopterus sp.
			Asia	Eastern Asia	China	Anhui	Miniopterus fuliginosus
							Miniopterus fuliginosus
							Miniopterus fuscus
							Miniopterus pusillus
							Miniopterus schreibersii
							Miniopterus sp.
							Myotis chinensis
							Myotis davidii
							Myotis horsfieldii
							Myotis ricketti
							Rhinolophus pearsoni
							Rhinolophus sinicus
							Rhinolophus sp.
							Tylonycteris pachypus
						Guangdong	Hipposideros pomona
							Miniopterus pusillus
							Miniopterus schreibersii
							Myotis ricketti
						Guangxi	Myotis longipes
						Hainan	Miniopterus pusillus
						Hong Kong	Miniopterus sp.
						Hubei	Rhinolophus sinicus
						Jiangxi	Miniopterus fuliginosus
						Macau	Miniopterus schreibersii
							Rhinolophus pusillus
						Taiwan	Kerivoula titania
							Miniopterus fuliginosus
						Yunnan	Miniopterus pusillus
							Miniopterus schreibersii
							Scotophilus heathii
					South Korea		Miniopterus fuliginosus
							Miniopterus schreibersii
							Rhinolophus ferrumequinum
				South-Eastern Asia	Laos		Miniopterus fuscus
							Miniopterus sp.
					Thailand		Hipposideros armiger
							Hipposideros lekaguli
							Miniopterus magnater
							Miniopterus schreibersii
							Pteropus lylei
							Rhinolophus coelophyllus
				Southern Asia	Sri Lanka		Miniopterus fuliginosus
				Western Asia	Lebanon		Miniopterus schreibersii
			Europe	Eastern Europe	Bulgaria		Miniopterus schreibersii
				Southern Europe	Italy		Miniopterus schreibersii
					Portugal		Miniopterus schreibersii
							Myotis myotis
							Rhinolophus ferrumequinum
							Rhinolophus mehelyi
					Spain		Miniopterus schreibersii
							Myotis myotis
							Rhinolophus ferrumequinum
			Oceania	Australia and New Zealand	Australia		Miniopterus australis
							Miniopterus schreibersii
							Rhinolophus megaphyllus
		Miniopterus bat coronavirus HKU8	Africa	Northern Africa	Algeria		Miniopterus schreibersii
							Myotis punicus
					Tunisia		Eptesicus isabellinus
							Myotis punicus
			Asia	Eastern Asia	China		Miniopterus fuliginosus
							Miniopterus fuscus
							Miniopterus pusillus
							Miniopterus schreibersii
							Miniopterus sp.
							Myotis daubentonii
							Rhinolophus affinis
							Rhinolophus shameli
							Rhinolophus sinicus
						Fujian	Miniopterus fuliginosus
						Guangdong	Hipposideros pomona
							Miniopterus fuliginosus
							Miniopterus pusillus
							Miniopterus schreibersii
							Myotis ricketti
							Scotophilus heathii
						Hainan	Miniopterus pusillus
						Henan	Miniopterus fuliginosus
						Hong Kong	Miniopterus sp.
						Hubei	Miniopterus fuliginosus
						Hunan	Paguma larvata
						Macau	Miniopterus schreibersii
						Yunnan	Miniopterus pusillus
							Miniopterus schreibersii
							Rhinolophus sinicus
							Scotophilus heathii
						Zhejiang	Rhinolophus pusillus
					Japan		Miniopterus fuliginosus
					South Korea		Miniopterus fuliginosus
							Miniopterus schreibersii
							Myotis bombinus
							Myotis macropus
							Rhinolophus ferrumequinum
				South-Eastern Asia	Laos		Miniopterus fuscus
							Miniopterus sp.
					Thailand		Miniopterus magnater
							Miniopterus pusillus
							Miniopterus schreibersii
							Taphozous melanopogon
				Southern Asia	Sri Lanka		Miniopterus fuliginosus
				Western Asia	Lebanon		Miniopterus schreibersii
			Europe	Eastern Europe	Bulgaria		Miniopterus schreibersii
				Southern Europe	Italy		Miniopterus schreibersii
					Portugal		Miniopterus schreibersii
							Myotis myotis
					Spain		Hypsugo savii
							Myotis myotis
				Western Europe	France		Miniopterus schreibersii
	Myotacovirus	Myotis ricketti alphacoronavirus Sax-2011	Asia	Central Asia	Kazakhstan		Vespertilio murinus
				Eastern Asia	China		Hipposideros armiger
							Ia io
							Miniopterus fuliginosus
							Myotis chinensis
							Myotis daubentonii
							Myotis davidii
							Myotis fimbriatus
							Myotis myotis
							Myotis ricketti
							Rhinolophus macrotis
							Rhinolophus pearsoni
							Rhinolophus pusillus
							Rhinolophus sinicus
						Guangdong	Myotis chinensis
							Myotis ricketti
							Rhinolophus sinicus
						Guangxi	Myotis ricketti
							Myotis siligorensis
						Guizhou	Myotis davidii
							Myotis siligorensis
						Hubei	Miniopterus schreibersii
							Myotis chinensis
						Jiangxi	Myotis adversus
							Myotis ricketti
						Shaanxi	Myotis ricketti
						Yunnan	Myotis laniger
							Myotis ricketti
					South Korea		Myotis aurascens
							Myotis bombinus
							Myotis macrodactylus
							Myotis petax
							Rhinolophus ferrumequinum
				Western Asia	Georgia		Miniopterus schreibersii
							Myotis blythii
							Rhinolophus euryale
							Rhinolophus ferrumequinum
			Europe	Northern Europe	Denmark		Myotis dasycneme
					Finland		Myotis brandtii
				Southern Europe	Italy		Myotis blythii
					Spain		Miniopterus schreibersii
							Myotis blythii
							Myotis myotis
				Western Europe	France		Myotis emarginatus
							Myotis myotis
							Rhinolophus ferrumequinum
					Luxembourg		Myotis emarginatus
					Netherlands		Myotis dasycneme
	Nyctacovirus	Alphacoronavirus WA2028	Asia	Eastern Asia	China	Guizhou	Tylonycteris robustula
			Oceania	Australia and New Zealand	Australia		Chalinolobus gouldii
							Chalinolobus morio
							Eptesicus regulus
							Falsistrellus mackenziei
							Myotis macropus
							Myotis sp.
							Vespadelus baverstocki
							Vespadelus regulus
				Australia and Oceania	New Zealand		Chalinolobus tuberculatus
		Bat Nyctacovirus new lineage 6	Africa	Southern Africa	Eswatini		Afronycteris nana
					South Africa		Neoromicia capensis
							Neoromicia nanus
							Neoromicia sp.
			Asia	Eastern Asia	China	Xinjiang	Pipistrellus pipistrellus
			Europe	Eastern Europe	Bulgaria		Nyctalus leisleri
				Northern Europe	Denmark		Pipistrellus pygmaeus
				Southern Europe	Italy		Pipistrellus kuhlii
							Pipistrellus pipistrellus
					Spain		Myotis myotis
							Nyctalus lasiopterus
				Western Europe	France		Pipistrellus pipistrellus
					Netherlands		Nyctalus noctula
							Pipistrellus pipistrellus
		Bat Nyctacovirus new lineage 7	Asia	Eastern Asia	China		Eptesicus serotinus
							Hypsugo sp.
							Pipistrellus abramus
							Pipistrellus pipistrellus
						Guangdong	Pipistrellus abramus
						Guangxi	Pipistrellus abramus
						Guizhou	Pipistrellus abramus
				Southern Asia	Bangladesh		Tylonycteris pachypus
		Nyctalus velutinus alphacoronavirus SC-2013		Eastern Asia	China	Sichuan	Nyctalus velutinus
		Pipistrellus kuhlii coronavirus 3398	Europe	Southern Europe	Italy		Pipistrellus kuhlii
					Spain		Pipistrellus kuhlii
		Tylonycteris bat coronavirus HKU33	Asia	Eastern Asia	China		Tylonycteris robustula
						Guizhou	Tylonycteris robustula
						Yunnan	Tylonycteris robustula
				South-Eastern Asia	Malaysia		Tylonycteris pachypus
	Pedacovirus	Alphacoronavirus BT020	Africa	Northern Africa	Morocco		Rhinolophus euryale
			Asia	Eastern Asia	China		Aselliscus stoliczkanus
							Ia io
							Miniopterus fuliginosus
							Miniopterus schreibersii
							Miniopterus sp.
							Myotis adversus
							Myotis chinensis
							Myotis daubentonii
							Myotis davidii
							Myotis fimbriatus
							Myotis laniger
							Myotis ricketti
							Myotis sp.
							Nyctalus plancyi
							Rhinolophus pusillus
							Rhinolophus sp.
							Vespertilio sinensis
						Guangdong	Myotis chinensis
							Myotis ricketti
						Guangxi	Myotis ricketti
							Myotis siligorensis
						Hubei	Myotis ricketti
						Jiangxi	Myotis adversus
							Myotis ricketti
						Macau	Myotis ricketti
						Yunnan	Myotis chinensis
							Myotis ricketti
					South Korea		Hypsugo alaschanicus
							Miniopterus schreibersii
			Europe	Eastern Europe	Hungary		Myotis daubentonii
							Myotis myotis
							Myotis nattereri
							Pipistrellus pygmaeus
					Poland		Myotis daubentonii
					Russia		Myotis petax
				Northern Europe	Denmark		Myotis daubentonii
							Pipistrellus pygmaeus
					Finland		Myotis brandtii
							Myotis daubentonii
					Sweden		Myotis daubentonii
					United Kingdom		Myotis daubentonii
							Myotis nattereri
				Southern Europe	Italy		Myotis myotis
							Myotis nattereri
							Myotis oxygnathus
							Pipistrellus pipistrellus
					Spain		Myotis capaccinii
							Myotis daubentonii
							Myotis myotis
							Pipistrellus sp.
				Western Europe	France		Myotis daubentonii
							Myotis emarginatus
							Myotis myotis
							Myotis nattereri
							Pipistrellus pipistrellus
							Rhinolophus ferrumequinum
					Germany		Myotis bechsteinii
							Myotis daubentonii
							Myotis myotis
							Myotis nattereri
							Pipistrellus nathusii
							Pipistrellus pygmaeus
					Netherlands		Myotis dasycneme
							Myotis daubentonii
							Pipistrellus nathusii
					Switzerland		Myotis myotis
		Alphacoronavirus WA1087	Oceania	Australia and New Zealand	Australia		Chalinolobus gouldii
				Australia and Oceania	New Zealand		Chalinolobus tuberculatus
							Mystacina tuberculata
		Bat Pedacovirus new lineage 8	Asia	Eastern Asia	China		Miniopterus schreibersii
							Murina leucogaster
						Yunnan	Hipposideros larvatus
					South Korea		Murina hilgendorfi
							Rhinolophus ferrumequinum
		Bat Pedacovirus new lineage 9	Africa	Middle Africa	Cameroon		Scotophilus nux
			Asia	Eastern Asia	China		Miniopterus schreibersii
							Myotis chinensis
							Myotis daubentonii
							Myotis davidii
							Myotis longipes
							Pipistrellus pipistrellus
						Guangdong	Myotis ricketti
						Guangxi	Myotis longipes
						Hubei	Miniopterus schreibersii
						Jiangxi	Myotis ricketti
					null		Rhinolophus ferrumequinum
					South Korea		Miniopterus fuliginosus
							Miniopterus schreibersii
							Myotis macrodactylus
							Myotis macropus
							Myotis petax
							Rhinolophus ferrumequinum
		Porcine epidemic diarrhea virus			China		Sus scrofa
						Guangdong	Sus scrofa
					Japan		Sus scrofa
					null		Sus scrofa
				South-Eastern Asia	Cambodia		Myotis horsfieldii
					Thailand		Sus scrofa
			Europe	Northern Europe	United Kingdom		Sus scrofa
			North America	Central America	Mexico		Sus scrofa
				Northern America	United States		Sus scrofa
		Scotophilus bat coronavirus 512	Africa	Middle Africa	Cameroon		Epomops franqueti
							Mops condylurus
							Scotophilus dinganii
							Scotophilus leucogaster
							Scotophilus nux
					DR Congo		Scotophilus dinganii
				Southern Africa	South Africa		Scotophilus dinganii
			Asia	Eastern Asia	China		Myotis ricketti
							Scotoecus sp.
							Scotophilus kuhlii
							Scotophilus sp.
						Guangdong	Miniopterus pusillus
							Scotophilus kuhlii
						Guangxi	Scotophilus kuhlii
						Hainan	Scotophilus kuhlii
						Taiwan	Eptesicus serotinus
							Kerivoula titania
							Miniopterus fuliginosus
							Myotis flavus
							Rhinolophus monoceros
							Scotophilus kuhlii
						Yunnan	Eonycteris spelaea
							Scotophilus heathii
				South-Eastern Asia	Cambodia		Pipistrellus coromandra
							Scotophilus kuhlii
					Indonesia		Pteropus vampyrus
					Myanmar		Scotophilus heathii
							Taphozous sp.
					Philippines		Scotophilus kuhlii
					Thailand		Scotophilus heathii
					Vietnam		Hystrix brachyura
							Myotis sp.
							Scotophilus kuhlii
							Scotophilus sp.
				Southern Asia	Bangladesh		Scotophilus heathii
							Scotophilus kuhlii
	Rhinacovirus	Rhinolophus bat coronavirus HKU2		Eastern Asia	China	Anhui	Rhinolophus sinicus
							Hipposideros armiger
							Hipposideros cineraceus
							Hipposideros pratti
							Hipposideros sp.
							Miniopterus fuliginosus
							Myotis daubentonii
							Myotis sp.
							Pipistrellus sp.
							Rhinolophus affinis
							Rhinolophus macrotis
							Rhinolophus pearsoni
							Rhinolophus pusillus
							Rhinolophus rex
							Rhinolophus sinicus
							Rhinolophus sp.
							Rhinolophus stheno
							Sus scrofa
						Fujian	Rhinolophus affinis
							Rhinolophus sinicus
						Guangdong	Hipposideros armiger
							Myotis ricketti
							Rhinolophus affinis
							Rhinolophus pusillus
							Rhinolophus sinicus
							Rhinolophus sp.
							Sus scrofa
							Tylonycteris robustula
						Guangxi	Rhinolophus affinis
							Rhinolophus macrotis
							Rhinolophus pusillus
							Rhinolophus siamensis
							Rhinolophus sinicus
						Guizhou	Rhinolophus pusillus
						Hainan	Rhinolophus affinis
							Rhinolophus pusillus
							Rhinolophus sinicus
						Hong Kong	Rhinolophus sp.
						Hunan	Rhinolophus sinicus
						Jiangxi	Rhinolophus affinis
							Rhinolophus sinicus
						Taiwan	Rhinolophus monoceros
						Yunnan	Myotis laniger
							Rhinolophus affinis
							Rhinolophus ferrumequinum
							Rhinolophus malayanus
							Rhinolophus pusillus
							Rhinolophus sp.
							Rhinolophus stheno
						Zhejiang	Rhinolophus pusillus
							Rhinolophus sinicus
					null		Rhinolophus ferrumequinum
							Rhinolophus pusillus
				South-Eastern Asia	Thailand		Rhinolophus shameli
		unclassified Rhinacovirus	Africa	Eastern Africa	Mozambique		Rhinolophus lobatus
							Rhinolophus rhodesiae
					Zimbabwe		Nycteris sp.
							Rhinolophus sp.
				Western Africa	Guinea		Rhinolophus alcyone
			Asia	South-Eastern Asia	Malaysia		Cynopterus brachyotis
							Hipposideros cervinus
							Kerivoula pellucida
							Rhinolophus acuminatus
							Rhinolophus arcuatus
							Rhinolophus creaghi
							Rhinolophus sp.
							Rhinolophus trifoliatus
			Europe	Eastern Europe	Bulgaria		Rhinolophus blasii
							Rhinolophus euryale
	unclassified Alphacoronavirus1	Bat Alphacoronavirus new lineage 1	Asia	Eastern Asia	China	Jiangxi	Eptesicus serotinus
					South Korea		Eptesicus serotinus
				Southern Asia	Pakistan		Pipistrellus sp.
			North America	Northern America	United States		Eptesicus fuscus
							Myotis volans
			South America	South America	Argentina		Tadarida brasiliensis
					Brazil		Eptesicus sp.
							Glossophaga soricina
							Molossus currentium
							Molossus molossus
							Molossus rufus
Betacoronavirus	Hibecovirus	Bat Hp-betacoronavirus Zhejiang2013	Asia	Eastern Asia	China		Hipposideroa pratti
							Hipposideros armiger
							Hipposideros pratti
							Vespertilio sinensis
						Hubei	Hipposideros pratti
						Zhejiang	Hipposideros pratti
		unclassified Hibecovirus	Africa	Eastern Africa	Kenya		Hipposideros caffer
					Tanzania		Hipposideros sp.
					Zimbabwe		Hipposideros sp.
							Nycteris sp.
							Rhinolophus sp.
				Middle Africa	Cameroon		Hipposideros caffer
							Hipposideros fuliginosus
							Hipposideros ruber
							Macronycteris gigas
					DR Congo		Rhinolophus sp.
					Gabon		Hipposideros caffer
							Hipposideros gigas
				Western Africa	Guinea		Hipposideros ruber
					Nigeria		Hipposideros commersoni
					Senegal		Eidolon helvum
							Pipistrellus inexspectatus
			Asia	Eastern Asia	China		Hipposideros pomona
				South-Eastern Asia	Cambodia		Hipposideros larvatus
					Laos		Hipposideros pomona
					Myanmar		Hipposideros grandis
					Thailand		Hipposideros larvatus
				Southern Asia	Sri Lanka		Hipposideros sp.
	Merbecovirus	Hedgehog coronavirus 1		Eastern Asia	China		Erinaceus amurensis
						Guangdong	Erinaceus amurensis
			Europe	Northern Europe	United Kingdom		Erinaceus europaeus
				Southern Europe	Italy		Erinaceus europaeus
				Western Europe	Germany		Erinaceus europaeus
		Middle East respiratory syndrome-related coronavirus	Africa	Eastern Africa	Uganda		Pipistrellus hesperidus
				Northern Africa	Egypt		Camelus dromedarius
				Southern Africa	South Africa		Neoromicia capensis
							Pipistrellus hesperidus
			Asia	Eastern Asia	China		Eptesicus serotinus
							Hipposideros armiger
							Hypsugo pulveratus
							Hypsugo sp.
							Ia io
							Myotis pequinius
							Myotis ricketti
							Pipistrellus abramus
							Pipistrellus pipistrellus
							Vespertilio sinensis
						Guangdong	Hypsugo pulveratus
							Myotis ricketti
							Pipistrellus abramus
						Guangxi	Tylonycteris pachypus
						Hainan	Hipposideros larvatus
						Jiangxi	Eptesicus serotinus
						Sichuan	Vespertilio superans
						Yunnan	Hipposideros armiger
							Ia io
					Japan		Eptesicus japonensis
							Vespertilio sinensis
					South Korea		Rhinolophus ferrumequinum
							Vespertilio sinensis
				Western Asia	Georgia		Myotis blythii
			Europe	Eastern Europe	Romania		Pipistrellus nathusii
							Pipistrellus pygmaeus
					Russia		Pipistrellus nathusii
					Ukraine		Pipistrellus nathusii
				Northern Europe	Finland		Eptesicus nilssonii
					null		Homo sapiens
					United Kingdom		Plecotus auritus
				Southern Europe	Italy		Eptesicus serotinus
							Hypsugo savii
							Nyctalus noctula
							Pipistrellus kuhlii
							Pipistrellus sp.
							Plecotus auritus
					Spain		Eptesicus isabellinus
							Hypsugo savii
				Western Europe	Netherlands		Pipistrellus nathusii
							Pipistrellus pipistrellus
					Switzerland		Vespertilio murinus
			South America	South America	Brazil		Eumops glaucinus
		Pipistrellus bat coronavirus HKU5	Asia	Eastern Asia	China		Pipistrellus abramus
							Pipistrellus pipistrellus
							Pipistrellus sp.
							Pipistrellys abramus
						Guangdong	Pipistrellus abramus
							Pipistrellus sp.
						Guangxi	Pipistrellus abramus
							Rhinolophus macrotis
						Guizhou	Pipistrellus abramus
						Hainan	Hipposideros larvatus
							Miniopterus pusillus
							Pipistrellus abramus
						Hong Kong	Pipistrellus sp.
						Jiangxi	Pipistrellus abramus
						Taiwan	Pipistrellus abramus
						Zhejiang	Pipistrellus abramus
					South Korea		Eptesicus serotinus
							Pipistrellus abramus
				Southern Asia	Bangladesh		Tylonycteris pachypus
		Tylonycteris bat coronavirus HKU4		Eastern Asia	China		Cynopterus sphinx
							Myotis daubentonii
							Thoopterus sp.
							Tylonycteris pachypus
							Tylonycteris robustula
						Guangdong	Hipposideros armiger
							Thoopterus sp.
							Tylonycteris pachypus
							Tylonycteris sp.
						Guangxi	Tylonycteris pachypus
						Guizhou	Tylonycteris pachypus
						Hong Kong	Thoopterus sp.
							Tylonycteris pachypus
						Macau	Tylonycteris pachypus
						Yunnan	Myotis daubentonii
							Tylonycteris pachypus
							Tylonycteris robustula
					null		Manis javanica
				South-Eastern Asia	Cambodia		Pipistrellus coromandra
		unclassified Merbecovirus	Africa	Eastern Africa	Mozambique		Nycteris thebaica
					Tanzania		Mops condylurus
					Zimbabwe		Hipposideros sp.
							Nycteris sp.
							Rhinolophus sp.
				Southern Africa	South Africa		Miniopterus natalensis
							Nycteris thebaica
				Western Africa	Ghana		Nycteris sp.
					Guinea		Nycteris macrotis
			Asia	South-Eastern Asia	Thailand		Chaerephon plicatus
			North America	Central America	Costa Rica		Carollia perspicillata
							Pteronotus parnellii
					Mexico		Pteronotus davyi
							Pteronotus parnellii
			South America	South America	Brazil		Artibeus lituratus
							Artibeus planirostris
							Glossophaginae sp.
	Nobecovirus	Bat Nobecovirus new lineage 10	Africa	Eastern Africa	Madagascar		Pteropus rufus
			Asia	South-Eastern Asia	Cambodia		Pteropus lylei
					Indonesia		Acerodon celebensis
							Pteropus alecto
							Pteropus conspicillatus
							Pteropus sp.
							Pteropus vampyrus
					Thailand		Cynopterus sphinx
							Pteropus giganteus
							Pteropus lylei
							Scotophilus heathii
							Scotophilus kuhlii
				Southern Asia	Bangladesh		Pteropus giganteus
					India		Pteropus giganteus
					Nepal		Pteropus giganteus
					Sri Lanka		Pteropus giganteus
			Oceania	Australia and New Zealand	Australia		Pteropus poliocephalus
		Eidolon bat coronavirus C704	Africa	Eastern Africa	Ethiopia		Neoromicia somalicus
							Rhinopoma hardwickii
					Kenya		Eidolon helvum
							Epomophorus labiatus
							Rousettus aegyptiacus
					Madagascar		Eidolon dupreanum
							Rousettus madagascariensis
					Rwanda		Eidolon helvum
							Epomophorus labiatus
							Myonycteris angolensis
							Rousettus aegyptiacus
					Tanzania		Eidolon helvum
							Epomophorus sp.
							Rousettus aegyptiacus
							Tadarida sp.
							Triaenops persicus
					Thailand		Eidolon helvum
				Middle Africa	Cameroon		Eidolon helvum
							Epomophorus gambianus
							Epomops franqueti
							Megaloglossus woermanni
							Micropteropus pusillus
							Mops condylurus
							Myonycteris torquata
							Rousettus aegyptiacus
							Scotophilus dinganii
							Scotophilus leucogaster
					Congo		Eidolon helvum
							Micropteropus pusillus
							Myonycteris sp.
					DR Congo		Eidolon helvum
							Epomops franqueti
							Megaloglossus woermanni
							Micropteropus pusillus
							Myonycteris sp.
							Rhinolophus sp.
					Kenya		Eidolon helvum
							Epomops franqueti
							Megaloglossus woermanni
							Micropteropus pusillus
							Mops condylurus
							Myonycteris sp.
				Southern Africa	Eswatini		Epomophorus wahlbergi
					South Africa		Rousettus aegyptiacus
				Western Africa	Ghana		Eidolon helvum
							Epomophorus gambianus
							Epomops franqueti
							Mops condylurus
					Guinea		Eidolon helvum
							Epomophorus gambianus
							Lissonycteris angolensis
							Miniopterus sp.
							Nanonycteris veldkampii
							Rhinolophus sp.
							Rousettus aegyptiacus
					Ivory Coast		Epomops buettikoferi
					Nigeria		Eidolon helvum
					Senegal		Eidolon helvum
			Asia	Western Asia	Saudi Arabia		Eidolon helvum
		Rousettus bat coronavirus GCCDC1		Eastern Asia	China		Eonycteris spelaea
							Megaerops kusnotoi
							Rousettus leschenaulti
						Yunnan	Eonycteris spelaea
							Rousettus leschenaulti
				South-Eastern Asia	Cambodia		Cynopterus sp.
							Cynopterus sphinx
							Eonycteris spelaea
							Macroglossus sobrinus
							Macroglossus sp.
							Rhinolophus shameli
							Rousettus sp.
					Laos		Eonycteris spelaea
					Singapore		Eonycteris spelaea
					Thailand		Eonycteris spelaea
							Hipposideros lekaguli
		Rousettus bat coronavirus HKU9	Africa	Eastern Africa	Kenya		Hipposideros commersoni
							Rousettus aegyptiacus
					Rwanda		Rousettus aegyptiacus
					Tanzania		Mops condylurus
							Rousettus aegyptiacus
				Middle Africa	Cameroon		Eidolon helvum
							Rousettus aegyptiacus
				Northern Africa	Egypt		Rousettus aegyptiacus
				Southern Africa	South Africa		Rousettus aegyptiacus
				Western Africa	Guinea		Rousettus aegyptiacus
					Sierra Leone		Rousettus aegyptiacus
			Asia	Eastern Asia	China		Cynopterus sphinx
							Hipposideros armiger
							Hipposideros terasensis
							Myotis horsfieldii
							Pipistrellus abramus
							Pipistrellus sp.
							Rousettus leschenaulti
							Rousettus sp.
						Guangdong	Rousettus sp.
						Guangxi	Rhinolophus affinis
							Rousettus leschenaulti
						Yunnan	Cynopterus sphinx
							Eonycteris spelaea
							Myotis ricketti
							Rousettus leschenaulti
							Rousettus sp.
				South-Eastern Asia	Cambodia		Cynopterus brachyotis
							Cynopterus sp.
							Cynopterus sphinx
							Macroglossus sp.
							Megaerops niphanae
							Rousettus sp.
					Indonesia		Cynopterus brachyotis
							Cynopterus sp.
							Dobsonia exoleta
							Dobsonia moluccensis
							Macroglossus minimus
							Pteropus alecto
							Pteropus sp.
							Rousettus amplexicaudatus
							Thoopterus sp.
					Laos		Eonycteris spelaea
							Rousettus amplexicaudatus
							Rousettus leschenaulti
							Rousettus sp.
					Malaysia		Cynopterus brachyotis
							Cynopterus horsfieldii
							Dyacopterus spadiceus
							Megaerops ecaudatus
					Philippines		Cynopterus brachyotis
							Macroglossus minimus
							Ptenochirus jagori
					Singapore		Cynopterus brachyotis
					Thailand		Cynopterus sphinx
							Hipposideros lekaguli
				Southern Asia	Bangladesh		Cynopterus brachyotis
							Cynopterus sphinx
							Rousettus leschenaulti
					India		Cynopterus sp.
							Rousettus sp.
					Sri Lanka		Rousettus leschenaulti
				Western Asia	Jordan		Rhinolophus sp.
							Rousettus aegyptiacus
					Lebanon		Rousettus aegyptiacus
	Sarbecovirus	Severe acute respiratory syndrome-related coronavirus	Africa	Eastern Africa	Kenya		Rhinolophus sp.
					Rwanda		Rhinolophus clivosus
							Rhinolophus sp.
					Uganda		Rhinolophus sp.
					Zimbabwe		Nycteris sp.
							Rhinolophus sp.
				Northern Africa	Algeria		Myotis punicus
			Americas	Northern America	null		Homo sapiens
			Asia	Eastern Asia	China	Anhui	Rhinolophus sinicus
							Aselliscus stoliczkanus
							Hipposideros armiger
							Hipposideros pomona
							Hipposideros pratti
							Manis javanica
							Miniopterus schreibersii
							Myotis daubentonii
							Paguma larvata
							Rhinolophus affinis
							Rhinolophus ferrumequinum
							Rhinolophus macrotis
							Rhinolophus malayanus
							Rhinolophus monoceros
							Rhinolophus pearsoni
							Rhinolophus pusillus
							Rhinolophus rex
							Rhinolophus sinicus
							Rhinolophus sp.
							Rhinolophus thomasi
						Fujian	Rhinolophus affinis
							Rhinolophus sinicus
						Guangdong	Manis javanica
							Rhinolophus affinis
							Rhinolophus pusillus
							Rhinolophus sinicus
						Guangxi	Manis javanica
							Rhinolophus luctus
							Rhinolophus pusillus
							Rhinolophus rex
							Rhinolophus siamensis
							Rhinolophus sinicus
						Guizhou	Rhinolophus affinis
							Rhinolophus sinicus
						Hebei	Rhinolophus ferrumequinum
						Henan	Rhinolophus ferrumequinum
						Hubei	Rhinolophus ferrumequinum
							Rhinolophus sinicus
							Rhinolophus sp.
						Hunan	Rhinolophus pusillus
							Rhinolophus sinicus
						Jiangxi	Pipistrellus abramus
							Rhinolophus affinis
							Rhinolophus siamensis
							Rhinolophus sinicus
						Jilin	Rhinolophus ferrumequinum
						Liaoning	Rhinolophus ferrumequinum
						Shaanxi	Rhinolophus pusillus
						Shanxi	Rhinolophus ferrumequinum
						Sichuan	Rhinolophus sinicus
							Rhinolophus sp.
						Taiwan	Rhinolophus monoceros
						Yunnan	Aselliscus stoliczkanus
							Chaerephon plicatus
							Rhinolophus affinis
							Rhinolophus blythi
							Rhinolophus ferrumequinum
							Rhinolophus malayanus
							Rhinolophus marshalli
							Rhinolophus pusillus
							Rhinolophus sinicus
							Rhinolophus stheno
							Rhinolophus thomasi
						Zhejiang	Rhinolophus monoceros
							Rhinolophus pusillus
					Japan		Rhinolophus cornutus
					null		Homo sapiens
							Rhinolophus pusillus
					South Korea		Rhinolophus ferrumequinum
				South-Eastern Asia	Cambodia		Rhinolophus shameli
					Laos		Rhinolophus malayanus
							Rhinolophus marshalli
							Rhinolophus pusillus
					Malaysia		Rhinolophus creaghi
					Thailand		Rhinolophus acuminatus
				Southern Asia	India		Rhinolophus sp.
				Western Asia	Georgia		Myotis blythii
							Myotis emarginatus
							Rhinolophus euryale
							Rhinolophus ferrumequinum
					Jordan		Rhinolophus sp.
					Lebanon		Rhinolophus ferrumequinum
			Europe	Eastern Europe	Bulgaria		Rhinolophus blasii
							Rhinolophus euryale
							Rhinolophus ferrumequinum
							Rhinolophus mehelyi
					Hungary		Rhinolophus euryale
					Poland		Rhinolophus hipposideros
					Russia		Rhinolophus ferrumequinum
							Rhinolophus hipposideros
				Northern Europe	United Kingdom		Rhinolophus ferrumequinum
							Rhinolophus hipposideros
				Southern Europe	Italy		Rhinolophus ferrumequinum
							Rhinolophus hipposideros
					Slovenia		Rhinolophus hipposideros
							Rhinolophus sp.
					Spain		Rhinolophus ferrumequinum
							Rhinolophus hipposideros
				Western Europe	France		Rhinolophus ferrumequinum
					Luxembourg		Rhinolophus ferrumequinum
		unclassified Sarbecovirus	Asia	Eastern Asia	China	Yunnan	Rhinolophus sinicus
