# Supplementary material for: Panoramic analysis of coronaviruses carried by representative bat species in Southern China to better understand the coronavirus sphere
Source: Nat Commun. 2023 Sep 8;14:5537. doi: 10.1038/s41467-023-41264-z (PMC10491624; doi:10.1038/s41467-023-41264-z)
Supplement: Supplementary file 13 — Supplementary Data 10 [file 41467_2023_41264_MOESM13_ESM.xlsx]

## Sheet: Sheet1
Supplementary data10 Furin site in different CoV Subgenera
Name	furin site	Position	Context	Score	Pred
Amalacovirus_AMALF-MZ293744	S2'	767	NTTRHRR|AV	0.714	*ProP*
Minunacovirus_MiBt1A-EU420137	S2'	889	PRQRQSR|SA	0.592	*ProP*
Minunacovirus_MiBt1A-OQ175069	S2'	889	PRQRQSR|SA	0.592	*ProP*
Minunacovirus_MiBt1A-OQ175071	S2'	889	PRERQSR|SA	0.525	*ProP*
Minunacovirus_MiBt1A-OQ175072	S2'	891	PRERQSR|SA	0.525	*ProP*
Minunacovirus_MiBt1A-OQ175073	S2'	891	PRERQSR|SA	0.525	*ProP*
Minunacovirus_MiBt1A-OQ175074	S2'	889	PRERQSR|SA	0.525	*ProP*
Minunacovirus_MiBt1A-OQ175075	S2'	889	PRQRQSR|SA	0.592	*ProP*
Minunacovirus_MiBt1A-OQ175076	S2'	891	PRERQSR|SA	0.525	*ProP*
Minunacovirus_MiBt1A-OQ175077	S2'	891	PRERQSR|SA	0.525	*ProP*
Minunacovirus_MiBt1A-OQ175078	S2'	889	PRQRQSR|SA	0.592	*ProP*
Minunacovirus_MiBt1A-OQ175079	S2'	889	PRQRQSR|SA	0.592	*ProP*
Minunacovirus_MiBt1A-OQ175080	S2'	889	PRQRQSR|SA	0.592	*ProP*
Minunacovirus_MiBt1A-OQ175249	S2'	891	PRERQSR|SA	0.525	*ProP*
Minunacovirus_MiHKU8-OM480510	S2'	880	PQSRGRR|SV	0.716	*ProP*
Setracovirus_NL63-NC_005831	S2'	863	LPQRNIR|SS	0.519	*ProP*
Nobecovirus_RoHKU9-MT337386	S2'	805	CNSRNYR|SA	0.527	*ProP*
Nobecovirus_RoHKU9-MT337387	S2'	805	CNSRNYR|SA	0.527	*ProP*
Nobecovirus_RoHKU9-MZ293740	S2'	806	CNSRNYR|SA	0.527	*ProP*
Nobecovirus_RoHKU9-MZ293741	S2'	806	CNSRNYR|SA	0.527	*ProP*
Nobecovirus_RoHKU9-OP963606	S2'	805	CNSRNYR|SA	0.527	*ProP*
Hibecovirus_HpZJ13-KF636752	S1/S2	727	TRLRTAR|AA	0.608	*ProP*
Hibecovirus_HpZJ13-NC_025217	S2'	727	TRLRTAR|AA	0.608	*ProP*
Hibecovirus_HpZJ13-OQ175261	S1/S2	727	TRLRTTR|AA	0.506	*ProP*
Embecovirus_HKU1-NC_006577	S1/S2	760	SSRRKRR|SI	0.882	*ProP*
Embecovirus_HKU24-MH687969	S1/S2	763	ATRRAKR|DL	0.753	*ProP*
Embecovirus_HKU24-MH687970	S1/S2	749	IAHRGRR|AL	0.68	*ProP*
Embecovirus_HKU24-MH687971	S1/S2	763	ATRRAKR|DL	0.753	*ProP*
Embecovirus_HKU24-MH687972	S1/S2	763	ATRRAKR|DL	0.753	*ProP*
Embecovirus_HKU24-MH687973	S1/S2	763	ATRRAKR|DL	0.753	*ProP*
Embecovirus_HKU24-MH687974	S1/S2	763	ATRRAKR|DL	0.753	*ProP*
Embecovirus_HKU24-MH687975	S1/S2	763	ATRRAKR|DL	0.753	*ProP*
Embecovirus_HKU24-MH687976	S1/S2	763	ATRRAKR|DL	0.753	*ProP*
Embecovirus_HKU24-MH687977	S1/S2	763	ATRRAKR|DL	0.753	*ProP*
Embecovirus_HKU24-MH687978	S1/S2	763	ATRRAKR|DL	0.753	*ProP*
Embecovirus_HKU24-NC_026011	S1/S2	763	STWRAKR|DL	0.742	*ProP*
Embecovirus_MHV-AC_000192	S1/S2	775	KSRRARR|SV	0.881	*ProP*
Embecovirus_MHV-MH687968	S1/S2	749	TAHRGRR|AL	0.707	*ProP*
Embecovirus_MHV-NC_001846	S1/S2	723	KSRRADR|SV	0.792	*ProP*
Embecovirus_MHV-NC_012936	S1/S2	756	TAHRARR|SV	0.879	*ProP*
Embecovirus_MHV-NC_046954	S1/S2	765	KTRRAKR|AT	0.768	*ProP*
Embecovirus_MHV-NC_048217	S1/S2	723	KSRRAHR|SV	0.802	*ProP*
Embecovirus_Myodes2JL14-OM373090	S1/S2	732	RHDRNKR|SL	0.802	*ProP*
Embecovirus_OC43-NC_003045	S1/S2	768	TKRRSRR|SI	0.849	*ProP*
Embecovirus_OC43-NC_006213	S1/S2	757	SKNRRSR|GA	0.551	*ProP*
Embecovirus_OC43-NC_017083	S1/S2	767	TQLRSRR|AI	0.629	*ProP*
Merbecovirus_MERS-KC869678	S1/S2	738	TNLRSGR|ST	0.561	*ProP*
Merbecovirus_MERS-KJ473821	S2'	625	VGIRQQR|FV	0.539	*ProP*
Merbecovirus_MERS-KX442564	S2'	623	IGIRQQR|FV	0.589	*ProP*
Merbecovirus_MERS-KX574227	S1/S2	739	TNLRVGR|ST	0.542	*ProP*
Merbecovirus_MERS-LC706864	S2'	624	VGIRQQR|FV	0.539	*ProP*
Merbecovirus_MERS-MF593268	S1/S2	738	TNLRSGR|ST	0.561	*ProP*
Merbecovirus_MERS-NC_034440	S1/S2	739	TNLRVGR|ST	0.542	*ProP*
Merbecovirus_MERS-NC_038294	S1/S2	751	LTPRSVR|SV	0.563	*ProP*
Merbecovirus_MERS-NC_038294	S2'	887	TGSRSAR|SA	0.707	*ProP*
Merbecovirus_MERS-OQ175223	S2'	630	VGVRQQR|FV	0.561	*ProP*
Merbecovirus_MERS-OQ175264	S1/S2	744	PSARPVR|AA	0.558	*ProP*
Merbecovirus_MERS-OQ175264	S2'	884	TGERKYR|SA	0.571	*ProP*
Merbecovirus_MERS-OQ175265	S1/S2	744	PSARLVR|AA	0.516	*ProP*
Merbecovirus_MERS-OQ175265	S2'	884	TGERKYR|SA	0.571	*ProP*
Merbecovirus_PiHKU5-EF065509	S1/S2	738	TSSRVRR|AT	0.822	*ProP*
Merbecovirus_PiHKU5-EF065509	S2'	877	TGERKYR|ST	0.507	*ProP*
Merbecovirus_PiHKU5-EF065510	S1/S2	743	TSTRFRR|AT	0.588	*ProP*
Merbecovirus_PiHKU5-EF065510	S2'	881	TGERKYR|ST	0.507	*ProP*
Merbecovirus_PiHKU5-EF065511	S1/S2	743	TSTRFRR|AT	0.588	*ProP*
Merbecovirus_PiHKU5-EF065511	S2'	881	TGERKYR|ST	0.507	*ProP*
Merbecovirus_PiHKU5-EF065512	S1/S2	743	TSTRFRR|AT	0.588	*ProP*
Merbecovirus_PiHKU5-EF065512	S2'	881	TGERKYR|ST	0.507	*ProP*
Merbecovirus_PiHKU5-KJ473820	S1/S2	739	TSSRLRR|AT	0.811	*ProP*
Merbecovirus_PiHKU5-KJ473820	S2'	878	TGERKYR|SA	0.571	*ProP*
Merbecovirus_PiHKU5-MH002340	S1/S2	744	TPSRVLR|AA	0.746	*ProP*
Merbecovirus_PiHKU5-MH002340	S2'	883	TGERKYR|SA	0.575	*ProP*
Merbecovirus_PiHKU5-MH002341	S1/S2	739	TSSRVRR|AT	0.853	*ProP*
Merbecovirus_PiHKU5-MH002341	S2'	878	TGERKYR|SA	0.571	*ProP*
Merbecovirus_PiHKU5-MH002342	S1/S2	739	PSARLAR|SA	0.701	*ProP*
Merbecovirus_PiHKU5-MH002342	S2'	879	TGERKYR|SA	0.571	*ProP*
Merbecovirus_PiHKU5-MN611520	S1/S2	744	TSTRVRR|AT	0.716	*ProP*
Merbecovirus_PiHKU5-MN611520	S2'	883	TGERKYR|SA	0.571	*ProP*
Merbecovirus_PiHKU5-MZ328297	S1/S2	744	PSARLAR|SV	0.82	*ProP*
Merbecovirus_PiHKU5-MZ328297	S2'	884	TGERKYR|SA	0.623	*ProP*
Merbecovirus_PiHKU5-NC_009020	S1/S2	738	TSSRVRR|AT	0.822	*ProP*
Merbecovirus_PiHKU5-NC_009020	S2'	877	TGERKYR|ST	0.507	*ProP*
Merbecovirus_PiHKU5-OQ175231	S1/S2	739	PSARLAR|AS	0.571	*ProP*
Merbecovirus_PiHKU5-OQ175231	S2'	878	TGERKYR|SA	0.571	*ProP*
Merbecovirus_PiHKU5-OQ175272	S1/S2	744	PSARLVR|AA	0.516	*ProP*
Merbecovirus_PiHKU5-OQ175272	S2'	884	TGERKYR|SA	0.571	*ProP*
Merbecovirus_PiHKU5-OQ175273	S1/S2	744	PSARLVR|AA	0.516	*ProP*
Merbecovirus_PiHKU5-OQ175273	S2'	884	TGERKYR|SA	0.571	*ProP*
Merbecovirus_PiHKU5-OQ175274	S1/S2	744	TSSRVRR|AT	0.777	*ProP*
Merbecovirus_PiHKU5-OQ175274	S2'	883	TGERKYR|SA	0.571	*ProP*
Merbecovirus_PiHKU5-OQ175275	S1/S2	744	PSARLRR|AA	0.683	*ProP*
Merbecovirus_PiHKU5-OQ175275	S2'	884	TGERKYR|SA	0.571	*ProP*
Merbecovirus_PiHKU5-OQ175276	S1/S2	739	PSARLVR|SA	0.619	*ProP*
Merbecovirus_PiHKU5-OQ175276	S2'	879	TGERKYR|SA	0.571	*ProP*
Merbecovirus_PiHKU5-OQ175277	S1/S2	744	PSARLAR|SA	0.701	*ProP*
Merbecovirus_PiHKU5-OQ175277	S2'	884	TGERKYR|SA	0.571	*ProP*
Merbecovirus_PiHKU5-OQ175278	S1/S2	744	PSARLAR|AS	0.506	*ProP*
Merbecovirus_PiHKU5-OQ175278	S2'	884	TGERKYR|SA	0.571	*ProP*
Merbecovirus_PiHKU5-OQ175279	S1/S2	884	TGERKYR|SA	0.571	*ProP*
Merbecovirus_PiHKU5-OQ175280	S1/S2	743	SSARLSR|SA	0.735	*ProP*
Merbecovirus_PiHKU5-OQ175280	S2'	883	TGERKYR|SA	0.571	*ProP*
Merbecovirus_PiHKU5-OQ175281	S1/S2	744	SSARLSR|SA	0.735	*ProP*
Merbecovirus_PiHKU5-OQ175281	S2'	884	TGERKYR|SA	0.571	*ProP*
Merbecovirus_PiHKU5-OQ175282	S1/S2	742	ISSRVRR|AT	0.821	*ProP*
Merbecovirus_PiHKU5-OQ175283	S1/S2	738	ISSRLRR|AT	0.758	*ProP*
Merbecovirus_PiHKU5-OQ175284	S1/S2	739	ISSRLRR|TA	0.789	*ProP*
Merbecovirus_PiHKU5-OQ175285	S1/S2	743	PSARVRR|DA	0.796	*ProP*
Merbecovirus_PiHKU5-OQ175285	S2'	884	TGERKYR|SA	0.571	*ProP*
Merbecovirus_PiHKU5-OQ175286	S1/S2	739	TSTRFRR|AT	0.727	*ProP*
Merbecovirus_PiHKU5-OQ175286	S2'	878	TGERKYR|SA	0.571	*ProP*
Merbecovirus_PiHKU5-OQ175287	S1/S2	739	TSSRVPR|AT	0.686	*ProP*
Merbecovirus_PiHKU5-OQ175287	S2'	878	TGERKYR|SA	0.571	*ProP*
Merbecovirus_PiHKU5-OQ175288	S1/S2	738	TSSRARR|AT	0.757	*ProP*
Merbecovirus_PiHKU5-OQ175289	S1/S2	739	TSTRFRR|AT	0.727	*ProP*
Merbecovirus_PiHKU5-OQ175289	S2'	878	TGERKYR|SA	0.571	*ProP*
Merbecovirus_PiHKU5-OQ175290	S1/S2	744	PSARLAR|AS	0.558	*ProP*
Merbecovirus_PiHKU5-OQ175290	S2'	883	TGGRKYR|SA	0.649	*ProP*
Merbecovirus_PiHKU5-OQ175292	S1/S2	743	VSSRVRR|AS	0.751	*ProP*
Merbecovirus_PiHKU5-OQ175292	S2'	882	TGERKYR|SA	0.571	*ProP*
Merbecovirus_PiHKU5-OQ175293	S1/S2	739	PSARLAR|SA	0.703	*ProP*
Merbecovirus_PiHKU5-OQ175293	S2'	879	TGERKYR|SA	0.571	*ProP*
Merbecovirus_PiHKU5-OQ175294	S1/S2	744	PSARLAR|SA	0.701	*ProP*
Merbecovirus_PiHKU5-OQ175294	S2'	884	TGERKYR|SA	0.571	*ProP*
Merbecovirus_PiHKU5-OQ175295	S1/S2	744	PSARLVR|AA	0.516	*ProP*
Merbecovirus_PiHKU5-OQ175295	S2'	884	TGERKYR|SA	0.571	*ProP*
Merbecovirus_PiHKU5-OQ175296	S1/S2	744	PSARLAR|AS	0.62	*ProP*
Merbecovirus_PiHKU5-OQ175296	S2'	883	TGERKYR|SA	0.571	*ProP*
Merbecovirus_PiHKU5-OQ175297	S1/S2	744	PSARLVR|AA	0.516	*ProP*
Merbecovirus_PiHKU5-OQ175297	S2'	884	TGERKYR|SA	0.571	*ProP*
Merbecovirus_PiHKU5-OQ175298	S1/S2	744	PSARLVR|AA	0.533	*ProP*
Merbecovirus_PiHKU5-OQ175298	S2'	884	TGERKYR|SA	0.571	*ProP*
Merbecovirus_PiHKU5-OQ175299	S1/S2	739	SSARLAR|SA	0.724	*ProP*
Merbecovirus_PiHKU5-OQ175299	S2'	879	TGERKYR|SA	0.571	*ProP*
Merbecovirus_PiHKU5-OQ175300	S1/S2	743	HPARLAR|AS	0.653	*ProP*
Merbecovirus_PiHKU5-OQ175300	S2'	882	TGERKYR|SA	0.571	*ProP*
Merbecovirus_PiHKU5-OQ175301	S1/S2	739	TSSRTRR|AT	0.806	*ProP*
Merbecovirus_PiHKU5-OQ175301	S2'	878	TGERKYR|SA	0.552	*ProP*
Merbecovirus_PiHKU5-OQ175302	S1/S2	738	TSSRVRR|AT	0.822	*ProP*
Merbecovirus_PiHKU5-OQ175302	S2'	877	TGERKYR|SA	0.571	*ProP*
Sarbecovirus_SARS-MZ190137	S2'	760	EQDRNTR|DV	0.506	*ProP*
Sarbecovirus_SARS-NC_045512	S1/S2	685	NSPRRAR|SV	0.62	*ProP*
